# Supplementary material for: Identification of a combination of transcription factors that synergistically increases endothelial cell barrier resistance
Source: Sci Rep. 2020 Mar 3;10:3886. doi: 10.1038/s41598-020-60688-x (PMC7054428; doi:10.1038/s41598-020-60688-x)
Supplement: Supplementary file 2 — Supplementary Table 1. [file 41598_2020_60688_MOESM2_ESM.xlsx]

## Sheet: Rank_Products_results_BBB_vs_ev
Gene_name	Fold.Change.brain.vs..bone.marrow.	Fold.Change.brain.vs..glomerulus.	Fold.Change.brain.vs..heart.	Fold.Change.brain.vs..liver.	Fold.Change.brain.vs..lung.	Fold.Change.brain.vs..muscle.	Fold.Change.brain.vs..spleen.	Fold.Change.brain.vs..testis.	Cond1 < Cond2 rank	Cond1 > Cond2 rank	Cond1 < Cond2 p. value	Cond1 > Cond2 p.value	Cond1 < Cond2 pfp value	Cond1 > Cond2 pfp value	Average Cond1/Cond2
Slco1c1	173.803	189.535	178.37	194.539	128.291	179.507	181.071	188.627	24213	1	1	0	1	0	176.718
Slco1a4	176.994	67.4523	183.679	217.433	207.589	190.243	193.781	1.7891	24137	2	1	0	1.00315	0	154.87
Slc19a3	146.754	83.0537	154.649	162.725	142.648	153.573	147.194	6.76744	24208	3	1	0	1.00021	0	124.671
Ptn	146.611	39.5293	142.937	155.069	158.224	122.615	135.671	1.08453	23730	7	1	0	1.02035	0	112.718
Ccdc141	122.434	68.1822	88.6515	119.364	116.359	105.311	89.5389	125.867	24212	4	1	0	1.00004	0	104.463
Sema3c	120.783	92.8187	108.745	126.931	-1.73917	118.595	110.582	112.305	21081	9	0.982803	0	1.12882	0	98.6276
Itm2a	83.0173	54.9768	62.4151	140.145	128.883	50.7219	57.8229	3.10961	24195	10	1	0	1.00074	0	72.6365
Slc38a3	71.2302	58.3015	64.5089	68.0068	66.1951	68.8064	63.424	67.3262	24210	6	1	0	1.00012	0	65.9749
Itih5	46.4462	74.3952	77.6116	83.7157	81.988	62.3134	60.7484	36.4802	24211	5	1	0	1.00008	0	65.4623
Slc22a8	74.4099	22.3507	69.8759	73.5974	70.3749	64.2908	66.5623	56.9149	24209	8	1	0	1.00017	0	62.2971
Mfsd2a	69.5567	65.9608	72.8757	67.3402	76.245	71.688	70.4205	-1.28571	22489	16	0.998483	0	1.07503	0	61.6001
Spock2	72.0826	76.6636	53.5561	79.4743	62.1154	60.6583	54.7938	6.67029	24207	11	1	0	1.00025	0	58.2518
Pglyrp1	-1.00679	67.8423	63.6836	67.4553	55.7854	61.1279	6.74223	73.1835	23579	19	0.999999	0	1.02689	0	49.3517
Hmcn1	151.282	112.37	6.59962	11.6325	-1.2969	7.34689	83.9586	2.83259	22276	52	0.997362	0	1.08409	0	46.8407
Bche	49.9813	58.3225	50.1024	49.2935	52.5921	49.8842	55.3776	1.27255	23958	20	1	0	1.01064	0	45.8533
Abcb1a	78.5787	139.674	3.05802	115.295	4.54261	2.36827	6.65871	1.20935	23895	57	1	0	1.01331	0	43.9231
Car4	111.219	24.3775	1.85198	112.463	1.10983	1.96478	93.3637	1.6419	23862	79	1	0	1.01471	0	43.499
Ddc	41.5787	24.8228	45.7234	44.3582	47.537	44.1285	43.7638	47.0405	24206	12	1	0	1.00029	0	42.3691
Apcdd1	47.1619	47.2433	56.196	49.5201	38.1322	46.1402	38.8505	9.10814	24204	13	1	0	1.00037	0	41.544
Ocln	54.9543	39.0492	48.4822	45.6733	4.67207	51.6254	54.0221	21.8635	24200	15	1	0	1.00054	0	40.0428
Slc35f2	43.9331	37.6188	47.2073	48.7769	48.5686	48.7925	43.8374	1.1606	23877	28	1	0	1.01407	0	39.9869
Far2	21.7307	45.2579	44.6125	47.7661	43.3859	42.1938	29.8015	43.0162	24205	14	1	0	1.00033	0	39.7206
Slc2a1	43.9117	28.4409	48.6487	23.3852	61.7945	40.1543	44.5132	6.61503	24202	17	1	0	1.00045	0	37.1829
Tmeff1	51.9442	35.7133	52.0986	14.7891	1.2969	52.6369	53.8238	11.3591	24101	29	1	0	1.00465	0	34.2077
Slc7a5	8.1844	63.524	34.3882	30.338	55.3664	60.5648	17.9146	-1.13165	22784	47	0.999478	0	1.06217	0	33.6436
Gsta4	74.038	13.1243	16.6559	18.55	55.2021	44.1446	44.119	2.87558	24179	26	1	0	1.00141	0	33.5887
Elovl7	7.9378	8.75773	69.9635	75.0708	46.1571	38.7399	4.73454	4.10828	24174	34	1	0	1.00161	0	31.9337
Lef1	19.155	23.2606	39.6038	35.7991	42.3335	43.4107	37.9473	4.26715	24194	23	1	0	1.00079	0	30.7221
Gatm	5.41949	3.25738	74.2976	1.07761	94.1581	56.25	4.48915	5.90493	23738	71	1	0	1.02001	0	30.6068
Fn1	2.40283	125.169	3.7483	15.8733	60.4272	10.7659	2.3709	16.6325	24087	55	1	0	1.00523	0	29.6737
Ndnf	29.2889	33.1237	30.2255	30.1206	26.1093	29.6576	30.6565	25.2818	24203	18	1	0	1.00041	0	29.308
Snord35b	7.71124	27.3139	9.3583	52.5679	50.7729	5.97588	41.6375	30.1777	24183	27	1	0	1.00124	0	28.1894
Dnah3	29.9543	28.4198	25.9846	32.9575	28.5632	26.6664	31.5198	8.83373	24201	21	1	0	1.0005	0	26.6124
Tfrc	1.81072	18.9283	32.4669	3.38143	77.7798	34.3277	2.78376	41.053	24047	56	1	0	1.0069	0	26.5665
Degs2	36.5001	20.1923	17.1518	33.2646	34.7266	30.2137	32.2731	7.64044	24199	22	1	0	1.00058	0	26.4953
Slc40a1	5.09271	35.8097	46.5237	-3.53355	26.0523	42.7322	9.93576	47.06	20912	58	0.979298	0	1.13388	0	26.2091
Prom1	12.2959	9.32388	23.9238	60.9343	56.7998	8.26302	26.9995	2.23479	24155	41	1	0	1.0024	0	25.0969
Atp10a	20.3954	17.4734	32.7433	35.343	34.7527	34.4019	15.432	3.76177	24188	32	1	0	1.00103	0	24.2879
Slc1a1	43.6624	11.6251	8.41624	48.12	17.1415	2.23973	40.9107	12.8204	24175	38	1	0	1.00157	0	23.117
Foxf1	44.9944	38.9345	36.7886	40.5744	-3.1043	17.1007	7.08722	1.22703	18718	105	0.914002	0	1.18232	0	22.9503
Slc38a5	15.3659	25.7452	24.1027	25.7762	23.8695	24.6775	16.6034	22.9566	24197	24	1	0	1.00066	0	22.3871
Gkn3	18.9109	28.4455	16.1297	27.7612	27.3429	20.092	15.4631	20.9199	24198	25	1	0	1.00062	0	21.8832
Sgpp2	25.954	18.9364	23.5669	29.3788	22.3363	23.1469	21.907	4.7389	24193	30	1	0	1.00083	0	21.2457
Gm609	22.8778	20.9337	23.268	24.5639	23.169	20.059	23.4035	1.41679	24021	48	1	0	1.00799	0	19.9615
1700061E17Rik	55.5435	-1.56446	1.20976	58.0494	-1.41124	-1.13304	8.19299	36.1771	11719	349	0.564846	8.26e-07	1.16705	5.73e-05	19.383
Zic3	18.4514	19.4129	18.9449	19.6307	19.6874	18.6973	19.3492	18.2645	24196	31	1	0	1.0007	0	19.0548
Tmc7	18.8465	23.3771	20.7043	22.274	14.1671	20.3417	20.74	6.488	24191	33	1	0	1.00091	0	18.3673
Lrp8	10.6198	20.7115	22.5569	20.3811	20.1505	18.6893	16.7066	15.0161	24189	35	1	0	1.00099	0	18.104
Gm9946	16.8828	20.5364	13.9575	19.1586	17.4643	16.4525	16.4748	16.9697	24192	36	1	0	1.00087	0	17.2371
Plekhh2	24.9707	15.7891	3.47716	27.8983	24.1637	16.0042	22.226	1.67862	24085	60	1	0	1.00531	0	17.026
Nebl	17.433	22.5709	8.07784	21.9277	20.7072	20.8432	1.36358	22.75	24044	54	1	0	1.00703	0	16.9592
Apod	16.013	19.5515	15.8254	20.7595	16.937	7.56491	19.1078	18.5353	24190	37	1	0	1.00095	0	16.7868
Afap1l2	19.9492	7.26322	18.0335	22.8091	18.4773	19.7113	5.44602	15.5528	24182	42	1	0	1.00128	0	15.9053
Sorbs2	18.631	13.8706	6.0591	41.021	36.2618	8.03876	2.7392	-1.11853	22795	117	0.999514	0	1.06169	0	15.6879
Asb4	17.0443	17.8343	13.9726	12.9029	16.5359	16.6444	15.5239	14.6337	24187	39	1	0	1.00107	0	15.6365
Lrrn3	14.9236	18.872	18.0097	18.7756	8.89575	17.7696	15.7969	11.9426	24186	40	1	0	1.00112	0	15.6232
Reck	15.0338	5.04916	17.2394	27.2007	14.7619	16.5567	7.92326	20.8446	24181	44	1	0	1.00132	0	15.5762
Tmtc2	40.9787	6.86039	2.66188	27.7978	-1.01806	5.55903	33.5829	6.43449	23342	106	0.999983	0	1.0373	0	15.3571
Hmgcs2	15.038	16.4205	15.0066	14.5782	15.5111	15.7162	14.6977	13.3319	24185	43	1	0	1.00116	0	15.0375
Sgms2	2.64	5.21852	21.3753	28.901	24.8641	20.3025	4.4985	11.5332	24126	64	1	0	1.00361	0	14.9166
Plat	35.2808	2.54192	4.42164	37.5417	5.9525	16.2277	9.86699	7.33197	24166	61	1	0	1.00194	0	14.8957
Slc7a1	12.6422	15.7523	10.6845	22.2531	18.2895	17.7638	10.8686	10.8343	24184	45	1	0	1.0012	0	14.886
Cp	19.8338	25.3467	10.2108	6.76816	22.7077	15.6172	9.96436	8.16995	24180	46	1	0	1.00136	0	14.8273
Slc16a4	19.5003	6.76269	9.29673	26.682	20.1254	10.5682	23.5574	1.48553	24032	68	1	0	1.00753	0	14.7473
Maoa	41.6105	5.52897	9.52006	40.9472	1.67733	6.38918	9.86441	1.48913	24004	103	1	0	1.00871	0	14.6283
Tspan5	10.7849	10.302	17.644	20.5492	27.9236	20.0733	7.85639	1.63252	24076	69	1	0	1.00569	0	14.5957
Nkd1	23.7887	16.2997	18.1495	15.0619	-1.09409	19.2287	18.3232	6.97091	22967	76	0.999792	0	1.05403	0	14.5911
Dnm3	31.7643	1.28677	2.10125	51.7813	24.1138	2.05573	2.53842	-1.13485	22644	217	0.999153	0	1.06838	0	14.3133
Pllp	17.8106	13.3237	16.2459	22.4202	1.27763	15.4407	16.1765	11.6445	24086	63	1	0	1.00527	0	14.2925
Sparcl1	8.69535	1.69146	-1.1143	98.4787	2.43198	-1.09447	3.69905	1.07612	19941	556	0.956064	1.61e-05	1.16088	0.000701439	14.233
Slc39a8	18.8958	16.7889	20.5918	3.42828	18.2962	21.1507	14.3384	-1.19791	22602	98	0.999025	0	1.07023	0	14.0365
Rab11fip1	6.15848	17.2482	16.162	11.552	16.5814	18.1488	9.51548	16.5109	24173	50	1	0	1.00165	0	13.9847
Igf1r	8.76289	9.21057	8.12192	36.4376	8.42718	8.4302	12.8436	19.2888	24177	49	1	0	1.00149	0	13.9403
Aqp11	20.887	5.28048	17.4661	29.6024	9.51025	15.615	11.7948	-1.59453	22048	99	0.995846	0	1.09363	0	13.5702
Slc16a1	3.78137	13.6348	17.2574	17.2584	21.2703	13.3614	6.58861	13.6847	24158	59	1	0	1.00228	0	13.3546
Maob	15.7397	15.7663	15.6696	16.2675	3.65775	14.6378	16.7398	3.56662	24170	62	1	0	1.00178	0	12.7556
Cfh	12.2657	15.7264	3.73134	-1.22359	19.0694	24.5259	7.54899	20.2771	22806	97	0.999537	0	1.0612	0	12.7402
Pgm5	18.972	9.53714	7.25926	7.42916	17.2972	6.09203	15.7335	18.0421	24176	51	1	0	1.00153	0	12.5453
Nostrin	43.9559	2.82666	2.3452	8.13591	-1.08814	34.1363	7.07894	2.39904	22950	171	0.999772	0	1.05479	0	12.4737
Ebf1	2.27457	1.33881	1.33085	62.6353	24.3075	1.37649	1.66888	2.54877	23843	307	1	0	1.01552	0	12.1851
Rad54b	2.64475	16.8656	15.4923	11.71	15.6651	15.6533	10.4797	8.79222	24133	67	1	0	1.00331	0	12.1629
Foxf2	10.9083	12.9813	11.7656	12.3551	11.5589	11.2682	11.8815	12.7091	24178	53	1	0	1.00145	0	11.9285
Palmd	22.5465	2.16341	1.12904	63.8691	1.51919	-1.10757	2.55678	1.96846	22526	381	0.99865	1.65e-06	1.07344	0.000104987	11.8306
Pcp4l1	24.2594	9.6579	6.14754	31.4095	6.80004	4.44458	7.71755	1.65682	24073	91	1	0	1.00582	0	11.5117
Ptprg	31.7821	1.59859	1.55923	44.3877	1.73857	1.52922	5.94545	2.35749	23982	198	1	0	1.00963	0	11.3623
Ctsc	-1.12693	20.1442	29.0236	-7.0523	1.2588	22.7128	1.19994	24.6584	16080	295	0.800216	0	1.20495	0	11.3523
Cgnl1	28.0224	3.69183	2.91972	21.4502	12.2983	11.3918	6.36809	2.03832	24118	96	1	0	1.00394	0	11.0226
Usp53	14.9248	7.66042	15.7575	14.1742	10.9173	6.8573	11.0029	4.60771	24172	66	1	0	1.0017	0	10.7378
Polk	18.558	5.56282	6.18649	12.3545	7.11728	9.14709	19.6792	6.45394	24171	65	1	0	1.00174	0	10.6324
Ctsh	2.04056	8.39168	17.4751	-1.66144	17.6914	21.4176	3.54799	15.1864	22107	147	0.996303	0	1.09122	0	10.5112
Pla2g4a	3.52442	4.54561	16.9669	-2.23006	16.0989	19.8595	5.57125	17.5838	21640	134	0.991289	0	1.10915	0	10.24
Tgfb2	12.7043	12.9369	8.99677	11.8465	13.6066	10.9558	1.48151	9.14314	24065	87	1	0	1.00615	0	10.2089
Vwa1	16.339	8.59946	3.49334	17.832	15.7672	4.33205	10.4028	4.42204	24164	74	1	0	1.00203	0	10.1485
Mfsd7c	11.7326	9.62204	11.341	13.4513	11.4994	9.48791	11.8938	1.78865	24095	86	1	0	1.0049	0	10.1021
Pcdh19	13.7411	9.04389	1.1655	14.9242	14.2066	1.08806	12.5616	13.4392	23793	148	1	0	1.01765	0	10.0213
Nynrin	43.3501	3.78124	7.85612	5.35474	1.62261	2.67079	5.53643	9.23025	24102	118	1	0	1.00461	0	9.92529
Mboat1	7.97861	9.3052	12.0788	11.8985	9.91532	11.609	5.45731	10.8313	24169	70	1	0	1.00182	0	9.88425
Alpl	13.7398	3.73214	1.90558	20.2687	18.9295	2.18312	2.3763	15.625	24093	125	1	0	1.00498	0	9.84502
Cpe	19.9392	7.23547	2.07578	25.3675	10.6386	2.98064	2.44542	7.77393	24119	107	1	0	1.0039	0	9.80707
Gpcpd1	3.68473	17.6825	17.5813	5.83701	8.35498	13.2436	10.7006	1.09078	23703	135	1	0	1.02152	0	9.77194
Grb14	10.8588	10.5026	11.7047	14.3487	2.02374	13.0449	13.0151	2.50067	24129	92	1	0	1.00348	0	9.7499
Ptgs2	2.63439	14.5082	7.81517	1.98781	10.9114	13.6889	9.74098	15.7272	24078	93	1	0	1.00561	0	9.62676
Hbb-bs	-4.13312	2.508	-2.84875	-2.01116	9.53573	-2.14557	-2.72105	78.7734	1205	1444	0.00344237	0.00196919	0.0691701	0.0330194	9.61969
Abhd2	6.44556	9.03637	8.74307	18.3407	2.48929	14.3134	12.9735	4.32299	24151	81	1	0	1.00257	0	9.58311
Ndrg1	10.9497	2.61958	2.51746	18.2618	26.9707	3.60239	6.57845	5.15273	24140	102	1	0	1.00302	0	9.5816
Cldn5	19.3529	22.3416	3.27749	14.3698	1.21274	3.31489	11.3322	1.37694	23894	164	1	0	1.01335	0	9.57232
Cyp2e1	12.3657	-2.8046	12.845	5.5574	12.0307	11.8856	12.0793	12.0207	20095	128	0.960481	0	1.15731	0	9.49747
Ak4	12.0089	1.84835	9.19211	11.496	11.1844	11.5342	11.0467	7.6239	24149	77	1	0	1.00265	0	9.49182
Synm	15.4384	11.8559	4.37346	17.6076	3.81719	2.76146	8.09176	10.529	24156	80	1	0	1.00236	0	9.30935
Ldlrad3	6.23001	8.65114	5.54646	11.6427	13.4396	2.54443	12.8407	13.1171	24153	78	1	0	1.00248	0	9.25152
Cobll1	7.46011	3.99093	4.75886	36.0899	7.15326	5.32471	7.52059	1.26842	23926	144	1	0	1.012	0	9.19585
Flrt2	16.5196	4.5069	7.92333	5.73367	6.60363	7.48079	11.1667	13.5102	24165	72	1	0	1.00199	0	9.1806
Slc39a10	23.2905	6.03546	5.9988	10.176	6.14778	7.57661	11.2978	2.58853	24150	85	1	0	1.00261	0	9.13894
Ceacam2	12.0586	10.2485	7.53317	9.01845	9.74595	9.62167	12.2214	1.82432	24097	95	1	0	1.00481	0	9.03401
Hba-a2	-2.74005	5.31576	-2.33988	-1.65554	16.8042	-1.55624	-1.88539	59.2418	1920	1255	0.0140003	0.00108248	0.176557	0.0208845	8.89808
Stra6	8.60529	8.34277	8.2581	9.41821	8.66829	8.36246	9.26925	8.65436	24167	73	1	0	1.0019	0	8.69734
Fmo2	38.2983	5.83778	-1.07933	9.27515	-2.00481	-1.47005	7.14665	13.0941	10193	395	0.47212	2.48e-06	1.1215	0.000151899	8.63722
Rassf9	13.5646	1.01426	-1.30713	26.6858	1.29189	-1.62469	8.78602	20.6602	13172	475	0.646967	7.43e-06	1.18927	0.000378947	8.63387
1700019G06Rik	17.2857	8.88834	13.8025	6.83613	2.55379	18.6305	1.8442	-1.12855	22723	181	0.999358	0	1.06489	0	8.58908
Hspb1	22.945	1.98136	1.41854	26.9367	3.47501	1.14237	4.7763	5.87068	23906	185	1	0	1.01284	0	8.56824
Ly75	1.54206	2.92178	11.4936	13.934	10.623	10.1471	7.46252	9.94975	24020	114	1	0	1.00803	0	8.50923
Foxc1	9.47857	7.75504	6.89689	11.1065	9.2787	6.62927	9.7802	6.95021	24168	75	1	0	1.00186	0	8.48442
Efr3b	14.141	6.59147	1.9437	17.6145	14.9605	2.27979	5.43874	4.31527	24125	123	1	0	1.00365	0	8.41062
Gm22843	16.1465	4.17749	1.74315	31.9393	1.75467	-1.19548	7.9142	4.58232	22325	216	0.997666	0	1.08204	0	8.38277
Slc16a9	10.246	6.0072	17.4503	-1.23406	-2.00693	10.8166	13.6777	11.3386	16860	205	0.837175	0	1.20229	0	8.28693
Mt2	7.91793	7.59733	13.5885	7.37715	12.1945	11.626	2.20887	3.63819	24122	111	1	0	1.00377	0	8.26856
Cxcl12	2.34545	30.5911	1.04068	24.3359	2.8832	1.05842	2.17874	1.38719	23334	436	0.999983	5.37e-06	1.03765	0.000298165	8.22758
Abcc4	8.34291	5.45124	4.89978	7.29456	22.3995	4.83694	8.64317	3.3181	24147	100	1	0	1.00273	0	8.14827
Ddah1	35.3151	2.93966	5.27267	5.16361	-1.38096	6.02806	8.28315	3.50907	21953	177	0.995064	0	1.0975	0	8.14129
Slc16a2	14.8192	7.13977	4.23766	11.9863	5.32001	7.70593	9.84085	3.2193	24154	94	1	0	1.00244	0	8.03363
Ly6c1	2.0928	-1.00465	1.07113	59.0225	1.17977	-1.00842	1.61474	1.23705	21925	1473	0.994769	0.0021951	1.09858	0.0360828	8.02562
Nhsl1	16.0909	2.72946	4.70253	17.4413	3.44234	8.91347	6.6049	4.22164	24148	104	1	0	1.00269	0	8.01832
Efhc2	7.74936	6.38594	8.884	9.45414	9.70647	8.86178	8.55468	4.34473	24161	83	1	0	1.00215	0	7.99264
Fry	6.40344	7.9479	2.35951	15.997	7.8756	1.73594	5.85988	15.2644	24113	124	1	0	1.00415	0	7.93046
Hspb8	10.4626	5.60814	8.64592	10.224	3.54587	8.44076	8.27114	8.0123	24162	82	1	0	1.00211	0	7.90134
9430020K01Rik	24.0886	4.60388	2.06528	17.7523	2.27462	2.86544	6.15906	3.15315	24106	139	1	0	1.00444	0	7.87029
Akr1c14	13.4847	5.66129	1.2532	16.4583	16.1933	1.414	6.64287	1.27969	23802	224	1	0	1.01727	0	7.79842
Usp54	11.1118	6.09366	8.37566	10.1321	5.40346	6.87275	10.5028	3.55956	24159	89	1	0	1.00224	0	7.75647
Ism1	8.55818	9.30146	5.55795	8.89092	8.36854	5.29292	8.10222	7.85024	24163	84	1	0	1.00207	0	7.7403
Gjc1	24.3794	1.3792	2.01505	22.4656	1.60181	2.16122	4.1846	3.5144	24017	189	1	0	1.00816	0	7.71266
Ablim1	6.73208	7.89955	1.39515	32.4136	2.88858	1.3133	4.54471	4.41833	23974	183	1	0	1.00997	0	7.70066
Net1	5.09299	11.1853	4.88558	18.972	7.68206	2.78905	4.89936	5.89153	24141	108	1	0	1.00298	0	7.67473
St8sia6	13.6737	2.5463	1.80625	17.4192	20.1019	2.85675	1.16765	1.51545	23813	244	1	0	1.0168	0	7.6359
Tnfrsf19	7.72738	8.89542	8.8624	9.15056	8.44978	8.14943	8.15527	1.5087	24026	129	1	0	1.00778	0	7.61237
Slco2b1	9.41817	10.7523	4.24507	7.20288	9.75934	5.15467	8.83902	4.9329	24157	90	1	0	1.00232	0	7.53804
Pir	8.91709	10.7273	8.32359	14.9626	2.89007	5.37706	5.83561	3.21732	24143	110	1	0	1.0029	0	7.53133
Pltp	16.9283	12.2512	6.62383	1.78757	1.4429	4.74011	13.8339	2.04495	24011	162	1	0	1.00841	0	7.4566
Mal	10.1664	1.47221	9.332	10.5734	9.52446	9.78164	9.53284	-1.0338	23067	174	0.999886	0	1.04956	0	7.41864
Tmtc4	10.5127	3.58088	6.99294	7.78128	5.94419	8.83328	8.68061	6.68725	24160	88	1	0	1.00219	0	7.37664
Slc31a1	7.00546	4.44155	14.2384	2.55836	3.89194	11.0582	8.94065	6.40998	24123	112	1	0	1.00373	0	7.31807
Axin2	8.58103	6.95823	9.60527	9.36646	4.68844	7.89716	8.10409	2.15211	24121	119	1	0	1.00381	0	7.1691
Klf12	15.4014	1.83028	1.65926	26.8311	2.21195	3.23315	2.9149	2.66597	24036	199	1	0	1.00736	0	7.0935
Sema7a	9.14033	3.02521	1.63913	35.1265	2.07662	1.67768	2.75766	1.25041	23842	291	1	0	1.01556	0	7.08669
Layn	11.7621	3.55299	5.0116	10.3839	3.42009	5.91316	11.3423	5.19711	24152	101	1	0	1.00253	0	7.07291
Myo1b	16.3708	2.09843	-1.3749	28.9413	1.71408	-1.25892	6.29583	3.40283	17120	388	0.84959	2.07e-06	1.20158	0.000128866	7.02368
Cd34	6.23686	1.0589	1.20244	43.1446	1.85665	1.32335	1.50553	-1.01365	22464	829	0.998373	0.000122661	1.0761	0.00358263	6.91434
Lphn3	9.44255	9.76466	9.59884	6.43289	-8.09511	9.87655	9.08263	9.14572	16497	145	0.821563	0	1.20583	0	6.90609
Serpinb6b	8.55871	3.287	6.98632	4.50458	1.17619	14.3121	-1.01615	17.3782	23285	222	0.999974	0	1.03983	0	6.89837
Pard3	8.88708	8.04532	6.0338	9.55041	1.51419	8.67492	7.63249	4.64055	24110	126	1	0	1.00427	0	6.87235
Ly6c2	1.81449	-1.04877	-1.01239	50.0425	1.13414	1.01342	1.63014	1.29639	21245	1739	0.985564	0.00446537	1.12325	0.0621737	6.85874
Neurl2	11.7123	11.3155	5.98436	5.47699	2.86031	5.91811	9.2593	2.24029	24117	130	1	0	1.00398	0	6.84589
Rnf144b	10.4155	5.71074	4.82949	3.37723	4.4036	4.27498	13.8208	6.6094	24138	113	1	0	1.00311	0	6.68022
St6galnac2	17.0834	9.96954	2.66115	11.6468	2.5461	3.06372	4.02455	2.20683	24090	152	1	0	1.00511	0	6.65026
Paqr5	8.66821	4.49564	7.37839	8.98283	7.81567	7.26959	6.7955	1.64069	24053	138	1	0	1.00665	0	6.63082
Pdxk	5.8879	7.18486	7.77941	3.03614	7.26673	7.3187	5.33334	7.87089	24127	116	1	0	1.00356	0	6.45975
Dock6	34.0267	1.18224	1.2847	9.17289	1.20374	1.35325	1.2617	2.03553	23592	561	1	1.61e-05	1.02632	0.000695187	6.44009
Rapgef4	12.2256	-1.49664	1.40889	28.4547	1.64786	2.30759	4.41843	2.49996	21836	343	0.993706	8.26e-07	1.10188	5.83e-05	6.4333
Lsr	6.48699	6.93335	6.48386	7.91557	7.37105	6.73196	6.21488	2.87341	24139	122	1	0	1.00307	0	6.37638
Tbc1d4	8.95328	3.98962	7.75054	5.22727	5.21082	8.03122	5.19995	6.04186	24145	115	1	0	1.00282	0	6.30057
Figf	11.0048	5.58197	9.22914	9.31462	1.72559	7.33298	3.42077	2.63277	24092	149	1	0	1.00502	0	6.28033
Frmd5	6.0804	6.30287	6.25549	6.4863	6.07685	6.24394	6.41031	6.31468	24146	109	1	0	1.00277	0	6.27135
Fam13c	10.1122	4.45425	4.19895	15.0095	4.9373	2.79342	5.33893	3.14672	24132	137	1	0	1.00336	0	6.24891
Kbtbd11	4.04086	5.43629	8.84795	8.07445	4.30891	9.71726	6.67091	2.18452	24094	140	1	0	1.00494	0	6.16014
Ttll7	20.6043	6.81405	2.37005	10.1548	1.7613	2.52099	3.75432	1.26554	23892	214	1	0	1.01344	0	6.15567
Prr5l	5.98566	4.70736	6.94901	3.48694	7.75785	6.90637	6.57782	6.44722	24135	120	1	0	1.00323	0	6.10228
Prnp	8.15784	3.38066	2.30836	14.6662	10.7901	2.07607	4.02052	2.59107	24089	169	1	0	1.00515	0	5.99885
Alas1	2.32138	8.69191	9.61604	6.9902	2.9517	8.57561	1.8814	6.0191	24038	156	1	0	1.00728	0	5.88092
Gm10850	9.54512	2.74564	1.87813	16.6229	3.67322	2.11438	5.88466	4.30426	24091	165	1	0	1.00506	0	5.84604
Scn2a1	6.48176	6.2203	4.58883	6.86841	5.72948	4.99913	6.24716	5.43559	24144	121	1	0	1.00286	0	5.82133
Kank3	22.035	1.33686	1.1704	13.8205	1.19563	1.15974	4.45477	1.36168	23557	502	0.999999	9.09e-06	1.02785	0.000438247	5.81682
Samd12	30.2448	-1.01211	1.19468	13.0935	-1.28613	1.55883	1.35597	1.07957	19385	1120	0.939351	0.000602569	1.1733	0.0130268	5.77864
Dixdc1	5.95259	4.83734	5.63098	6.34343	5.91668	5.67728	6.01197	5.11014	24142	127	1	0	1.00294	0	5.68505
Flt1	22.3405	1.31762	1.4905	9.24585	2.1629	1.34801	3.84602	3.48518	23930	266	1	0	1.01183	0	5.65457
Plcb1	7.27169	1.23316	1.10671	22.3694	1.17128	1.74924	2.65337	7.42007	23694	379	1	1.65e-06	1.0219	0.000105541	5.62186
Fzd6	11.5504	3.09051	2.87479	16.2417	2.67298	2.34095	4.02765	1.67013	24024	196	1	0	1.00787	0	5.55864
Acer2	26.6823	1.00044	1.52532	2.85734	-2.75267	4.48795	7.83276	2.67453	17128	440	0.849916	5.37e-06	1.20148	0.000295455	5.5385
Tpd52l1	5.86429	4.61876	6.24031	6.68753	6.37733	6.05262	6.17886	2.22161	24103	146	1	0	1.00456	0	5.53016
Unc13b	9.84158	10.8386	1.99261	9.026	2.36484	1.7876	4.4853	3.35531	24080	173	1	0	1.00552	0	5.46148
Edn1	13.4249	6.66911	5.15029	9.71149	-1.12211	4.10165	1.49042	3.82669	22774	247	0.999461	0	1.06261	0	5.40655
Gstm7	5.96437	5.52219	5.6084	5.99352	5.59739	5.16076	5.40061	3.67159	24136	132	1	0	1.00319	0	5.36485
Kitl	24.6455	1.57552	-1.05397	11.9859	1.08641	-1.05599	3.60346	1.91586	21675	667	0.991785	4.05e-05	1.10792	0.00146926	5.33784
Klhl4	13.0174	-1.10555	-1.23552	6.14716	15.1367	-1.14166	4.17958	7.58667	15960	506	0.794125	9.91e-06	1.20477	0.000474308	5.3231
Palm	5.35583	1.76183	1.19064	8.13439	8.82861	2.01206	11.5676	3.67361	23944	212	1	0	1.01123	0	5.31557
Notum	5.44214	5.52063	5.00424	5.50402	5.24726	4.93151	5.33168	5.25947	24134	131	1	0	1.00327	0	5.28012
Extl3	9.59425	3.68736	4.75515	2.59297	3.6865	4.99384	7.90462	5.00795	24115	142	1	0	1.00406	0	5.27783
Dock9	14.0905	2.46767	1.04088	19.0343	-1.18921	-1.0556	5.22338	2.56701	20353	584	0.966643	1.9e-05	1.14997	0.000787671	5.27237
Unc13c	5.00025	5.45048	5.30783	5.53758	5.55737	5.16306	5.06765	5.07836	24131	133	1	0	1.0034	0	5.27032
Lrrc49	11.8253	2.45482	3.39104	8.94718	2.67612	3.0696	8.22001	1.30796	23920	202	1	0	1.01225	0	5.2365
Rnf125	6.20924	4.47102	2.03853	18.7098	1.62539	1.21199	4.41036	2.68772	23946	251	1	0	1.01115	0	5.17051
Edn3	5.02725	5.36641	4.63206	5.71636	5.07477	4.90769	5.33318	5.21093	24128	136	1	0	1.00352	0	5.15858
Lphn2	22.4628	-1.33467	1.20629	9.64259	-1.70547	-1.00718	6.43717	5.20145	14498	661	0.719965	3.84e-05	1.20241	0.00140696	5.11287
Tmem252	7.74549	3.37842	5.16338	6.97566	3.3326	4.62368	5.79258	3.82962	24130	143	1	0	1.00344	0	5.10518
Ggact	5.3892	3.76244	6.55966	5.38356	5.48555	5.86879	4.09391	4.28793	24124	141	1	0	1.00369	0	5.10388
Il17rd	14.2643	3.64897	2.09257	12.9015	-1.32861	1.29737	4.7414	3.00673	22008	319	0.995503	8.26e-07	1.09524	6.27e-05	5.07803
Vsig2	15.1188	1.87558	1.07635	15.7541	1.28508	-1.02262	4.94628	1.5257	23026	536	0.999859	1.28e-05	1.0514	0.000578358	5.06991
Ang	5.24752	6.51868	4.99745	1.76891	6.11031	4.4952	3.25708	8.02242	24067	155	1	0	1.00607	0	5.0522
Abcg2	11.1531	2.05224	2.97543	10.375	4.68858	1.99645	6.09593	1.04819	23508	246	0.999998	0	1.02999	0	5.04812
Chn2	8.80358	1.55198	6.03889	3.66694	13.0637	4.27216	4.36346	-1.4142	22199	255	0.996898	0	1.08734	0	5.04331
Mt1	4.42009	4.26608	7.94274	1.07775	8.94838	6.43668	3.89569	3.24595	23715	197	1	0	1.021	0	5.02917
A4galt	6.4134	7.4886	6.22504	7.71698	2.07785	6.47711	2.44618	1.035	23439	237	0.999995	0	1.03302	0	4.98502
Prdm5	6.60614	2.49664	3.70185	8.37748	8.14127	3.85051	4.86745	1.79844	24055	178	1	0	1.00657	0	4.97997
Vwf	7.52266	15.48	4.32785	5.43933	1.17666	2.74105	4.69217	-1.6747	21780	303	0.992968	0	1.10389	0	4.96313
Pde2a	2.08525	-1.11991	1.30712	2.2098	25.5694	1.16062	5.41251	2.98546	22675	529	0.999243	1.28e-05	1.06702	0.000586011	4.95128
Rai14	13.6099	-1.00236	2.29241	15.5924	1.52693	3.39193	2.8037	1.05634	22790	438	0.999501	5.37e-06	1.06191	0.000296804	4.90891
Clic5	14.8633	-1.10717	-1.49808	26.2905	-1.88885	-1.54201	1.79891	2.27572	4983	1533	0.145984	0.0026779	0.709356	0.0422962	4.89904
Ch25h	6.3934	1.93455	4.96073	4.84265	6.2408	5.04951	5.67029	4.02646	24108	153	1	0	1.00436	0	4.8898
Gm25135	20.1516	1.99576	1.83996	12.8516	-1.18833	-1.15923	2.18267	2.33469	19617	558	0.946807	1.61e-05	1.16863	0.000698925	4.87609
Cdkn1a	4.90149	4.71366	1.20096	2.96743	1.24325	1.14478	4.29508	18.3162	23753	330	1	8.26e-07	1.01937	6.06e-05	4.84786
Sgms1	7.05399	3.57971	2.09038	10.9874	3.91196	2.68223	5.82244	1.98091	24058	188	1	0	1.00644	0	4.76363
Gpd2	6.39039	4.88521	4.48256	5.2399	5.28003	5.43546	5.14206	1.22216	23886	190	1	0	1.01369	0	4.75972
Eogt	14.4042	1.45966	3.26308	7.82201	2.4353	3.85038	2.7862	1.34009	23896	259	1	0	1.01327	0	4.67012
Gm15998	4.68212	4.79839	4.83813	5.38399	4.94342	4.70875	3.18018	4.79197	24114	151	1	0	1.00411	0	4.66587
Rhobtb1	8.26077	3.53163	2.76304	1.82856	9.09533	3.13513	6.23464	2.4762	24048	184	1	0	1.00686	0	4.66566
Prkar2b	-1.94949	4.50193	8.38953	7.13704	7.36987	8.95097	-1.4228	4.29118	17464	301	0.865052	0	1.19935	0	4.65853
Epha4	10.8219	-1.2618	1.07762	14.1715	1.58902	1.46136	2.46065	6.81086	22204	469	0.996923	6.61e-06	1.08712	0.000341151	4.64139
Nes	7.84475	2.74702	-1.25072	9.83708	1.61164	1.25764	3.20276	11.8365	22033	346	0.995675	8.26e-07	1.09419	5.78e-05	4.63583
Amot	5.5421	3.71334	3.56159	5.04949	4.8019	3.96467	5.59457	4.76454	24120	150	1	0	1.00386	0	4.62402
Xlr	5.09896	7.27829	4.30656	-3.23589	2.46054	4.44383	6.72887	9.89811	21002	204	0.981066	0	1.13106	0	4.62241
Dpp4	1.26964	8.764	15.1691	-2.07295	-4.47445	16.9982	2.50097	-1.24843	6778	757	0.256069	8.26e-05	0.914755	0.00264201	4.61326
Car14	7.01636	3.85924	4.82382	6.86456	-1.51948	5.10138	5.12356	5.23718	21548	218	0.990024	0	1.11247	0	4.56333
Bsg	5.17732	5.23331	3.99374	5.23009	5.34517	5.16579	4.44466	1.86853	24059	175	1	0	1.0064	0	4.55733
Baiap2l1	4.41625	3.79401	4.23328	4.13109	4.35452	5.04512	5.03667	5.18937	24111	154	1	0	1.00423	0	4.52504
Stard13	12.8301	2.6553	1.08399	5.94114	1.45603	1.73687	8.87569	1.58096	23734	351	1	8.26e-07	1.02018	5.7e-05	4.52001
Tbx1	4.97481	5.04509	4.56529	4.62253	4.43815	4.4335	4.53174	3.48035	24112	159	1	0	1.00419	0	4.51143
Utp14b	6.32467	3.08026	5.95967	3.5172	4.98479	5.15672	3.71425	3.25707	24099	166	1	0	1.00473	0	4.49933
Dock4	16.1396	1.32544	1.35888	1.67743	1.61058	1.18435	10.7219	1.92226	23770	439	1	5.37e-06	1.01864	0.000296128	4.49256
Bmx	1.2936	9.42984	3.9846	10.8263	2.36031	7.3866	1.61667	-1.09353	22631	362	0.999112	1.24e-06	1.06895	8.29e-05	4.47555
Marveld2	4.35522	4.17642	3.96669	4.36833	5.49489	3.79228	5.11422	4.4944	24107	158	1	0	1.0044	0	4.47031
Fyco1	6.63187	3.7849	3.55825	3.65208	4.38368	4.06395	5.0973	4.5117	24116	157	1	0	1.00402	0	4.46047
Gm25873	9.12596	5.14287	1.93176	9.50114	1.55144	2.81524	2.99934	2.505	24033	225	1	0	1.00749	0	4.44659
Mob3b	3.81888	3.95173	3.86159	3.64224	4.86182	5.27801	4.25705	5.86429	24096	160	1	0	1.00486	0	4.44195
Gpr124	4.96957	4.86261	3.41153	4.87116	2.80814	4.48614	4.56408	5.54346	24109	161	1	0	1.00431	0	4.43959
Murc	5.78901	6.02547	5.46628	4.4013	1.10704	4.47401	5.28709	2.5739	23911	220	1	0	1.01263	0	4.39051
Arap2	7.3647	2.05078	2.49612	1.65735	-1.84425	2.70979	8.48435	12.1438	20614	298	0.973448	0	1.1434	0	4.38283
Taf9b	16.6568	1.48144	2.53098	5.05263	1.77601	1.50797	3.23162	2.68457	23991	278	1	0	1.00925	0	4.36525
Filip1	11.6995	2.12215	-1.1607	14.1792	4.1464	-1.15749	3.11507	1.85749	19604	510	0.946443	1.03e-05	1.16896	0.000490196	4.3502
1810062O18Rik	6.2416	3.54507	4.30293	5.47479	4.09294	3.40753	4.73855	2.9598	24105	168	1	0	1.00448	0	4.3454
Zic2	4.54032	4.46369	4.05306	4.34177	4.31634	4.29922	4.32484	4.41729	24104	163	1	0	1.00452	0	4.34457
Zfp423	8.90447	2.83664	2.54033	8.34192	4.49769	2.24548	3.59394	1.56824	23999	226	1	0	1.00892	0	4.31609
Ppfibp1	15.3698	1.21473	1.29013	6.28718	3.05856	1.54858	3.08593	2.49959	23876	341	1	8.26e-07	1.01411	5.87e-05	4.29431
Mkl2	7.99204	3.2869	3.541	9.31673	2.12066	2.33595	3.09494	2.51298	24074	203	1	0	1.00577	0	4.27515
Fosb	1.35289	11.2998	3.30469	-2.54774	7.61359	-1.13018	5.49755	8.4694	17483	409	0.865868	3.72e-06	1.19918	0.000220049	4.2325
Gcnt2	3.23456	1.62465	2.18131	15.992	1.61306	1.91178	1.89104	5.16484	23972	293	1	0	1.01005	0	4.20165
n-R5s97	7.59472	2.746	1.62385	5.1813	1.54276	3.63177	5.87433	5.28576	24035	207	1	0	1.00741	0	4.18506
Tbx3	8.00004	3.23799	1.01254	12.7375	-2.24343	1.75867	2.49127	6.3804	18855	429	0.919426	4.96e-06	1.1807	0.00027972	4.17187
Shroom1	4.29837	4.47078	4.01777	4.37738	4.01371	3.74032	4.29443	4.11818	24100	167	1	0	1.00469	0	4.16637
Glcci1	1.22882	7.55504	4.72456	3.91079	1.66281	2.85073	9.28754	2.02244	23854	256	1	0	1.01505	0	4.15534
Agrn	5.82464	2.76613	2.6063	6.60985	3.06576	3.59827	4.05898	4.61763	24098	172	1	0	1.00477	0	4.14344
Nampt	4.40817	2.0426	4.78754	-1.34512	2.35927	5.00788	5.30998	10.5425	22564	249	0.998851	0	1.07185	0	4.1391
Emp2	11.4968	3.60694	-1.21197	13.6709	-5.35704	4.12634	3.22634	3.5373	12139	402	0.5882	3.3e-06	1.17325	0.000199005	4.13695
Enpp2	14.5671	1.77099	4.34123	6.39211	1.02122	6.45187	-3.54559	2.08038	18476	431	0.904195	4.96e-06	1.18496	0.000278422	4.13491
Tecrl	3.40896	4.42575	3.82104	4.51104	4.1076	4.12906	3.96032	4.33913	24088	170	1	0	1.00519	0	4.08786
Myo1d	11.1313	1.80357	-1.02076	15.0415	1.41785	-1.26228	2.28626	3.2407	20749	585	0.976341	1.94e-05	1.13934	0.000803419	4.07977
Ssx2ip	3.05011	4.4099	6.11773	4.01636	5.28704	8.17091	3.12421	-1.63628	21910	264	0.99455	0	1.09909	0	4.0675
Gbe1	2.69065	2.74906	4.79203	3.23615	3.48048	5.55441	6.01408	4.01281	24070	176	1	0	1.00594	0	4.06621
Fcgrt	5.9405	3.39224	2.36484	-1.11194	7.91674	2.33977	6.08799	5.50949	22968	241	0.999793	0	1.05399	0	4.05495
Parvb	6.65556	4.17649	2.8244	4.55976	1.99498	3.10073	2.23633	6.74501	24068	191	1	0	1.00602	0	4.03666
Nxpe4	11.181	3.45476	1.90184	6.22083	2.77443	1.19651	2.39455	3.1527	23940	267	1	0	1.0114	0	4.03458
Lynx1	2.98396	3.62711	3.45718	5.30379	4.8618	4.85433	2.83837	4.22728	24079	179	1	0	1.00557	0	4.01923
Csrp2	3.82783	2.69675	3.99207	4.39724	1.69243	4.83789	3.81554	6.6969	24063	187	1	0	1.00623	0	3.99458
Tpd52	1.40376	6.23935	4.83652	-1.34675	6.47769	5.09476	3.24617	5.8879	22458	263	0.998334	0	1.07635	0	3.97993
Neo1	7.8242	-1.13511	1.34878	7.89832	11.6268	1.8821	3.27438	-1.03968	21351	539	0.98724	1.4e-05	1.11957	0.000630798	3.95997
Bhlhb9	4.57892	2.21761	4.24564	7.28043	5.13678	5.45773	3.80166	-1.09546	22825	261	0.999575	0	1.06036	0	3.95291
Slc46a3	5.0686	2.45732	4.13459	1.4869	5.90264	4.80235	3.70368	3.91149	24018	200	1	0	1.00812	0	3.93345
Ecm2	5.67221	2.10663	-1.20689	6.98185	13.5351	-1.73781	1.34217	4.57767	15763	555	0.78416	1.61e-05	1.20452	0.000702703	3.90887
Pde7b	5.46205	-1.57339	4.02751	-1.6948	14.1613	1.78634	3.32012	5.71521	17271	424	0.855438	4.54e-06	1.19928	0.000259434	3.90054
Mecom	6.40138	5.20878	1.338	8.30066	7.19456	-1.39622	2.47366	1.52082	21327	426	0.986885	4.54e-06	1.12043	0.000258216	3.88021
Zhx3	11.326	1.35758	1.50398	5.08892	2.40102	1.26347	5.56271	2.51638	23909	332	1	8.26e-07	1.01271	6.02e-05	3.87751
Eltd1	18.3066	-1.07841	1.32149	4.56706	1.12298	1.23379	3.19327	2.32629	22760	668	0.999428	4.05e-05	1.06323	0.00146707	3.87413
Stxbp6	4.16915	5.91631	2.25419	7.80791	-1.18384	-1.14562	5.82611	7.29343	19892	398	0.954759	3.3e-06	1.16215	0.000201005	3.8672
Itga6	8.06533	2.20794	1.03953	13.9418	1.04543	-1.06388	3.15775	2.4693	22271	683	0.997334	4.83e-05	1.0843	0.00171303	3.8579
Cd59a	6.94058	1.83797	2.15612	1.41387	9.62229	1.9711	1.27464	5.38647	23853	313	1	4.13e-07	1.01509	3.19e-05	3.82538
Osbpl1a	5.64566	2.95745	3.50468	2.26352	4.18637	3.28327	5.97546	2.70566	24066	193	1	0	1.00611	0	3.81526
Slc52a3	4.5193	2.50331	3.25444	4.61857	4.75376	4.28795	4.23113	2.2308	24064	206	1	0	1.00619	0	3.79991
Psma8	5.17326	5.62186	5.09968	2.10698	5.01205	5.42137	3.17044	-1.27327	22407	279	0.998099	0	1.07855	0	3.79155
Rgs5	7.88928	6.68518	-2.58689	6.02079	7.56853	-4.59824	4.06565	5.22916	7482	367	0.30043	1.24e-06	0.97224	8.17e-05	3.78418
Slc9a2	3.80517	2.5016	4.05457	4.11315	3.83275	3.96614	4.00357	3.99534	24083	180	1	0	1.0054	0	3.78404
Tek	20.888	-1.20888	1.46064	4.14714	-1.17936	1.35451	3.26368	1.45686	19777	901	0.951243	0.000182547	1.16461	0.00490566	3.77282
Hrct1	5.99506	2.98716	-1.22451	7.54735	6.90645	-1.60116	3.70581	5.85974	16431	407	0.818201	3.72e-06	1.20572	0.00022113	3.77199
Crispld1	3.76164	-1.63777	1.40452	14.5604	9.59314	2.28719	-1.00011	1.15455	19690	766	0.948957	8.92e-05	1.16694	0.00281984	3.76545
Esam	14.9339	1.48107	-1.02163	10.1891	1.03432	-1.06502	2.7118	1.70008	21518	951	0.989666	0.000244084	1.11362	0.00621451	3.74545
Limch1	8.85108	-1.41199	1.55207	11.4612	3.32236	-1.02663	5.44897	1.66761	20732	582	0.975851	1.86e-05	1.1397	0.000773196	3.73308
2310067E19Rik	23.6853	-1.07109	-1.81452	12.0504	-1.25516	-1.68918	1.39073	-1.47501	3395	2759	0.0626721	0.0292764	0.446975	0.25693	3.72768
Gm26010	6.06889	3.14312	3.25722	5.9139	1.82195	2.95998	2.80657	3.82785	24072	210	1	0	1.00586	0	3.72493
Tmem98	4.11421	3.19997	3.45204	3.98754	3.06002	3.70065	4.12039	3.99389	24084	182	1	0	1.00536	0	3.70359
Eps8	2.15014	2.79276	3.31007	4.05155	4.96874	3.37059	3.8874	5.08084	24043	194	1	0	1.00707	0	3.70151
Fam13a	5.03674	2.64329	6.08995	1.69957	2.64199	3.79492	5.58397	2.02791	24007	233	1	0	1.00858	0	3.68979
Foxl2os	3.8093	3.85337	3.71059	3.83289	3.42186	3.55978	3.66112	3.59365	24082	186	1	0	1.00544	0	3.68032
Isyna1	3.18422	3.40081	4.42359	3.38135	4.82223	4.60468	3.43306	2.1002	24040	219	1	0	1.0072	0	3.66877
Mxra7	11.7898	1.81253	1.17477	7.70207	-1.37891	1.44288	5.64817	1.0761	20902	676	0.979063	4.42e-05	1.13415	0.00158284	3.65843
Golim4	3.0254	2.97107	2.66079	4.64221	2.8505	3.99506	3.32919	5.58229	24069	195	1	0	1.00598	0	3.63206
Nomo1	3.26773	4.0298	2.94554	4.80957	3.91364	3.90781	3.31598	2.85031	24071	201	1	0	1.0059	0	3.63005
Gch1	1.96416	1.81744	1.9398	2.04353	2.95979	2.03772	4.31975	11.7752	23960	276	1	0	1.01056	0	3.60717
Osmr	13.8019	1.9428	1.05184	7.9628	1.3976	-1.07364	2.67926	1.08266	22069	803	0.99605	0.000104076	1.09282	0.00313823	3.60565
Trpm6	3.57821	2.95828	3.67186	3.91953	3.73454	3.61886	3.78457	3.55319	24081	192	1	0	1.00548	0	3.60238
Utrn	6.80788	2.22437	1.66428	9.35945	2.39136	1.52601	2.32489	2.5146	23989	306	1	0	1.00934	0	3.60161
Mospd1	2.55554	2.08884	2.60933	3.18543	2.90639	1.10433	12.9669	1.29744	23691	406	1	3.72e-06	1.02203	0.000221675	3.58928
Pcca	6.74993	2.20975	3.15332	2.10056	3.27252	3.60666	3.43825	4.15966	24057	209	1	0	1.00648	0	3.58633
Arl2bp	2.87832	2.93064	3.13201	10.6187	1.35172	2.41541	4.12562	1.21655	23795	331	1	8.26e-07	1.01757	6.04e-05	3.58362
Emcn	12.0109	-1.85382	-1.06474	7.37766	1.32823	1.01237	8.54709	1.30589	17105	1055	0.848763	0.000402263	1.20147	0.00923223	3.58295
Cachd1	4.58864	1.69073	3.39387	4.987	2.75935	3.74915	4.06178	3.38242	24060	213	1	0	1.00636	0	3.57662
Sorbs1	9.93982	1.62946	-1.04048	9.48905	1.09383	1.2508	3.14368	3.017	22995	562	0.99983	1.61e-05	1.05279	0.00069395	3.5654
Gm9990	3.98236	2.81859	2.89819	5.22687	3.14845	3.91515	3.6717	2.82605	24075	208	1	0	1.00573	0	3.56092
Rgs12	5.88915	3.88867	2.52988	6.51714	-1.26584	2.58531	4.66127	3.67753	22326	287	0.997667	0	1.08199	0	3.56039
Pnpla6	5.63494	2.89698	2.91298	4.99929	3.08233	2.80753	3.33954	2.78699	24077	215	1	0	1.00565	0	3.55757
Fmo1	20.4042	-1.04991	-2.2355	2.73093	-4.08575	-2.51618	3.90692	11.2918	2634	1119	0.0339202	0.000602569	0.311811	0.0130384	3.55581
St6galnac3	9.35493	1.77446	1.71778	5.9949	1.71543	1.55572	4.32493	2.0036	23968	324	1	8.26e-07	1.01022	6.17e-05	3.55522
Fas	5.87354	-1.07361	1.43812	5.94775	-1.6334	1.19936	13.2934	3.35769	18473	656	0.90395	3.84e-05	1.18483	0.00141768	3.55036
Slc30a1	7.99204	3.5091	2.75508	2.98104	1.92903	2.91894	4.23616	1.96493	24030	243	1	0	1.00762	0	3.53579
Mpzl1	7.12857	1.89598	2.90013	5.3076	4.10806	3.04224	2.20495	1.64411	23978	269	1	0	1.0098	0	3.52895
Shroom4	6.32449	1.47582	1.01901	14.0534	1.82685	-1.09925	2.87158	1.7391	22176	697	0.996765	5.33e-05	1.08832	0.00185079	3.52637
Magi3	5.01348	1.41398	1.81058	6.30674	1.5519	2.09911	5.78497	4.22184	23993	273	1	0	1.00917	0	3.52533
Jam2	20.4889	1.69671	-1.31728	3.05887	2.06113	-1.48951	1.36547	2.26132	15661	833	0.778628	0.00012803	1.20381	0.00372149	3.5157
Tceal1	15.8344	-1.07911	2.70283	1.29909	1.20277	3.53663	2.72133	1.76088	22820	573	0.999559	1.73e-05	1.06057	0.000732984	3.49735
Ttyh2	3.63487	4.05859	3.9993	1.63924	3.82191	3.47062	3.93757	3.22751	24025	221	1	0	1.00783	0	3.4737
Esyt2	4.62237	2.26687	2.9803	5.41945	3.15733	3.62257	3.10826	2.58979	24062	223	1	0	1.00628	0	3.47087
Enc1	5.77155	3.77151	2.11833	2.87728	3.39139	2.0555	5.14219	2.4524	24045	235	1	0	1.00699	0	3.44752
Fut8	3.507	3.79754	2.81941	3.91738	4.82169	4.25163	2.06429	2.28009	24027	242	1	0	1.00774	0	3.43238
Gm9900	4.81845	1.94436	1.58688	7.05295	1.78216	4.35822	2.32305	3.53975	24008	275	1	0	1.00854	0	3.42573
Tjp1	11.8668	1.40623	1.30559	6.34883	1.02548	1.10808	2.87116	1.46958	23264	739	0.99997	7.64e-05	1.04076	0.00250338	3.42522
Mpp7	3.99295	1.78858	3.58829	4.63408	2.15164	3.16004	2.64083	5.35183	24046	229	1	0	1.00695	0	3.41353
Thsd1	5.82674	2.6481	2.4276	7.11419	1.33247	2.52572	3.43425	1.98059	23984	288	1	0	1.00955	0	3.41121
Bnip3	3.61488	2.05114	1.03947	3.36021	1.78554	3.55702	6.40493	5.47098	23685	312	1	0	1.02229	0	3.41052
Tdrp	5.14594	1.91591	3.28536	4.64627	3.46713	3.49836	3.27213	2.04061	24034	238	1	0	1.00745	0	3.40896
Cthrc1	3.48529	3.10559	4.42728	5.05158	2.98614	5.0397	4.81583	-1.6433	21906	290	0.994535	0	1.09927	0	3.40851
Olfr1372-ps1	5.97629	1.74512	1.21893	3.25474	1.26197	1.81772	6.44501	5.53212	23874	337	1	8.26e-07	1.0142	5.93e-05	3.40649
Lmo7	8.93821	2.39483	-1.65858	15.5298	-1.02052	-1.35773	2.51676	1.80347	12126	1010	0.587303	0.000320902	1.17272	0.00769307	3.39328
Zak	3.62531	4.91886	2.12995	4.46601	2.72651	1.42742	3.50546	4.33887	24014	245	1	0	1.00829	0	3.3923
Tmem45a	3.26503	3.68866	3.15865	3.53223	3.21559	3.27001	3.42179	3.36045	24061	211	1	0	1.00632	0	3.36405
Col4a3bp	3.67039	2.49291	2.82118	4.51781	2.44505	3.51705	4.93795	2.49407	24054	231	1	0	1.00661	0	3.36205
LOC102635638	2.02573	1.39941	4.12853	5.03164	3.69958	3.86447	2.45008	4.24252	23980	254	1	0	1.00972	0	3.35525
Gpr126	4.26071	4.90747	5.07362	-1.03565	-2.52207	4.8862	6.053	5.00414	17133	365	0.850126	1.24e-06	1.20143	8.22e-05	3.32843
Gab1	10.9962	1.22289	1.94787	2.90233	1.78353	1.58869	4.38975	1.76374	23883	404	1	3.72e-06	1.01382	0.000222772	3.32437
Golm1	3.44992	2.32524	5.44657	2.00226	3.45573	5.31342	1.94343	2.43482	23995	262	1	0	1.00909	0	3.29642
Glul	2.29721	6.82411	4.10101	1.82244	3.94016	4.37525	1.33457	1.41166	23789	363	1	1.24e-06	1.01782	8.26e-05	3.2633
Dcun1d3	3.77409	3.23582	2.86282	3.7789	2.53603	3.15118	4.24731	2.43262	24049	234	1	0	1.00682	0	3.25235
Crip2	8.45419	2.54935	1.49312	6.08202	1.16147	1.1068	1.89751	3.27066	23726	452	1	5.78e-06	1.02053	0.000309735	3.25189
AU021092	9.52243	-2.65931	3.03619	6.14769	6.29711	6.07803	-1.11914	-1.31583	11139	638	0.529296	3.35e-05	1.15054	0.00126959	3.2484
Mcc	11.8059	1.20376	-1.07827	8.85071	-1.09881	-1.07371	3.32376	3.96624	18696	917	0.912706	0.000201958	1.18204	0.00533261	3.23745
Wfdc1	3.68313	3.13803	3.38274	3.82061	1.94133	3.41729	3.17985	3.31721	24052	232	1	0	1.00669	0	3.23502
Frmd4b	5.94808	1.96165	2.3376	-1.88771	2.61836	7.50938	3.06138	4.24553	21862	320	0.994093	8.26e-07	1.101	6.25e-05	3.22428
Igsf5	3.42177	1.87755	3.42056	3.84257	2.85857	3.3531	3.40763	3.59782	24050	230	1	0	1.00678	0	3.22245
Btg3	6.00754	2.30022	1.73118	4.12206	1.29939	1.25095	6.31776	2.74952	23901	357	1	1.24e-06	1.01305	8.4e-05	3.22233
Gm9909	5.55925	3.34151	4.48535	2.70754	-1.48742	5.4713	2.90465	2.79352	21594	325	0.990686	8.26e-07	1.11084	6.15e-05	3.22196
Arl4a	3.95188	3.57518	2.93103	3.99573	2.90272	2.95537	3.28877	2.16138	24042	240	1	0	1.00711	0	3.22026
Vil1	3.49196	2.12513	3.40463	3.5217	3.19102	3.34519	3.43407	3.17799	24056	227	1	0	1.00653	0	3.21146
Nt5c2	1.68324	2.75375	4.87899	2.71634	3.19276	5.62601	2.00937	2.78327	23949	265	1	0	1.01102	0	3.20547
Vcam1	1.11933	2.15271	3.25911	-2.64776	6.2497	8.65	1.29097	5.46722	20586	427	0.972671	4.96e-06	1.14404	0.00028103	3.19266
Prss23	5.08345	3.8813	4.32522	4.14338	2.01509	5.18015	2.11321	-1.21189	22510	333	0.998595	8.26e-07	1.07414	6.01e-05	3.19124
Gm694	3.15577	3.41492	2.94246	3.45198	3.31409	2.89813	3.24067	3.1024	24051	228	1	0	1.00674	0	3.19005
Pik3r3	6.48599	1.25565	1.43356	10.2832	2.26588	1.42537	1.25797	1.03052	23172	703	0.999949	5.58e-05	1.04487	0.00192034	3.17977
Nr3c2	5.39685	1.87235	2.38587	3.45505	2.39617	1.8988	3.6389	4.35176	24037	250	1	0	1.00732	0	3.17447
Ankrd37	3.52862	3.3249	1.18499	4.51115	3.3656	3.19649	4.88382	1.28377	23774	359	1	1.24e-06	1.01847	8.36e-05	3.15992
Prdm16	4.49822	3.22479	2.22788	5.18423	4.22277	1.74919	1.37196	2.79897	23942	304	1	0	1.01132	0	3.15975
Cdh2	3.1783	3.26221	2.79425	3.54501	3.45882	3.2854	3.23523	2.45334	24039	239	1	0	1.00724	0	3.15157
Ick	6.24823	1.71527	1.54883	4.71996	1.13223	1.64138	4.57124	3.58619	23869	369	1	1.65e-06	1.01441	0.000108401	3.14542
Arhgef9	5.59732	1.91533	1.39472	5.60847	3.18755	2.1187	2.34142	2.91372	23981	308	1	0	1.00967	0	3.13465
Insr	4.35949	1.62921	4.41861	2.9595	2.90857	4.42407	2.379	1.97039	23996	286	1	0	1.00904	0	3.1311
Ndufaf7	2.60874	2.62607	3.55128	3.66889	2.81574	3.32517	2.69184	3.67867	24031	236	1	0	1.00757	0	3.1208
Spata25	4.20319	3.34502	2.68263	2.4026	3.37188	3.35306	4.03581	1.56577	23963	274	1	0	1.01043	0	3.11999
Gm16042	2.07232	4.90253	4.72479	2.71851	1.32078	2.30158	2.82469	4.07361	23952	282	1	0	1.0109	0	3.11735
Dapk1	3.56286	3.82901	4.72231	-3.14015	1.51883	4.7608	4.09088	5.58633	20984	296	0.980723	0	1.13164	0	3.11636
4930578C19Rik	7.11028	2.69124	-1.15846	9.87924	2.34095	-1.28401	3.87753	1.40502	18455	654	0.903573	3.84e-05	1.18549	0.00142202	3.10772
Sort1	-1.52999	1.44318	4.04291	7.03454	2.33099	7.56642	2.6228	1.2734	21927	450	0.994792	5.37e-06	1.0985	0.000288889	3.09803
Napepld	2.89308	2.92769	3.32243	3.62135	3.30903	3.7739	2.33127	2.55363	24028	252	1	0	1.0077	0	3.09155
Cyp2d22	9.98637	1.72589	1.38507	3.73875	1.37819	-1.33141	4.87579	2.94577	21633	493	0.991185	8.26e-06	1.1094	0.00040568	3.08805
Maged1	7.5987	1.61183	2.50518	4.0576	1.67448	2.1683	3.34037	1.74207	23961	329	1	8.26e-07	1.01052	6.08e-05	3.08732
Arhgap29	17.3608	-1.08576	1.01771	4.94787	-1.24034	-1.06511	2.89513	1.81806	16379	1526	0.814951	0.00260521	1.20474	0.0413368	3.08105
Chst11	3.05362	1.83518	1.97933	7.28814	1.96036	2.37037	1.98748	4.17178	23997	297	1	0	1.009	0	3.08078
E330009J07Rik	1.91077	2.06846	3.3828	4.97415	1.77776	2.91757	3.11559	4.43512	23992	260	1	0	1.00921	0	3.07278
Mylpf	2.72108	4.32688	2.58512	5.19355	4.84219	-1.19607	1.45554	4.46348	22202	389	0.996914	2.07e-06	1.08721	0.000128535	3.04897
Grb7	3.0774	2.46232	3.06425	3.60237	3.12719	2.81013	2.94849	3.18077	24041	248	1	0	1.00715	0	3.03411
Nanos1	2.34095	3.29169	3.54797	2.91762	3.38152	2.71951	3.51588	2.50674	24019	253	1	0	1.00808	0	3.02773
C130074G19Rik	4.1962	2.23828	2.32412	7.68689	2.52414	1.34632	2.85617	1.0082	23226	435	0.999963	4.96e-06	1.04246	0.000275862	3.02254
Gm23302	1.69148	2.74486	2.49361	3.56941	3.95589	3.14476	3.58666	2.96695	23979	257	1	0	1.00976	0	3.0192
Ppp3cc	4.51827	2.97399	3.34584	5.43359	2.44788	3.08893	3.50501	-1.19257	22562	328	0.998832	8.26e-07	1.07192	6.1e-05	3.01512
Klhl5	7.15388	2.30582	2.14481	3.22651	-1.86638	3.44665	4.21068	3.49001	20640	342	0.974015	8.26e-07	1.14263	5.85e-05	3.014
Thra	6.00928	2.83785	1.52875	4.12849	1.66582	1.32271	2.98964	3.5989	23941	336	1	8.26e-07	1.01136	5.95e-05	3.01018
Cyyr1	18.5798	1.04875	-1.43837	5.0793	-1.74719	-1.30164	1.94736	1.91084	7215	1841	0.283646	0.00553793	0.951893	0.0728354	3.00986
Lepr	2.78754	-2.21487	9.5425	1.38494	-2.65494	4.565	1.2021	9.45847	10379	709	0.483914	5.7e-05	1.12892	0.0019464	3.00884
Eps8l2	3.60603	2.6679	2.46942	4.52398	3.96079	2.45554	1.10805	3.15171	23833	317	1	8.26e-07	1.01594	6.31e-05	2.99293
Lztfl1	9.16272	1.47548	1.66068	3.30066	1.90379	1.68311	3.67802	1.06225	23484	474	0.999998	7.02e-06	1.03104	0.00035865	2.99084
Fermt2	14.197	1.16011	-1.00259	4.97215	-1.18277	1.08558	2.5378	2.15854	21244	1073	0.985547	0.000448519	1.12328	0.0101212	2.99073
Tns1	11.8894	1.28678	-1.12306	6.56891	1.76361	-1.0639	1.83109	2.74676	21031	758	0.981719	8.38e-05	1.13025	0.0026781	2.98745
Ret	3.28017	3.33712	2.8012	3.40796	3.03832	2.59556	3.21071	2.21168	24029	258	1	0	1.00766	0	2.98534
Pkp4	10.8404	3.16087	-1.41026	1.82339	2.06489	1.1565	3.12036	3.1058	21277	505	0.986114	9.91e-06	1.12219	0.000475248	2.98274
Ttc23	6.06944	1.54547	1.61142	6.54778	1.36869	1.42202	3.86207	1.40853	23814	467	1	6.61e-06	1.01675	0.000342612	2.97943
Tshz2	9.16823	1.17133	-1.15386	2.88736	9.32728	-1.78872	5.23359	-1.06571	12272	1033	0.595543	0.000358898	1.17502	0.00841239	2.97244
Fam107a	4.19594	3.86291	2.29906	5.87953	2.72401	3.97133	1.99848	-1.16077	22599	370	0.999014	1.65e-06	1.07036	0.000108108	2.97131
Stox2	22.1163	-1.25762	-1.29447	4.05723	1.57275	-1.52742	1.47845	-1.38348	6459	2106	0.238119	0.00980754	0.892643	0.112759	2.97022
Nr4a2	3.44168	3.86314	2.56019	2.05132	3.75383	1.68548	1.85857	4.5215	23983	284	1	0	1.00959	0	2.96696
Tbc1d14	2.55522	2.68676	4.49583	1.08826	3.18983	3.74668	3.36089	2.60176	23697	318	1	8.26e-07	1.02177	6.29e-05	2.96565
St3gal6	6.0896	2.92616	2.71205	2.70708	1.3362	2.74338	3.23716	1.90337	23962	322	1	8.26e-07	1.01047	6.21e-05	2.95688
Map4k2	2.07089	3.47123	1.509	4.95372	1.65472	2.07405	4.25391	3.64335	23955	309	1	0	1.01077	0	2.95386
Il1r1	10.2256	1.63342	1.19088	3.96443	1.39731	1.50542	2.52491	1.17759	23593	614	1	2.4e-05	1.02628	0.000944625	2.95244
Slc6a6	3.93423	2.12427	1.89711	3.63175	5.95017	2.77842	1.49481	1.7726	23915	361	1	1.24e-06	1.01246	8.31e-05	2.94792
Nckap1	13.1176	-1.04563	1.17373	4.71224	1.02764	1.12415	1.90436	1.55898	22248	1241	0.997234	0.00103663	1.08531	0.0202256	2.94663
Copz2	10.7812	1.48616	1.35324	2.31965	1.85096	-1.07445	3.92328	2.80857	22842	515	0.999606	1.07e-05	1.0596	0.000504854	2.93108
Trim16	2.96601	1.88956	2.9403	5.75199	-1.25633	3.11728	4.61028	3.37815	22317	356	0.997603	1.24e-06	1.08236	8.43e-05	2.92466
Tada2a	5.07298	2.94457	2.73047	2.07829	2.80956	2.39565	2.04289	3.28434	24013	272	1	0	1.00833	0	2.91984
B4galt4	5.93997	2.41365	1.45114	3.37469	1.25908	1.32609	4.02746	3.48877	23890	393	1	2.48e-06	1.01352	0.000152672	2.91011
Gpr155	2.01767	2.66038	3.7386	1.28567	2.61981	3.20894	4.18077	3.54781	23912	289	1	0	1.01259	0	2.90746
Lhfpl2	3.12367	2.3643	3.25604	1.91295	3.5609	3.64286	3.41756	1.94611	23988	285	1	0	1.00938	0	2.90305
Ccp110	2.46097	2.45766	4.0086	3.54839	3.03006	3.27659	2.69985	1.71364	23964	302	1	0	1.01039	0	2.89947
Prune	2.93871	2.72212	3.27392	3.89521	2.69348	2.25989	1.75567	3.6525	24003	277	1	0	1.00875	0	2.89894
Fam129b	4.34173	2.31725	1.96833	5.34879	2.04812	2.26004	2.40232	2.47934	24012	305	1	0	1.00837	0	2.89574
Nos3	4.71754	2.50465	1.1973	5.71344	3.48701	1.24893	2.28617	1.94832	23829	425	1	4.54e-06	1.01611	0.000258824	2.88792
Pdgfd	12.7788	-1.04856	-1.77448	10.4056	1.01145	-1.30683	1.21436	1.7234	9495	2211	0.427486	0.0116698	1.09012	0.127797	2.87547
Scd2	1.91796	1.8754	6.67498	1.58932	2.40722	4.93785	1.6401	1.8646	23866	392	1	2.48e-06	1.01454	0.000153061	2.86343
Afap1l1	7.29752	2.05434	-1.10316	7.72983	-1.69926	1.29494	4.68556	2.60663	17828	652	0.879485	3.68e-05	1.19447	0.00136503	2.8583
Ifltd1	2.98191	3.44794	3.14725	3.44365	1.98237	3.24764	3.1026	1.50738	23933	314	1	4.13e-07	1.0117	3.18e-05	2.85759
Mgp	1.87326	8.63766	-1.21234	14.7456	1.93662	1.11683	-2.76631	-1.51345	8987	1354	0.396083	0.00149383	1.06714	0.0267134	2.85223
Myo9a	5.32787	1.60486	4.03895	-4.01307	1.54059	2.1814	8.48817	3.63984	20484	364	0.970151	1.24e-06	1.14676	8.24e-05	2.85108
1110034G24Rik	3.61573	3.26066	2.72394	3.03833	1.67647	2.79309	3.10672	2.59023	24015	283	1	0	1.00824	0	2.85065
Faim	2.8249	2.57462	3.36656	1.79324	2.97719	3.4058	2.36853	3.47977	23998	271	1	0	1.00896	0	2.84883
Zfp229	5.99443	1.74481	2.29188	2.66409	1.79522	1.22528	3.48659	3.53954	23923	347	1	8.26e-07	1.01212	5.76e-05	2.84273
Slc26a10	3.61659	5.1147	-3.11202	2.02138	6.52074	-1.74763	1.46035	8.84499	9817	612	0.448704	2.35e-05	1.1067	0.000931373	2.83989
Plcg1	6.86265	1.62325	1.07307	7.28595	1.00614	1.17413	2.20055	1.45914	23008	937	0.999843	0.000225912	1.05221	0.00583778	2.83561
Zfp937	6.17405	1.69376	2.69062	2.41914	1.785	2.53672	3.24832	2.10062	23990	323	1	8.26e-07	1.0093	6.19e-05	2.83103
Slc7a3	2.76354	3.00913	2.69564	3.072	2.55782	2.84458	2.9315	2.68472	24023	270	1	0	1.00791	0	2.81987
Itga1	11.5042	1.56352	-1.29603	4.41643	-2.12402	-1.35701	4.34764	5.40302	8087	853	0.341075	0.000142898	1.0212	0.00405627	2.80722
Rassf8	6.08245	1.52815	2.7926	3.24314	-1.01072	3.36114	3.22635	3.19127	23319	382	0.999981	1.65e-06	1.03832	0.000104712	2.8018
Pcp4	2.53866	2.77297	2.61765	2.85912	2.85127	2.93043	2.91252	2.92971	24016	268	1	0	1.0082	0	2.80154
Ptprj	-1.5683	5.69028	6.2409	-4.72876	1.79996	9.85737	-1.25437	6.37378	10064	583	0.46475	1.86e-05	1.11814	0.00077187	2.80136
Ptpn14	8.32942	1.48895	1.04221	6.39474	1.13638	1.30008	1.37247	1.32946	23308	969	0.999981	0.000270516	1.03881	0.00675955	2.79921
Cd24a	-3.81355	-3.74535	1.62328	2.73957	-2.94541	1.76226	-3.21994	29.9795	1869	1667	0.0129744	0.00386156	0.168085	0.0560888	2.79754
Abca5	3.52231	2.45036	1.70784	4.2725	3.7061	1.30998	3.07057	2.3344	23943	354	1	8.26e-07	1.01128	5.65e-05	2.79676
1700034J05Rik	4.58179	1.2961	2.19982	4.52464	2.96787	1.854	3.63434	1.25925	23806	410	1	3.72e-06	1.0171	0.000219512	2.78973
Fam63a	2.89275	2.50859	2.60077	3.61408	1.91232	2.78555	3.15188	2.84368	24022	281	1	0	1.00795	0	2.7887
Hip1	6.52616	2.23436	2.23048	2.0321	2.04528	2.05861	3.062	2.05936	23986	327	1	8.26e-07	1.00946	6.12e-05	2.78104
Ifnar1	3.41761	1.77038	3.15164	2.41689	2.76634	3.23763	3.39322	2.07708	24001	299	1	0	1.00883	0	2.77885
Gm25783	2.18054	2.6542	2.65297	3.15943	3.11312	2.59354	2.86703	2.97318	24005	280	1	0	1.00866	0	2.77425
2700046A07Rik	2.85938	3.14795	2.54923	3.004	2.18421	3.03702	3.13111	2.19532	24009	292	1	0	1.0085	0	2.76353
Lpar4	5.42093	-1.54986	1.21526	5.8465	6.36965	1.15249	1.40079	2.12292	21238	759	0.985384	8.43e-05	1.12342	0.00268775	2.74734
Myof	3.12671	5.50614	5.31489	-2.21545	3.31205	4.14029	1.09128	1.65849	21037	482	0.981823	7.85e-06	1.13005	0.000394191	2.7418
Aif1l	2.78589	2.12282	3.19996	4.13576	3.90266	3.38863	-1.12544	3.50947	22782	350	0.999477	8.26e-07	1.06226	5.71e-05	2.73997
Sdr39u1	2.77932	2.19737	2.22448	4.10737	2.62859	1.66581	3.64768	2.61228	24002	310	1	0	1.00879	0	2.73286
Ophn1	6.67763	2.0451	1.45482	2.02977	2.08824	1.67136	4.01359	1.87656	23922	399	1	3.3e-06	1.01216	0.000200501	2.73213
Mllt4	12.1799	1.35019	-1.12691	5.00789	-1.07851	1.08593	2.92894	1.48219	20389	1143	0.96748	0.000665758	1.14893	0.0141032	2.7287
Mllt3	3.16612	2.33765	3.23968	4.7028	1.8335	2.32031	1.43422	2.7149	23937	334	1	8.26e-07	1.01153	5.99e-05	2.71865
Pls3	11.1055	1.20403	-1.03956	6.49963	2.03122	-1.04004	1.33441	1.57866	22000	1077	0.995431	0.000464213	1.09556	0.0104364	2.70923
Crtap	4.69784	1.94639	2.19523	2.63933	2.37217	2.04904	3.41469	2.28729	24006	315	1	4.13e-07	1.00862	3.17e-05	2.70025
Gm23614	2.43867	3.21277	2.91302	3.13889	3.01191	3.06975	2.61043	1.20539	23798	358	1	1.24e-06	1.01744	8.38e-05	2.7001
Myh10	4.42786	1.96721	-1.04456	3.38059	6.49815	3.0606	1.78105	1.39758	23076	516	0.99989	1.07e-05	1.04916	0.000503876	2.68356
Hist1h2bc	3.16141	1.14682	1.2656	2.0543	1.81452	3.17284	2.40248	6.4191	23765	445	1	5.37e-06	1.01885	0.000292135	2.67963
Atp6v0a1	2.01042	2.56106	2.37021	1.86063	2.22874	2.77618	3.19192	4.38664	23969	300	1	0	1.01018	0	2.67322
Gbp3	7.93238	1.09194	1.28795	1.07601	2.42085	1.2151	4.82131	1.52842	23178	892	0.999953	0.000177178	1.04461	0.00480942	2.67175
St8sia4	1.93315	4.03244	1.41219	4.788	1.4642	1.24183	2.11098	4.36867	23838	430	1	4.96e-06	1.01573	0.00027907	2.66893
Gm10030	2.63735	2.78712	2.68144	2.93131	2.4943	2.1208	2.82339	2.85496	24010	294	1	0	1.00845	0	2.66633
Tgfbr3	6.3188	1.55144	2.86397	3.45152	1.14929	1.71957	2.68382	1.5771	23817	463	1	6.61e-06	1.01663	0.000345572	2.66444
Phactr4	4.05547	1.77296	1.1319	3.52467	2.16546	1.34859	3.47545	3.83856	23822	418	1	4.13e-06	1.01641	0.000239234	2.66413
Fam115a	5.99291	1.34136	2.13409	3.5927	1.41697	2.00483	2.51647	2.30115	23931	403	1	3.72e-06	1.01178	0.000223325	2.66256
Sox17	5.5264	1.51813	1.70339	7.77565	1.12626	1.16738	1.1522	1.21081	23392	899	0.99999	0.000182134	1.03509	0.00490545	2.64753
Plcb4	11.7463	2.15875	-1.76626	4.82393	1.02795	-1.9397	4.055	1.05685	9182	1275	0.409437	0.0011721	1.07969	0.0222588	2.64535
Vtn	3.21412	3.99129	2.26308	3.15363	3.63946	-1.85958	3.49125	3.17279	20366	380	0.966907	1.65e-06	1.14955	0.000105263	2.63326
Dusp22	3.17491	2.55794	1.32854	1.14713	5.69828	1.28715	2.30139	3.54952	23699	476	1	7.43e-06	1.02169	0.000378151	2.63061
Tjp2	8.4748	1.40098	1.24397	5.19133	-1.26408	1.35171	3.08109	1.55964	21940	773	0.994975	9.46e-05	1.09806	0.00296248	2.62993
A430072C10Rik	2.55592	3.12297	2.24506	3.02905	2.64992	2.4486	2.51189	2.44605	24000	311	1	0	1.00887	0	2.62618
Cxx1c	7.07185	1.29595	1.51152	2.46152	1.28281	1.21409	2.16516	3.98002	23791	524	1	1.24e-05	1.01774	0.000572519	2.62287
Zbtb10	4.35022	1.3607	1.09767	6.51001	1.0618	1.22195	3.64473	1.71558	23411	783	0.999992	9.71e-05	1.03425	0.00300128	2.62033
Dennd3	4.11338	1.17515	1.27027	8.37613	-1.12427	1.43799	2.63338	2.95739	22534	705	0.998702	5.62e-05	1.07311	0.00192908	2.60493
Prickle1	4.8496	3.06162	1.89478	3.93289	-1.6148	1.96821	2.79127	3.93446	21162	415	0.984192	3.72e-06	1.12609	0.000216867	2.60225
Tbx4	2.63509	2.93349	2.81653	2.67993	2.51163	2.46451	2.69173	2.05062	23987	321	1	8.26e-07	1.00942	6.23e-05	2.59794
Ltbp4	4.21173	3.23472	-1.12168	4.51011	5.174	1.22306	1.39373	2.11631	22549	604	0.998761	2.23e-05	1.07246	0.00089404	2.59275
Adamts1	9.57419	1.91817	-1.51464	5.59643	-1.31343	-1.99992	3.08868	5.38074	7730	856	0.318069	0.000144137	0.996301	0.0040771	2.59128
Nfib	18.8193	-1.01323	-1.446	5.56303	-1.57178	-1.42797	3.11363	-1.31939	4023	2487	0.0937819	0.018882	0.564439	0.183832	2.5897
Tprkb	4.16877	1.43975	3.94725	2.09372	2.56736	3.07794	1.76284	1.6536	23899	405	1	3.72e-06	1.01314	0.000222222	2.5889
Flnb	6.70071	1.77499	1.02339	4.46829	1.54092	1.1311	2.39809	1.62425	23403	698	0.999991	5.33e-05	1.0346	0.00184814	2.58272
Ifit1	6.18388	-1.30473	1.69698	3.19361	2.32294	1.36228	5.33	1.85392	22303	551	0.997518	1.61e-05	1.08294	0.000707804	2.57986
Msi2	2.96144	1.91474	2.95644	4.94974	1.05756	2.65939	2.24534	1.81284	23672	453	1	5.78e-06	1.02285	0.000309051	2.56969
Nxpe2	1.98056	1.08997	-1.12117	16.0025	1.35232	1.0867	1.57348	-1.46809	17744	2034	0.876558	0.00855574	1.19613	0.101849	2.56203
Cyp39a1	2.43577	1.65084	2.59653	6.42732	2.20139	1.35018	2.42047	1.39403	23820	470	1	6.61e-06	1.0165	0.000340426	2.55957
Znrf3	3.01224	2.62213	3.09536	2.42428	2.16457	2.83271	3.1544	1.15154	23750	384	1	2.07e-06	1.01949	0.000130208	2.55715
Clip1	3.94667	1.6379	1.78857	2.7462	2.43056	2.53091	3.14672	2.17103	23975	352	1	8.26e-07	1.00993	5.68e-05	2.54982
Ccdc91	6.67814	2.02585	2.82151	2.87896	2.22003	2.38978	4.27315	-2.93923	20983	386	0.980677	2.07e-06	1.13164	0.000129534	2.54352
Zfp366	5.1553	1.86715	1.27506	3.63491	1.49516	1.06529	3.65909	2.19602	23676	535	1	1.28e-05	1.02268	0.000579439	2.5435
Tcf7	1.67832	3.1515	2.93573	2.85806	1.83273	3.02092	2.58694	2.25713	23932	340	1	8.26e-07	1.01174	5.88e-05	2.54017
Tmem184b	4.90307	1.70344	1.55636	4.60541	1.14999	1.24119	2.01677	3.12897	23787	518	1	1.07e-05	1.01791	0.000501931	2.53815
5430403G16Rik	3.24195	2.3498	3.11086	2.23229	1.1867	2.51389	3.19149	2.46112	23914	373	1	1.65e-06	1.0125	0.000107239	2.53601
Gulp1	4.09892	2.70436	1.25468	6.53962	-1.02007	1.24924	2.36589	3.09285	23116	593	0.999919	2.11e-05	1.04737	0.000860034	2.53569
Ppard	2.69672	2.68399	2.12169	2.35903	2.50492	2.18273	2.44162	3.26714	23994	316	1	4.13e-07	1.00913	3.16e-05	2.53223
Colgalt2	4.08058	-1.07769	1.47658	4.8921	1.47916	1.19296	4.54307	3.66399	22877	578	0.999677	1.86e-05	1.05806	0.000778547	2.53134
Gm22435	1.44882	1.10836	2.40243	2.16679	1.55434	2.54585	4.90256	4.05442	23648	442	1	5.37e-06	1.02389	0.000294118	2.52295
Plekhg1	8.2531	1.34593	1.03054	3.37089	1.44623	1.14982	2.14734	1.3699	23346	897	0.999983	0.000181308	1.03712	0.00489409	2.51422
Tmem204	14.8965	-1.035	-1.12457	3.64995	-1.08566	-1.11631	3.05408	2.84002	14574	1487	0.724006	0.0023062	1.20285	0.0375521	2.50988
Ccdc109b	1.71561	3.36219	2.75429	2.18365	2.06655	2.9226	1.8733	3.17512	23928	339	1	8.26e-07	1.01191	5.9e-05	2.50666
Prkd3	3.30451	1.09369	1.49666	5.22931	1.23368	1.55712	3.42047	2.6489	23589	587	1	1.94e-05	1.02645	0.000800681	2.49804
Nrep	5.09198	-1.38912	-1.24176	10.8821	2.85759	-1.4833	3.72627	1.4897	10624	1147	0.497918	0.000681452	1.1348	0.0143854	2.49168
Serinc5	1.27508	2.8327	2.22771	2.56131	2.17709	2.16855	3.11595	3.56196	23868	338	1	8.26e-07	1.01445	5.92e-05	2.49004
Tmsb15b2	1.45192	2.93973	3.42059	2.59693	2.1576	3.53159	2.58222	1.226	23723	420	1	4.54e-06	1.02066	0.000261905	2.48832
Epas1	5.6229	1.69764	1.26488	7.95538	-1.29364	1.26313	1.64429	1.70409	21824	875	0.993555	0.000160657	1.10232	0.00444571	2.48233
Proser2	2.4955	2.66997	2.43085	2.55925	2.54701	2.2737	2.2819	2.56425	23985	326	1	8.26e-07	1.00951	6.13e-05	2.4778
Prrg1	8.59229	1.6341	1.51961	6.61066	-1.43059	-1.37006	2.07275	2.18432	16182	869	0.805387	0.000155288	1.20509	0.00432681	2.47663
Jag2	2.89792	3.47023	1.38764	4.42285	2.48432	1.44144	1.49185	2.13415	23859	461	1	6.61e-06	1.01484	0.000347072	2.4663
St6gal1	1.9157	4.08316	3.47204	-1.04608	4.18322	2.58244	3.2714	1.22607	22895	473	0.999708	7.02e-06	1.05726	0.000359408	2.46099
Tceanc2	1.98225	2.17324	3.56471	1.11537	2.61002	2.66305	1.70847	3.85605	23705	413	1	3.72e-06	1.02143	0.000217918	2.45914
Eml1	11.0481	1.30084	-1.06856	5.76825	-1.53377	1.164	1.4077	1.57022	18382	1383	0.901035	0.0016487	1.18685	0.0288648	2.4571
Lamb2	4.2693	1.35148	1.10362	5.73042	2.66448	1.07701	1.54795	1.8921	23518	718	0.999998	5.99e-05	1.02955	0.0020195	2.45454
Stard3nl	4.61568	1.75855	2.65249	1.00475	1.20322	2.06336	2.60899	3.70993	23251	489	0.999967	8.26e-06	1.04134	0.000408998	2.45212
Cttnbp2nl	6.31778	1.77487	1.32651	1.46755	1.0604	1.74575	3.19698	2.6831	23597	586	1	1.94e-05	1.0261	0.000802048	2.44662
Htra1	6.33864	1.98514	1.73215	7.19651	5.479	2.28261	-1.1463	-4.29569	16810	579	0.83517	1.86e-05	1.20297	0.000777202	2.44651
Plxna2	9.37436	1.01926	-1.97047	5.91178	1.48751	-1.30848	2.78273	2.24898	11827	1131	0.570852	0.0006385	1.16869	0.0136693	2.44321
Ndufa7	2.99974	2.32019	2.42773	2.49732	2.46924	1.99078	2.72645	2.11345	23977	345	1	8.26e-07	1.00984	5.8e-05	2.44311
4930594M22Rik	2.23286	2.28516	2.50879	2.56023	2.43759	2.52024	2.56901	2.40184	23973	335	1	8.26e-07	1.01001	5.97e-05	2.43947
Cav2	12.4715	1.36141	-1.61717	6.52955	-2.15956	-1.95871	2.57589	2.30553	5373	1190	0.170974	0.000827655	0.770482	0.0168403	2.43856
Ube2v2	3.1888	1.33162	2.60173	1.58374	2.35413	1.86482	3.34774	3.23498	23927	378	1	1.65e-06	1.01195	0.00010582	2.43845
Klhl2	3.3687	1.43736	1.69373	3.25241	2.29014	1.52099	3.41247	2.52872	23935	412	1	3.72e-06	1.01161	0.000218447	2.43806
Slc36a1	2.09449	2.57056	2.71093	1.14108	2.55016	3.26507	2.24315	2.92488	23788	387	1	2.07e-06	1.01787	0.000129199	2.43754
Mtus1	3.00582	1.63057	2.34875	2.08049	1.40842	2.51728	3.37375	3.08089	23947	374	1	1.65e-06	1.01111	0.000106952	2.43075
Frem2	2.34752	2.5305	2.44264	2.61514	2.4337	2.49418	2.22682	2.31508	23970	344	1	8.26e-07	1.01014	5.81e-05	2.4257
Slc35f5	7.89936	1.54485	2.02756	1.39267	-1.12544	2.38933	2.74164	2.52254	22652	554	0.999184	1.61e-05	1.06804	0.000703971	2.42406
Inpp5f	2.6891	2.69482	2.36882	2.87431	2.28873	1.71655	2.78162	1.97433	23959	371	1	1.65e-06	1.0106	0.000107817	2.42354
Smox	1.58812	3.19589	1.78814	2.66557	3.06801	1.85554	3.14074	2.07571	23910	385	1	2.07e-06	1.01267	0.00012987	2.42222
Itpr3	3.02782	2.79583	1.94926	3.32745	2.31261	2.06399	1.53892	2.3553	23934	383	1	2.07e-06	1.01166	0.000130548	2.4214
Usp6nl	3.8722	1.70557	1.63722	2.4439	1.55826	2.6868	2.19157	3.26236	23948	390	1	2.07e-06	1.01107	0.000128205	2.41974
Rep15	3.54233	1.17728	1.36139	3.483	2.52869	1.31913	3.504	2.4314	23797	504	1	9.91e-06	1.01748	0.00047619	2.4184
Pmepa1	2.55488	1.72667	1.96736	3.10827	2.65232	2.17577	2.38648	2.71608	23971	360	1	1.24e-06	1.0101	8.33e-05	2.41098
Dab2ip	3.43814	1.87832	1.11499	5.0299	2.64818	1.09981	1.97711	2.09798	23625	603	1	2.23e-05	1.02489	0.000895522	2.41055
Wwc2	7.36269	1.40628	1.24724	1.82124	1.15778	1.35815	2.5142	2.4144	23721	653	1	3.8e-05	1.02074	0.00140888	2.41025
Mir32	-1.50096	3.34816	2.7402	3.01326	3.61196	1.59943	3.76581	2.69134	22218	391	0.997054	2.07e-06	1.08658	0.000127877	2.40865
Gbp5	5.39444	1.30373	1.38	1.38324	3.91865	1.05161	2.83471	1.94642	23560	651	0.999999	3.68e-05	1.02772	0.00136713	2.4016
Fnbp1l	8.91128	1.4529	1.01692	3.46833	-1.09533	1.0898	3.06812	1.29107	21876	1195	0.994238	0.000841284	1.10045	0.017046	2.40039
Strip1	2.75884	1.79007	2.03817	2.6293	1.9376	2.00139	2.92719	3.11609	23976	353	1	8.26e-07	1.00988	5.67e-05	2.39983
Foxq1	2.82966	2.23465	2.85602	2.32408	2.50394	2.37266	2.02775	2.00058	23954	366	1	1.24e-06	1.01081	8.2e-05	2.39367
Gm10847	1.40983	2.02723	1.39199	4.7887	2.6112	1.00835	3.07465	2.78581	23418	568	0.999992	1.69e-05	1.03394	0.000721831	2.38722
1700018A04Rik	2.28785	2.46629	2.31588	2.35602	2.48369	2.40473	2.39809	2.34746	23967	348	1	8.26e-07	1.01026	5.75e-05	2.3825
Pot1a	3.34657	2.0082	2.02527	2.13782	2.50108	1.54335	2.49786	2.99569	23956	376	1	1.65e-06	1.01073	0.000106383	2.38198
Specc1l	4.16061	1.90364	1.6755	1.48006	1.8394	1.89505	3.61029	2.47078	23919	414	1	3.72e-06	1.01229	0.000217391	2.37942
Gm12866	2.41935	2.52892	2.37615	2.42484	2.43541	2.31005	2.34678	2.17497	23966	355	1	8.26e-07	1.01031	5.63e-05	2.37706
Tom1l2	3.80372	1.43606	1.57695	3.15003	1.81552	1.23143	2.74543	3.19998	23872	460	1	6.2e-06	1.01428	0.000326087	2.36989
Wwtr1	7.00145	1.72102	-1.15457	5.5382	1.55538	-1.25775	3.4103	2.14136	18826	747	0.918248	7.81e-05	1.181	0.00253012	2.36942
Ramp2	7.76759	2.0322	1.46519	4.46193	-1.89059	1.19273	2.562	1.33698	19950	807	0.956368	0.000105315	1.16073	0.00315985	2.366
Mfhas1	4.25031	2.15534	1.48881	2.16212	2.02595	1.80961	2.22254	2.79127	23939	411	1	3.72e-06	1.01145	0.000218978	2.36324
H2afy2	2.44661	1.17046	1.93952	3.16954	-1.52535	2.29334	5.72354	3.68113	21165	530	0.984242	1.28e-05	1.12598	0.000584906	2.36235
n-R5s29	2.66123	2.13327	2.47279	2.36957	2.28336	1.58644	2.72883	2.6431	23965	368	1	1.65e-06	1.01035	0.000108696	2.35982
1110012L19Rik	3.58349	1.10142	4.05303	1.30784	1.41905	1.79915	2.05787	3.4979	23604	545	1	1.49e-05	1.0258	0.00066055	2.35247
Tob1	1.49232	2.27259	2.53035	1.99086	4.96336	1.73656	2.33634	1.49284	23804	458	1	5.78e-06	1.01718	0.000305677	2.3519
Gpr146	3.10619	2.37233	1.93389	3.03713	-1.02655	2.47723	3.00514	3.81646	23199	423	0.999958	4.54e-06	1.04367	0.000260047	2.34023
Adk	2.04055	1.96306	4.03172	3.27093	-2.14581	4.04441	2.06591	3.43792	20011	441	0.958232	5.37e-06	1.15945	0.000294785	2.33859
Lnx2	3.50961	1.43797	1.42552	3.20741	1.54961	1.63925	2.48891	3.44059	23908	446	1	5.37e-06	1.01276	0.00029148	2.33736
Sesn1	3.41717	1.72265	2.26829	1.31578	2.5383	1.95757	3.11471	2.34373	23902	408	1	3.72e-06	1.01301	0.000220588	2.33478
Fzd3	2.99389	2.0236	2.9459	3.43887	1.14452	3.3012	1.70301	1.10188	23513	565	0.999998	1.61e-05	1.02977	0.000690265	2.33161
Gstk1	3.84813	1.15953	2.62756	1.44027	1.23902	1.93763	3.46793	2.91672	23764	497	1	8.67e-06	1.01889	0.000422535	2.3296
Gm10135	4.81176	2.00055	1.48354	2.71727	1.68291	1.10601	3.21323	1.6202	23743	564	1	1.61e-05	1.0198	0.000691489	2.32943
Phactr1	4.44609	2.47667	2.2647	2.9509	-1.45049	2.02323	3.41327	2.51024	21656	444	0.991524	5.37e-06	1.1086	0.000292793	2.32933
Tspan12	12.0717	-1.52633	1.1443	6.13459	-1.4824	-1.29963	1.72415	1.86718	9543	1751	0.430635	0.00455871	1.09263	0.0630383	2.32919
Ercc5	4.73162	1.64018	1.87863	2.68955	1.77362	1.39012	2.2189	2.30606	23916	447	1	5.37e-06	1.01242	0.000290828	2.32858
Zap70	2.37993	2.37647	2.30091	2.38049	2.21718	2.37722	2.38862	2.17045	23957	372	1	1.65e-06	1.01069	0.000107527	2.32391
Gnb4	3.99175	1.51477	1.58725	4.25114	1.70982	1.41427	2.95599	1.11446	23588	600	1	2.19e-05	1.0265	0.000883333	2.31743
Gm24622	2.23206	2.32908	2.27897	2.39446	2.42224	2.36622	2.38885	2.10598	23951	375	1	1.65e-06	1.01094	0.000106667	2.31473
Map3k1	1.30034	1.68402	1.52694	1.92165	2.86111	1.35908	3.07037	4.78835	23780	471	1	6.61e-06	1.01821	0.000339703	2.31398
Hist2h2be	1.71278	1.83839	3.98417	1.72499	2.02686	2.37226	2.09858	2.73435	23903	401	1	3.3e-06	1.01297	0.000199501	2.31155
Tpbg	2.43798	2.4128	2.40791	2.52067	1.88142	2.38012	2.02532	2.4131	23953	377	1	1.65e-06	1.01085	0.000106101	2.30992
Srgap2	3.50565	1.85827	1.67445	1.5809	2.10905	1.37687	3.89827	2.46915	23898	434	1	4.96e-06	1.01318	0.000276498	2.30908
Sestd1	4.02711	1.31518	1.88616	1.19164	2.66103	2.27201	2.37128	2.74643	23815	449	1	5.37e-06	1.01671	0.000289532	2.30885
Ephx1	12.4637	1.38456	1.23962	-1.30651	-1.01942	1.33092	1.3309	3.02444	20970	1237	0.980462	0.00102383	1.13209	0.0200404	2.30603
Scamp1	5.58439	1.47543	1.79918	2.28342	1.7432	2.22698	1.8917	1.41407	23835	509	1	1.03e-05	1.01586	0.000491159	2.3023
Robo4	8.9301	1.00395	-1.17885	5.1681	1.60077	-1.21172	2.50782	1.53298	16505	1369	0.822028	0.00159005	1.20592	0.0281227	2.29414
Akip1	1.92998	2.08411	5.22719	1.25525	1.14961	3.68547	1.4367	1.58244	23617	622	1	2.97e-05	1.02524	0.00115756	2.29384
Taf1a	3.97089	2.08195	1.98665	3.37914	2.04552	2.18975	1.39853	1.26733	23756	490	1	8.26e-06	1.01924	0.000408163	2.28997
Clstn1	4.42542	2.63379	1.45911	5.44776	-1.01571	1.64665	2.09947	1.59483	23168	634	0.999948	3.18e-05	1.04505	0.00121451	2.28641
Cyr61	4.69206	4.18786	-1.41407	3.04582	3.25215	-2.35178	3.08216	3.78055	12792	560	0.623202	1.61e-05	1.17961	0.000696429	2.28434
Rcan2	2.64676	2.04449	1.98031	2.78029	2.56279	2.00519	1.76391	2.48446	23945	397	1	2.48e-06	1.01119	0.000151134	2.28353
Gm25039	2.84097	1.60666	1.73987	2.55893	1.45182	1.07573	3.42818	3.54218	23742	499	1	9.09e-06	1.01984	0.000440882	2.28054
Megf6	2.69623	2.48867	2.08693	2.53502	1.58788	2.15687	2.25931	2.39396	23950	394	1	2.48e-06	1.01098	0.000152284	2.27561
Hyal1	4.26629	1.96661	1.8518	4.27022	-1.8128	2.42853	2.37138	2.84972	20658	478	0.974457	7.43e-06	1.14215	0.000376569	2.27397
Pdk4	2.93304	1.17926	1.33082	1.70732	3.28271	1.82468	2.91418	3.01329	23807	492	1	8.26e-06	1.01705	0.000406504	2.27316
Capn2	3.94895	1.67083	1.15159	4.04342	1.4429	1.18034	1.80863	2.90016	23704	623	1	2.97e-05	1.02147	0.0011557	2.26835
Rhpn2	2.85421	2.54312	1.60695	2.77107	1.8842	1.77747	1.82929	2.77335	23929	422	1	4.54e-06	1.01187	0.000260664	2.25496
Pde8a	6.38842	1.40807	1.87319	1.48924	2.85574	1.80519	3.29999	-1.08466	22724	576	0.999359	1.78e-05	1.06484	0.000746528	2.2544
Ptprd	2.50125	-1.02197	3.10941	3.47822	1.14862	3.12166	2.96506	2.71013	23077	526	0.999891	1.24e-05	1.04911	0.000570342	2.25155
Rcbtb1	3.64284	1.44705	1.92528	2.50523	1.9894	2.07324	2.80164	1.6224	23900	443	1	5.37e-06	1.0131	0.000293454	2.25088
Gm10033	4.56337	1.28839	1.81069	2.30618	1.22605	1.33498	2.96001	2.49199	23825	553	1	1.61e-05	1.01629	0.000705244	2.24771
Exoc6b	8.38091	1.1855	1.44366	2.46538	1.80117	1.42955	2.26086	-1.02868	22860	782	0.999642	9.71e-05	1.05881	0.00300512	2.24229
Car2	-3.29722	1.63116	7.11909	8.72618	1.08511	7.1921	-3.4422	-1.08843	7875	1080	0.326784	0.000478255	1.00475	0.0107222	2.24072
Plscr4	10.9096	-1.46692	-1.06288	5.36907	-1.42377	1.18184	2.61682	1.78899	13516	1510	0.664421	0.00244703	1.19026	0.0392384	2.23909
Tbc1d12	6.89745	1.32892	1.56301	2.13989	1.15061	1.7406	1.7211	1.35889	23645	745	1	7.81e-05	1.02402	0.00253691	2.23756
Wdr19	3.38985	1.92391	2.95464	2.69606	2.78002	2.14284	3.03766	-1.03187	23010	433	0.999845	4.96e-06	1.05212	0.000277136	2.23664
Zdhhc9	1.91009	2.2911	2.48312	1.08761	1.77205	3.38375	2.34727	2.61436	23621	457	1	5.78e-06	1.02506	0.000306346	2.23617
Sorbs3	6.28073	2.46231	1.36846	4.36259	-1.18776	1.85348	1.37796	1.36367	22198	806	0.996893	0.000105315	1.08739	0.00316377	2.23518
Ank	1.99961	1.69046	1.93059	2.42385	3.00295	2.0515	1.84684	2.8718	23918	416	1	3.72e-06	1.01233	0.000216346	2.2272
Arntl	2.57554	1.18716	1.67683	1.64451	1.67021	1.22521	3.18789	4.62692	23757	557	1	1.61e-05	1.01919	0.00070018	2.22428
Slc25a1	1.97638	2.12253	2.71926	1.75315	2.01313	2.42058	2.13543	2.63471	23924	396	1	2.48e-06	1.01208	0.000151515	2.2219
Ap1s2	1.75855	1.47752	2.2003	1.03006	1.26803	1.60792	3.95128	4.45571	23316	602	0.999981	2.23e-05	1.03845	0.00089701	2.21867
Lypd1	2.19858	2.42286	2.32901	2.22422	2.08833	2.16887	1.98253	2.31266	23936	400	1	3.3e-06	1.01157	0.0002	2.21588
Unc119b	1.90388	1.86945	1.25931	3.80821	1.69221	1.47653	2.28392	3.39036	23844	498	1	8.67e-06	1.01548	0.000421687	2.21048
Ptpn3	3.14981	-1.36375	2.46073	2.94652	3.39299	2.95731	1.17245	2.90296	21988	543	0.99532	1.4e-05	1.09604	0.000626151	2.20238
Dennd5b	4.45077	1.27895	-1.45522	7.80362	-1.19717	1.22591	1.83005	3.65753	17191	1035	0.85285	0.000361789	1.20121	0.00846377	2.1993
She	5.78111	1.30082	1.16397	2.77245	1.01968	1.37149	1.61851	2.54398	23280	909	0.999973	0.000192046	1.04005	0.00511551	2.1965
Arhgef5	6.71416	1.38671	1.1304	2.32318	2.46824	1.02971	1.45547	1.04971	22934	1121	0.999744	0.000606286	1.0555	0.0130954	2.1947
Foxp1	1.93247	2.56981	2.24924	4.40409	-1.15678	3.04856	2.03603	2.47414	22567	507	0.998868	9.91e-06	1.07172	0.000473373	2.19469
Kif1c	5.23511	2.02975	1.12303	2.41373	1.72397	1.20854	2.203	1.59133	23652	677	1	4.5e-05	1.02372	0.00161004	2.19106
Camk2n1	5.18652	1.11585	1.23451	3.06296	1.37472	1.65617	1.92584	1.9717	23602	734	1	7.19e-05	1.02589	0.00237057	2.19103
Cdkn2b	2.23419	2.08263	2.36817	2.18388	1.41686	2.34112	2.64561	2.25435	23921	421	1	4.54e-06	1.01221	0.000261283	2.19085
Dennd4c	2.58209	2.03989	1.91239	2.14118	2.02169	1.65669	2.83726	2.33398	23938	419	1	4.54e-06	1.01149	0.00026253	2.19065
Cdk19	2.06129	3.49359	1.58227	3.00287	2.02383	2.92955	-1.16041	3.558	22603	479	0.999026	7.43e-06	1.07019	0.000375783	2.18637
Arhgap20	3.07141	3.32165	2.97716	3.49844	-2.52822	2.75447	2.99406	1.36739	19241	512	0.933933	1.03e-05	1.17527	0.000488281	2.18205
Cav1	4.07038	1.81706	-2.00806	14.8837	-2.04019	-2.36723	1.38057	1.70484	4412	1706	0.113774	0.00417296	0.624393	0.0592263	2.18013
Vat1	3.23043	2.80007	2.68862	2.30016	1.05234	1.42723	2.10934	1.82863	23590	589	1	2.07e-05	1.02641	0.000848896	2.1796
Adipor2	2.76917	2.63296	1.66627	2.11464	1.73516	1.58459	2.37793	2.54996	23925	428	1	4.96e-06	1.01204	0.000280374	2.17883
Pik3ip1	2.02752	2.26186	1.87208	3.37309	2.177	2.06294	2.05046	1.57318	23875	455	1	5.78e-06	1.01416	0.000307692	2.17477
Rasal2	10.4275	1.26541	-1.08243	2.27909	-1.32324	-1.18795	4.95466	1.98068	14748	1346	0.732528	0.00145748	1.20265	0.0262184	2.16421
Rybp	1.92295	1.53457	1.78831	2.05396	1.27834	2.08209	3.30122	3.34183	23871	454	1	5.78e-06	1.01433	0.00030837	2.16291
Grasp	4.39582	1.32553	1.3114	4.00484	1.21513	1.03165	2.13844	1.86088	23459	860	0.999996	0.000149506	1.03214	0.0042093	2.16046
Rmdn2	4.50637	1.95423	2.61366	2.03832	2.19124	2.17193	2.90228	-1.09955	22753	477	0.999409	7.43e-06	1.06354	0.000377358	2.15981
Nsmf	2.98328	2.06354	2.07525	2.82726	1.48601	1.88703	2.23878	1.70943	23904	459	1	5.78e-06	1.01293	0.000305011	2.15882
Gm9850	2.99575	2.85462	3.63406	3.33592	1.9646	1.71571	-1.21189	1.96981	22499	503	0.998507	9.09e-06	1.07457	0.000437376	2.15732
Pradc1	2.90897	2.36759	1.81938	1.9236	1.99797	3.04538	1.76378	1.38334	23821	487	1	8.26e-06	1.01646	0.000410678	2.15125
Stap2	6.10776	1.36018	-1.16313	5.62843	1.21829	-1.14186	3.25799	1.93587	19423	1016	0.940528	0.000327097	1.17248	0.00779528	2.15044
Fgd5	5.81787	1.21853	1.07149	5.00555	1.41597	-1.03253	1.44919	2.24165	22861	1043	0.999643	0.000370049	1.05876	0.0085906	2.14846
Myo10	6.07173	2.43085	-1.77129	2.71133	1.09609	-1.60789	5.41934	2.80598	12500	852	0.608346	0.000142485	1.17839	0.0040493	2.14452
Gm10509	2.34623	1.10072	3.08846	1.50944	2.03443	2.27377	2.39062	2.38674	23649	522	1	1.2e-05	1.02385	0.000555556	2.1413
Cd200	3.6698	-1.74497	-1.28295	21.9941	-1.38883	-1.61672	-1.13958	-1.36554	2081	5697	0.0181758	0.229618	0.21148	0.975908	2.14066
Fat4	7.98999	1.11288	-1.04409	5.47212	1.80128	-1.2044	1.86347	1.12897	19578	1455	0.945596	0.00205014	1.16946	0.0341168	2.14003
Fam69a	1.84994	2.62726	6.59909	-1.28893	3.77198	3.49881	1.02864	-1.01554	20281	814	0.964892	0.000111097	1.15196	0.00330467	2.13391
AI467606	1.00122	2.3339	2.47622	2.5124	2.71119	2.5463	1.87412	1.58806	23435	519	0.999995	1.07e-05	1.03319	0.000500963	2.13043
Mageh1	7.3794	1.0556	1.69238	3.71807	-1.05572	1.27051	1.25124	1.69945	22256	1253	0.997265	0.00107422	1.08496	0.0207582	2.12637
Pcmtd1	3.8937	1.30891	1.32424	2.24525	1.42458	1.48353	2.77502	2.52385	23836	580	1	1.86e-05	1.01582	0.000775862	2.12238
Apoe	1.85356	1.55944	1.92286	-5.84631	9.39878	1.29468	2.49597	4.2949	19616	548	0.9468	1.57e-05	1.16868	0.000693431	2.12174
Szt2	1.07159	2.07063	2.13664	2.2488	1.68897	2.53117	1.86074	3.34771	23669	464	1	6.61e-06	1.02298	0.000344828	2.11953
Plekhg5	2.9116	2.5008	1.02151	3.25875	1.84219	1.11094	2.24875	2.04934	23410	693	0.999992	5.12e-05	1.03429	0.00178932	2.11799
Sh3rf1	4.43896	1.71877	-1.20028	2.98449	1.69402	1.4013	3.06121	2.8293	22226	597	0.997096	2.15e-05	1.08624	0.000871022	2.11597
Prkcb	-2.9751	5.73617	5.2609	-3.89867	5.43127	4.58933	1.50111	1.26134	12641	657	0.615445	3.84e-05	1.17884	0.00141552	2.11329
Rab2b	3.56722	1.94601	1.82065	1.48421	1.8717	1.85687	2.67369	1.68323	23873	483	1	7.85e-06	1.01424	0.000393375	2.11295
Pnkd	2.76127	2.3622	1.44743	2.75909	1.77482	1.19527	2.56754	2.03126	23834	541	1	1.4e-05	1.0159	0.000628466	2.11236
Agfg1	2.51112	2.24278	2.77349	2.38287	-1.05336	2.88445	3.58339	1.54991	22964	537	0.999789	1.28e-05	1.05417	0.000577281	2.10933
Flt4	5.89565	-1.27189	1.26064	1.59618	1.46807	1.16528	3.97802	2.7745	22149	837	0.996609	0.000129682	1.08948	0.00375149	2.10831
Cd2ap	4.20067	1.94819	1.98408	1.45397	1.74674	1.84404	2.21991	1.46778	23830	521	1	1.16e-05	1.01607	0.000537428	2.10817
Ncoa1	1.96141	2.06196	2.46137	1.57131	1.95775	2.1965	2.82945	1.82436	23884	437	1	5.37e-06	1.01377	0.000297483	2.10801
Rbms2	6.39522	1.11474	1.11048	2.46767	1.01922	1.021	1.83066	1.85069	22721	1538	0.999357	0.00269855	1.06498	0.0424837	2.10121
Zfp738	2.48168	2.01436	2.08835	1.92236	1.87156	2.82988	1.90118	1.66805	23885	465	1	6.61e-06	1.01373	0.000344086	2.09718
Nenf	4.5994	2.06879	1.68566	1.39839	1.87792	2.06708	1.40053	1.67203	23790	574	1	1.78e-05	1.01778	0.000749129	2.09623
Usp46	1.59754	2.30798	1.48814	3.038	1.80605	2.1632	2.49464	1.86059	23852	486	1	8.26e-06	1.01513	0.000411523	2.09452
Gm561	3.18823	1.00247	2.32845	1.38081	1.4906	1.73422	2.46104	3.16775	23180	639	0.999954	3.35e-05	1.04452	0.00126761	2.0942
Tmem123	2.88402	2.00463	1.10275	1.88368	1.99937	1.14931	1.82108	3.90788	23629	620	1	2.97e-05	1.02472	0.00116129	2.09409
Bcam	4.70263	1.84437	1.01823	6.37515	1.21156	-1.18146	1.45452	1.3187	21207	1287	0.984911	0.00119399	1.12452	0.0224631	2.09296
Rras2	3.65184	1.28346	1.36254	1.33762	1.33444	1.41292	4.41707	1.94268	23727	689	1	5.08e-05	1.02048	0.0017852	2.09282
Atp8a1	2.8521	2.09319	3.10965	1.3801	-1.10711	2.22817	3.42949	2.75473	22741	508	0.999394	9.91e-06	1.06408	0.000472441	2.09254
Fam118a	2.62817	1.90838	1.93138	2.035	2.06143	2.27105	2.28373	1.60191	23891	462	1	6.61e-06	1.01348	0.00034632	2.09013
Swsap1	2.63661	2.09624	2.51626	1.98128	1.75037	2.01172	1.46549	2.25635	23889	456	1	5.78e-06	1.01356	0.000307018	2.08929
2610203C20Rik	2.52769	2.69301	2.1524	2.49591	2.52061	1.75241	1.50454	1.0392	23341	598	0.999983	2.15e-05	1.03734	0.000869565	2.08572
Mall	2.65716	3.17385	-1.43027	4.86805	3.91208	-1.92198	1.60615	3.82013	13425	692	0.659754	5.12e-05	1.18992	0.00179191	2.08565
Dab2	8.94882	-1.26497	1.09276	-2.11632	3.17874	1.41347	2.38021	3.0413	17417	985	0.863124	0.000288688	1.19991	0.00709645	2.08425
Gm26375	2.14236	2.28214	1.38307	2.26004	1.59233	2.52317	2.39862	2.08958	23880	481	1	7.43e-06	1.01394	0.00037422	2.08391
Ankdd1b	2.13585	2.14552	1.97469	2.17307	2.03294	2.06672	2.07626	2.05993	23917	432	1	4.96e-06	1.01238	0.000277778	2.08312
Trappc1	1.64668	2.04455	3.31082	1.10696	2.23513	1.74383	2.22664	2.34961	23638	511	1	1.03e-05	1.02433	0.000489237	2.08303
Sesn3	2.01662	1.46817	2.39371	2.18674	2.87784	2.20502	1.84525	1.66451	23858	484	1	7.85e-06	1.01488	0.000392562	2.08223
Eng	14.0872	-1.14285	-1.34071	2.67804	-1.30894	1.12128	1.34989	1.20564	12106	2667	0.585827	0.0253219	1.1717	0.229891	2.08119
Fxyd5	1.18987	2.55801	2.19661	2.39186	2.28144	2.90123	1.01019	2.09351	23299	595	0.999979	2.15e-05	1.03921	0.00087395	2.07784
Tmem218	2.58931	1.29985	2.62955	1.51164	1.48919	1.45819	4.48511	1.118	23535	675	0.999998	4.42e-05	1.02881	0.00158519	2.0726
Tgfbr2	2.02534	1.02245	2.4425	1.322	2.57547	3.30738	1.98594	1.89703	23232	666	0.999964	4.05e-05	1.04219	0.00147147	2.07226
Slc9b2	2.05931	2.24378	2.04634	2.19217	2.12178	2.04898	1.99587	1.86809	23905	448	1	5.37e-06	1.01288	0.000290179	2.07204
Crybg3	3.82924	1.86507	1.36598	2.74207	1.2018	1.42139	2.69769	1.44881	23731	671	1	4.17e-05	1.02031	0.00150522	2.07151
Gm22573	2.16341	1.67627	1.8594	2.42177	1.74529	1.66092	2.79491	2.24857	23913	466	1	6.61e-06	1.01255	0.000343348	2.07132
Xdh	1.63629	1.66078	-1.60654	1.1436	-1.54096	-1.88452	5.88436	11.2656	6112	1521	0.217249	0.00255483	0.860645	0.0406706	2.06983
Arhgef10	5.01131	-1.47507	-1.46104	4.18913	1.1848	1.10267	3.78283	4.22006	15593	1024	0.775534	0.000338248	1.20426	0.00799805	2.06934
Fam63b	2.25644	1.10374	2.10438	1.30639	2.29001	2.06731	2.66705	2.7507	23619	566	1	1.61e-05	1.02515	0.000689046	2.06825
Tec	-1.38112	2.40763	1.90079	1.88131	9.11439	7.03323	-2.14321	-2.28703	9477	955	0.42627	0.000248214	1.08909	0.00629319	2.06575
Tirap	2.01643	1.78838	2.53712	1.38963	1.71113	1.61108	2.74028	2.67767	23865	472	1	7.02e-06	1.01458	0.000360169	2.05897
Tmem246	3.05637	1.38997	1.83328	3.13998	1.24639	1.3137	2.88879	1.58472	23775	644	1	3.43e-05	1.01842	0.00128882	2.05665
Ctnnb1	3.88357	1.34895	1.1759	2.58673	1.86982	1.29301	2.57997	1.68424	23724	685	1	4.87e-05	1.02061	0.00172263	2.05277
Podxl	6.46141	-1.23159	-1.07678	9.21233	-1.07596	1.03815	1.53039	1.55696	16959	2185	0.841879	0.0112621	1.20198	0.124801	2.05186
Vwa3a	4.30569	1.43246	-3.11236	5.03636	4.60069	-1.5131	4.27276	1.34833	10404	876	0.485026	0.000161484	1.12879	0.00446347	2.04635
Aim2	-2.21538	4.19602	3.57437	-5.01754	7.44274	4.42551	-1.52655	5.48725	7870	601	0.326503	2.23e-05	1.00453	0.000898502	2.0458
Mtmr6	2.14882	1.68545	1.71809	1.02142	2.05411	1.85031	3.14929	2.7165	23338	571	0.999983	1.73e-05	1.03748	0.000735552	2.043
Mir146	1.83032	2.21565	1.97446	1.53234	2.1715	2.08972	2.11938	2.38162	23882	451	1	5.37e-06	1.01386	0.000288248	2.03937
Nap1l3	2.07446	1.52286	1.93064	2.17425	2.30946	2.01514	2.13241	2.15441	23907	468	1	6.61e-06	1.0128	0.00034188	2.0392
Tie1	7.91131	1.07692	-1.24501	7.21535	-1.13019	-1.28091	2.06113	1.68791	12271	1998	0.59532	0.00799818	1.17468	0.0969269	2.03706
Tpcn1	1.80464	1.71583	1.63125	2.92405	1.14225	2.13503	1.9798	2.94424	23794	550	1	1.61e-05	1.01761	0.000709091	2.03464
Tsc22d1	2.54421	1.65339	1.53267	3.92979	2.49107	1.59106	1.35413	1.17475	23596	684	1	4.83e-05	1.02615	0.00171053	2.03388
Amd2	1.66672	2.56305	1.45113	2.00846	2.22947	2.85315	1.02529	2.45634	23454	609	0.999996	2.27e-05	1.03236	0.00090312	2.0317
Cers4	4.67177	1.78607	1.4303	1.88601	-1.0629	1.55794	3.16087	2.8073	22920	629	0.999733	3.01e-05	1.05613	0.00116057	2.02967
Pde5a	1.15563	2.96924	2.44466	3.85501	-1.3299	2.51605	2.0863	2.5343	21721	594	0.992269	2.15e-05	1.10611	0.000875421	2.02891
Bend5	2.59186	1.81315	1.58274	2.8733	2.0233	1.94963	2.02656	1.35578	23803	547	1	1.53e-05	1.01722	0.000676417	2.02704
Alg14	4.39588	1.32831	1.12142	2.47473	1.24764	1.27922	1.33977	3.02935	23567	847	0.999999	0.00013629	1.02741	0.0038961	2.02704
Epn2	6.19146	1.26931	1.18181	3.8196	1.01721	-1.07245	2.41125	1.38697	21943	1347	0.99501	0.00145872	1.09794	0.0262212	2.02564
B430209F14Rik	2.06053	1.66696	1.50785	3.70739	1.27298	2.42211	1.68941	1.86755	23810	608	1	2.27e-05	1.01693	0.000904605	2.02435
Zfp664	4.17217	1.48411	1.10568	3.31178	1.38137	1.29256	1.7692	1.66257	23615	827	1	0.000116053	1.02532	0.00339782	2.02243
Rbfox2	4.59219	1.02138	1.02098	4.34297	1.02966	1.30243	1.44933	1.41018	22242	1870	0.997203	0.00588196	1.08557	0.0761604	2.02114
Atp11a	2.48113	1.13446	1.61663	3.36239	-1.04329	2.65859	2.70488	3.23766	22907	670	0.99972	4.09e-05	1.05672	0.00147761	2.01906
Gm24165	2.72351	-1.06178	2.76097	1.40856	1.17715	3.31564	3.85559	1.9618	22879	669	0.999679	4.05e-05	1.05797	0.00146487	2.01768
Myrip	2.21523	1.93144	2.26467	2.33266	1.34562	2.158	2.00785	1.88432	23878	494	1	8.26e-06	1.01403	0.000404858	2.01747
Sos1	2.98988	1.42283	1.65695	2.13177	2.08236	1.70814	2.04428	2.09053	23893	513	1	1.07e-05	1.01339	0.000506823	2.01584
App	4.68152	1.15165	1.12524	2.19553	1.33407	1.2963	2.5827	1.74404	23544	916	0.999999	0.000199893	1.02841	0.00528384	2.01388
Rasgrp3	8.97024	-1.15159	1.07629	3.30741	-1.02063	1.17876	1.57727	2.13934	21094	1490	0.983121	0.00230826	1.12849	0.0375101	2.00964
Dopey1	3.49571	1.52688	1.6275	1.51984	1.55489	1.29024	2.9485	2.11163	23828	606	1	2.23e-05	1.01616	0.000891089	2.0094
Slc25a32	3.01972	1.69853	1.75349	2.48929	1.5469	1.46745	2.03359	2.06221	23887	533	1	1.28e-05	1.01365	0.000581614	2.0089
Zfp626	3.59661	1.16826	1.52137	1.76723	1.22403	1.37703	4.31623	1.09421	23379	941	0.999988	0.000229629	1.03566	0.00590861	2.00812
Rnf103	3.83712	1.5492	1.85756	1.30946	1.39722	1.71274	2.01659	2.37365	23832	577	1	1.86e-05	1.01599	0.000779896	2.00669
Mtpap	3.51822	1.60377	2.01487	2.08757	1.51207	1.26216	2.15704	1.88419	23841	592	1	2.11e-05	1.0156	0.000861486	2.00499
Acvrl1	3.85187	2.66941	1.6055	2.82515	-2.09996	1.76502	2.35623	3.06496	20057	546	0.959456	1.53e-05	1.15826	0.000677656	2.00477
Gdap10	2.21099	1.60096	3.1342	-1.85472	1.75095	2.59575	2.60988	3.97611	21798	480	0.993187	7.43e-06	1.10322	0.000375	2.00301
S1pr1	4.40353	1.7358	-1.02543	9.80719	-1.22913	-1.20442	1.5329	1.99677	16654	1437	0.828597	0.00193615	1.20469	0.0326235	2.00215
Wnt5a	2.10206	1.94578	2.16407	2.18729	2.05273	1.96214	1.77711	1.80917	23881	485	1	8.26e-06	1.0139	0.000412371	2.00004
Arhgap31	7.01059	1.44671	-1.13234	4.01125	1.03164	-1.01694	2.04312	2.59839	20989	1151	0.980896	0.00069632	1.13157	0.0146481	1.99905
Zfp442	2.60736	1.63572	1.81323	1.95764	1.8286	2.02523	2.22819	1.88327	23897	491	1	8.26e-06	1.01322	0.000407332	1.99741
Sc5d	2.34071	1.26051	2.12213	1.69869	1.54828	2.1957	2.54296	2.2451	23857	514	1	1.07e-05	1.01492	0.000505837	1.99426
Jmy	3.77929	1.48225	1.96113	1.70396	1.20579	1.84944	2.09073	1.873	23824	605	1	2.23e-05	1.01633	0.000892562	1.9932
Nxn	2.52771	1.22843	1.35205	3.04486	2.36814	1.15878	2.51258	1.74073	23695	713	1	5.82e-05	1.02186	0.00197756	1.99166
Gm22107	1.69338	3.12652	1.88549	2.94238	1.64236	-1.07531	3.76607	1.94786	22805	615	0.999532	2.44e-05	1.06124	0.00095935	1.99109
Gm24273	2.5563	1.27082	1.38206	2.1642	1.62616	1.79944	2.69865	2.37917	23848	572	1	1.73e-05	1.01531	0.000734266	1.9846
Bhlhe40	2.56214	1.94781	1.22105	-1.16795	3.31091	2.93395	2.87742	2.15895	22673	599	0.999238	2.15e-05	1.06711	0.000868114	1.98053
Ccm2l	6.51663	1.47956	-1.01468	7.01563	-1.04035	-1.06149	1.72683	2.19546	20630	1244	0.973791	0.00104448	1.14292	0.0203296	1.9772
Cxx1b	3.33797	2.30422	1.28894	3.97215	-1.20415	1.06389	1.66373	3.39056	22005	858	0.995495	0.000144137	1.09538	0.0040676	1.97716
Hist1h1c	1.66594	1.80084	1.76294	1.48988	2.09637	2.08857	1.97706	2.92772	23850	488	1	8.26e-06	1.01522	0.000409836	1.97616
Yap1	3.56669	1.25491	1.27133	2.81261	1.42658	1.53886	1.84007	2.05556	23776	690	1	5.12e-05	1.01838	0.0017971	1.97083
Rbp1	2.83223	1.64211	2.03925	2.23524	3.40441	2.84006	2.35548	-1.59986	21840	527	0.99377	1.24e-05	1.10175	0.00056926	1.96862
Anks1	2.35959	2.15433	1.58361	1.77182	1.00858	1.70394	2.6214	2.54401	23360	658	0.999986	3.84e-05	1.0365	0.00141337	1.96841
Pon2	3.20022	1.71433	2.23706	1.66026	1.19746	1.82734	2.15614	1.74399	23809	596	1	2.15e-05	1.01697	0.000872483	1.9671
Set	1.11213	1.38829	3.04867	1.87369	1.93102	2.06869	1.59795	2.7151	23662	559	1	1.61e-05	1.02329	0.000697674	1.96694
Gca	-3.56314	2.34723	6.40795	2.31961	4.67909	6.14421	-1.4336	-1.16685	10876	768	0.51404	9.25e-05	1.1444	0.00291667	1.96681
Fam114a1	3.32673	1.61212	1.10201	1.75985	1.90498	1.18648	3.28262	1.53845	23577	763	0.999999	8.59e-05	1.02697	0.00272608	1.96416
Bcl2l1	1.32258	1.67963	1.02109	4.09754	1.38976	1.33641	2.68891	2.16925	23376	834	0.999988	0.000129269	1.03579	0.003753	1.96315
Impdh1	2.73057	2.33598	1.84489	2.80449	-1.7558	2.10388	2.65843	2.977	20754	520	0.976413	1.16e-05	1.13915	0.000538462	1.96243
Gm15446	2.42327	1.46511	3.73289	2.24509	1.22539	1.02327	1.67856	1.89984	23457	789	0.999996	9.95e-05	1.03222	0.0030545	1.96168
n-R5s205	4.40234	1.18659	1.59856	2.59221	-1.85763	1.36196	3.41454	2.98669	20260	730	0.964156	6.9e-05	1.15228	0.00228767	1.96066
Slc44a1	4.89749	1.02093	1.31593	1.92091	1.05599	1.23922	2.37866	1.85469	22912	1222	0.999726	0.000971792	1.05649	0.0192553	1.96048
Ssfa2	3.37624	1.09012	1.18948	1.15316	4.25931	1.32956	1.47887	1.7994	23296	1109	0.999976	0.000575724	1.03934	0.0125699	1.95952
Cx3cl1	2.48257	1.67503	1.67241	2.93499	1.12268	2.13327	1.70897	1.94249	23762	624	1	2.97e-05	1.01898	0.00115385	1.95905
Cldn12	4.99279	1.20835	1.9207	6.12104	1.66507	-1.17593	-1.19914	2.10211	19306	1022	0.93638	0.000332879	1.17438	0.0078865	1.95437
Pdzd11	2.40381	1.45162	1.9342	1.75299	1.70882	1.7467	1.5719	3.05927	23856	531	1	1.28e-05	1.01496	0.000583804	1.95366
Rhoc	8.10901	1.10892	-1.55013	2.07124	-1.04487	1.22004	2.48194	3.22977	17986	1248	0.885576	0.00105728	1.19217	0.0205128	1.95324
9330195I24Rik	3.18262	1.33506	2.28003	2.04295	1.62305	1.22069	1.78326	2.1573	23799	619	1	2.77e-05	1.0174	0.00108239	1.95312
Bmpr2	5.85124	1.2818	1.53482	2.51467	-1.61866	1.71135	2.549	1.80046	20877	779	0.978685	9.71e-05	1.13507	0.00301669	1.95308
Gm5127	1.93092	1.94035	1.9412	2.01299	1.95678	1.95107	1.83455	2.0312	23879	495	1	8.26e-06	1.01399	0.00040404	1.94988
Anxa4	3.4747	1.22748	1.35436	1.20649	1.37635	1.39649	2.40821	3.14895	23667	733	1	7.14e-05	1.02307	0.00236016	1.94913
0610007P14Rik	1.82934	1.60337	2.93482	1.89765	2.12457	2.17821	1.33319	1.68914	23778	570	1	1.73e-05	1.01829	0.000736842	1.94879
Sap30l	2.84124	1.25403	1.66222	2.14601	1.45925	1.68268	2.03094	2.5061	23849	591	1	2.11e-05	1.01526	0.000862944	1.94781
Zfp418	3.6543	1.14725	2.28739	1.86692	1.16825	1.48817	2.10294	1.86007	23660	738	1	7.52e-05	1.02337	0.00246613	1.94691
Kcnj2	1.92075	2.10896	2.12303	1.50149	1.756	2.03381	1.90334	2.22759	23864	496	1	8.67e-06	1.01462	0.000423387	1.94687
Gm9001	4.42069	1.13474	2.16394	1.52273	1.17765	1.2366	1.9677	1.93593	23561	877	0.999999	0.000163962	1.02767	0.0045268	1.945
4930517O19Rik	2.65717	1.06074	1.41057	3.92895	2.16692	1.88263	1.40454	1.03143	22837	1060	0.999602	0.00041424	1.05983	0.00946226	1.94287
Gng7	1.85955	2.07305	2.0063	1.70743	1.9817	2.04516	1.93962	1.92343	23867	500	1	9.09e-06	1.0145	0.00044	1.94203
Zswim1	1.97913	1.98179	2.23653	1.45169	2.03008	2.2199	2.01704	1.58577	23818	528	1	1.24e-05	1.01658	0.000568182	1.93774
Exoc2	2.08394	1.73951	2.04322	1.73989	1.70324	1.84479	2.0323	2.31296	23888	501	1	9.09e-06	1.01361	0.000439122	1.93748
Abhd6	2.5739	1.31423	1.9578	1.86824	1.84258	1.63806	3.09213	1.19456	23673	632	1	3.1e-05	1.02281	0.00118671	1.93519
Gm10139	2.03528	2.00933	2.45608	1.91403	1.68117	1.86452	1.72206	1.7887	23855	523	1	1.2e-05	1.01501	0.000554493	1.9339
I830012O16Rik	5.08031	-2.61273	2.21012	1.07409	2.32655	1.84294	4.49111	1.04954	17711	924	0.874999	0.000206914	1.19622	0.00542208	1.93274
Cdc42bpb	7.21157	1.15385	-1.08552	1.9658	1.11577	1.01603	2.23029	1.78671	22020	1506	0.995596	0.00242019	1.09475	0.038911	1.92431
Nfia	6.59282	1.32023	1.04962	1.80767	1.04041	-1.23296	3.2817	1.50572	20689	1468	0.974944	0.00216537	1.14101	0.0357153	1.92065
Abcc6	2.00638	1.94279	1.82234	1.97593	1.86201	1.98872	1.91419	1.84249	23870	517	1	1.07e-05	1.01437	0.000502901	1.91936
Tmem243	1.67008	2.92345	3.2261	1.51264	-1.11439	1.62049	3.48732	2.01022	22630	636	0.999111	3.22e-05	1.069	0.00122642	1.91699
Lama5	2.99286	1.56029	1.5953	3.3108	1.29334	1.0349	1.52726	1.97266	23509	849	0.999998	0.000138355	1.02994	0.00394582	1.91093
Urb2	2.04677	2.24787	1.4447	1.9507	1.72833	3.04458	1.63963	1.14155	23578	672	0.999999	4.34e-05	1.02693	0.0015625	1.90552
Rora	3.26907	1.28552	1.60023	3.11528	1.57367	1.45629	1.50848	1.43214	23718	752	1	8.01e-05	1.02087	0.00257979	1.90508
Add3	1.15128	1.77698	1.56707	2.30271	-1.5763	2.00974	2.21222	5.79328	20740	695	0.976061	5.2e-05	1.13951	0.00181295	1.90462
Aamdc	2.47143	1.17509	2.0701	1.8973	1.8876	1.46491	3.01113	1.25841	23637	696	1	5.29e-05	1.02437	0.00183908	1.9045
Cyb5b	2.16904	-1.05686	2.91281	2.5029	1.96029	2.1193	2.18268	2.42526	23003	567	0.999841	1.65e-05	1.05243	0.000705467	1.90193
Zbtb38	2.03279	1.05576	1.63322	2.41707	1.97585	2.14398	2.06285	1.87554	23433	700	0.999995	5.41e-05	1.03328	0.00187143	1.89963
Mink1	2.84715	2.17041	1.3409	1.56119	1.44913	1.84184	2.1644	1.8097	23812	618	1	2.73e-05	1.01684	0.00106796	1.89809
Smad3	1.14125	1.233	2.71773	1.87317	2.67815	2.72155	1.37407	1.44389	23529	719	0.999998	6.03e-05	1.02907	0.0020306	1.89785
G730007D18Rik	3.06662	1.25599	1.34468	1.66859	1.07982	1.49782	2.86271	2.39508	23586	801	1	0.000102424	1.02658	0.00309613	1.89641
4933431E20Rik	2.02309	1.64437	2.0004	1.94663	2.07446	1.78033	1.86891	1.82587	23860	544	1	1.45e-05	1.01479	0.000643382	1.89551
Asap3	1.95056	1.83228	1.92741	2.07345	1.91229	1.74393	1.87372	1.84633	23863	538	1	1.4e-05	1.01467	0.00063197	1.895
Taf3	1.66946	2.06283	1.62016	1.83514	1.89062	1.46149	2.16808	2.44967	23845	552	1	1.61e-05	1.01543	0.000706522	1.89468
Cep112	6.38072	1.12127	1.22201	2.47721	1.77133	1.57886	2.35722	-1.76717	21143	977	0.983896	0.000281254	1.12676	0.00697032	1.89268
Zic5	1.73045	2.01303	1.95974	2.00834	1.89568	1.92048	1.91126	1.69792	23846	540	1	1.4e-05	1.01539	0.00062963	1.89211
Xaf1	5.69145	-1.21958	1.35928	1.81247	1.23846	1.24398	3.18834	1.81313	22321	1023	0.997648	0.000334531	1.08221	0.00791789	1.89094
Ice2	3.31943	1.32767	1.92423	1.59386	1.3618	1.93072	1.63572	2.03023	23811	630	1	3.06e-05	1.01688	0.0011746	1.89046
Rab23	3.37494	1.3748	1.76814	2.54755	1.2216	1.2903	1.84503	1.68099	23739	749	1	7.89e-05	1.01997	0.00255007	1.88792
Gtf2i	3.03944	1.16084	1.52233	2.5267	1.61692	1.71413	2.09331	1.42676	23683	735	1	7.23e-05	1.02238	0.00238095	1.88755
Tmem198b	2.26308	1.9651	1.6228	2.17477	1.64009	1.70047	1.75182	1.97967	23861	569	1	1.69e-05	1.01475	0.000720562	1.88722
Med9	1.75842	2.17881	1.51238	2.12447	1.87611	2.23575	1.5595	1.83884	23816	581	1	1.86e-05	1.01667	0.000774527	1.88553
Prkci	2.81711	1.563	1.71881	1.37697	1.08405	1.5118	2.72218	2.26663	23642	708	1	5.7e-05	1.02415	0.00194915	1.88257
Pttg1ip	3.93964	1.40455	1.50836	1.89612	1.06002	1.43841	1.96765	1.84511	23550	859	0.999999	0.000144963	1.02815	0.00408615	1.88248
Egflam	2.33393	2.4919	2.35236	2.52784	-1.22639	2.11493	2.35191	2.10174	22323	590	0.997657	2.07e-05	1.08213	0.000847458	1.88103
Usp18	2.97219	-1.37047	1.70355	1.83159	1.79022	1.70757	3.30555	3.09666	22100	616	0.99626	2.56e-05	1.09151	0.00100649	1.87961
Notch1	2.91419	1.51725	1.00546	3.02226	1.11412	1.17486	2.073	2.20554	23224	1034	0.999963	0.000359311	1.04255	0.00841393	1.87834
Ankrd46	2.44806	1.40331	1.72585	2.18912	1.14568	1.7624	1.99267	2.35852	23785	640	1	3.35e-05	1.01799	0.00126563	1.8782
Chka	1.36256	1.99435	2.88694	-1.17015	3.46598	3.65947	1.82108	1.00482	21540	792	0.989928	0.000100772	1.11277	0.00308081	1.87813
Lurap1	1.88792	2.1062	1.82855	2.12504	1.94501	1.86165	1.48584	1.77989	23831	575	1	1.78e-05	1.01603	0.000747826	1.87751
Gmds	2.354	1.31561	1.35409	1.9746	1.64375	1.1934	2.82146	2.3313	23749	694	1	5.16e-05	1.01954	0.00180115	1.87353
Gm26130	3.55062	1.34134	1.55891	2.33565	1.33014	1.18227	2.47422	1.2125	23562	870	0.999999	0.000155288	1.02763	0.00432184	1.87321
Tmed4	2.89345	1.82012	2.01748	1.60212	1.27243	1.39426	2.18992	1.77575	23796	643	1	3.43e-05	1.01752	0.00129082	1.87069
Plod2	4.85168	-1.29742	-1.82187	7.80084	-1.25228	1.2953	2.09668	3.29039	10299	1334	0.479391	0.00140792	1.12705	0.0255547	1.87041
Gpr4	4.18818	1.30602	-1.25615	3.54267	2.52242	-1.04277	2.81731	2.86753	20403	811	0.967926	0.000108206	1.14867	0.00323058	1.86815
Ptar1	2.18718	1.3553	1.45577	2.58891	1.57991	1.61948	1.94795	2.20539	23839	625	1	2.97e-05	1.01569	0.001152	1.86749
Cd320	2.12817	1.79315	1.9848	2.00165	2.15441	1.63317	1.82434	1.38962	23782	611	1	2.31e-05	1.01812	0.00091653	1.86366
Vstm2b	1.91193	1.91653	1.93107	1.87378	1.81228	1.75584	1.83584	1.84833	23851	563	1	1.61e-05	1.01518	0.000692718	1.8607
LOC100041877	5.3564	1.43809	1.15696	2.13274	-1.18329	1.21449	1.6992	3.0594	22151	1011	0.996624	0.000325032	1.0894	0.00778437	1.85925
Tmem245	4.65803	1.44564	-1.15662	2.25765	1.74336	1.0779	2.55667	2.28549	22175	861	0.99675	0.000149506	1.08836	0.00420441	1.85851
mt-Ts2	5.21806	1.0381	1.20667	-1.08287	3.79543	1.45321	1.219	2.01143	21975	1273	0.995255	0.00113617	1.09661	0.0216104	1.85738
Sh3bp4	2.48831	1.90064	1.14348	2.39733	1.48291	1.62204	1.8529	1.95304	23744	679	1	4.63e-05	1.01975	0.00164949	1.85508
Ppapdc2	2.15758	1.81144	1.59207	2.14116	1.73807	1.19063	2.24486	1.93165	23786	645	1	3.47e-05	1.01795	0.00130233	1.85093
Rnf146	2.40387	1.39042	2.21504	1.89376	2.08178	1.57528	1.6095	1.61878	23801	626	1	2.97e-05	1.01731	0.00115016	1.84855
Erg	3.26505	1.30536	1.08499	3.38458	1.19385	1.1874	1.88872	1.46689	23447	1105	0.999996	0.000549705	1.03267	0.0120452	1.8471
Ceacam1	1.16178	1.82014	-1.07873	5.23558	1.08413	1.04534	1.52127	3.9578	22117	1259	0.996373	0.00108991	1.0908	0.0209611	1.84341
Fmnl3	5.13011	-1.18213	1.17572	4.79581	1.3424	-1.06953	2.9098	1.63439	20661	1230	0.974554	0.000994094	1.1421	0.0195691	1.84207
Lims2	4.97253	1.2307	-2.09249	6.8406	1.38435	-2.36318	2.11072	2.64971	9878	1052	0.452486	0.000401437	1.10914	0.00923954	1.84162
Snrpn	3.56894	2.16275	1.32253	-1.34278	2.38095	2.7033	2.19659	1.70187	22371	665	0.997933	3.92e-05	1.0801	0.00142857	1.83677
Map3k8	2.62114	1.63385	2.51222	-2.38434	1.38096	2.15011	2.97193	3.80612	21299	525	0.986378	1.24e-05	1.12133	0.000571429	1.8365
Tbc1d19	6.5379	1.00725	1.35489	2.05295	-1.02403	1.12212	2.4651	1.17078	21851	1681	0.993934	0.00394457	1.10137	0.0568174	1.83587
Ahcyl1	2.35323	1.39515	1.91647	1.63761	1.91171	1.81782	1.76456	1.88727	23840	607	1	2.27e-05	1.01565	0.000906096	1.83548
Ap3s1	1.10073	1.94188	1.76015	2.27225	2.49566	2.29508	1.45553	1.3594	23533	687	0.999998	4.87e-05	1.02889	0.00171761	1.83509
Inf2	2.27261	1.93228	1.11456	2.34667	1.71718	1.27503	1.98165	2.03004	23675	725	1	6.32e-05	1.02272	0.00211035	1.83375
Efemp2	2.41131	1.61483	1.65296	1.42524	1.40929	2.09873	1.89903	2.1497	23826	617	1	2.64e-05	1.01624	0.00103728	1.83264
mt-Th	4.55184	1.01773	1.10151	-1.08242	3.60753	1.2829	1.44619	2.72966	21782	1271	0.993003	0.0011308	1.10383	0.0215421	1.83187
Cdc42ep3	1.20196	1.08105	-1.07879	5.68294	6.49826	-1.84481	1.68582	1.40976	15434	1803	0.768176	0.0050192	1.20512	0.0674043	1.82952
1110032A03Rik	2.61578	1.38714	2.41946	1.55752	1.95519	1.76279	5.18735	-2.25807	21167	627	0.984318	2.97e-05	1.12596	0.00114832	1.82839
5830428H23Rik	3.79259	1.58205	1.41927	2.21782	1.18355	1.21936	1.53004	1.67625	23644	908	1	0.000190807	1.02407	0.00508811	1.82762
Slc52a2	1.93508	1.81	1.81208	1.8052	1.80266	1.70783	1.64193	2.08694	23847	588	1	2.02e-05	1.01535	0.000833333	1.82522
1110002L01Rik	2.37643	1.45868	2.16747	1.29762	1.8711	1.57508	2.26804	1.56914	23759	646	1	3.55e-05	1.01911	0.00133127	1.82295
Acbd5	2.8144	1.42127	1.62643	1.36719	1.11425	1.62746	2.57345	2.03402	23682	744	1	7.81e-05	1.02242	0.00254032	1.82231
Dnajc10	3.02047	1.20256	1.62467	1.9847	1.54323	1.65315	1.62068	1.91298	23772	711	1	5.78e-05	1.01855	0.00196906	1.82031
Ak3	2.25186	1.6088	1.63699	2.21989	1.34968	1.69062	1.85119	1.95142	23837	633	1	3.14e-05	1.01577	0.00120063	1.82006
Gm9958	3.12187	-1.09797	2.39364	2.01377	1.6114	1.70367	2.26987	2.50765	22882	631	0.999686	3.1e-05	1.05784	0.00118859	1.81549
Pcdhb18	2.78757	1.67383	1.10919	3.20833	1.29703	1.18163	1.70959	1.55607	23540	990	0.999998	0.00029447	1.02859	0.00720202	1.8154
Lpcat3	2.23415	1.73707	2.98567	1.66732	1.00585	1.71972	2.04494	1.1271	23061	920	0.999885	0.000203197	1.04983	0.00534783	1.81523
Ifi44	10.3987	-6.967	1.03133	1.33796	1.33691	1.18847	4.98624	1.204	14860	1366	0.738753	0.00157808	1.20373	0.0279722	1.81458
Gm10258	2.18719	2.18078	1.45194	2.26643	2.35485	1.11048	1.48681	1.47331	23610	794	1	0.000101598	1.02554	0.00309824	1.81397
Tspan17	2.32179	1.84337	1.85255	1.81673	1.39948	1.15933	2.1406	1.95914	23754	682	1	4.83e-05	1.01932	0.00171554	1.81162
Yes1	12.4329	-1.53025	-1.34557	3.66787	-1.12368	-1.58373	2.62293	1.35049	5886	2467	0.203186	0.0182175	0.835839	0.1788	1.81137
Slc3a2	4.13246	2.10052	4.00396	1.13448	-1.00728	2.95911	2.49872	-1.33182	20722	841	0.975633	0.00013216	1.14	0.00380499	1.81127
Pomp	1.46696	1.21754	1.90431	1.0141	1.31738	2.7353	1.31841	3.51452	23072	929	0.999889	0.000216826	1.04934	0.00565124	1.81106
Cpt1a	2.17531	1.73181	2.14864	1.4394	1.21427	2.01615	2.00948	1.73975	23766	649	1	3.68e-05	1.01881	0.00137134	1.80935
Plekha5	2.56126	1.39036	1.36382	3.77887	1.37348	1.74361	1.16196	1.0719	23281	1046	0.999974	0.000377483	1.04001	0.00873805	1.80566
Akap12	2.05289	2.15374	1.22323	2.9944	1.16357	1.68989	2.11442	1.05148	23253	943	0.999967	0.000230455	1.04125	0.00591729	1.80545
Cdc23	1.75482	1.4428	1.85142	2.42777	1.43189	1.64519	1.55558	2.32468	23805	641	1	3.35e-05	1.01714	0.00126365	1.80427
Hlf	2.48946	1.13868	1.63641	3.98279	2.68932	1.98556	1.70882	-1.21099	22168	818	0.996727	0.000112749	1.08867	0.00333741	1.80251
Slc22a5	2.54106	1.29167	1.71308	1.692	1.59216	1.80818	2.01146	1.7692	23808	659	1	3.84e-05	1.01701	0.00141123	1.80235
Lonrf3	2.2255	1.02976	2.83621	2.5142	-1.08418	2.25004	2.68231	1.96482	22116	862	0.996368	0.000149506	1.09084	0.00419954	1.80233
Ifnk	1.74815	1.71106	1.6516	1.95139	1.74363	1.8913	1.56812	2.14512	23827	613	1	2.4e-05	1.0162	0.000946166	1.8013
Zfp933	2.84683	1.09824	2.30922	1.82137	1.2489	1.09917	2.43753	1.53025	23398	1036	0.99999	0.000361789	1.03482	0.0084556	1.79894
Zfand2a	1.87621	1.56861	1.3373	1.67858	1.20383	1.59416	1.78351	3.34028	23729	715	1	5.95e-05	1.0204	0.00201399	1.79781
Lrch1	2.60554	1.34122	1.3055	2.34571	1.58787	1.33232	1.81803	2.03814	23763	740	1	7.64e-05	1.01894	0.0025	1.79679
Pam	6.47916	2.14174	1.3333	5.44431	-2.04508	1.31317	1.03399	-1.33023	13763	1435	0.678168	0.00193491	1.19309	0.0326481	1.79629
Adamts10	1.99347	2.01619	1.57754	2.90853	1.39497	1.90968	1.55181	1.00728	23097	836	0.99991	0.000129269	1.04822	0.00374402	1.79493
Cep70	1.2224	1.80073	2.1381	1.92084	1.69919	2.36093	2.09724	1.11806	23470	691	0.999996	5.12e-05	1.03165	0.0017945	1.79469
Tle1	3.34645	1.88526	1.88214	1.49407	-1.70618	1.4982	3.04267	2.90617	20731	662	0.975827	3.84e-05	1.13973	0.00140483	1.7936
A430110L20Rik	2.53525	1.06285	1.11596	3.91334	1.12561	1.36173	1.86052	1.37302	23121	1421	0.999921	0.0018647	1.04715	0.0317734	1.79354
Osgepl1	2.17258	1.26275	1.79431	1.93412	1.72705	1.99112	1.97371	1.48899	23769	673	1	4.34e-05	1.01868	0.00156018	1.79308
Il10rb	1.53886	-1.45997	2.4096	-1.01627	3.24805	1.94157	5.10796	2.57039	20257	724	0.964129	6.24e-05	1.15241	0.00208564	1.79252
Gosr2	4.18006	1.54824	1.57275	1.32819	1.74874	1.3141	1.40684	1.23172	23545	939	0.999999	0.000226738	1.02837	0.00584665	1.79133
3110057O12Rik	2.75561	1.19191	2.08463	1.61699	1.06516	1.28983	3.28074	1.04576	23023	1141	0.999855	0.000664106	1.05153	0.0140929	1.79133
Egfl8	1.74776	1.82844	1.99821	1.90791	1.83017	1.65222	1.34043	2.0244	23783	621	1	2.97e-05	1.01808	0.00115942	1.79119
Atp11b	1.08017	1.66667	1.95918	2.05319	1.99042	1.9768	1.15882	2.43051	23514	680	0.999998	4.63e-05	1.02972	0.00164706	1.78947
4931406P16Rik	4.85449	1.17254	1.12853	4.24703	-1.14642	1.1466	1.62827	1.27969	21887	1599	0.994338	0.00314996	1.10001	0.0476986	1.78884
Hspa12b	3.54129	2.28369	-1.18814	5.0815	1.3646	-1.02488	2.24223	2.00432	21115	940	0.983374	0.00022839	1.12766	0.00588298	1.78808
4632427E13Rik	2.14484	1.39818	1.11578	4.15578	1.4213	1.31132	1.33958	1.40627	23486	1089	0.999998	0.000502623	1.03095	0.0111754	1.78663
Psd3	6.16662	2.67642	-1.16168	-1.02008	-1.71445	1.14328	6.05675	2.12598	13806	1291	0.680964	0.00120638	1.19428	0.0226259	1.78411
Dnm3os	4.07239	-1.11471	1.46067	4.47366	3.47344	1.37836	1.62685	-1.10352	20832	1048	0.977824	0.000382439	1.13652	0.00883588	1.78339
Fam199x	2.27128	1.5531	2.0195	1.64682	1.53032	1.73202	1.67192	1.82868	23819	635	1	3.22e-05	1.01654	0.00122835	1.78171
Avl9	1.99487	1.25828	1.54791	1.53985	1.21693	1.46316	2.26139	2.96927	23725	742	1	7.81e-05	1.02057	0.00254717	1.78146
Cxcr6	1.69829	1.83838	1.92146	1.27458	2.01701	1.82056	2.03244	1.63622	23746	642	1	3.39e-05	1.01967	0.00127726	1.77987
Gm22304	1.54265	1.03697	1.68165	2.26252	1.45639	2.15697	2.26313	1.83744	23279	851	0.999973	0.00014042	1.04009	0.0039953	1.77971
Sik1	-1.11192	5.84086	1.46029	2.48185	2.33113	-1.12882	2.5159	1.82937	20843	866	0.977967	0.000153636	1.13609	0.00429561	1.77733
Rfx3	1.56486	1.45365	1.8819	3.00614	1.47346	1.79268	1.82283	1.20249	23612	753	1	8.05e-05	1.02545	0.00258964	1.77475
Dcbld2	2.74487	1.3004	1.68268	1.99006	1.46092	1.39811	1.83999	1.77732	23781	732	1	7.14e-05	1.01817	0.00236339	1.77429
Mturn	1.91616	1.85477	1.4711	2.17773	1.59356	1.21827	1.93027	2.01191	23761	702	1	5.58e-05	1.01902	0.00192308	1.77172
Gm22245	1.81507	1.67598	1.74108	1.89153	1.58879	1.8141	1.87643	1.76911	23823	628	1	2.97e-05	1.01637	0.0011465	1.77151
Tcf12	2.00246	1.71952	1.22862	2.65722	1.57089	1.18974	1.83606	1.9616	23684	798	1	0.000101598	1.02234	0.00308271	1.77076
Tshz1	2.17882	1.39008	1.30862	2.12966	1.33757	1.97638	1.97667	1.8678	23773	716	1	5.95e-05	1.01851	0.00201117	1.7707
Mcoln1	2.73146	1.54984	1.44591	1.40183	1.34791	1.44456	2.24305	1.99581	23767	729	1	6.77e-05	1.01877	0.00224966	1.77005
Lrba	2.62771	-1.30058	1.43477	4.63687	1.71241	1.19199	1.66945	2.18418	22109	963	0.996322	0.000254409	1.09114	0.00639668	1.7696
5430416O09Rik	3.41878	-1.29135	-1.71367	4.00528	3.94273	-1.70744	3.58208	3.90571	8280	982	0.353119	0.000287449	1.03262	0.00708758	1.76777
Gm10719	1.51164	1.55428	2.22353	1.83048	1.40489	1.27899	2.43012	1.88832	23741	699	1	5.37e-05	1.01988	0.0018598	1.76528
Id1	3.82238	1.95166	-1.19609	2.49991	1.52481	-1.0932	2.50396	4.10642	19949	820	0.956261	0.000113162	1.16066	0.00334146	1.76498
Gm10791	1.81125	1.03043	2.02993	2.53593	1.77704	1.37013	1.93675	1.59758	23231	928	0.999964	0.000214761	1.04223	0.00560345	1.76113
Gm15519	2.11945	1.90997	1.58932	1.53968	1.8888	1.31615	1.89908	1.81936	23784	681	1	4.83e-05	1.01804	0.00171806	1.76023
Tada2b	1.72555	1.74835	1.17278	2.23053	1.36577	1.49522	2.46671	1.86939	23701	756	1	8.26e-05	1.0216	0.0026455	1.75929
Ptprm	10.7169	1.26778	-1.17631	2.27226	-1.15653	-1.08839	1.99022	1.24608	15522	2152	0.772763	0.0106831	1.20544	0.1202	1.759
Paqr3	1.24769	1.81478	2.03558	1.45387	1.7481	1.86667	1.99753	1.89889	23716	637	1	3.22e-05	1.02096	0.00122449	1.75789
Stx12	3.77529	1.1903	1.127	1.40787	1.10107	1.28761	2.31127	1.85399	23428	1179	0.999994	0.000788006	1.0335	0.0161832	1.7568
D7Bwg0826e	1.37123	1.84418	1.51093	2.10376	1.73287	1.78082	1.55126	2.15116	23751	664	1	3.92e-05	1.01945	0.00143072	1.75578
Gm13333	3.50714	-1.17123	1.41276	3.99924	1.21009	1.81672	1.66226	1.60228	22507	1015	0.998552	0.000327097	1.07424	0.00780296	1.75491
Brms1l	2.83321	1.50712	1.69572	1.68319	1.29898	1.49731	2.14429	1.37862	23710	772	1	9.33e-05	1.02121	0.00292746	1.7548
n-R5s191	1.69418	1.78809	1.31665	2.05296	1.77621	1.98602	2.03831	1.38458	23702	706	1	5.7e-05	1.02156	0.00195467	1.75463
Cwc27	2.21284	1.66913	1.49813	2.10422	1.47263	1.07004	1.82204	2.18773	23622	793	1	0.000101185	1.02502	0.00308953	1.75459
Sik3	2.00376	1.3679	1.53473	2.23436	1.17025	1.87245	1.85489	1.98894	23747	737	1	7.35e-05	1.01962	0.0024152	1.75341
Atox1	1.96439	1.30921	2.37472	1.35092	2.6188	1.42837	1.16902	1.8069	23605	797	1	0.000101598	1.02576	0.00308657	1.75279
Heatr5b	2.19415	1.30723	1.6299	1.09986	1.80043	1.5942	2.01599	2.37914	23564	750	0.999999	7.89e-05	1.02754	0.00254667	1.75261
Maml2	3.48437	1.12879	1.02601	1.48105	1.0299	1.04929	2.93733	1.88051	22689	1763	0.999274	0.00466361	1.06639	0.0640499	1.75216
Plag1	1.44944	1.47892	1.69987	2.13743	1.82197	1.6828	1.88985	1.85611	23779	660	1	3.84e-05	1.01825	0.00140909	1.75205
Katnbl1	2.32868	1.30525	1.24465	2.24702	1.37885	1.10489	2.44653	1.94827	23599	913	1	0.000196176	1.02602	0.00520263	1.75052
Atp2c1	2.29182	1.27878	1.66763	1.30035	1.20877	1.82108	2.03076	2.40033	23712	746	1	7.81e-05	1.02113	0.00253351	1.74994
Fam73a	1.86746	1.14678	1.96004	2.07597	1.11025	1.56739	2.20782	2.06341	23576	854	0.999999	0.000143724	1.02702	0.00407494	1.74989
Ppme1	2.73408	1.52091	1.23019	2.2797	1.62447	1.55307	1.78503	1.27154	23627	835	1	0.000129269	1.0248	0.0037485	1.74987
Hipk3	2.24539	1.61675	1.27859	1.5577	1.6019	1.58908	2.1826	1.92026	23777	704	1	5.58e-05	1.01834	0.00191761	1.74903
Gkap1	11.8389	1.2204	1.23918	1.42996	-1.3063	1.28619	1.32789	-3.04396	14791	2000	0.734699	0.00806839	1.20271	0.09768	1.74903
9830147E19Rik	3.82563	1.77053	1.79036	1.89739	-1.05986	1.64227	2.49095	1.62959	22891	755	0.999702	8.09e-05	1.05744	0.00259603	1.74836
Nicn1	3.76847	1.22575	1.22008	1.52478	1.26914	1.26827	2.0947	1.61304	23573	1064	0.999999	0.000420022	1.02715	0.00955827	1.74803
Flt3l	2.18755	1.63413	1.41077	2.27457	1.65254	1.329	1.38582	2.10658	23748	743	1	7.81e-05	1.01958	0.00254374	1.74762
Aspscr1	1.46533	1.89063	1.88276	1.76815	1.87364	1.9508	1.4147	1.7264	23737	663	1	3.84e-05	1.02005	0.00140271	1.74655
Dusp18	1.75751	1.79286	1.86794	1.94676	1.77261	1.93376	1.48665	1.40478	23722	686	1	4.87e-05	1.0207	0.00172012	1.74536
Gm22446	1.70671	1.7871	1.76459	1.69699	1.70282	1.47559	1.86448	1.95392	23800	650	1	3.68e-05	1.01735	0.00136923	1.74402
Ech1	1.41342	1.14599	1.72453	1.68708	1.49711	1.47504	2.49388	2.51367	23632	770	1	9.25e-05	1.02459	0.00290909	1.74384
Slain2	2.6364	1.69151	1.17804	2.3551	1.49732	1.15621	2.16396	1.26409	23528	964	0.999998	0.000256887	1.02911	0.00645228	1.74283
4732444A12Rik	1.62666	1.7854	1.79838	1.77944	1.71952	1.72845	1.72495	1.77217	23792	648	1	3.68e-05	1.0177	0.00137346	1.74187
Gm25401	2.47683	1.49845	1.24181	2.29804	1.0304	1.46323	1.95155	1.96373	23383	980	0.99999	0.000284971	1.03549	0.00704082	1.7405
Camsap2	4.13511	1.20876	1.1419	1.88159	1.15557	1.16111	1.80959	1.42539	23420	1280	0.999992	0.00118407	1.03385	0.0223984	1.73988
Ogfod3	3.12671	1.01979	1.7735	1.37999	1.74396	1.47762	1.75865	1.63361	23165	1018	0.999947	0.00032751	1.04518	0.00778978	1.73923
Zfp948	3.62431	1.33949	1.34916	2.55992	1.19036	-1.13748	2.14976	2.82813	22285	922	0.997429	0.000206088	1.08372	0.00541215	1.73796
Erbb2	2.51045	1.26674	1.50724	2.21385	1.10915	1.19345	2.0756	2.02367	23585	947	1	0.000237889	1.02663	0.00608237	1.73752
Gm14403	2.09655	1.38292	1.78206	1.52375	1.21447	1.88046	1.76731	2.24952	23758	710	1	5.7e-05	1.01915	0.00194366	1.73713
Sigirr	1.96212	1.35818	1.18741	3.27259	1.50793	1.16267	2.01485	1.43035	23549	1021	0.999999	0.000332879	1.0282	0.00789422	1.73701
Grap	3.0816	1.54479	2.46738	2.27254	-1.21895	1.06546	2.19097	2.48751	22030	845	0.995654	0.000135877	1.09432	0.00389349	1.73641
Rictor	1.96294	1.24692	1.42801	2.26246	1.15274	1.50507	2.08055	2.23961	23686	832	1	0.000127204	1.02225	0.00370192	1.73479
B630019A10Rik	2.10381	1.56227	1.6534	2.22365	1.74256	1.49828	1.59286	1.49278	23755	728	1	6.44e-05	1.01928	0.00214286	1.7337
Gas6	4.61752	-1.65597	-1.30398	2.28592	5.65001	-1.29396	3.3284	2.23728	10134	1162	0.468563	0.000731838	1.11953	0.0152496	1.73315
Nedd4l	2.6347	1.70948	1.25454	1.92168	-1.49724	1.38416	3.20612	3.24656	21193	777	0.984722	9.71e-05	1.12505	0.00302445	1.7325
Larp1	2.11468	2.00814	1.55103	1.24871	1.44535	1.83308	1.88472	1.76397	23736	712	1	5.82e-05	1.0201	0.00198034	1.73121
Msmo1	1.26675	1.02828	2.02438	1.32834	1.05606	3.35741	1.15983	2.61926	22756	1290	0.999415	0.00120596	1.0634	0.0226357	1.73004
Cstad	1.89032	1.77867	1.95944	1.86916	1.39025	1.71402	2.03456	1.19666	23633	727	1	6.4e-05	1.02454	0.00213205	1.72914
Kat6b	2.39598	1.37608	1.61903	2.35761	1.67501	1.09909	1.8334	1.47446	23609	886	1	0.000168918	1.02558	0.00461625	1.72883
Acnat1	2.44762	-1.00571	2.54936	2.27515	1.86651	1.94012	1.97104	1.78051	23154	678	0.999942	4.58e-05	1.04568	0.00163717	1.72808
BC028528	4.5436	1.81153	1.62943	1.81328	-2.19036	1.63985	3.09714	1.47771	19622	791	0.947	0.000100772	1.16857	0.0030847	1.72777
Gabarapl1	3.257	-1.14986	1.71085	1.7216	1.81315	1.69164	2.80653	1.9664	22707	722	0.999318	6.2e-05	1.0656	0.00207756	1.72716
Pdgfb	4.17659	1.85921	-1.05503	5.07604	1.57459	-1.06441	1.44715	1.7857	21670	1096	0.991761	0.000523273	1.10815	0.0115602	1.72498
Mlh3	2.4875	1.15786	1.94558	1.24756	1.48717	1.80396	2.21427	1.45517	23584	857	1	0.000144137	1.02667	0.00407234	1.72488
Heg1	4.61361	1.17603	1.00954	3.2746	-1.05341	1.28588	1.25484	2.23295	22167	1501	0.996725	0.00239912	1.08872	0.0387009	1.72426
Baiap2	2.24593	1.30324	1.76599	1.61516	1.13874	1.97816	2.0581	1.68394	23689	786	1	9.79e-05	1.02212	0.00301527	1.72366
Hmgn5	1.16334	1.21251	2.03945	1.79013	1.83344	1.67324	1.16927	2.90573	23517	780	0.999998	9.71e-05	1.02959	0.00301282	1.72339
Akap7	2.45435	1.40687	1.00651	1.80467	1.26191	1.10047	2.01724	2.73444	23217	1085	0.999962	0.000491472	1.04286	0.0109677	1.72331
Zfp52	1.49826	1.84028	1.97892	1.20222	2.14272	1.68178	1.06819	2.35829	23467	765	0.999996	8.92e-05	1.03179	0.00282353	1.72133
Bbs9	2.39003	1.14874	1.77072	1.84498	1.45792	1.19786	2.67283	1.25969	23503	994	0.999998	0.000299839	1.03021	0.00730382	1.71785
Gm10197	-1.10127	2.95259	1.26171	1.55606	2.21217	1.81409	2.49573	2.52936	22944	647	0.999755	3.55e-05	1.05505	0.00132921	1.71505
Cerkl	1.42026	2.02195	1.73618	1.41171	2.16583	1.8531	1.42288	1.68778	23680	707	1	5.7e-05	1.02251	0.00195191	1.71496
Tmem170	1.83	1.52836	1.88872	2.21908	1.72218	1.10415	1.92121	1.50024	23623	826	1	0.000116053	1.02498	0.00340194	1.71424
Imp4	1.24966	1.2245	1.95961	1.58794	1.46866	1.60148	2.28582	2.32826	23666	736	1	7.27e-05	1.02311	0.0023913	1.71324
Alkbh6	2.21266	1.78713	1.50781	1.9492	1.51579	1.58791	1.21665	1.92225	23714	748	1	7.85e-05	1.02104	0.00254011	1.71243
Macf1	2.76044	1.24784	1.64145	1.49468	1.36737	1.92572	1.60514	1.63807	23713	821	1	0.000113162	1.02109	0.00333739	1.71009
Jag1	2.81184	2.66179	1.4217	4.40257	1.58225	1.68003	-2.32229	1.44079	20339	802	0.966378	0.00010325	1.15045	0.00311721	1.70983
Cbfa2t2	2.36959	1.24841	1.52689	1.67327	1.48562	1.88232	1.75774	1.72991	23752	764	1	8.88e-05	1.01941	0.00281414	1.70922
Ctla2a	3.2981	1.33293	1.35038	4.91602	-1.56685	1.24444	1.93563	1.14859	20358	1264	0.966795	0.00111097	1.14987	0.0212816	1.70741
Ccl19	1.77895	2.25024	2.02026	1.68515	2.01719	1.83663	1.05122	1.01808	22905	931	0.999718	0.000218065	1.05681	0.00567132	1.70721
Cbwd1	2.45465	1.02219	1.6493	1.95309	1.08812	1.48628	2.75739	1.24123	22947	1243	0.999767	0.00104242	1.05492	0.0203057	1.70653
LOC100041708	2.21495	1.39228	1.44657	1.71776	-1.03906	1.51524	2.03899	4.33143	22974	815	0.999798	0.00011151	1.05372	0.00331288	1.70227
Msantd4	3.65025	1.06415	1.26795	1.11267	1.29867	1.36892	1.60073	2.2414	23150	1319	0.999941	0.00135217	1.04586	0.0248218	1.70059
Maff	2.87712	1.95256	-1.02362	1.3751	1.17061	1.56621	1.93607	3.73851	23128	824	0.999929	0.00011564	1.04684	0.00339806	1.69907
Nod1	2.51538	1.82419	1.37598	1.18294	1.01691	1.30116	2.01169	2.36191	23209	1075	0.99996	0.000458018	1.04322	0.0103163	1.69877
Zdhhc4	2.194	1.70446	2.05281	1.87732	1.3892	1.33095	1.89871	1.13464	23543	840	0.999999	0.00013216	1.02846	0.00380952	1.69776
Lcmt1	1.7982	1.63576	2.00649	1.54485	1.63247	1.55056	1.68725	1.71855	23771	701	1	5.41e-05	1.01859	0.00186876	1.69677
Zc3h7b	2.29145	1.45377	1.67672	2.14774	1.41377	1.29952	1.67456	1.6152	23732	823	1	0.000114401	1.02027	0.00336573	1.69659
Trmt10b	2.76102	1.20588	2.00155	1.25464	1.40538	1.60455	1.50143	1.83271	23647	868	1	0.000154462	1.02394	0.00430876	1.69589
Eci2	2.44495	1.368	1.76544	1.58841	1.89353	1.60285	1.38642	1.5169	23708	774	1	9.46e-05	1.0213	0.00295866	1.69581
Casp6	1.91195	2.08862	2.1165	1.6635	-1.00012	1.61017	2.50742	2.64806	23284	655	0.999974	3.84e-05	1.03987	0.00141985	1.69326
Ptpn11	1.90015	1.56842	1.01991	1.73177	1.91254	1.42043	1.4067	2.56968	23389	914	0.99999	0.000199893	1.03522	0.00529541	1.6912
Snord33	1.26215	2.09026	1.35547	1.30201	1.94111	1.03261	2.2236	2.32015	23378	932	0.999988	0.000221782	1.0357	0.0057618	1.69092
Farp1	2.1171	1.35006	1.38214	2.32015	1.13431	1.39156	1.84222	1.9872	23664	905	1	0.000185438	1.0232	0.00496133	1.69059
Zadh2	2.47809	1.55937	1.65134	1.69277	1.55997	1.48881	1.43777	1.64085	23745	775	1	9.46e-05	1.01971	0.00295484	1.68862
R3hcc1	2.0326	1.86684	1.41707	1.79034	1.92106	1.595	1.5623	1.32069	23670	778	1	9.71e-05	1.02294	0.00302057	1.68824
Gm24491	1.68348	1.75738	1.51271	1.80065	1.69387	1.58378	1.69243	1.77765	23768	721	1	6.2e-05	1.01872	0.00208044	1.68774
Zfp248	2.33384	1.02425	1.73654	1.85463	1.14984	1.49927	2.13635	1.75808	23155	1083	0.999943	0.000486516	1.04563	0.0108772	1.6866
Stk38	1.28299	1.63702	1.89898	1.3262	1.83798	1.61672	1.59335	2.2872	23671	714	1	5.95e-05	1.0229	0.00201681	1.68505
Kctd10	2.81705	1.75358	-1.00532	3.27937	1.32476	1.35138	1.41117	2.54134	23274	865	0.999972	0.000150745	1.04032	0.00421965	1.68417
Stk3	5.22381	1.27263	1.13255	1.1518	-1.04612	1.38785	2.07464	2.2384	22632	1262	0.999123	0.00109734	1.06892	0.0210539	1.67945
Prkrir	3.38935	1.31105	1.25857	1.41416	1.21581	1.08133	1.79955	1.96224	23490	1128	0.999998	0.00062611	1.03078	0.0134397	1.67901
Ildr2	1.669	1.63447	1.7222	1.67991	1.71397	1.60141	1.67523	1.71884	23760	720	1	6.2e-05	1.01907	0.00208333	1.67688
Nek1	3.26472	1.23504	1.49561	1.7361	1.25342	1.76216	1.54327	1.12283	23448	1066	0.999996	0.000422087	1.03262	0.00958724	1.67664
Arl3	3.16374	1.56894	1.65937	2.5583	1.87514	2.03186	1.61926	-1.07004	22764	723	0.999433	6.2e-05	1.06305	0.00207469	1.67582
Higd1a	2.51828	1.27622	1.64911	1.82091	1.02715	1.36279	2.23791	1.50249	23323	1088	0.999982	0.00050221	1.03814	0.0111765	1.67436
Arfgap2	2.40119	1.41908	1.69185	1.35345	1.20381	1.57717	1.77718	1.96042	23706	831	1	0.000125965	1.02139	0.00367028	1.67302
Gm9938	2.25791	1.17682	1.25206	2.69847	1.43203	1.34246	1.66977	1.54788	23580	1054	0.999999	0.000402263	1.02684	0.00924099	1.67217
Atl2	1.40622	1.33912	1.432	2.23275	1.54159	1.44198	1.84571	2.13086	23711	800	1	0.000102011	1.02117	0.0030875	1.67128
Lrp8os2	1.51876	1.83462	1.76025	1.69742	1.62375	1.66119	1.66921	1.59887	23733	726	1	6.4e-05	1.02023	0.00213499	1.67051
Ccdc181	3.27257	1.98326	2.23827	1.83915	3.19002	2.24911	2.24395	-3.6523	20527	532	0.971052	1.28e-05	1.14542	0.000582707	1.6705
Ctbp2	2.23091	1.64	1.56366	1.75156	1.14725	1.6789	1.66291	1.68587	23692	842	1	0.000132573	1.02199	0.00381235	1.67013
Ptges	1.51886	1.74837	1.72351	1.8766	1.49349	1.62084	1.78518	1.58927	23735	741	1	7.68e-05	1.02014	0.00251012	1.66952
Max	1.06767	2.20406	1.38764	1.40503	1.95785	1.34077	1.4425	2.52305	23466	864	0.999996	0.000150745	1.03183	0.00422454	1.66607
Chd3	1.65966	1.61116	1.46761	1.01066	1.34346	2.12034	1.23968	2.85502	23080	991	0.999897	0.000298187	1.04898	0.00728557	1.66345
Luzp1	5.2792	1.1654	-1.10961	2.3976	1.11215	1.1303	1.99592	1.33402	22081	1603	0.996174	0.00319415	1.09236	0.048247	1.66312
Sox18	3.64899	1.30085	-1.09392	4.88742	1.04865	1.08179	1.23462	1.18985	21716	2023	0.992205	0.00841697	1.10629	0.100741	1.66228
Gna11	2.92825	1.25844	-1.08591	3.74473	1.1097	1.00171	2.27206	2.0638	22015	1360	0.995542	0.00154504	1.09494	0.0275074	1.6616
Kif13b	1.76486	1.33533	1.31525	1.33973	1.07595	1.48836	2.91024	2.06007	23497	1029	0.999998	0.00035229	1.03047	0.0082896	1.66122
Mmp28	1.98053	1.44962	1.73511	2.0612	1.02729	1.45704	2.03451	1.53681	23363	1019	0.999986	0.000329162	1.03637	0.00782139	1.66026
Erc1	4.58955	-1.15497	1.37914	1.99932	1.28652	1.23588	2.01532	1.92725	22540	1092	0.998724	0.000509644	1.07285	0.0113004	1.65975
Gm25831	5.44587	8.24605	-3.17465	7.97249	-3.25167	-6.84275	1.98105	2.89597	2393	956	0.0263805	0.000249453	0.266924	0.00631799	1.65905
Gpr56	2.21897	1.79013	-1.81089	6.65241	3.38931	-1.94894	1.48711	1.47517	11192	1167	0.532276	0.000747532	1.15154	0.0155099	1.65666
Ttc7b	2.24224	1.84659	-1.00168	2.3265	1.5117	1.26245	2.71499	2.35017	23331	754	0.999983	8.05e-05	1.03779	0.00258621	1.65662
Csf1	3.03027	1.11621	1.0361	2.9292	1.13462	1.50192	1.1194	1.38213	23005	1699	0.999842	0.00414034	1.05234	0.0590053	1.65623
Gprasp1	2.42509	1.18884	1.36744	1.68151	1.25577	1.39703	1.90658	2.02707	23655	954	1	0.000247801	1.02359	0.00628931	1.65617
Nfic	1.96794	1.49426	1.4477	2.02674	1.08426	1.80377	1.80263	1.61544	23569	934	0.999999	0.000221782	1.02732	0.00574946	1.65534
Gpr116	8.05855	1.10387	-1.0216	3.85573	-1.30812	-1.08907	1.6828	1.95536	16964	1993	0.842041	0.00790237	1.20186	0.096006	1.65469
Rasd1	1.73881	1.72092	1.69529	1.78815	1.71827	1.55629	1.50849	1.50614	23719	771	1	9.33e-05	1.02083	0.00293126	1.65404
Pkig	1.35487	1.88441	1.72645	1.61783	1.82164	1.9919	1.6514	1.18124	23542	796	0.999998	0.000101598	1.0285	0.00309045	1.65372
Golga1	2.68281	1.15128	1.16596	2.03794	1.03798	1.41149	2.1644	1.57707	23249	1318	0.999966	0.00135175	1.04143	0.0248331	1.65362
Gtdc1	1.71229	1.49679	1.82762	1.18861	1.88299	1.40299	2.10253	1.61503	23640	819	1	0.000112749	1.02424	0.00333333	1.65361
Eid2	2.09275	1.41426	1.58578	2.23326	1.46329	1.24867	1.73287	1.45265	23668	906	1	0.000187916	1.02303	0.00502207	1.65294
Prpf4	2.07298	1.60419	1.60929	1.87169	1.40071	1.18902	1.95633	1.47626	23654	896	1	0.000180895	1.02363	0.00488839	1.64756
Car5b	2.81808	-1.51753	2.94901	2.7447	1.77502	1.13874	1.38028	1.89147	21359	959	0.987406	0.000251931	1.11934	0.00636079	1.64747
Htatsf1	2.1043	1.08571	1.41474	1.39618	1.3007	1.88165	1.84882	2.14641	23452	1012	0.999996	0.000326271	1.03244	0.00780632	1.64731
8030462N17Rik	2.18754	1.48789	1.43543	1.6828	1.14638	1.51428	1.86657	1.85324	23681	890	1	0.000173874	1.02247	0.00473034	1.64677
Gm15776	3.46661	1.14862	1.29705	1.43639	1.27645	1.09278	1.71091	1.73588	23425	1292	0.999994	0.00121711	1.03363	0.0228096	1.64559
Dtd1	1.67615	1.14878	1.97577	1.80318	1.58609	1.27983	1.50676	2.18677	23600	912	1	0.000195763	1.02597	0.00519737	1.64542
Bcar3	1.67385	1.59785	1.45817	2.31015	1.54146	1.59217	1.15686	1.82379	23624	863	1	0.000149919	1.02493	0.00420626	1.64429
Mtrf1l	1.63007	1.14725	1.46345	1.86721	1.34897	1.38499	1.53751	2.76739	23581	967	1	0.000266799	1.0268	0.00668046	1.64335
Phf2	1.35475	1.62882	1.45514	1.81094	1.30951	1.58467	1.73917	2.25238	23688	808	1	0.000105315	1.02216	0.00315594	1.64192
Gpx7	2.00255	1.53135	1.57886	1.75219	1.48795	1.39337	1.76399	1.62471	23740	822	1	0.000114401	1.01992	0.00336983	1.64187
Sptbn1	3.83139	1.17083	-1.06777	3.66632	1.05353	1.0642	1.85566	1.54271	22205	1718	0.996931	0.00426589	1.08708	0.0601222	1.63961
Ipp	1.00308	1.172	2.46342	1.03829	2.83123	1.65977	1.39628	1.54054	22772	1239	0.999456	0.00102672	1.0627	0.0200646	1.63808
Msrb2	1.53771	1.13595	1.73327	1.63607	1.81144	1.77333	1.71347	1.7575	23587	882	1	0.000168505	1.02654	0.00462585	1.63734
Sbspon	1.42277	1.68106	1.5705	1.91647	1.67528	1.43404	1.82981	1.5568	23690	812	1	0.000111097	1.02208	0.00331281	1.63584
Gm6245	2.31869	1.28691	1.29324	1.58229	1.87345	1.13472	1.79462	1.79757	23603	987	1	0.000289514	1.02584	0.00710233	1.63519
Zfp943	2.02799	1.32633	1.6157	1.56824	1.20906	1.60931	1.99323	1.73073	23700	874	1	0.000158179	1.02165	0.00438215	1.63507
Csgalnact1	4.73249	-1.84242	1.46889	4.48268	-1.89377	1.40103	2.05519	2.67287	13214	1072	0.648801	0.000442737	1.18885	0.01	1.63462
Casp12	4.11219	-1.02071	1.46317	1.93295	1.00384	1.93113	2.57797	1.07394	21893	1392	0.994406	0.0017375	1.09978	0.0302227	1.63431
Sobp	1.57585	1.73039	1.57541	1.68908	1.68922	1.56947	1.63291	1.61215	23720	784	1	9.79e-05	1.02078	0.00302296	1.63431
2019-09-11	1.67738	1.06575	1.08255	2.68089	1.31987	1.53529	-1.00612	4.71844	22640	1279	0.999137	0.00118284	1.06856	0.0223925	1.63426
Klc1	3.33863	1.48872	-1.12976	2.30571	1.12584	1.31175	1.35924	3.2724	22302	1074	0.997518	0.000451823	1.08299	0.0101862	1.63407
Wipi1	1.44892	1.31804	1.97457	1.74776	1.47927	1.73804	1.62718	1.72579	23698	799	1	0.000101598	1.02173	0.00307885	1.63245
Tpm1	2.07791	2.07309	-1.04071	4.27286	1.54688	1.06294	1.23734	1.82885	22792	1144	0.999502	0.000672366	1.06182	0.0142308	1.6324
Ankrd6	1.66669	1.65673	1.66095	1.73516	1.5967	1.53564	1.54168	1.66201	23728	787	1	9.83e-05	1.02044	0.00302414	1.63194
3426406K10Rik	1.71089	1.78209	1.51967	1.75893	1.28976	1.41571	1.8216	1.75391	23717	844	1	0.000135464	1.02091	0.00388626	1.63157
Fut10	2.39086	1.38265	1.34635	1.5845	1.1734	1.39093	1.70601	2.06231	23661	957	1	0.000250692	1.02333	0.00634274	1.62963
Cnnm2	1.31301	1.3519	2.39573	1.50648	1.53559	1.65567	1.1919	2.08657	23568	850	0.999999	0.000138768	1.02737	0.00395294	1.62961
Kat5	1.28757	1.84776	1.80423	1.2886	1.35315	1.62955	1.65386	2.17052	23634	795	1	0.000101598	1.0245	0.00309434	1.6294
Vamp2	2.68796	1.58433	1.26037	2.28715	1.11495	1.06563	1.49674	1.52285	23393	1246	0.99999	0.00105109	1.03504	0.0204254	1.6275
Vamp4	1.77259	1.5958	1.53122	1.00002	1.45399	1.48217	2.12989	2.05288	23119	972	0.999921	0.000275059	1.04724	0.00685185	1.62732
Pop5	1.70515	1.16587	1.4719	1.85205	1.70051	1.46812	1.88333	1.76185	23646	918	1	0.000202371	1.02398	0.00533769	1.6261
Tmem167b	2.09802	1.51099	1.69773	1.36413	1.2044	1.46842	2.11266	1.54676	23657	907	1	0.000189155	1.0235	0.00504961	1.62539
Gsk3b	2.29032	1.2571	1.52158	1.28847	1.25008	1.47395	2.23026	1.69034	23636	970	1	0.000273407	1.02441	0.00682474	1.62526
Zfp358	2.06991	1.80291	1.47878	1.99806	1.15515	1.27081	1.75526	1.46131	23594	1000	1	0.000305621	1.02624	0.0074	1.62402
Jak2	1.45635	1.84282	1.26687	1.36293	1.85981	1.38665	1.14034	2.67422	23520	933	0.999998	0.000221782	1.02946	0.00575563	1.62375
Uckl1	1.26309	1.40917	1.84074	1.24723	1.61913	1.77317	1.69186	2.1374	23618	804	1	0.000104489	1.02519	0.00314677	1.62272
Fryl	1.80471	2.13191	1.47882	3.76765	2.16051	-1.10601	1.65613	1.08146	22029	1076	0.995652	0.000459257	1.09436	0.0103346	1.6219
Ints9	1.319	1.71541	1.86986	1.31598	1.47301	1.90957	1.43823	1.9184	23630	805	1	0.000104902	1.02467	0.00315528	1.61993
Zcchc17	1.92528	1.14712	1.53831	1.50258	1.26968	1.44339	1.28416	2.84098	23534	1050	0.999998	0.000390286	1.02885	0.009	1.61894
Amt	1.98821	1.13997	1.49258	1.75556	1.31893	1.66394	1.87385	1.71815	23598	979	1	0.000284971	1.02606	0.00704801	1.6189
Prkag2	1.7995	2.10139	1.47866	2.89942	2.27738	2.12583	2.28428	-2.02194	21334	674	0.986979	4.34e-05	1.12017	0.00155786	1.61807
Cacna1a	1.63254	1.73386	1.72018	1.75291	1.55811	1.67657	1.20583	1.64305	23639	839	1	0.00013216	1.02428	0.00381406	1.61538
Gm10767	1.86185	1.0712	1.848	1.50412	1.46554	1.93703	1.66984	1.56064	23388	1026	0.99999	0.000347334	1.03526	0.00819688	1.61478
Rad54l2	2.47893	1.24571	1.5577	1.57628	1.27766	1.25127	1.53925	1.97821	23641	1006	1	0.000314707	1.0242	0.00757455	1.61313
Nos1	1.59647	1.6459	1.68309	1.57561	1.58676	1.60906	1.59319	1.60738	23709	810	1	0.00010738	1.02126	0.00320988	1.61218
Cadm1	3.97659	5.89516	3.98778	-2.41801	-1.93226	2.10996	3.96733	-2.69251	7023	887	0.271962	0.000169744	0.937635	0.0046336	1.61176
Papss1	2.75566	-1.16697	1.81492	1.53813	1.77012	1.78722	2.28155	2.1081	22633	767	0.999125	9.13e-05	1.06887	0.00288136	1.61109
Lmo2	1.3209	-1.04297	2.55886	1.53403	1.39907	3.17474	1.41588	2.52554	22834	880	0.999593	0.000168505	1.05996	0.00463636	1.61076
Slc5a6	1.61675	1.61831	1.77264	1.5054	1.66441	1.45414	1.56758	1.68603	23707	817	1	0.000112749	1.02134	0.00334149	1.61066
Scmh1	1.91504	1.48605	1.56347	1.52796	1.34983	1.37949	2.18012	1.48155	23677	902	1	0.000183786	1.02264	0.00493348	1.61044
Mia3	2.04121	1.39265	1.35076	1.95435	1.52152	1.50044	1.24869	1.86624	23651	926	1	0.000208566	1.02376	0.00545356	1.60948
Emd	1.38283	1.62936	1.74401	1.14541	1.45068	1.43947	1.53421	2.54625	23547	893	0.999999	0.000178004	1.02828	0.00482643	1.60903
Anxa7	1.99533	1.12076	1.20801	2.25126	1.31884	1.04004	1.69027	2.24371	23290	1299	0.999974	0.0012642	1.0396	0.0235643	1.60853
Acacb	2.55742	2.34915	1.03061	2.82892	1.78442	-1.01632	1.49291	1.82422	22921	1058	0.999734	0.000411762	1.05609	0.00942344	1.60642
Clpb	1.39265	1.40539	1.65045	1.62733	1.46305	2.19897	1.16491	1.93276	23575	879	0.999999	0.000165201	1.02706	0.00455063	1.60444
Gm23206	1.4059	1.80002	1.54667	1.664	1.57799	1.59132	1.51057	1.73317	23679	830	1	0.0001239	1.02255	0.00361446	1.6037
Cdc37l1	2.95485	1.25941	1.27734	2.48036	1.03569	1.13071	1.35617	1.32088	23135	1601	0.999931	0.00318465	1.04652	0.0481636	1.60193
Rasgrp2	-1.76569	3.32216	-1.28033	-1.1592	1.26032	-1.27942	1.50065	12.215	7607	2105	0.309713	0.00979061	0.985812	0.112618	1.60169
Cnbp	2.37702	1.30988	1.39135	1.52411	1.19483	1.37412	1.49922	2.12139	23635	1013	1	0.000326271	1.02446	0.00779862	1.59899
Hmbox1	2.99313	1.5016	1.76633	1.70767	-1.47567	1.87171	2.62346	1.80316	21347	809	0.987192	0.000106554	1.11973	0.00318912	1.59892
Cystm1	1.88343	1.14596	1.56432	1.83592	1.67948	1.6986	1.42642	1.55389	23574	988	0.999999	0.000289927	1.02711	0.00710526	1.5985
Arl6ip5	2.041	1.57922	1.72509	1.87816	1.78337	1.20986	1.09364	1.47407	23489	1020	0.999998	0.000329575	1.03082	0.00782353	1.59805
Tmem115	2.11428	1.64047	1.40212	1.46877	1.30292	1.55121	1.58069	1.72207	23687	911	1	0.00019535	1.02221	0.0051921	1.59782
D730003I15Rik	1.75777	1.33182	1.60708	1.6227	1.81446	1.36244	1.52319	1.76122	23693	888	1	0.00017057	1.02195	0.0046509	1.59759
0610010K14Rik	1.69062	1.52872	1.92589	1.24691	1.32948	1.37915	1.18447	2.49215	23555	944	0.999999	0.000230455	1.02793	0.00591102	1.59717
Zfp362	1.72219	1.58642	1.35929	1.70729	1.32977	1.68364	1.65773	1.72571	23696	881	1	0.000168505	1.02182	0.0046311	1.59651
Dimt1	2.56246	1.12504	1.50856	2.22369	-1.08338	1.75587	2.29249	2.38159	22608	984	0.999037	0.000287449	1.06996	0.00707317	1.59579
Armcx5	1.8819	1.03641	1.69821	1.5134	1.28506	1.67853	1.74602	1.91623	23228	1094	0.999963	0.000510057	1.04237	0.0112888	1.59447
Ptprb	5.57586	1.11275	1.12628	2.10079	-1.15493	1.09157	1.62717	1.27441	21557	2053	0.990103	0.00898691	1.11209	0.105991	1.59424
Ctif	2.68319	1.63101	1.0004	2.70703	1.55289	-1.05566	2.02329	2.21107	22399	1078	0.998069	0.000466691	1.0789	0.0104824	1.59415
Hlcs	1.44917	1.57291	1.74703	1.14109	1.65754	1.63322	1.59754	1.95149	23565	872	0.999999	0.00015694	1.0275	0.0043578	1.59375
Ipmk	1.73898	1.38449	1.07352	1.34501	1.36781	1.3826	1.76214	2.67269	23487	1062	0.999998	0.000414653	1.03091	0.00945386	1.59091
A630089N07Rik	2.81143	1.52069	1.55857	1.77247	1.26233	1.20143	1.33067	1.26325	23498	1130	0.999998	0.000632305	1.03043	0.0135487	1.59011
Zbtb14	2.26047	1.33346	1.07406	1.65828	1.39563	1.38476	1.60532	2.00843	23526	1069	0.999998	0.000432825	1.0292	0.00980356	1.59005
Tnfsf12Tnfsf13	2.1855	1.66634	1.19074	1.39038	1.46176	1.04028	1.58611	2.19177	23414	1110	0.999992	0.000575724	1.03412	0.0125586	1.58911
Gnpda2	2.70412	1.12239	1.02578	1.83757	1.33448	1.18701	2.31354	1.18599	23039	1591	0.99987	0.00309503	1.05082	0.0471025	1.58886
Fkbp4	1.72214	1.58506	1.14518	2.16455	1.9073	1.5445	1.08917	1.54621	23441	1070	0.999995	0.00043902	1.03293	0.00993458	1.58801
B930041F14Rik	1.5235	1.77635	1.36462	1.76051	1.85616	1.587	1.56269	1.26806	23570	921	0.999999	0.000204436	1.02728	0.00537459	1.58736
Esyt1	-1.21768	3.02604	1.84211	1.8198	2.40845	1.6199	1.38493	1.81522	22527	751	0.998651	7.97e-05	1.07339	0.00256991	1.58735
Stx3	4.99743	1.91148	1.25889	1.29165	-1.53262	1.03089	1.93546	1.79398	20227	1386	0.963389	0.00168587	1.15324	0.0294517	1.5859
Ezh1	2.46772	1.28892	1.04156	1.83284	1.07836	1.25015	1.92428	1.80285	23271	1358	0.999971	0.00152356	1.04045	0.0271649	1.58584
Grrp1	1.95797	1.62392	1.2621	2.19099	1.33732	1.36179	1.40579	1.53307	23606	1045	1	0.000372114	1.02571	0.00862201	1.58412
Ppie	1.70762	1.35711	1.4189	1.75125	1.328	1.50065	1.33464	2.26814	23650	942	1	0.000230042	1.02381	0.00591295	1.58329
Pea15a	4.71216	1.19289	-1.13464	1.38533	1.12277	1.02215	2.90184	1.45683	21586	1808	0.990611	0.00507868	1.11117	0.0680144	1.58242
Ccdc85a	6.19986	1.29544	-2.6236	6.26032	-1.97419	-3.94969	5.2348	2.20193	3503	1215	0.0683926	0.000946599	0.472735	0.0188642	1.58061
Aldoc	1.37736	1.49979	1.75369	1.23423	1.75363	1.67675	1.60579	1.73657	23616	871	1	0.00015694	1.02528	0.0043628	1.57973
Gatsl3	2.32016	2.10037	1.19835	2.22872	2.02544	-1.09239	1.87237	1.98363	22584	895	0.99892	0.000180482	1.07097	0.00488268	1.57958
Trpt1	1.67584	1.50477	1.70732	1.753	1.35342	1.21372	1.81923	1.6036	23643	961	1	0.000252757	1.02411	0.00636837	1.57886
Nbas	3.0237	1.19256	1.07183	1.64883	1.24085	1.71843	1.38677	1.34337	23365	1332	0.999986	0.00140751	1.03628	0.0255856	1.57829
Rala	2.58788	1.27965	1.35098	1.3476	1.03687	1.38691	1.84796	1.78798	23329	1234	0.999983	0.00101846	1.03787	0.0199838	1.57823
Cd83	1.5792	3.66382	2.70882	-7.6324	3.18729	2.98261	2.72184	3.40349	19352	417	0.938031	3.72e-06	1.17365	0.000215827	1.57683
Snapc5	1.76562	1.54504	1.75303	1.36518	1.44424	1.35013	1.6595	1.72849	23678	903	1	0.000184612	1.02259	0.00495017	1.5764
Pfkl	1.5894	1.59706	1.35945	1.57307	1.72371	1.63808	1.4952	1.6345	23665	898	1	0.000182134	1.02316	0.00491091	1.57631
Gm16386	1.83907	1.40123	1.18976	1.93957	1.1821	1.28115	2.06475	1.71242	23563	1093	0.999999	0.000510057	1.02758	0.0112992	1.57626
Smurf1	3.46387	1.18859	1.07632	1.47446	1.07803	1.53698	1.52959	1.25431	23194	1625	0.999956	0.00340107	1.04389	0.0506769	1.57527
Zfp791	1.82817	1.54283	1.42745	1.40735	1.41776	1.29657	2.01012	1.67158	23659	962	1	0.000252757	1.02342	0.00636175	1.57523
Mbip	2.76409	1.20249	1.56038	1.18384	1.17363	1.59161	1.29266	1.82612	23479	1170	0.999997	0.000753314	1.03126	0.0155897	1.57435
Nkap	1.85673	1.23379	1.02881	1.89661	1.27844	1.01881	2.02275	2.2543	23051	1403	0.99988	0.00177012	1.05028	0.0305488	1.57378
Naaladl2	1.52418	1.49098	1.61572	1.6648	1.70966	1.4199	1.67675	1.48355	23658	904	1	0.000184612	1.02346	0.00494469	1.57319
Zfp932	1.96566	1.23384	2.23224	1.82674	1.00908	1.30336	1.37925	1.63223	23137	1267	0.999934	0.00111676	1.04644	0.0213418	1.5728
Rad1	1.87678	1.28	1.72036	1.41428	1.13637	1.75151	1.03153	2.37033	23312	1104	0.999981	0.000549292	1.03863	0.0120471	1.57265
Ralgapa1	3.25549	1.10952	-1.06464	5.40637	1.46713	-1.06824	1.78677	1.68774	21095	1539	0.983121	0.0027002	1.12843	0.0424821	1.57252
Fam134b	1.16301	1.48466	1.76676	1.50324	1.88726	1.80221	1.40102	1.57036	23551	894	0.999999	0.000178004	1.02811	0.00482103	1.57231
Mllt6	1.67008	1.44068	1.12247	2.20488	1.73377	1.17026	1.40562	1.80244	23499	1111	0.999998	0.000578615	1.03038	0.0126103	1.56878
Evi5	2.04939	1.2541	1.51533	1.36868	1.16717	1.48943	2.02971	1.66522	23601	1053	1	0.000401437	1.02593	0.00923077	1.56738
Caml	2.56593	1.08271	1.4895	1.58041	1.05698	1.5127	1.72399	1.5009	23186	1430	0.999955	0.00189609	1.04425	0.0321049	1.56414
Zfp354a	2.09626	-1.03413	2.27939	1.99433	1.30226	1.85552	1.98614	2.02894	22991	828	0.999825	0.000122248	1.05297	0.00357488	1.56359
Hadh	2.17869	-1.13041	1.94215	1.98457	1.43126	1.86832	2.47842	1.75027	22712	838	0.999331	0.000130921	1.06538	0.00378282	1.56291
Gm15403	1.81674	1.36097	1.41356	1.68323	1.3875	1.3261	1.57835	1.91993	23674	974	1	0.000275472	1.02277	0.00684805	1.5608
Odf3b	1.65978	1.70182	1.53933	1.94386	1.56519	1.28381	1.6579	1.13459	23472	1032	0.999996	0.000356833	1.03157	0.00837209	1.56079
Hbegf	5.51076	-1.27159	2.263	-2.16461	1.8703	1.43416	2.54845	2.29182	17837	915	0.879981	0.000199893	1.19454	0.00528962	1.56029
Rrm2b	1.77853	1.01799	1.33338	1.65471	1.35945	1.51258	1.70541	2.11855	23114	1186	0.999917	0.000821873	1.04746	0.0167791	1.56008
Txn2	1.37214	1.28551	1.47628	1.20394	1.58893	1.72205	1.63606	2.18962	23572	950	0.999999	0.000241193	1.02719	0.00614737	1.55932
Gm10575	3.95101	1.21692	-1.18653	2.54028	1.03417	1.16799	2.13818	1.60656	21330	1582	0.986905	0.00301821	1.1203	0.0461947	1.55857
Mrpl13	1.60101	1.06971	2.12122	-1.05733	1.53723	2.41018	1.71847	3.06724	22528	965	0.998652	0.000258126	1.07335	0.00647668	1.55847
Gm6792	1.49072	1.70917	1.4661	1.45678	1.57965	1.51542	1.58592	1.66364	23656	910	1	0.000192872	1.02355	0.00513187	1.55842
Ftsj1	1.11946	1.6085	1.9052	1.84802	1.75868	1.36781	1.14158	1.71063	23455	998	0.999996	0.000302317	1.03231	0.00733467	1.55749
3010085J16Rik	1.61577	1.43912	1.53232	1.77442	1.4395	1.27849	1.71489	1.65836	23653	975	1	0.000275472	1.02368	0.00684103	1.55661
Crebl2	2.3331	1.22899	1.211	1.4597	1.58092	1.27042	1.51496	1.83683	23566	1107	0.999999	0.000573246	1.02745	0.0125384	1.55449
Mirlet7g	1.05179	1.75356	1.47421	1.7958	1.79328	1.4972	1.28634	1.78135	23427	992	0.999994	0.0002986	1.03354	0.00728831	1.55419
Sos2	2.05088	1.18637	1.19223	1.77065	1.22439	1.28089	1.6458	2.07782	23539	1163	0.999998	0.000736381	1.02863	0.015331	1.55363
Sipa1l2	1.81872	1.08398	1.28732	2.76236	1.38626	1.52411	1.17802	1.38692	23257	1412	0.999969	0.00180564	1.04107	0.0309632	1.55346
Sft2d2	1.18424	1.03811	1.89606	1.00659	1.06193	1.61684	2.61851	2.00102	22182	1670	0.996786	0.0038913	1.08805	0.0564192	1.55291
Cetn2	2.02572	1.02138	1.96803	1.49417	1.12989	1.56765	1.34284	1.87012	23029	1296	0.99986	0.00123446	1.05127	0.0230633	1.55248
4833439L19Rik	2.25045	-1.11051	1.37879	1.91172	1.25816	1.18377	2.67475	2.87255	22637	1059	0.999136	0.000413001	1.0687	0.00944287	1.55246
Pfdn1	1.51068	1.40642	1.80873	1.51349	1.46883	1.46266	1.55122	1.69365	23663	923	1	0.000206088	1.02324	0.00540628	1.55196
Cdc42se1	1.02189	1.87341	1.67105	1.13303	1.74445	1.79648	1.18553	1.98174	23203	1061	0.99996	0.00041424	1.04349	0.00945335	1.55095
Gm14652	1.79594	1.54441	1.41079	1.78979	1.7532	1.5017	1.4739	1.13625	23480	1030	0.999997	0.00035229	1.03122	0.00828155	1.55075
Galnt15	4.05196	1.02985	-1.658	3.94825	3.25098	-2.17794	2.45841	1.49717	9779	1453	0.445212	0.00203486	1.10235	0.0339092	1.55008
Eid2b	1.75507	1.21746	1.82517	1.42088	1.22043	1.48718	1.77243	1.68703	23611	1039	1	0.000363441	1.0255	0.00846968	1.54821
4930522L14Rik	1.86832	1.47688	2.09247	1.80528	1.01577	1.39641	1.37308	1.35488	23167	1221	0.999947	0.000968901	1.0451	0.0192138	1.54789
Drosha	2.12893	1.17017	1.11878	1.87307	1.37962	1.78614	1.51099	1.40917	23458	1196	0.999996	0.00084211	1.03218	0.0170485	1.54711
Clec2d	3.48875	1.30781	1.91103	1.95619	-1.65642	2.3101	1.19	1.86587	20514	986	0.970795	0.000289101	1.14584	0.00709939	1.54667
Atp1a2	1.58541	1.7122	1.4584	1.68408	1.63268	1.2414	1.50954	1.54744	23613	1001	1	0.000308512	1.02541	0.00746254	1.54639
Syne1	1.79632	1.17433	-1.15303	7.31785	-1.23885	1.16707	1.35908	1.94648	18586	1992	0.907914	0.00789493	1.18279	0.0959639	1.54616
Slc44a5	1.40924	1.82381	1.25628	1.6499	1.75966	1.27733	1.73208	1.45943	23558	1041	0.999999	0.000365093	1.0278	0.00849183	1.54597
Shroom2	1.87386	1.64775	1.65573	1.84907	1.00045	1.45808	1.67523	1.20497	23028	1235	0.99986	0.00102094	1.05131	0.0200162	1.54564
1810037I17Rik	1.78795	1.17709	1.62789	1.49994	1.32633	1.4876	1.6184	1.83911	23614	1040	1	0.000363854	1.02537	0.00847115	1.54554
Acox1	2.55358	-1.32452	1.54186	1.55228	1.64824	1.63301	2.60699	2.13779	22132	867	0.996506	0.000154049	1.0902	0.00430219	1.54365
Ndrg3	2.31192	1.15203	1.50974	1.66511	1.2414	1.62557	1.60169	1.23617	23462	1181	0.999996	0.000795027	1.032	0.0162997	1.54295
Nbeal1	8.88799	-1.48889	-1.42106	2.63561	1.33464	-1.30873	1.74132	1.95445	9742	1858	0.44281	0.00573617	1.10057	0.0747524	1.54192
Lima1	2.96449	1.00735	1.13505	1.33921	1.0515	1.31792	1.38977	2.1292	22609	1938	0.999038	0.00689175	1.06992	0.0861042	1.54181
Prkg1	2.51808	-1.03424	2.37865	2.84668	-1.16176	2.18737	2.84578	1.749	21139	936	0.983812	0.000225499	1.12688	0.00583333	1.5412
Zmiz1	2.12846	1.2253	1.29574	1.88659	1.02379	1.40113	2.0457	1.32278	23183	1387	0.999955	0.00170322	1.04438	0.0297332	1.54119
Zfp936	2.12765	1.49026	1.4281	1.53704	1.14712	1.3615	2.0275	1.2077	23482	1134	0.999998	0.000641804	1.03113	0.0137037	1.54086
Atp13a5	1.50121	1.66117	1.52666	1.63108	1.49928	1.50892	1.47413	1.51757	23631	958	1	0.000251931	1.02463	0.00636743	1.54
Tcta	2.14572	1.28109	1.48432	1.40081	1.16876	1.65541	1.62593	1.55672	23583	1081	1	0.000482385	1.02671	0.0108048	1.53984
Kiz	2.94477	1.35683	1.86759	2.05263	2.62973	1.73622	1.36715	-1.65078	21576	846	0.990451	0.000135877	1.1115	0.00388889	1.53802
Stard4	1.51022	1.28739	1.22391	1.9327	1.23478	1.09871	1.97527	2.04108	23474	1185	0.999996	0.000821873	1.03148	0.0167932	1.53801
Cnot6l	1.8415	1.27996	1.20328	1.54441	1.29663	1.08862	2.79107	1.24631	23368	1353	0.999986	0.001493	1.03615	0.0267184	1.53647
Tab3	1.09197	1.20495	1.89211	1.45075	1.34423	1.26469	1.6739	2.36729	23445	1084	0.999995	0.000488168	1.03275	0.0109041	1.53624
Dnajb9	1.87416	1.25102	2.81766	-1.36502	1.42912	1.49465	2.79957	1.98546	22243	873	0.99721	0.00015694	1.08553	0.00435281	1.53583
Prrc2b	1.70144	1.36388	1.03985	2.24182	1.33193	1.25877	1.48934	1.85278	23377	1238	0.999988	0.00102548	1.03575	0.0200565	1.53498
Ddit4	1.20728	1.97533	1.43044	1.88669	2.17095	1.05739	1.36243	1.18836	23247	1226	0.999966	0.000983769	1.04152	0.019429	1.53486
Fam195b	2.41834	1.66703	1.48032	1.05427	1.39567	1.19416	1.62165	1.43696	23240	1265	0.999964	0.0011118	1.04183	0.0212806	1.53355
Rtp3	4.85031	-2.79203	-1.46483	6.88093	-2.77763	-1.40504	3.20472	5.77134	2785	1525	0.039338	0.00260067	0.342007	0.0412918	1.53347
Llph	1.54696	1.72078	1.42946	1.48679	1.50325	1.54171	1.11273	1.92396	23536	1008	0.999998	0.000315533	1.02876	0.00757937	1.5332
Otud7b	1.69719	1.3151	1.51414	2.05802	1.10517	1.43772	1.63797	1.47831	23527	1137	0.999998	0.000659563	1.02916	0.0140457	1.53045
Gm3571	1.43023	1.36736	1.97968	1.42026	1.50741	1.83995	1.16253	1.53531	23524	1007	0.999998	0.000315533	1.02929	0.00758689	1.53034
Gm24045	1.57289	1.47621	1.91393	1.36879	1.84811	1.18719	1.37658	1.49701	23541	1057	0.999998	0.00041011	1.02854	0.00939451	1.53009
Mcf2l	3.8401	1.40991	-1.65361	3.58283	1.29826	-1.29956	2.75133	2.31142	14983	1112	0.74442	0.000586462	1.20301	0.0127698	1.53008
Srgap1	3.74216	1.50925	1.22868	2.36938	-1.65918	1.28606	2.12787	1.63235	20498	1129	0.97043	0.00062611	1.14631	0.0134278	1.52957
Mxi1	1.09245	1.87045	1.258	1.31281	1.88885	1.57241	1.52281	1.70851	23450	1047	0.999996	0.000377896	1.03253	0.00873925	1.52829
Olfr1420	3.00226	1.37986	1.33492	2.84483	1.06068	-1.03774	2.34815	1.29302	22667	1364	0.999218	0.0015756	1.06737	0.0279692	1.52825
Golph3l	1.39253	1.09061	1.79401	1.11657	1.44966	1.34397	1.9516	2.08591	23263	1232	0.999969	0.00100855	1.04081	0.0198214	1.52811
Ttc33	1.60857	1.31539	1.48988	1.98933	1.46429	1.03596	1.44636	1.87404	23409	1171	0.999992	0.000756618	1.03434	0.0156447	1.52798
Eftud2	1.51441	1.56648	1.60725	1.52378	1.56047	1.4113	1.235	1.80068	23591	983	1	0.000287449	1.02637	0.00708037	1.52742
Plekhm1	1.60883	1.66949	1.63875	-1.52139	1.64481	1.52378	2.33945	3.30621	22045	760	0.995828	8.51e-05	1.09376	0.00271053	1.52624
Arhgef28	2.84396	-1.29471	-1.21323	3.9098	2.94577	1.05769	1.1013	2.8572	17780	1471	0.87765	0.00217404	1.19519	0.0357852	1.52597
Nfat5	3.47689	-1.58043	1.5393	2.28793	1.14007	1.37473	2.43595	1.53161	21159	1148	0.984111	0.000686408	1.12615	0.0144774	1.52576
Gm5479	2.31702	1.33598	1.04724	1.71313	1.7107	1.79396	1.26886	1.01693	22787	1400	0.999492	0.00175484	1.06204	0.03035	1.52548
Ntan1	1.48217	1.33283	1.66074	1.43609	1.32258	1.53754	1.51483	1.9087	23628	989	1	0.000293644	1.02476	0.00718908	1.52443
Ttc3	3.19495	-1.03747	1.43986	2.02059	1.40647	1.78342	2.04572	1.33071	22873	1065	0.999668	0.000420848	1.05823	0.00956808	1.52303
Alcam	-1.8942	2.06907	3.59701	1.4993	1.79863	3.23633	-1.27604	3.15312	17954	717	0.8844	5.99e-05	1.19271	0.00202231	1.5229
Fam222b	1.03469	1.82658	1.05826	1.41381	1.09017	1.36317	1.23814	3.1579	22984	1503	0.999815	0.00240036	1.05328	0.0386693	1.52284
Haus7	1.02153	1.76888	1.47945	1.59057	1.50123	1.78241	1.4149	1.61661	23370	1042	0.999987	0.000366745	1.03606	0.00852207	1.52195
Gm14122	1.37011	1.43591	1.34916	1.49503	1.5292	1.55479	1.57468	1.86658	23620	981	1	0.000285797	1.02511	0.00705403	1.52193
Mtap	1.71254	1.2826	1.52045	1.37819	1.37891	1.32774	1.70527	1.86895	23626	1049	1	0.000382439	1.02485	0.00882745	1.52183
Gm7123	1.43675	1.65324	1.37698	1.60758	1.67074	1.49489	1.10653	1.82549	23511	1044	0.999998	0.000372114	1.02986	0.00863027	1.52153
Zfp772	1.60888	1.482	1.68649	1.16285	1.35597	1.60997	1.65561	1.60632	23552	1027	0.999999	0.000347334	1.02806	0.0081889	1.52101
Chmp3	2.1078	1.11358	1.18385	1.38302	1.26486	1.32625	2.10214	1.68511	23404	1351	0.999991	0.00147194	1.03456	0.0263805	1.52083
Gm23264	3.51991	1.46893	-1.27501	2.87819	-1.26101	1.15057	2.58677	3.09251	17831	1152	0.879664	0.000697146	1.19451	0.0146528	1.52011
Klhl20	2.05955	1.23918	1.22185	1.66316	1.17037	1.10863	1.90281	1.79251	23461	1295	0.999996	0.00122868	1.03205	0.022973	1.51976
Iscu	1.32897	1.29823	2.18136	1.25396	1.60962	1.39114	1.38068	1.71031	23531	1051	0.999998	0.000392764	1.02898	0.00904852	1.51928
Ece1	3.97834	1.20375	1.17593	2.99434	-1.33425	1.02821	1.71463	1.39101	20779	1813	0.976759	0.00511378	1.13818	0.0682956	1.519
Oas1b	1.91964	1.01096	1.27757	2.11967	1.4531	1.08449	1.63325	1.64713	22900	1554	0.99971	0.00284971	1.05703	0.0444015	1.51823
Myo1e	4.99354	1.23643	-1.01652	5.26112	2.29623	-1.04762	-1.12214	1.54154	19878	1574	0.954424	0.00296576	1.16257	0.0456226	1.51782
Zfp319	2.52576	1.3229	2.59917	1.54896	-1.93617	1.30214	2.16967	2.60421	20026	891	0.958738	0.000173874	1.15919	0.00472503	1.51708
Flii	1.54061	1.5109	1.17549	1.57479	1.40529	1.16519	1.47629	2.27744	23516	1127	0.999998	0.00062611	1.02964	0.0134516	1.51575
Cln5	1.35988	1.1462	1.40391	1.26808	2.36032	1.38196	1.64386	1.56031	23444	1201	0.999995	0.000882997	1.0328	0.0178018	1.51557
Sdpr	8.71367	2.01041	-2.21371	2.3573	-2.59746	-2.49159	2.81077	3.52763	3878	1124	0.0857366	0.000616611	0.535312	0.0132829	1.51463
Islr2	1.51712	1.62245	1.49002	1.53213	1.50224	1.45556	1.54189	1.45265	23607	1017	1	0.00032751	1.02567	0.00779744	1.51426
Clic4	3.32004	1.25806	1.21464	2.79853	-1.09944	1.43084	1.54846	1.63875	22515	1258	0.998623	0.00108661	1.07394	0.0209141	1.51374
Polr2m	2.19284	1.06644	1.16068	1.93178	1.15469	1.26086	1.36294	1.97552	23175	1584	0.999951	0.00302441	1.04474	0.0462311	1.51322
Mfap1b	1.9495	1.17696	1.27438	1.99401	1.05768	1.2005	1.36355	2.08738	23305	1475	0.99998	0.00221988	1.03894	0.0364407	1.513
4731419I09Rik	3.34883	1.45871	-1.11177	3.26656	1.6118	1.05116	1.3193	1.15577	21920	1530	0.994721	0.00260976	1.09878	0.0413007	1.51255
Stxbp1	4.4583	-1.01831	1.61973	1.86466	-1.54874	3.04439	2.07216	1.60521	19182	1113	0.93151	0.000591418	1.17582	0.0128661	1.51218
Akr1e1	5.89795	-1.04093	1.82976	-1.2752	1.60902	1.50738	1.79252	1.77562	21025	1156	0.981594	0.000707058	1.13043	0.0148097	1.51202
LOC102638515	1.68332	1.41575	1.53189	1.77515	1.5161	1.35376	1.41548	1.40137	23582	1068	1	0.00043076	1.02676	0.00976592	1.5116
Tgfbrap1	2.06727	1.23638	1.59535	1.0087	1.07212	1.50127	1.70801	1.89727	22914	1426	0.999727	0.00187957	1.0564	0.0319144	1.5108
Hivep1	1.55239	1.67092	1.4709	1.45284	1.36756	1.56874	1.42351	1.57727	23608	1025	1	0.000344856	1.02563	0.00814634	1.51052
Naa35	1.49285	1.14454	1.50848	1.65327	1.37562	1.71463	1.83686	1.34787	23483	1140	0.999998	0.00066328	1.03108	0.0140877	1.50927
Taf1b	1.43184	1.13645	1.90443	1.30492	1.58008	1.82709	1.40719	1.47869	23453	1125	0.999996	0.000618263	1.0324	0.0133067	1.50884
Terf2ip	2.36438	1.19291	1.37744	1.61046	1.27829	1.16744	1.51778	1.56072	23505	1283	0.999998	0.00118779	1.03012	0.0224162	1.50868
Epm2a	1.71623	1.38115	1.59123	1.37692	1.66706	1.41852	1.63518	1.28049	23553	1063	0.999999	0.000415066	1.02802	0.00945437	1.50835
Mettl18	2.15967	1.10178	1.90441	1.55174	1.23855	1.39921	1.17269	1.52863	23344	1337	0.999983	0.00141412	1.03721	0.0256096	1.50709
Zdhhc20	1.80098	1.53087	1.57144	1.53643	1.16135	1.43178	1.6353	1.37985	23554	1099	0.999999	0.000538967	1.02798	0.0118744	1.506
Mill2	2.52059	1.55818	1.32931	2.33277	-1.27968	2.02258	1.76338	1.79262	21923	973	0.994765	0.000275472	1.09867	0.00685509	1.50497
Gpatch11	1.41017	1.17004	1.48424	1.7667	1.18341	1.32941	1.94888	1.746	23515	1193	0.999998	0.000835502	1.02968	0.0169573	1.50486
Kif5b	1.99588	1.24574	1.26725	1.51738	1.31613	1.31297	1.49422	1.88776	23571	1150	0.999999	0.000689712	1.02724	0.0145217	1.50467
Tmtc1	8.29267	-1.09866	-1.05339	3.32884	-1.13192	-1.21225	2.37547	2.53606	13532	1930	0.665151	0.00682319	1.19016	0.085601	1.5046
Yaf2	1.19375	1.20775	1.50858	1.63495	1.24102	1.25939	2.10704	1.86878	23491	1159	0.999998	0.000717796	1.03073	0.0149957	1.50266
Uap1	1.88357	1.39592	1.12391	1.12705	1.24082	1.16818	1.28101	2.79993	23289	1445	0.999974	0.00197621	1.03965	0.0331142	1.50255
Gde1	1.50523	1.31237	2.13011	-1.49035	1.51329	2.79067	1.98906	2.26547	22041	816	0.995776	0.000112749	1.0939	0.00334559	1.50198
Ensa	2.11908	1.33116	1.27439	1.0192	1.55255	1.11622	1.67991	1.92075	23030	1381	0.99986	0.00164416	1.05122	0.0288269	1.50166
Fbxw8	1.92166	1.4254	1.30452	1.4719	1.30975	1.40712	1.40558	1.76681	23595	1097	1	0.000534011	1.02619	0.0117867	1.50159
Mecp2	2.19609	1.08906	1.18467	1.52153	1.19122	1.49462	1.42345	1.90845	23322	1427	0.999982	0.00188081	1.03819	0.0319131	1.50114
Tsc2	2.01743	1.39785	1.55746	1.427	1.10905	1.52077	1.58824	1.38958	23504	1165	0.999998	0.000743402	1.03016	0.0154506	1.50092
Zfp930	1.97262	1.1251	1.64129	1.25711	1.0907	1.35862	1.44321	2.11776	23356	1375	0.999986	0.00161607	1.03668	0.0284582	1.5008
Tmem9b	2.00815	1.16621	1.34976	1.28758	1.03213	1.15166	2.32056	1.68387	23141	1624	0.999939	0.00338661	1.04626	0.0504926	1.49999
Cep68	1.53208	1.39048	1.54155	1.51938	1.06054	1.27229	2.00167	1.68112	23413	1227	0.999992	0.000989551	1.03416	0.0195273	1.49989
Higd2a	2.12102	1.03574	1.64125	1.31254	1.57705	1.31485	1.67234	1.323	23081	1393	0.999897	0.00173791	1.04894	0.0302082	1.49972
Rab18	2.07991	1.12597	1.09636	1.67323	1.04721	1.26174	1.47284	2.22742	23123	1696	0.999922	0.00412175	1.04706	0.0588443	1.49809
Cttn	3.26785	1.18166	1.005	1.39722	1.00086	1.05905	1.84638	1.22351	22174	2563	0.996748	0.0214261	1.0884	0.202415	1.49769
Dach1	1.35824	6.35857	-2.56237	8.7234	-2.03304	-3.57707	1.87919	1.83093	3488	1616	0.0670148	0.00331475	0.465204	0.0496658	1.49723
Rhoj	8.61605	1.00788	-1.26165	3.25865	-1.93916	-1.12071	2.08936	1.31854	8222	2746	0.349362	0.0288911	1.02884	0.254749	1.49612
Rab11fip3	2.09783	1.00414	1.23663	1.81801	1.36221	1.39485	1.55059	1.49937	22952	1495	0.999774	0.00235617	1.0547	0.0381605	1.49545
Gpr125	3.82668	1.1229	1.3317	3.0751	-3.70473	1.99315	2.52204	1.77369	17549	999	0.868816	0.00030273	1.19874	0.00733734	1.49257
Arhgef12	6.1095	1.03426	-1.16972	2.11666	-1.50855	1.12262	1.79497	2.44003	15272	1976	0.76056	0.00760707	1.20583	0.0932136	1.49247
Gm14305	2.77124	1.11672	1.39749	1.68924	1.01071	1.27083	1.37602	1.29794	22886	1912	0.99969	0.00657168	1.05766	0.0832218	1.49127
Sike1	1.7602	1.13491	1.2941	1.87975	1.0074	1.28741	1.78796	1.77197	23006	1610	0.999842	0.00327345	1.0523	0.0492298	1.49046
Med31	1.90342	1.07439	1.50409	2.09775	1.18914	1.18327	1.51225	1.45728	23238	1541	0.999964	0.00270103	1.04192	0.04244	1.4902
Phc1	1.826	1.57242	2.02635	2.17103	1.58723	1.9482	1.99532	-1.21988	22306	788	0.997539	9.87e-05	1.08282	0.003033	1.48833
Cep104	1.92391	1.31214	1.20293	1.65305	1.33621	1.51592	1.49078	1.47078	23548	1161	0.999999	0.000730599	1.02824	0.0152369	1.48822
Fam118b	1.33468	1.41049	1.61394	1.19786	1.37027	1.9215	1.64352	1.4121	23492	1086	0.999998	0.000500558	1.03069	0.0111602	1.48805
Dcp2	1.928	1.19788	1.53174	1.02128	1.02858	1.37389	1.45404	2.36665	22710	1652	0.999323	0.00375501	1.06546	0.0550363	1.48776
Zfp78	1.78682	1.11916	1.29765	1.45516	1.53925	1.29552	1.80685	1.58681	23449	1282	0.999996	0.00118407	1.03258	0.0223635	1.4859
Gm10199	1.01498	1.36204	1.86975	1.23384	1.80985	1.15988	1.37757	2.05808	23219	1199	0.999963	0.000852435	1.04277	0.0172143	1.48575
Asf1a	1.3505	1.03191	1.6735	2.23258	1.11788	1.50872	1.14332	1.82425	22939	1572	0.999746	0.00295379	1.05527	0.0454962	1.48533
Smyd2	2.04739	1.22563	1.17905	2.28439	1.42551	1.17036	1.27652	1.27063	23375	1467	0.999988	0.00215132	1.03584	0.0355078	1.48493
Slc9a3r2	5.63353	1.05521	-1.21019	5.93977	-1.09794	-1.1774	1.18591	1.55042	13058	2936	0.640895	0.035948	1.18839	0.296461	1.48491
C330007P06Rik	2.26122	1.20494	1.58687	1.08996	-1.06883	1.54334	2.18139	3.07725	22475	1153	0.998414	0.000697972	1.07562	0.0146574	1.48452
Gm12592	1.33737	1.56787	1.39269	1.95161	1.23865	1.64409	1.40161	1.33985	23496	1135	0.999998	0.000645934	1.03051	0.0137797	1.48422
Clcn7	1.78091	1.6582	2.31558	-1.44399	1.56761	1.73507	1.75932	2.49702	22185	762	0.996811	8.59e-05	1.08793	0.00272966	1.48371
Arhgef2	1.80401	1.70363	1.17854	1.59153	1.22893	1.29739	1.72902	1.31563	23473	1231	0.999996	0.00100111	1.03152	0.0196913	1.48108
Por	1.15449	1.21405	1.73518	1.37707	1.1421	1.55175	1.35501	2.3155	23419	1197	0.999992	0.000845001	1.0339	0.0170927	1.48064
Fam45a	2.56997	1.4639	2.04441	-1.06396	1.28601	1.68055	1.7972	2.06702	22880	884	0.999681	0.000168505	1.05792	0.00461538	1.48064
Car5a	1.41187	1.54073	1.51433	1.51285	1.52115	1.52848	1.39979	1.41325	23556	1071	0.999999	0.000439846	1.02789	0.00994398	1.48031
Nab1	1.87809	1.14318	1.0408	1.2611	1.65943	1.09068	1.43003	2.33521	23139	1604	0.999936	0.00320943	1.04635	0.0484476	1.47982
Atad3aos	1.62597	1.34069	1.09687	1.8627	1.35301	1.45955	1.62307	1.4749	23468	1214	0.999996	0.00094536	1.03174	0.018855	1.47959
Htr2a	2.38618	1.15606	2.08243	2.99223	1.47875	1.25754	1.68373	-1.20489	22093	1114	0.996247	0.000591418	1.09185	0.0128546	1.479
Tollip	1.96524	1.3831	1.35535	1.46752	1.34233	1.20555	1.75363	1.35656	23522	1207	0.999998	0.000903647	1.02937	0.0181276	1.47866
Apopt1	2.40263	1.13291	1.32098	1.75823	1.02948	1.43778	1.48511	1.25398	23055	1738	0.999881	0.00446124	1.0501	0.0621519	1.47764
2900026A02Rik	2.5428	1.64641	-1.10983	2.94007	1.32082	1.06031	1.80838	1.61039	22309	1272	0.997547	0.00113286	1.08268	0.0215645	1.47742
Pik3c2a	2.84851	1.14067	-1.03803	1.39816	1.66866	1.1002	2.63857	2.05364	22812	1266	0.999546	0.00111634	1.06093	0.0213507	1.4763
Trps1	1.23545	3.52027	3.50945	-1.45558	1.20954	2.78259	-1.08664	2.09392	19783	1038	0.951364	0.000363441	1.1644	0.00847784	1.47612
n-R5s96	1.93138	1.55298	1.48545	1.66204	1.21959	1.40913	1.36969	1.16597	23443	1205	0.999995	0.000896213	1.03284	0.0180083	1.47453
Atp2a2	2.19084	1.23388	1.36742	1.31178	1.27325	1.71509	1.3389	1.36201	23478	1256	0.999997	0.00108495	1.0313	0.0209156	1.47415
Ing2	1.2783	1.83228	2.70308	-1.04441	2.00572	1.56821	2.23855	1.20988	22716	948	0.999344	0.000240367	1.0652	0.00613924	1.47395
Rere	1.61609	1.17954	1.20631	1.71701	1.22936	1.28241	1.9325	1.62794	23477	1326	0.999997	0.00137819	1.03135	0.0251659	1.47389
Strn3	2.56149	1.25198	1.07773	1.4384	1.05049	1.18074	1.61142	1.61343	23157	1776	0.999943	0.0048189	1.04554	0.0656982	1.47321
Firre	4.63016	1.13914	1.29519	1.94799	1.01187	-1.01358	1.65947	1.11068	22157	2169	0.99669	0.0109045	1.08917	0.121729	1.47262
Atp11c	2.65528	1.06452	1.22397	1.20462	-1.09043	1.08787	2.83142	2.80244	21823	1693	0.993553	0.00407591	1.10236	0.058293	1.47246
Wdr37	3.16832	1.23676	1.10113	2.10603	-1.12944	1.02215	2.74626	1.52048	21773	1689	0.992907	0.00402139	1.10418	0.0576495	1.47146
Ripk2	1.45492	1.08357	1.34254	1.13002	1.34588	1.37629	1.72726	2.31097	23208	1449	0.99996	0.00200719	1.04326	0.0335404	1.47143
Fnta	1.75766	1.08341	1.71766	1.5455	1.15061	1.43824	1.63169	1.44502	23298	1409	0.999979	0.00179656	1.03925	0.030873	1.47122
Poglut1	1.9891	1.15466	1.36653	1.16895	1.05092	1.40717	1.22105	2.406	23169	1621	0.999949	0.00336018	1.04501	0.0501912	1.47055
Arid5a	1.27336	1.72004	1.30251	1.65271	1.3308	1.48979	1.27354	1.70525	23512	1132	0.999998	0.000638913	1.02981	0.0136661	1.4685
Mtfr1l	1.17385	1.75754	1.96796	1.16977	1.43164	1.89875	1.08575	1.25045	23214	1213	0.999961	0.000935448	1.04299	0.0186727	1.46696
Zbtb43	1.87013	1.23399	1.36165	1.49801	1.34547	1.39855	1.37527	1.64478	23559	1192	0.999999	0.000833437	1.02776	0.0169295	1.46598
Ppdpf	1.68143	1.43806	1.55277	1.31074	1.20091	1.30022	1.6302	1.61039	23546	1176	0.999999	0.000780572	1.02833	0.0160714	1.46559
1700020L24Rik	1.28276	1.63106	1.75039	1.78293	1.23815	1.25437	1.44744	1.33665	23460	1189	0.999996	0.000823938	1.03209	0.0167788	1.46547
Mul1	1.75873	1.49792	1.44388	1.5182	1.26515	1.1237	1.59534	1.50773	23506	1223	0.999998	0.000979639	1.03008	0.0193949	1.46383
Fam217a	2.37248	2.22444	2.48906	2.37593	2.56538	2.14916	2.27106	-4.73818	20215	534	0.963134	1.28e-05	1.15362	0.000580524	1.46367
Deb1	1.46292	1.05738	1.61995	1.55935	1.37083	1.51676	1.33367	1.78062	23221	1340	0.999963	0.00143229	1.04268	0.0258806	1.46269
Slfn3	2.42201	-3.52697	1.07572	3.98029	1.68552	1.10974	2.46915	2.48048	18163	1087	0.892579	0.000500971	1.18989	0.0111592	1.46199
Hbb-y	1.43934	1.5806	1.43233	1.53457	1.46262	1.43772	1.44174	1.36076	23538	1117	0.999998	0.000596374	1.02868	0.0129275	1.46121
Golga4	2.2475	1.07833	1.13079	1.52982	1.26048	1.44154	1.53032	1.47019	23215	1614	0.999961	0.00329451	1.04295	0.0494238	1.46112
n-R5s215	1.5519	1.17247	1.56753	1.56927	1.5102	1.58676	1.23371	1.49562	23485	1200	0.999998	0.000852848	1.031	0.0172083	1.46093
Fam175a	1.73518	1.18382	1.69026	1.77822	1.29372	1.50031	1.0035	1.49331	23104	1401	0.999912	0.00175939	1.04791	0.0304069	1.45979
Gm9706	1.89377	-1.12196	1.78655	1.53166	2.19159	1.47835	2.22095	1.69411	22672	968	0.999237	0.00026969	1.06715	0.00674587	1.45938
Gltp	1.50085	2.95414	2.22096	-1.38637	-1.0248	2.81006	1.75651	2.84207	20944	889	0.980019	0.000170983	1.13298	0.00465692	1.45918
Msl2	1.21775	1.03073	1.32885	1.14742	1.05286	1.21726	2.01952	2.65698	22607	1997	0.999035	0.00798331	1.07001	0.0967952	1.45892
Mir342	1.63261	1.59717	1.23246	1.58943	1.46213	1.39491	1.44629	1.31603	23507	1180	0.999998	0.000793375	1.03003	0.0162797	1.45888
Mtmr9	1.40679	1.1099	1.90096	1.41188	1.08007	-1.00969	3.93949	1.82445	22807	1477	0.999545	0.00222608	1.06116	0.0364929	1.45798
Xab2	1.45961	1.5943	1.34566	1.62847	1.49173	1.30893	1.26283	1.56387	23523	1164	0.999998	0.000739685	1.02933	0.0153866	1.45693
Pink1	1.59817	1.43888	1.28454	1.54941	1.60392	1.116	1.61193	1.45142	23475	1233	0.999996	0.00101392	1.03143	0.0199108	1.45678
Gm26169	1.56833	1.54871	1.34123	1.79874	1.82073	1.47878	1.04197	1.05416	22961	1382	0.999782	0.00164416	1.0543	0.0288061	1.45658
Cog5	2.55258	1.1564	1.14555	1.20211	1.14749	1.33765	1.38062	1.72597	23320	1664	0.999982	0.00383926	1.03827	0.0558654	1.45605
Cebpzos	2.1169	1.21832	2.02517	-1.93512	1.70688	1.67206	1.82899	3.012	21509	825	0.989566	0.00011564	1.11397	0.00339394	1.45565
6230400D17Rik	2.58112	1.1684	1.9939	2.04255	1.08123	-1.65814	2.90085	1.52228	19790	1288	0.951671	0.00119523	1.16437	0.0224689	1.45402
Snx7	4.81231	-1.45668	1.30108	1.23233	1.24796	1.06703	1.88143	1.54055	20986	1777	0.980781	0.00482055	1.13159	0.0656837	1.45325
Ift52	2.37808	1.19539	1.5724	1.00875	1.01542	1.63318	1.50905	1.31248	22453	1916	0.998291	0.00664024	1.07654	0.0839144	1.45309
Acvr1	3.12199	1.60609	-1.01431	1.49367	1.30794	1.35393	2.31411	1.44041	23130	1122	0.999929	0.000612068	1.04675	0.0132086	1.45298
Zfp7	1.50727	1.27349	1.33518	2.04955	1.438	1.08337	1.42984	1.50251	23421	1363	0.999992	0.00157106	1.03381	0.027909	1.4524
Paqr7	1.24182	1.41786	1.71159	1.43718	1.03027	1.67185	1.51867	1.5823	23205	1314	0.99996	0.00134597	1.0434	0.0248021	1.45144
Clybl	1.65342	-1.48238	2.02762	1.19053	2.08263	1.9087	1.69259	2.53217	21459	927	0.988956	0.00021187	1.11588	0.00553398	1.45066
Snapin	1.38291	1.13659	1.92647	1.01672	1.15244	1.55062	1.69089	1.74527	22909	1542	0.999721	0.0027064	1.05663	0.0424968	1.45024
Peli1	1.87918	1.37858	2.19422	-1.18172	1.20526	1.87364	2.59245	1.65853	22535	966	0.998706	0.000264321	1.07307	0.00662526	1.45002
Ccdc149	2.56128	1.03842	1.16741	2.14899	2.48701	-1.24537	1.8555	1.58025	20593	1524	0.972849	0.0025953	1.14386	0.0412336	1.44919
Rapgef2	4.45474	1.30525	-1.05942	1.7712	1.5564	-1.0477	2.45548	2.15681	21855	1155	0.993972	0.000705406	1.10121	0.0147879	1.4491
Gm16401	1.42815	1.5755	1.57935	1.59819	1.4314	1.2269	1.40795	1.34462	23493	1184	0.999998	0.000809896	1.03065	0.0165625	1.44901
Aldh9a1	1.62721	1.38824	1.966	-1.05657	1.71633	2.08574	1.86553	1.98933	22892	848	0.999702	0.000137942	1.05739	0.00393868	1.44773
Apoa1bp	2.107	1.20521	1.30573	1.29182	1.31263	1.2465	1.82236	1.28747	23431	1418	0.999994	0.00183042	1.03337	0.0312553	1.44734
Tes	-1.08071	1.39294	1.07371	5.70219	2.77822	1.38201	1.54869	-1.22019	20352	1432	0.966632	0.00191798	1.15001	0.0324302	1.44711
Ahsa2	3.19844	1.29538	-1.01277	2.2734	1.25181	1.30948	1.37163	1.88545	23124	1211	0.999926	0.000918928	1.04702	0.0183732	1.4466
Slc10a3-ubl4	2.13024	1.39807	1.68415	1.7582	1.30112	2.26071	-1.2341	2.27127	22258	919	0.99727	0.000202371	1.08486	0.00533188	1.44621
9930021J03Rik	1.75134	1.0064	1.42118	1.33022	1.03076	1.31267	2.20926	1.50132	22548	1966	0.998754	0.00734853	1.0725	0.0905036	1.44539
Pex19	1.50884	1.24802	1.48211	1.38136	1.22631	1.47415	1.38597	1.85179	23532	1204	0.999998	0.0008958	1.02894	0.0180149	1.44482
Osbpl9	1.59291	1.2214	1.36601	1.23508	1.37161	1.2529	1.86309	1.64924	23495	1284	0.999998	0.00118903	1.03056	0.0224221	1.44403
Wdr7	1.5965	1.39609	1.46473	1.08169	1.51124	1.14355	1.64685	1.71106	23309	1345	0.999981	0.00145459	1.03876	0.0261859	1.44396
4930430F08Rik	1.7942	1.18693	1.73868	1.22255	1.33882	1.73025	1.48141	1.05572	23132	1380	0.99993	0.00164085	1.04666	0.0287899	1.44357
Pdcl3	1.424	1.2227	1.18163	1.3824	1.27822	1.15354	1.41301	2.49082	23402	1431	0.999991	0.0019155	1.03465	0.0324109	1.44329
L3hypdh	1.7452	1.12851	1.46041	1.32489	1.40548	1.41474	1.75661	1.30326	23405	1362	0.999991	0.00155619	1.03451	0.0276652	1.44239
Guk1	3.1839	1.52147	1.96992	1.9584	-1.12522	1.51423	1.2218	1.29398	22320	1188	0.997647	0.000823112	1.08226	0.0167761	1.44231
Zhx1	1.42742	1.19052	1.50344	1.41745	1.18895	1.31054	1.65387	1.84566	23494	1278	0.999998	0.00117871	1.0306	0.0223318	1.44223
Zfp938	2.29982	1.39332	1.65829	1.15445	1.16865	1.30322	1.459	1.10028	23211	1507	0.999961	0.00243093	1.04313	0.0390577	1.44213
Efna3	1.51639	1.45063	1.4017	1.53328	1.42791	1.41884	1.2983	1.48881	23537	1174	0.999998	0.000760335	1.02872	0.0156814	1.44198
Gng5	1.45152	1.22044	1.61051	1.03663	1.47232	1.43895	1.45347	1.85163	23149	1341	0.999941	0.00143766	1.0459	0.0259582	1.44193
Srp14	1.76543	1.25779	1.62633	1.33638	1.40875	1.3367	1.42295	1.3728	23510	1229	0.999998	0.000992029	1.0299	0.0195443	1.44089
Scrn3	1.92691	-1.00706	2.15259	1.2673	1.50471	2.07207	1.30978	2.29857	22975	1003	0.999798	0.000309338	1.05367	0.0074676	1.44061
Aldh4a1	1.55547	1.19521	1.41971	1.48795	1.46902	1.40531	1.5102	1.47902	23525	1224	0.999998	0.000979639	1.02924	0.0193791	1.44024
Tet2	1.63573	1.39057	1.2568	1.22696	1.683	1.51819	1.32202	1.4812	23476	1220	0.999996	0.000968901	1.03139	0.0192295	1.43931
Sipa1	1.1948	1.39941	1.18054	1.3815	1.26892	1.22019	1.62686	2.24151	23422	1308	0.999992	0.00131211	1.03376	0.024289	1.43922
Tmx4	1.08242	-1.38251	2.03495	3.00303	1.60313	1.95595	1.7446	1.4701	21507	1091	0.989528	0.000508405	1.11403	0.0112832	1.43896
Ap2a2	1.18763	1.84874	1.74694	-1.30324	1.2664	1.92408	1.68033	3.16032	22195	925	0.996876	0.000208566	1.08751	0.00545946	1.4389
A830021K08Rik	1.53338	1.29613	1.36345	1.53006	1.67804	1.46657	1.53454	1.10157	23352	1254	0.999985	0.00107463	1.03685	0.0207496	1.43797
Blcap	2.11515	1.28755	1.15157	1.3399	1.16829	1.36516	1.30292	1.7717	23430	1451	0.999994	0.00201297	1.03341	0.0335906	1.43778
Fastkd1	1.70544	1.01886	1.48824	1.11162	1.18207	1.84423	1.50625	1.64511	22827	1677	0.99958	0.00391649	1.06027	0.0565474	1.43773
Fgf13	1.29727	1.59275	1.34982	1.51073	1.48174	1.41723	1.4401	1.41134	23502	1173	0.999998	0.000759922	1.03025	0.0156863	1.43762
Rbbp9	2.18807	1.01633	1.25713	1.25523	1.03246	1.32526	1.88107	1.54296	22572	2097	0.998884	0.00963986	1.0715	0.111307	1.43731
Ing5	1.29731	1.32259	1.21653	1.24554	1.28741	1.44003	1.34434	2.33554	23440	1285	0.999995	0.00119027	1.03297	0.022428	1.43616
Smpd2	1.80579	1.14421	1.34901	1.6292	1.30946	1.37741	1.42189	1.45052	23456	1388	0.999996	0.00170404	1.03227	0.0297262	1.43594
Zfp60	2.34183	1.09069	1.03184	1.42195	1.00347	1.28624	1.3525	1.95895	22494	2334	0.998498	0.0144018	1.0748	0.149404	1.43593
AI597479	2.18174	1.24363	1.55106	1.17168	1.13778	1.31947	1.46322	1.41704	23397	1479	0.99999	0.00224136	1.03487	0.0366937	1.4357
Gbas	2.60846	1.03405	1.67958	-1.00664	1.44973	1.31642	3.00384	1.39707	22430	1407	0.998185	0.00179077	1.07753	0.0308173	1.43531
Krr1	1.40781	1.02301	1.5072	1.70404	1.00015	1.47514	1.24195	2.11772	22378	1915	0.997959	0.00662991	1.07979	0.0838277	1.43463
Stk40	1.57582	1.37572	1.36678	1.48493	1.29991	1.4309	1.55613	1.38533	23530	1210	0.999998	0.000917689	1.02903	0.0183636	1.43444
Gk5	1.15506	1.08789	1.4653	1.8445	1.44858	1.37274	1.62427	1.47188	23258	1454	0.999969	0.00204725	1.04103	0.0340922	1.43378
2019-09-04	8.05423	1.19918	-1.95396	4.42651	-2.17228	-2.6793	3.32733	1.25994	4004	1926	0.0928398	0.00677363	0.561421	0.0851558	1.43271
Gpbp1l1	1.10079	1.23944	1.81537	1.13967	1.29848	1.28134	1.48903	2.09474	23317	1336	0.999981	0.00141205	1.03841	0.0255913	1.43236
Sgtb	2.56813	1.4132	1.95419	1.17068	-1.81539	1.11004	2.55331	2.50417	19821	1118	0.952875	0.00060133	1.16402	0.0130233	1.43229
Ddx23	1.36525	1.45558	1.05848	1.3672	1.31825	1.23268	1.17149	2.4869	23259	1483	0.999969	0.00226449	1.04098	0.0369724	1.43198
Brf2	1.44296	1.38375	1.15589	1.60193	1.05462	1.47296	1.56563	1.76649	23303	1463	0.99998	0.00212737	1.03903	0.0352085	1.43053
Nfkbia	1.64874	2.00859	1.54922	-2.27576	1.57561	1.39818	2.27595	3.26075	21176	790	0.984434	0.000100772	1.12562	0.00308861	1.43016
Mir505	1.03535	1.96622	-1.45792	1.73412	1.52662	1.14294	2.00301	3.48847	20203	1142	0.96273	0.000664106	1.15382	0.0140806	1.42985
Gm23244	1.33917	1.45498	1.51732	1.53009	1.46508	1.4252	1.22818	1.47488	23488	1187	0.999998	0.000823112	1.03086	0.0167902	1.42936
Cpped1	2.01532	1.172	1.25325	1.31996	1.31047	1.21563	1.41971	1.7256	23438	1480	0.999995	0.00224342	1.03306	0.0367027	1.42899
Ddhd2	1.67161	1.2722	1.30716	1.56164	1.16644	1.59309	1.20691	1.64948	23463	1323	0.999996	0.00137323	1.03196	0.0251323	1.42857
Apoo	3.22407	-2.18294	1.75587	1.66421	1.1762	1.83947	1.60373	2.34624	20106	997	0.960815	0.000301491	1.15708	0.00732197	1.42836
Farsb	2.00645	1.12137	1.23727	1.32397	1.31618	1.64551	1.24872	1.52695	23353	1516	0.999985	0.00250816	1.03681	0.0400594	1.4283
Zmym4	2.14848	1.03856	1.28505	1.52686	1.10981	1.20978	2.06781	1.04004	22473	2173	0.998411	0.0109181	1.07571	0.121657	1.4283
Actr8	1.92039	1.23447	1.25411	1.29952	1.12771	1.28668	1.75126	1.55147	23432	1481	0.999995	0.00224714	1.03332	0.0367387	1.4282
Tgfa	1.49164	1.39855	1.39276	1.55395	1.35875	1.42615	1.41663	1.38583	23521	1208	0.999998	0.000909429	1.02942	0.0182285	1.42803
Ccl27a	2.32345	1.75998	1.85535	2.00497	1.95446	1.60167	1.70147	-1.78554	21511	813	0.989582	0.000111097	1.11388	0.00330873	1.42698
Kdm3a	2.04141	1.2284	1.59195	1.33172	1.15914	1.26971	1.5743	1.219	23396	1458	0.99999	0.00207987	1.03491	0.0345405	1.42695
Snord37	1.12304	1.80212	1.23392	1.27301	1.26528	1.12631	1.13117	2.45519	23222	1496	0.999963	0.00236567	1.04264	0.0382888	1.42626
Oma1	2.86105	1.04803	1.30454	-1.22987	1.35519	1.4947	2.05113	2.51806	21819	1304	0.993501	0.00129269	1.10251	0.0240031	1.42535
Klf11	1.91303	1.22382	1.11651	1.56379	1.01834	1.29568	1.39947	1.86966	23041	1780	0.999872	0.00482716	1.05073	0.0656629	1.42504
Adcy9	2.06036	1.42833	1.26092	1.4017	1.19643	1.2779	1.20257	1.56631	23442	1429	0.999995	0.00189361	1.03288	0.0320854	1.42431
Bet1	1.87981	1.04649	1.85706	1.16997	1.18444	1.25739	1.44502	1.55258	23011	1745	0.999845	0.00450791	1.05207	0.0625501	1.4241
Decr1	3.07762	-1.18107	1.94907	1.5206	1.13897	1.40548	1.93129	1.54979	22358	1217	0.997877	0.000958989	1.08067	0.0190797	1.42397
Khnyn	1.38896	1.43847	1.32747	1.5128	1.38625	1.35932	1.3338	1.64016	23519	1218	0.999998	0.000958989	1.02951	0.019064	1.4234
Prpf6	1.62976	1.19946	1.18766	1.51722	1.2646	1.28852	1.45369	1.8424	23464	1404	0.999996	0.00177673	1.03192	0.030641	1.42291
Pgrmc1	3.96109	-1.30214	1.14648	1.65933	1.11713	1.14332	1.97704	1.68037	21657	1704	0.99154	0.00416594	1.10856	0.059196	1.42283
Gm10404	3.14992	-1.01194	-1.24428	3.3874	1.38773	1.21783	2.87901	1.60542	20279	1379	0.964884	0.00164003	1.15207	0.0287962	1.42139
Atp6v0e2	1.88178	1.71975	1.78344	1.78438	-1.00817	1.71476	1.69475	1.79966	23160	949	0.999944	0.000240367	1.04541	0.00613277	1.42129
BC030336	2.45202	-1.16456	1.34417	1.55709	1.13276	1.24181	2.8848	1.9211	22376	1311	0.997944	0.00131706	1.07987	0.0243249	1.42115
Tpra1	1.79664	1.0917	1.51109	1.25831	1.05066	1.60147	1.27379	1.78368	23079	1755	0.999893	0.00460827	1.04902	0.0635783	1.42092
Nudt10	1.52228	1.0857	1.01026	1.6776	1.60391	1.35378	1.51183	1.59955	22959	1753	0.999776	0.0045839	1.05438	0.0633143	1.42061
Adtrp	1.28835	-1.67507	2.06445	2.05594	2.1254	2.07269	2.14005	1.28953	20816	995	0.97748	0.000299839	1.137	0.00729648	1.42017
S100a16	6.72916	1.0685	-1.26792	3.81315	-1.29537	-1.24372	2.05677	1.4996	10594	2506	0.496727	0.0196229	1.13529	0.189597	1.42002
Pnpla2	1.47314	1.88919	1.16386	1.13828	1.23185	1.04238	1.61516	1.80011	23177	1623	0.999952	0.00338455	1.04465	0.0504929	1.41925
Gata2	2.87916	1.70282	1.1021	3.4077	-1.87267	1.08913	1.23278	1.8054	19268	1549	0.934731	0.00282121	1.17462	0.0440994	1.4183
Nps	1.41475	1.48562	1.34851	1.39403	1.46217	1.40889	1.41317	1.41639	23501	1216	0.999998	0.000951142	1.03029	0.0189391	1.41794
C330006D17Rik	1.67436	1.28238	1.47269	1.07548	1.52545	1.40254	1.60801	1.29805	23272	1397	0.999971	0.00174947	1.0404	0.0303221	1.41737
Lyrm1	1.91532	1.65576	1.89464	1.62395	1.399	1.77487	2.12597	-1.05476	22762	900	0.999429	0.000182547	1.06314	0.00491111	1.41684
Hif1an	1.60719	1.16165	1.04315	1.56012	1.23594	1.41908	1.59721	1.7053	23275	1579	0.999972	0.00300954	1.04027	0.0461495	1.4162
Tspan13	3.15917	3.18656	-1.06928	5.07133	-1.48596	-1.38569	2.37371	1.47922	12250	1531	0.593988	0.00263247	1.17406	0.0416329	1.41613
Zfp235	1.65805	1.16984	1.33532	1.41923	1.22291	1.20703	1.57629	1.73889	23451	1465	0.999996	0.0021443	1.03249	0.0354403	1.41595
Pdgfa	1.85167	1.1	1.37978	1.51738	1.32208	1.56802	1.16916	1.41863	23286	1544	0.999974	0.00273283	1.03978	0.0428562	1.41584
Zfp449	1.43421	1.14298	1.38345	1.59973	1.15526	1.19759	1.69827	1.7143	23390	1523	0.99999	0.00258828	1.03518	0.041149	1.41572
Gm25323	1.23727	1.07986	2.16755	1.2058	1.08774	1.44782	1.21656	1.87762	23021	1749	0.999854	0.00455004	1.05163	0.0629903	1.41503
Cdc26	1.3178	1.29632	1.45627	1.18154	1.10441	2.22765	1.19406	1.53884	23287	1491	0.999974	0.00232065	1.03974	0.0376861	1.41461
Men1	1.36744	1.47685	1.10263	1.6753	1.09362	1.35896	1.6958	1.54381	23327	1509	0.999983	0.00244497	1.03796	0.0392313	1.4143
1500035N22Rik	1.16801	1.56933	1.32143	1.58094	1.54061	1.40889	1.55869	1.15851	23359	1269	0.999986	0.00112667	1.03655	0.0214972	1.4133
Trim39	1.96154	1.14083	1.1071	1.91711	1.36819	1.03369	1.1674	1.6053	23062	1961	0.999885	0.00728245	1.04979	0.0899184	1.41264
1700062I23Rik	2.09633	1.99457	1.5215	2.42394	2.07096	1.78943	1.30919	-1.90501	21258	883	0.985875	0.000168505	1.12292	0.00462061	1.41261
Gpr160	-1.21796	2.02904	1.73567	1.23522	2.72021	2.10001	1.41468	1.28286	22265	1009	0.997327	0.000315946	1.08458	0.00758176	1.41247
Agpat1	1.43456	1.53902	1.83601	1.37013	1.26513	1.58366	1.02345	1.24031	23131	1390	0.99993	0.00172924	1.0467	0.0301223	1.41153
Gm6901	1.17721	1.22761	1.45781	1.70887	1.24045	1.54684	1.15101	1.77809	23394	1348	0.99999	0.00146161	1.035	0.0262537	1.41099
Cldn25	1.78953	1.15848	1.35633	1.04549	1.02737	1.61975	1.66209	1.62858	22768	1924	0.999442	0.00676042	1.06287	0.085078	1.41095
Rbbp7	1.4298	1.25292	1.62509	1.35441	1.38803	1.69552	1.21401	1.32771	23424	1276	0.999994	0.00117458	1.03368	0.0222884	1.41094
Tubgcp2	1.75128	1.1732	1.55503	1.36309	1.26919	1.23943	1.46013	1.47335	23446	1450	0.999996	0.00200719	1.03271	0.0335172	1.41059
Exoc4	1.95914	1.19644	1.04797	1.1506	1.25816	1.1699	1.7701	1.73157	23179	1807	0.999954	0.00507042	1.04456	0.0679413	1.41048
Tbce	1.96435	1.0029	1.66841	1.23495	1.09682	1.1968	1.45242	1.66624	22747	1954	0.999403	0.00714781	1.06381	0.0885722	1.41036
Pdxdc1	2.188	1.22371	1.12109	1.0272	1.3209	1.4896	1.74458	1.16671	22853	1838	0.999627	0.00545905	1.05912	0.0719151	1.41022
Rhbdf1	1.62601	1.37303	1.04651	1.64974	1.23123	1.47396	1.48691	1.39227	23300	1500	0.999979	0.00239252	1.03916	0.03862	1.40996
Wbp4	2.10473	1.07683	1.25149	1.45288	1.10131	1.12559	1.80573	1.35816	23048	2031	0.999878	0.00849668	1.05042	0.101295	1.40959
H2-Ke6	1.77802	1.2093	1.61603	1.24035	1.22022	1.30346	1.20475	1.70219	23423	1441	0.999993	0.00195061	1.03372	0.0327759	1.40929
Ddrgk1	2.36333	1.20474	1.06847	1.06625	1.29418	1.00779	1.42668	1.84186	22677	2243	0.999245	0.0123347	1.06693	0.133152	1.40916
Gper1	1.38329	1.53664	1.28782	1.59749	1.40147	1.32752	1.30213	1.43575	23465	1293	0.999996	0.00122331	1.03187	0.022908	1.40901
Prpf40b	1.54803	1.09481	1.29312	2.02497	1.2801	1.1572	1.50688	1.36544	23229	1758	0.999963	0.00462768	1.04232	0.0637372	1.40882
Zfp512	1.5291	1.11696	1.14093	1.47582	1.31349	1.34861	1.36514	1.97608	23326	1562	0.999983	0.00289638	1.03801	0.0448976	1.40827
Mad2l2	1.89493	1.84857	1.98031	1.58857	1.8334	1.28289	1.85056	-1.01458	22931	935	0.999744	0.000224673	1.05564	0.00581818	1.40808
Gpr85	1.27689	1.51844	1.39525	1.34003	1.49875	1.36855	1.38382	1.47507	23469	1242	0.999996	0.00104035	1.0317	0.0202818	1.4071
Focad	1.39191	1.31989	1.39175	1.35662	1.21055	1.38134	1.51563	1.68678	23500	1298	0.999998	0.00125552	1.03034	0.0234206	1.40681
Ccdc66	2.80927	1.13574	1.2447	1.77437	-1.04968	1.53888	2.16079	1.63628	22670	1365	0.999229	0.00157684	1.06724	0.0279707	1.40629
Mier1	2.02291	1.31547	1.18973	1.15204	1.05834	1.26352	1.57238	1.67546	23210	1752	0.999961	0.00457068	1.04317	0.0631678	1.40623
Gm6382	1.68039	1.18474	1.65569	1.50353	1.34593	1.54046	1.00491	1.33276	23044	1528	0.999874	0.00260562	1.0506	0.0412893	1.40605
Zfp740	2.12467	1.06039	1.2328	1.15295	1.19622	1.1317	1.28334	2.05806	22970	2045	0.999793	0.0087643	1.0539	0.10377	1.40502
Smad4	1.46106	1.11405	1.14884	1.52057	1.01938	1.20116	2.01809	1.7553	22897	2042	0.999708	0.00873539	1.05717	0.10358	1.40481
Alg10b	1.60618	1.25524	1.74484	1.27357	1.09929	1.13079	1.3778	1.74742	23351	1537	0.999984	0.00268699	1.0369	0.0423292	1.40439
Dnm2	1.5738	1.20861	1.24344	1.38427	1.1583	1.31278	1.78669	1.56356	23437	1488	0.999995	0.00230661	1.0331	0.0375336	1.40393
Slc25a27	2.51426	1.04216	1.21862	3.37033	1.02331	-1.01878	1.70733	1.36528	21911	2329	0.994568	0.0142114	1.09906	0.147746	1.40281
Kank2	1.56695	1.33551	1.34227	1.51201	1.52106	1.49145	1.04892	1.40103	23310	1384	0.999981	0.0016615	1.03872	0.0290679	1.4024
Ackr3	5.7756	2.36757	-1.0351	5.82133	-1.27996	-1.27597	2.37578	-1.5302	9587	1848	0.433658	0.00561351	1.09525	0.0735498	1.40238
Prkcz	1.84978	1.0542	1.29103	1.31378	1.50206	1.39871	1.44014	1.36328	23117	1659	0.999919	0.00380746	1.04733	0.0555696	1.40162
Gm11226	2.0674	1.14135	1.40666	1.36097	1.26957	1.15505	1.41009	1.39692	23349	1651	0.999983	0.0037389	1.03699	0.0548334	1.401
Zmat2	1.01156	1.25758	1.20081	1.21621	1.10325	1.25893	1.03645	3.12205	22713	2065	0.999337	0.00918226	1.06533	0.107666	1.40085
Ttll5	2.09774	1.63165	1.3106	2.72166	1.6268	1.45778	1.98533	-1.62987	21581	996	0.990498	0.000301078	1.1113	0.00731928	1.40021
Zfp870	1.59502	1.02507	1.26992	1.6715	1.00484	1.22758	1.5447	1.86142	22436	2180	0.998205	0.0110973	1.07727	0.123257	1.40001
2310022B05Rik	1.28412	1.3805	1.35007	1.45471	1.41011	1.50984	1.35807	1.45137	23471	1270	0.999996	0.00112915	1.03161	0.0215276	1.39985
Gdi1	1.44672	1.28247	1.10226	1.72998	1.11029	1.05684	1.43583	2.03106	23189	1789	0.999956	0.00488663	1.04411	0.0661375	1.39943
Pisd-ps2	1.28491	1.51561	1.45718	1.13042	1.45879	1.36	1.33552	1.64857	23384	1331	0.99999	0.00140379	1.03544	0.0255372	1.39888
Rpl38	1.33099	1.5042	1.30396	1.42514	1.67474	1.40367	1.15239	1.38716	23401	1322	0.999991	0.0013596	1.03469	0.0249017	1.39778
Micu2	1.03211	1.15068	1.31482	1.02687	1.56318	1.01599	2.10244	1.97292	22373	2073	0.997936	0.00931566	1.08001	0.108808	1.39738
Tuba1a	1.7211	1.2617	1.15511	2.30174	1.02724	1.09784	1.21914	1.38777	22929	2162	0.999743	0.0107959	1.05573	0.120907	1.39646
Crtc1	1.59983	1.67602	1.45645	1.43257	1.30499	1.13845	1.30931	1.25294	23380	1443	0.999988	0.00196176	1.03562	0.0329175	1.39632
Oasl2	2.13549	-1.15708	2.35491	1.09399	1.29381	1.6303	2.44823	1.36859	22138	1277	0.996541	0.00117705	1.08995	0.0223179	1.39603
Tinagl1	4.22606	1.17243	-1.28656	1.92803	1.43948	-1.23101	1.11844	3.79956	16807	1587	0.835131	0.00305456	1.20313	0.0466037	1.3958
Hnrnph3	1.82923	1.02418	1.08157	2.22823	1.11979	1.18255	1.38764	1.31182	22650	2395	0.999181	0.0159117	1.06813	0.160864	1.39563
Vamp3	2.39459	1.10942	1.16315	1.19438	1.1584	1.0016	1.63584	1.49695	22802	2369	0.999527	0.0151997	1.06138	0.155352	1.39429
Rab13	1.72883	1.1415	1.24904	1.2611	1.57295	1.17621	1.54163	1.47958	23358	1605	0.999986	0.00322306	1.03659	0.0486231	1.39386
Gpkow	2.01808	1.19188	1.00175	1.21116	1.14987	1.20994	1.22535	2.1417	22936	2015	0.999746	0.00831537	1.05541	0.0999206	1.39372
Ap2a1	1.31378	1.52451	1.45361	1.40497	1.42021	1.26379	1.47907	1.28914	23434	1317	0.999995	0.00134886	1.03324	0.0247988	1.39363
Tbc1d13	1.73097	1.48111	2.84333	-2.06578	1.63168	1.94181	1.43541	2.15029	21333	843	0.98697	0.000134225	1.12021	0.00385528	1.3936
Bach1	1.44046	1.66296	1.67439	-1.05783	1.06989	1.80688	1.50862	3.0387	22601	1115	0.999024	0.000594722	1.07028	0.0129148	1.39301
Pole4	1.1432	1.29762	1.64044	-1.16355	2.7541	1.21366	1.94704	2.30781	22366	1116	0.997916	0.000596374	1.08033	0.0129391	1.39254
Bcl2l13	1.33955	1.29215	1.35304	1.4108	1.25727	1.4255	1.40003	1.66198	23481	1333	0.999998	0.00140792	1.03117	0.0255739	1.39254
E2f5	2.574	-1.09313	1.339	1.79643	1.19118	1.3357	2.32341	1.66101	22646	1289	0.99917	0.00119853	1.06831	0.0225136	1.39095
Sft2d3	1.39789	1.22593	1.18029	1.69223	1.2869	1.30593	1.26812	1.76532	23417	1494	0.999992	0.00235163	1.03398	0.0381124	1.39033
Phf1	1.22455	1.5265	1.22586	1.72029	1.25822	1.14196	1.38479	1.63996	23386	1474	0.99999	0.0022141	1.03535	0.0363704	1.39027
Crtc2	1.26341	1.27748	1.16847	1.05709	1.30809	1.24128	1.81227	1.98216	23103	1640	0.999912	0.00364432	1.04795	0.0538049	1.38878
Syf2	1.10058	1.20823	1.04894	1.73334	1.30071	1.12044	1.35814	2.23982	23093	1800	0.999907	0.00498782	1.0484	0.0670944	1.38878
Mrps5	1.46051	1.07006	1.22939	1.85124	1.23205	1.2497	1.22179	1.79523	23125	1846	0.999929	0.0056003	1.04697	0.0734561	1.38875
Tut1	1.27068	1.41937	1.29614	1.55853	1.24601	1.20571	1.81326	1.29645	23395	1456	0.99999	0.00206624	1.03495	0.0343613	1.38827
Eaf1	1.57773	1.29873	1.05294	1.4868	1.2503	1.53367	1.76835	1.13598	23181	1607	0.999954	0.00323587	1.04447	0.0487554	1.38806
Vti1b	1.62488	1.21212	1.36264	1.04249	1.36449	1.37386	1.31476	1.80832	23120	1600	0.999921	0.00317887	1.04719	0.0481063	1.38794
Gm5406	1.61417	1.12315	1.57564	1.38816	1.22053	1.31595	1.4172	1.44554	23367	1583	0.999986	0.00302028	1.03619	0.0461971	1.38754
Apbb2	7.14092	-1.51111	-1.5244	6.04584	1.1349	-1.3101	2.22309	-1.10511	6183	2598	0.220727	0.0226651	0.86438	0.211236	1.38675
Smim14	1.01413	1.40989	1.16801	1.48474	1.74026	1.17367	1.88208	1.21777	23068	1596	0.999888	0.00311692	1.04952	0.047287	1.38632
Araf	1.74824	1.19262	1.2515	1.37337	1.23974	1.52985	1.40577	1.3494	23416	1511	0.999992	0.00245199	1.03403	0.0392919	1.38631
Cxcl17	1.63184	1.43869	1.24839	1.45759	1.37986	1.28617	1.42595	1.21491	23407	1438	0.999992	0.00193904	1.03443	0.0326495	1.38542
Mast2	1.34587	1.24228	1.42068	1.71288	1.47211	1.46045	1.34782	1.07673	23200	1470	0.999959	0.00216867	1.04362	0.0357211	1.38485
Spa17	7.98735	-1.38693	1.76993	6.53302	4.16337	1.45661	1.95455	-11.4063	13236	731	0.65026	7.14e-05	1.18954	0.00236662	1.38395
Ppfia1	1.5171	1.16753	1.05595	1.52214	1.13361	1.32738	1.53098	1.81298	23245	1767	0.999966	0.00469335	1.04161	0.0643124	1.38346
Adar	1.31126	1.15696	1.45875	1.10384	1.47057	1.23247	1.49876	1.83432	23267	1586	0.999971	0.00304093	1.04063	0.046425	1.38337
Zfp518b	1.48994	1.31915	1.2312	1.64811	1.2302	1.36543	1.3667	1.40952	23436	1466	0.999995	0.00215091	1.03315	0.0355252	1.38253
Lgalsl	3.62478	1.04985	1.05278	2.55702	-1.26596	1.02306	1.88651	1.12996	19364	2782	0.938592	0.0302143	1.17363	0.262969	1.38225
Ucp2	-2.23287	5.0544	1.61949	-1.95445	1.04389	2.69152	1.30623	3.52647	14753	1160	0.732778	0.000724817	1.20265	0.0151293	1.38183
Tmem175	1.49954	1.37153	1.55579	1.25576	1.49039	1.39815	1.3096	1.17088	23372	1374	0.999987	0.00161607	1.03597	0.0284789	1.38146
Golgb1	1.84257	1.1396	1.14182	1.33134	1.34769	1.36679	1.48439	1.39331	23325	1672	0.999983	0.00389667	1.03805	0.0564294	1.38094
Mynn	2.30241	-1.00438	1.47505	1.66807	1.07427	1.30872	1.69721	2.51991	22846	1313	0.99962	0.00134184	1.05943	0.0247449	1.38016
Ehbp1	3.78656	1.13954	1.35319	1.71961	1.16569	1.14316	1.73385	-1.00216	22690	1661	0.999276	0.0038215	1.06635	0.0557074	1.37993
Kdm6a	1.51559	1.00476	1.63045	1.22774	1.01746	1.28519	1.41953	1.9325	22355	2165	0.997867	0.010859	1.0808	0.121446	1.37915
Unkl	1.10174	1.39268	1.53482	1.73322	1.3277	1.05154	1.51512	1.3702	23206	1565	0.99996	0.0028972	1.04335	0.0448243	1.37838
Sp140	2.97909	1.18178	1.39262	1.4622	-1.27745	1.34969	1.40183	2.53459	21702	1357	0.992063	0.00151613	1.10685	0.0270523	1.37804
Xlr3b	1.80959	1.99444	1.81481	1.56121	-1.23363	1.50521	1.65252	1.91496	22070	1037	0.996063	0.000363028	1.09278	0.00847637	1.37739
Rilpl1	3.00121	-1.17018	1.26337	1.78563	1.32446	1.36727	1.89878	1.54524	22419	1328	0.998146	0.0013819	1.07802	0.0251958	1.37697
Lyrm2	3.23825	-1.15591	2.08191	1.28329	1.18488	1.37392	1.2859	1.7211	22341	1398	0.997788	0.00175154	1.08139	0.0303362	1.37667
Cdkn1c	3.28475	2.25254	-2.19401	2.64729	2.67438	-2.41057	2.60593	2.15177	9775	885	0.444884	0.000168918	1.10199	0.00462147	1.37651
Ndufa8	1.42152	1.22009	1.18647	1.38301	1.69224	1.09633	1.63402	1.37492	23318	1618	0.999981	0.00332755	1.03836	0.049796	1.37607
Actr1a	1.79627	1.31779	1.30082	1.28511	1.04594	1.01804	1.27845	1.95694	22940	2016	0.999746	0.00831578	1.05522	0.099876	1.37492
9130019P16Rik	1.58289	1.06431	1.46928	1.49782	1.50211	1.38827	1.42066	1.0727	22898	1799	0.999708	0.00497873	1.05712	0.0670094	1.37475
Mapkap1	1.42887	1.19328	1.39383	1.2421	1.22274	1.42083	1.5268	1.56767	23426	1485	0.999994	0.0022744	1.03359	0.0370842	1.37451
Mtx3	2.77456	1.17877	2.2434	1.70981	-1.0336	1.38918	1.49151	1.23863	22734	1372	0.999378	0.00160947	1.06439	0.0284038	1.37403
Gm9222	2.62471	1.01696	1.26878	2.23379	-1.34294	1.26595	1.98682	1.9376	20319	1644	0.965984	0.00367695	1.15111	0.0541545	1.37396
Wbp1	1.85696	1.61677	-1.0771	1.95186	1.40529	1.30188	1.62683	2.30121	22750	1101	0.999404	0.000545162	1.06367	0.0119891	1.37296
Ascc1	1.86008	1.12298	1.49527	1.33436	1.32284	1.45928	1.26359	1.12393	23192	1701	0.999956	0.00415397	1.04398	0.0591299	1.37279
Dolk	1.96377	1.08248	1.30533	1.40516	1.1077	1.11104	1.30635	1.6976	23086	2075	0.999901	0.00932929	1.04871	0.108863	1.37243
Gnl3l	1.99981	1.00129	1.25031	1.42697	1.02668	1.37538	1.21936	1.67785	22383	2358	0.997999	0.0149725	1.07959	0.153745	1.37221
Tmem51os1	1.39125	1.52417	1.43704	1.09656	1.42331	1.38799	1.24834	1.46796	23278	1482	0.999973	0.00226159	1.04014	0.0369501	1.37208
Ctr9	1.64299	1.15435	1.45696	1.30653	1.21132	1.50772	1.46278	1.23052	23343	1588	0.999983	0.00306323	1.03725	0.0467065	1.37165
Prkacb	2.18979	1.43639	1.12345	1.07857	1.07089	1.36554	1.5334	1.17408	22922	2091	0.999734	0.00950275	1.05604	0.110038	1.37151
Cdc42ep4	1.66179	1.00647	1.08061	1.6278	1.01114	1.35969	1.66203	1.56191	22181	2458	0.996785	0.0179813	1.0881	0.177128	1.37143
2700089E24Rik	3.66786	-1.0197	1.31845	1.64511	1.20244	1.11672	1.46577	1.57432	22745	1665	0.999399	0.00384339	1.0639	0.0558919	1.37137
Uri1	1.89482	1.05841	1.19246	1.54016	1.50963	1.30326	1.46737	1.00304	22404	2084	0.998091	0.00942758	1.07868	0.109535	1.37114
Clec16a	1.73688	1.12195	1.25397	1.39973	1.16748	1.28244	1.5608	1.44459	23314	1782	0.999981	0.00483914	1.03854	0.065752	1.37098
Apold1	1.51323	1.53283	1.11643	1.5913	1.44739	1.00389	1.32252	1.4386	23017	1794	0.99985	0.00494899	1.0518	0.0667949	1.37077
Spg20	2.63962	1.19954	1.29478	-1.25795	1.50682	1.56913	2.22051	1.79067	22336	1158	0.997743	0.000710362	1.08159	0.0148532	1.37039
Pmvk	1.19401	1.3325	1.6197	1.43632	1.52701	1.4001	1.07539	1.37643	23292	1425	0.999975	0.00187627	1.03952	0.0318807	1.37018
Tsc22d3	1.36094	1.51578	1.22983	1.03978	1.19972	1.32028	1.6366	1.65686	23056	1656	0.999881	0.0037835	1.05006	0.05532	1.36997
Gprasp2	1.27628	1.28828	1.44832	1.46476	1.3336	1.36069	1.42717	1.35541	23429	1411	0.999994	0.00180069	1.03346	0.0309001	1.36931
Serhl	1.28386	1.33042	1.41951	1.13715	1.43894	1.57419	1.21245	1.54807	23337	1448	0.999983	0.00200595	1.03752	0.0335428	1.36807
Fam204a	1.46732	1.30842	1.45269	1.68113	1.12334	1.33527	1.32804	1.24586	23357	1566	0.999986	0.00290092	1.03663	0.0448531	1.36776
Pgpep1	1.49157	1.21041	1.16696	1.35372	1.14793	1.55249	1.6445	1.37375	23366	1612	0.999986	0.00328295	1.03623	0.0493114	1.36767
Fgd6	3.62962	-1.46983	1.84663	-1.53638	1.66983	2.68719	1.59578	2.51816	17890	1014	0.881865	0.000326684	1.19355	0.00780079	1.36763
Txndc17	1.34636	1.06735	1.55806	1.26444	1.37971	1.27506	1.57436	1.47526	23147	1710	0.99994	0.00422459	1.04599	0.0598187	1.36757
Hivep2	2.32902	1.13221	1.15916	1.71165	1.43131	-1.24733	1.41902	3.00103	21276	1476	0.986101	0.00222525	1.12223	0.0365041	1.36701
Gtf3c5	1.3333	1.10904	1.49165	1.53997	1.22397	1.09032	1.55567	1.59131	23223	1804	0.999963	0.00504853	1.04259	0.0677605	1.3669
Epha7	1.22946	1.38285	1.30407	1.50255	1.49351	1.35803	1.42431	1.24022	23385	1416	0.99999	0.00181927	1.0354	0.0311088	1.36688
Polr2e	1.29484	1.1961	1.0516	1.63014	1.44922	1.37248	1.25453	1.68461	23241	1647	0.999964	0.00370834	1.04179	0.0545173	1.36669
Msh3	1.26595	1.13295	1.64477	1.33835	1.43853	1.44572	1.38675	1.2803	23302	1536	0.999979	0.00268699	1.03907	0.0423568	1.36667
Pomc	1.45637	1.35357	1.20261	1.43056	1.43724	1.38015	1.39525	1.27602	23406	1460	0.999991	0.00209722	1.03447	0.0347808	1.36647
Atp10d	2.09257	1.53507	2.24016	1.07437	2.24791	1.46145	1.56506	-1.28505	21593	1123	0.990668	0.000612481	1.11087	0.0132057	1.36644
Sepp1	2.93745	1.57127	1.578	-1.15077	-1.02259	1.98252	3.97651	1.05888	20809	1306	0.977327	0.00129724	1.1372	0.0240505	1.36641
Pros1	9.63964	-1.09688	-1.05283	-1.19503	-1.2005	1.15334	2.41696	2.26466	13970	2551	0.690554	0.0211444	1.19688	0.200694	1.36617
Cbx3	1.19574	1.16239	1.36589	1.70002	1.10086	1.50314	1.0827	1.81175	23185	1750	0.999955	0.00455375	1.04429	0.0630057	1.36531
Pcnx	2.16131	1.16409	1.075	3.59474	-1.44774	1.36582	1.8392	1.16961	20306	1899	0.965638	0.00638252	1.15143	0.0813797	1.36525
Pdlim5	4.15783	1.42611	-1.08482	2.11295	-1.01722	1.25476	1.74687	2.32282	21762	1315	0.992717	0.00134597	1.10452	0.0247833	1.36491
Dpp8	1.89995	1.05426	1.06762	1.36191	1.15712	1.03694	1.51995	1.81942	22702	2433	0.999311	0.0172928	1.06582	0.172096	1.36465
Bnip2	2.01573	1.11111	1.14306	1.27757	1.11316	1.20428	1.54892	1.50025	23166	2089	0.999947	0.00945443	1.04514	0.109584	1.36426
Nubpl	1.62514	1.21996	1.338	1.20239	1.32185	1.41811	1.42028	1.35798	23400	1532	0.999991	0.00265808	1.03473	0.0420104	1.36296
Unc5b	2.04226	1.51618	-1.39301	2.45414	1.90884	1.04238	1.2112	2.11855	20559	1335	0.971913	0.00140833	1.14465	0.0255431	1.36257
Tmem106c	1.57466	1.9135	1.86318	-1.23785	1.89153	1.78119	1.5273	1.5785	22424	971	0.998159	0.00027382	1.07779	0.00682801	1.3615
Tcea3	1.28288	1.1412	1.36411	1.5066	1.45244	1.37271	1.26212	1.50729	23355	1563	0.999986	0.00289679	1.03672	0.0448752	1.36117
Rbm20	1.35688	1.39085	1.36337	1.5261	1.36035	1.26357	1.23044	1.39086	23408	1472	0.999992	0.00219304	1.03438	0.0360734	1.3603
Zfp119a	1.86485	1.14471	1.05822	1.08735	1.05918	1.3822	1.84062	1.44515	22814	2388	0.999551	0.0156924	1.06085	0.159112	1.36028
Eif2b5	1.84552	1.10798	1.20741	1.5185	1.13704	1.26843	1.30154	1.495	23218	1958	0.999963	0.00719324	1.04282	0.088953	1.36018
Dmap1	1.54735	1.32653	1.48111	1.30791	1.2265	1.29568	1.24215	1.44689	23415	1517	0.999992	0.00251642	1.03407	0.0401648	1.35926
Gm25791	8.57447	-1.19331	-1.4036	5.35199	-1.48099	1.1002	1.03116	-1.1118	6663	3953	0.249387	0.0902069	0.90626	0.552537	1.35851
Ppp2r2d	2.65002	1.27165	-1.12334	2.25243	1.19226	1.1186	2.02999	1.47638	22191	1522	0.996828	0.00258415	1.08766	0.0411104	1.3585
Snora69	1.97928	1.02894	1.95709	2.00144	1.63838	1.61133	-1.09269	1.73891	21932	1281	0.994839	0.00118407	1.09831	0.022381	1.35783
Ago1	1.49055	1.19956	1.4025	1.07315	1.37191	1.3657	1.27302	1.68351	23197	1658	0.999958	0.00380705	1.04375	0.0555971	1.35749
Trove2	3.46729	-1.38352	1.15216	1.56792	-1.74253	1.60381	3.80109	2.39283	15372	1309	0.765191	0.00131417	1.20528	0.0243086	1.35738
Kdm5d	2.91071	1.01107	1.14612	1.11811	1.00142	1.01621	1.51862	1.13453	21028	4030	0.981654	0.0950807	1.13034	0.571263	1.3571
Tcf23	1.36008	1.46765	1.15999	1.53724	1.25588	1.42163	1.35215	1.2979	23373	1527	0.999987	0.00260521	1.03593	0.0413098	1.35657
Zbtb20	4.67826	-1.1326	1.09685	2.1279	1.08827	-1.01043	2.24301	1.75983	21442	1851	0.98872	0.00565853	1.11649	0.0740194	1.35639
Emc2	2.36875	-1.02023	1.19563	1.21321	1.49728	1.59146	2.08534	1.91819	22862	1236	0.999644	0.00102176	1.05872	0.0200162	1.3562
Pak4	2.02692	1.83262	1.88055	1.78625	-1.80675	1.93773	1.50699	1.68513	20283	993	0.964951	0.0002986	1.15192	0.00728097	1.35618
Lzts1	1.42531	1.51749	1.32674	1.37333	1.34772	1.22298	1.36001	1.27368	23387	1505	0.99999	0.00240656	1.03531	0.0387176	1.35591
Dgcr14	1.88346	1.2071	1.27491	1.30262	1.18602	1.15099	1.49316	1.34561	23330	1791	0.999983	0.00491884	1.03783	0.0664992	1.35548
Mapkbp1	1.60985	1.20457	1.39643	1.46744	1.36139	1.27433	1.46222	1.06512	23146	1660	0.99994	0.0038215	1.04604	0.055741	1.35517
Mprip	3.68829	1.32701	-1.14859	3.59692	1.34698	-1.12665	1.86286	1.29211	19397	1615	0.939756	0.00331021	1.17308	0.0496285	1.35487
Bptf	1.18345	1.279	1.02704	1.55656	1.26715	1.25304	1.50348	1.76905	23148	1746	0.99994	0.00452195	1.04595	0.062709	1.35485
Tomm6	1.19828	1.72977	1.17658	1.59976	1.5033	1.26163	1.03836	1.32915	23096	1668	0.99991	0.003869	1.04827	0.0561631	1.3546
Ift46	1.47181	1.28356	1.67054	1.0005	1.17641	1.56775	1.57851	1.08591	22582	1849	0.998915	0.00561682	1.07106	0.0735533	1.35437
Stx6	1.39128	1.35225	1.27046	1.84061	1.55103	1.16189	1.25812	1.00755	22770	1793	0.999444	0.00492834	1.06278	0.0665533	1.35415
Prkx	4.62202	1.24879	-1.14903	1.37747	1.13919	-1.03054	1.82009	2.79062	20927	1578	0.979625	0.00300169	1.13345	0.0460583	1.35233
LOC102632901	1.24962	1.45999	1.26418	1.49309	1.36662	1.26213	1.32405	1.39771	23391	1497	0.99999	0.00238013	1.03513	0.038497	1.35217
Trim47	1.51721	1.27943	1.24189	1.46719	1.79511	1.10162	1.13719	1.27581	23242	1722	0.999964	0.00428571	1.04174	0.0602613	1.35193
Gpr39	1.27516	1.37298	1.32817	1.38765	1.376	1.34215	1.32647	1.40388	23412	1469	0.999992	0.00216867	1.0342	0.0357454	1.35156
Selm	2.22229	-1.62692	1.30146	2.36572	2.16483	1.12517	1.76104	1.49368	20893	1316	0.978975	0.00134638	1.13454	0.024772	1.35091
Vps28	1.3751	1.08948	1.28706	1.14841	1.3276	1.35765	1.49286	1.72637	23170	1839	0.999949	0.00551976	1.04496	0.0726754	1.35057
Abr	1.06121	1.48963	1.2655	1.0438	1.56143	1.43582	1.10994	1.83599	22845	1720	0.999619	0.00427415	1.05948	0.0601686	1.35041
Pogk	1.40036	1.28222	1.16549	1.52553	1.41365	1.31079	1.33768	1.36415	23381	1569	0.999988	0.00292983	1.03557	0.0452135	1.34998
D5Ertd579e	1.51632	1.04404	1.04289	1.05463	1.09402	1.37555	2.08941	1.58282	22292	2663	0.997468	0.0251365	1.08342	0.228551	1.34996
Sipa1l3	1.38108	1.29247	1.17944	1.4548	1.11823	1.57565	1.27128	1.51998	23333	1636	0.999983	0.00355429	1.0377	0.0526039	1.34912
2019-09-07	1.84203	1.1727	1.38482	1.49845	1.00097	1.13629	1.27377	1.48326	22823	2188	0.999574	0.011334	1.06045	0.125425	1.34904
Cldn6	1.52354	1.2963	1.35927	1.4339	1.31803	1.24328	1.31008	1.30492	23399	1547	0.999991	0.00281502	1.03478	0.0440595	1.34867
Ivns1abp	1.7447	-1.38982	2.44923	1.40043	1.0588	2.21805	2.23771	1.06777	20585	1508	0.972663	0.00243382	1.14409	0.0390782	1.34836
Trmu	1.42622	1.18417	1.59425	1.45798	1.09255	1.2404	1.27941	1.50966	23297	1770	0.999977	0.00474291	1.03929	0.0648814	1.34808
Ppp4r2	1.29964	1.01099	1.12546	1.0098	1.04383	1.02586	2.88292	1.37896	20933	3828	0.97982	0.0831425	1.13335	0.525896	1.34718
Map1lc3a	1.50293	1.5921	1.41823	1.33668	1.13005	1.25096	1.51011	1.03618	22956	1772	0.999775	0.00476604	1.05452	0.0651242	1.34716
Prmt2	2.65669	1.37315	1.51557	1.61182	-1.06524	1.46905	1.76431	1.45085	22704	1240	0.999316	0.00103622	1.06573	0.0202339	1.34702
Rab3gap1	1.94047	1.01613	1.21652	1.23172	1.12921	1.23085	1.2198	1.79062	22735	2296	0.999383	0.0137145	1.06435	0.14463	1.34692
Mfn1	2.97264	-1.2799	1.23782	1.89231	1.10986	1.07425	2.30164	1.46568	21622	1811	0.991075	0.00509231	1.10984	0.0680839	1.34679
Akap8l	1.44619	1.14273	1.30568	1.454	1.21418	1.27355	1.46178	1.47567	23350	1735	0.999984	0.0044187	1.03694	0.0616657	1.34672
Gm25409	1.76135	1.84474	1.68433	1.30493	1.83312	-1.04119	1.84396	1.53912	22906	1100	0.999719	0.000541445	1.05676	0.0119182	1.3463
Sptssa	1.56146	1.07326	1.50445	1.36955	1.25	1.22256	1.54846	1.24051	23102	1910	0.999912	0.00656465	1.048	0.0832199	1.34628
4632415L05Rik	1.69963	1.0829	1.18289	1.41167	1.02217	1.23969	1.5662	1.56489	22801	2356	0.999527	0.0149283	1.06142	0.153421	1.34625
BC005624	1.75196	1.20713	1.14722	1.01978	1.25259	1.21102	1.13483	2.04418	22794	2109	0.999504	0.00982241	1.06173	0.112769	1.34609
Fto	1.79812	1.27207	1.3089	1.31549	1.18476	1.14868	1.39395	1.34642	23347	1744	0.999983	0.00449924	1.03708	0.0624656	1.34605
Sirt2	1.95056	1.44436	1.26251	1.02405	1.21168	1.27422	1.35712	1.24349	22885	1949	0.99969	0.00710445	1.0577	0.0882606	1.346
Ints4	1.70636	1.01227	1.64689	1.36842	1.20931	1.44806	1.34796	1.02729	22252	2138	0.997243	0.0103738	1.08513	0.117484	1.34582
As3mt	2.84358	-1.31777	2.21872	1.23811	1.00923	1.49728	2.10643	1.16669	20704	1728	0.975238	0.00435593	1.14053	0.0610359	1.34528
Qpctl	1.26493	1.3056	1.50281	1.23584	1.3069	1.4105	1.49133	1.24142	23361	1502	0.999986	0.00239912	1.03646	0.0386751	1.34492
Rnf216	1.67313	1.18594	1.22711	1.28486	1.21373	1.21503	1.51027	1.44889	23362	1774	0.999986	0.00479082	1.03641	0.065389	1.34487
Kctd2	1.46565	1.06885	1.32606	1.38205	1.33727	1.13699	1.54007	1.49898	23115	1933	0.999918	0.00683641	1.04742	0.0856337	1.34449
Ercc8	1.46239	1.20388	1.15708	1.54903	1.31507	1.3619	1.40789	1.29425	23348	1654	0.999983	0.00377029	1.03703	0.0551935	1.34394
Jmjd7	1.29997	1.29047	1.41031	1.39883	1.13985	1.4179	1.3848	1.40674	23382	1567	0.999988	0.00290712	1.03553	0.0449202	1.34361
Hs3st1	1.64139	1.54517	1.77938	2.06105	-1.7716	1.81717	1.89539	1.78021	20387	1004	0.967466	0.000310164	1.14903	0.00748008	1.34352
Mir145a	1.4053	1.4542	1.34028	1.35846	1.34266	1.09097	1.35151	1.40417	23336	1617	0.999983	0.00332094	1.03756	0.0497279	1.34344
Glis2	2.76296	1.32094	1.62735	2.73607	-1.91303	1.18924	1.55793	1.46312	19745	1325	0.950317	0.00137736	1.16536	0.0251698	1.34307
Dnajc14	1.39343	1.29764	1.22071	1.19019	1.25735	1.23186	1.40894	1.74327	23374	1634	0.999987	0.00354892	1.03588	0.0525887	1.34292
R3hdm2	1.19062	1.24427	1.09082	1.22206	1.25478	1.26131	1.51354	1.95912	23262	1740	0.999969	0.00447528	1.04085	0.0622759	1.34207
Gm9752	1.48705	1.1901	1.4611	1.42911	1.23087	1.14258	1.45944	1.33231	23339	1723	0.999983	0.00428861	1.03743	0.060267	1.34157
Ubxn2a	1.35719	1.12678	1.03621	1.27588	1.43817	1.28978	1.55473	1.65336	23094	1942	0.999907	0.00700285	1.04836	0.087312	1.34151
Yae1d1	6.64465	-1.17483	1.2362	1.23723	-1.31541	1.29092	1.39363	1.41697	18341	2407	0.899407	0.0163511	1.18736	0.164483	1.34117
Eml2	1.23046	1.32985	1.36182	1.62663	1.40707	1.18813	1.29978	1.28249	23332	1585	0.999983	0.00302523	1.03774	0.0462145	1.34078
Golga2	1.48925	1.42743	1.14541	1.41749	1.02812	1.32166	1.25813	1.63345	23043	1940	0.999874	0.00694833	1.05064	0.0867216	1.34012
Ndufa4l2	1.52413	1.46854	1.01047	1.45994	1.3927	1.01747	1.4849	1.36026	22791	2057	0.999501	0.00905836	1.06186	0.106626	1.3398
Ogt	1.61088	1.13619	1.6024	1.40795	1.00407	1.64558	1.26798	1.04271	22348	2258	0.997829	0.0129385	1.0811	0.138742	1.33972
Zrsr1	2.51868	-1.03802	1.29013	1.70219	1.14327	1.19633	1.56367	2.34069	22751	1464	0.999405	0.00213067	1.06363	0.0352391	1.33962
Zfp30	1.70711	1.00563	1.40319	1.50102	1.12184	1.08955	1.46394	1.41429	22657	2305	0.999188	0.0138611	1.06781	0.145605	1.33832
Gpr63	1.50675	1.20729	1.25479	1.34987	1.54041	1.19901	1.43158	1.21353	23315	1688	0.999981	0.00402057	1.0385	0.0576718	1.3379
Slc25a24	1.54524	-1.01593	1.17946	1.48417	1.03557	2.02495	1.43609	3.01193	22476	1552	0.998421	0.00284021	1.07558	0.0443106	1.33769
Dynll1	1.76868	1.43968	1.23615	1.59185	1.02071	1.10634	1.42193	1.11137	22796	2193	0.999521	0.0114315	1.06165	0.126215	1.33709
Atg2b	1.97294	1.04853	1.31054	1.28384	1.15024	1.15325	1.38241	1.38994	22932	2268	0.999744	0.0131132	1.05559	0.139996	1.33646
Pip4k2b	1.16184	1.39846	1.54271	1.10002	1.16062	1.28925	1.05607	1.98144	23014	1835	0.999847	0.00541527	1.05194	0.071455	1.3363
Slc35a4	1.15366	1.20289	1.0977	1.20189	1.09098	1.09649	1.08221	2.7637	22841	2424	0.999606	0.0169549	1.05965	0.169361	1.33619
Zfp27	1.66259	1.0428	1.42322	1.42831	1.01917	1.26869	1.35513	1.48563	22583	2401	0.998918	0.0161843	1.07102	0.163211	1.33569
Snx3	1.96556	1.10716	1.23151	1.10104	1.0854	1.21728	1.58849	1.381	22953	2418	0.999774	0.0166976	1.05466	0.167204	1.33468
Coro2b	5.1201	-1.01364	-1.15216	3.51956	-1.98053	-1.09521	3.85039	3.426	9652	1669	0.437543	0.00389006	1.09762	0.056435	1.33431
Arid4b	1.33472	1.14231	1.3848	1.55829	1.14226	1.20082	1.50111	1.40949	23277	1871	0.999973	0.005915	1.04018	0.0765473	1.33422
Cnot6	1.41205	1.21397	1.29911	1.77648	1.01202	1.36046	1.40255	1.19657	22888	2056	0.999692	0.0090311	1.05756	0.106357	1.33415
Unc45a	1.32146	1.34091	1.34672	1.60346	1.07317	1.19359	1.30722	1.48096	23254	1827	0.999967	0.00537439	1.04121	0.0712261	1.33344
Ccdc12	1.22936	1.77485	1.7488	-1.08425	1.60498	1.52313	1.25297	2.61648	22616	1067	0.999069	0.000429934	1.06962	0.00975633	1.33329
Mlph	1.25001	1.48081	1.34629	1.39249	1.24787	1.29201	1.30729	1.34739	23369	1571	0.999986	0.00295089	1.0361	0.0454806	1.33302
Enah	3.89757	2.27298	-1.88691	5.95315	3.85493	-2.95507	1.67975	-2.15228	5083	1228	0.151026	0.000990377	0.719416	0.0195277	1.33302
Taf12	1.31293	1.05716	1.2317	1.05124	1.017	1.8402	1.01263	2.13419	21531	2945	0.989841	0.0364123	1.11314	0.299372	1.33213
Ncor2	1.45404	1.37057	1.19453	1.57812	1.24507	1.31324	1.18443	1.31545	23324	1673	0.999983	0.00390451	1.0381	0.0565093	1.33193
Polr2k	1.11757	1.08285	1.65962	1.25007	1.18788	1.48003	1.29899	1.57834	23074	1882	0.999889	0.00609838	1.04925	0.0784591	1.33192
Col6a6	1.341	1.46547	1.27173	1.39719	1.24745	1.22062	1.32661	1.38163	23371	1628	0.999987	0.00343534	1.03601	0.0510934	1.33146
Rpf1	1.36115	1.08453	1.21373	1.09789	1.07487	1.26764	1.25847	2.2924	22798	2446	0.999523	0.017719	1.06156	0.175401	1.33133
Eml6	1.80789	1.0348	1.35462	1.06098	1.16773	1.2384	1.65773	1.32728	22574	2426	0.998886	0.0170367	1.07141	0.170037	1.33118
Pgbd1	1.47398	1.52123	1.26435	1.60196	1.23772	1.20825	1.29829	1.04286	22980	1831	0.999806	0.00538884	1.05345	0.0712616	1.33108
BC106179	1.37486	1.50172	1.36133	1.23743	1.40946	1.28206	1.26817	1.21149	23311	1590	0.999981	0.00309255	1.03867	0.0470943	1.33082
Ccser2	3.46405	-1.03297	1.02141	2.56905	1.02456	1.04662	1.39484	1.15549	21155	3027	0.984035	0.0404456	1.12628	0.323525	1.33038
C87436	1.49947	1.19269	1.578	1.07287	1.30875	1.30362	1.46509	1.22215	23100	1853	0.999911	0.00567051	1.04809	0.0740961	1.33033
Ints3	1.5191	1.29156	1.35421	1.18723	1.08756	1.38627	1.15177	1.66461	23250	1820	0.999967	0.00520382	1.04139	0.0692308	1.33029
B3gnt1	2.36077	-1.02099	1.69297	1.3963	1.15504	1.45396	2.01848	1.58473	22869	1305	0.999658	0.00129352	1.05841	0.024	1.33016
Grhl1	1.28907	1.44853	1.32591	1.1308	1.39704	1.3613	1.40351	1.28452	23276	1619	0.999973	0.00333251	1.04023	0.0498394	1.33008
Swap70	1.78349	1.14379	1.33819	2.06483	1.34267	1.51886	-1.03319	2.47846	22857	1260	0.999633	0.00109363	1.05894	0.0210159	1.32964
Arpc1a	1.7429	1.15856	1.12775	1.36098	1.22683	1.11866	1.50663	1.38915	23230	2024	0.999964	0.0084244	1.04228	0.100781	1.32893
Cep44	1.37283	1.11234	2.03575	1.23639	1.11325	1.2175	1.35968	1.18151	23035	2087	0.999867	0.00944327	1.051	0.109559	1.32866
Egln2	1.63496	1.49571	1.14976	1.42399	1.1974	1.07369	1.64577	1.00538	22613	2080	0.999053	0.00939041	1.06974	0.109313	1.32833
Myo6	9.38361	-2.3412	-1.27069	3.111	-1.96188	-1.33514	3.64212	1.39628	3803	2489	0.0823838	0.0190051	0.524523	0.184881	1.32801
Stx1a	1.60684	1.26216	1.10145	1.64476	1.18811	1.2442	1.2369	1.33751	23260	1901	0.999969	0.00638913	1.04094	0.0813782	1.32774
5830454E08Rik	1.42094	-1.08086	1.1498	1.99886	1.56515	1.19259	2.91444	1.45427	22506	1518	0.99854	0.00251972	1.07428	0.040191	1.3269
Atxn7l3	1.11112	1.15371	1.24793	1.0733	1.09998	1.48568	1.88498	1.5567	22946	2117	0.999762	0.00995746	1.05497	0.113888	1.32668
Zfp551	1.38503	1.27312	1.47585	1.32774	1.19886	1.18675	1.36413	1.4004	23364	1684	0.999986	0.00397844	1.03632	0.0572031	1.32648
Zc3h13	1.39247	1.23699	1.00124	1.56095	1.1791	1.19847	1.09878	1.94138	22870	2127	0.99966	0.0101768	1.05836	0.115849	1.32617
Btbd2	1.66762	1.31341	1.32697	1.22626	1.08729	1.18455	1.32166	1.47834	23266	1905	0.99997	0.00642052	1.04067	0.0816063	1.32576
3830403N18Rik	1.91419	2.3227	1.50209	-2.36118	1.4098	1.93329	1.79295	2.08605	21102	878	0.983186	0.000165201	1.12813	0.00455581	1.32499
Rnf168	1.53463	1.27014	1.50881	1.43407	1.14194	1.20675	1.33096	1.17179	23268	1802	0.999971	0.00500434	1.04058	0.067242	1.32489
Actr1b	1.42587	1.35469	1.10893	1.58913	1.20603	1.00582	1.36302	1.54552	22983	2051	0.99981	0.00888614	1.05332	0.104905	1.32488
Klhdc10	1.29339	1.02209	1.32253	1.16052	1.09266	1.22289	2.29514	1.18888	22520	2547	0.998636	0.0210387	1.07371	0.200004	1.32476
Gm17305	1.36914	1.16317	1.0372	1.04425	1.02508	1.78509	1.30351	1.86073	22293	2609	0.99747	0.0231524	1.08338	0.214868	1.32352
Dtnb	1.43112	1.21167	1.29963	1.47993	1.44644	1.23537	1.33791	1.14475	23269	1736	0.999971	0.00443481	1.04054	0.0618548	1.32335
Scg3	1.26261	1.48759	1.28792	1.43051	1.03028	1.39091	1.30574	1.39062	23049	1888	0.99988	0.00618469	1.05037	0.0793167	1.32327
Setd7	1.09826	1.31939	1.16188	1.45415	1.38313	1.00975	1.08843	2.06956	22838	2040	0.999604	0.00868666	1.05979	0.103103	1.32307
Bok	1.51872	1.24977	1.1853	1.47406	1.42421	1.16617	1.33069	1.23529	23294	1798	0.999975	0.0049746	1.03943	0.0669911	1.32303
LOC102308570	1.27774	1.33568	1.4011	1.34756	1.51735	1.13748	1.24459	1.32269	23301	1642	0.999979	0.00366621	1.03912	0.0540621	1.32302
Fez1	2.55268	2.65449	-1.14015	2.78553	2.52861	1.94061	-2.6436	1.90581	16404	930	0.816217	0.000217239	1.20477	0.00565591	1.323
Hey1	3.78492	4.38811	-1.63344	3.11846	-1.89719	-1.17468	1.19238	2.80506	7891	1553	0.328026	0.00284806	1.00653	0.0444044	1.32295
Cdk2ap1	1.22974	1.01195	1.34372	1.79968	1.08237	1.36552	1.23956	1.50917	22629	2310	0.999111	0.0139371	1.06905	0.146087	1.32271
LOC102642717	2.81092	-1.27904	2.47008	2.92002	-1.64888	1.5166	1.62061	2.16979	16779	1154	0.833976	0.000702515	1.20347	0.01474	1.32251
Fam160b1	1.20772	1.19618	1.08559	1.62527	1.10538	1.23364	2.08109	1.04413	22718	2312	0.999349	0.0139937	1.06511	0.146553	1.32238
Nit1	1.66258	1.03967	1.34374	1.24831	1.24846	1.21288	1.29814	1.52399	22942	2145	0.999752	0.0104882	1.05514	0.118392	1.32222
Clk2	1.49674	1.29142	1.31719	1.56116	1.14109	1.19802	1.26238	1.30852	23307	1821	0.99998	0.00522405	1.03885	0.0694618	1.32207
A430005L14Rik	1.67592	1.31234	1.48059	1.2786	1.17824	1.23326	1.0415	1.37372	23151	1875	0.999941	0.00603601	1.04581	0.0779467	1.32177
Hdhd3	1.36334	1.26027	1.29015	1.46712	1.36324	1.28024	1.29762	1.2513	23340	1648	0.999983	0.00373105	1.03739	0.054818	1.32166
AI661453	1.31578	1.43028	1.39896	1.3738	1.38437	1.33125	1.32049	1.01585	22856	1725	0.999632	0.00429521	1.05898	0.0602899	1.32135
Suds3	1.16349	1.32482	1.41767	1.26798	1.37742	1.32312	1.4517	1.23688	23306	1598	0.99998	0.00314253	1.0389	0.0476158	1.32038
Sash1	8.66482	1.0396	-1.13383	-1.49628	-1.33341	-1.1732	3.47687	2.51545	7645	2862	0.312172	0.0330954	0.9887	0.279993	1.32
Limk2	1.28919	1.12957	1.222	2.00642	1.11154	1.48384	1.0469	1.27	22945	2252	0.999762	0.0127774	1.05501	0.13738	1.31993
Gm5148	1.24833	1.32399	1.27933	1.42924	1.36158	1.3315	1.24043	1.34465	23345	1620	0.999983	0.00334159	1.03716	0.0499444	1.31988
Gm10778	2.85291	1.0025	1.17168	1.65331	-1.39658	1.18097	2.09425	1.99886	19660	1922	0.94806	0.00675133	1.16762	0.085052	1.31974
Ap2b1	1.8026	1.32858	1.90775	1.29832	1.42165	1.97159	1.87993	-1.05447	22649	1079	0.999181	0.000468756	1.06818	0.010519	1.31949
Gm10722	1.40804	1.3177	1.45179	1.50312	1.02041	1.23729	1.42243	1.19354	22955	2004	0.999775	0.00810432	1.05457	0.0979192	1.31929
Gm15575	3.90673	1.96116	-1.58898	3.64351	-1.34469	-1.15727	2.14776	2.98569	10712	1343	0.503233	0.00145211	1.13749	0.0261802	1.31924
Clic3	1.28223	1.42157	1.19138	1.4888	1.25396	1.23522	1.2083	1.47166	23321	1721	0.999982	0.00427869	1.03823	0.0601976	1.31914
Tnfrsf18	1.27549	1.03878	1.23087	2.14973	1.05809	1.47383	1.28849	1.03099	22026	2748	0.995631	0.0289188	1.09449	0.254807	1.31828
Fahd2a	1.26851	1.12703	1.65917	1.12761	1.32676	1.46339	1.36037	1.20511	23101	1896	0.999912	0.00628505	1.04804	0.0802637	1.31724
Gm26020	-1.66674	1.17813	2.51501	1.45402	1.48881	1.88727	2.41227	1.26903	21407	1098	0.988245	0.00053525	1.11778	0.0118033	1.31723
Dcaf7	1.17035	1.43776	1.40517	1.13403	1.11986	1.30018	1.11799	1.84633	23142	1859	0.999939	0.00574609	1.04622	0.0748413	1.31646
Zbtb41	3.64634	-1.29957	1.26776	1.47593	1.09099	1.08382	1.52448	1.74097	21506	1988	0.989496	0.00781646	1.11405	0.0952012	1.31634
Fbxo46	1.2117	1.46916	1.37945	1.26836	1.17183	1.31139	1.14234	1.57636	23293	1685	0.999975	0.00398794	1.03947	0.0573056	1.31632
Map7	1.34143	1.32946	2.0078	2.20952	1.41587	2.09628	1.37072	-1.24609	21973	1102	0.995244	0.000545162	1.0967	0.0119782	1.31562
Ikbkb	1.32248	1.24545	1.08562	1.08916	1.02791	1.73222	1.16722	1.85198	22679	2355	0.999246	0.0149143	1.06683	0.153342	1.31526
Fam174a	2.26769	1.2991	1.92201	-1.04923	1.46432	1.40959	1.6093	1.59876	22835	1149	0.999594	0.00068806	1.05992	0.0144996	1.31519
Coa7	1.41967	1.26377	1.36041	1.05793	1.05205	1.47313	1.19306	1.69904	22868	2124	0.999658	0.0100748	1.05845	0.114849	1.31488
Kbtbd3	2.14676	1.18438	1.62817	1.61614	-1.00465	1.27639	1.68556	1.98237	23050	1294	0.99988	0.00122331	1.05033	0.0228903	1.31439
Ctnnbl1	1.20525	1.33783	1.07379	1.43046	1.52979	1.31963	1.17924	1.43822	23196	1787	0.999958	0.00488209	1.0438	0.06615	1.31428
Nudt14	1.37466	1.24024	1.30121	1.37769	1.27334	1.31682	1.24378	1.38618	23354	1709	0.999985	0.00422459	1.03677	0.0598537	1.31424
Nfrkb	1.53318	1.00932	1.35635	1.44646	1.27728	1.33316	1.33924	1.21443	22744	2133	0.999397	0.0102602	1.06395	0.11647	1.31368
Cabyr	2.592	2.79542	2.53036	1.2917	2.74186	2.17801	3.04405	-6.6649	19544	542	0.944562	1.4e-05	1.17021	0.000627306	1.31356
Nav2	1.21833	1.24234	1.35344	1.49121	1.46406	1.36283	1.21233	1.15972	23246	1683	0.999966	0.00397679	1.04156	0.0572133	1.31303
Nt5m	1.45097	1.31553	1.21362	1.31815	1.33405	1.21933	1.34509	1.30696	23328	1742	0.999983	0.00449345	1.03792	0.0624569	1.31296
Olfr1366	1.25846	1.38737	1.3448	1.393	1.35813	1.27178	1.18901	1.29911	23313	1645	0.999981	0.00368934	1.03858	0.054304	1.31271
Gm10419	1.52823	1.78562	1.65782	1.83483	1.76243	-1.08315	1.80565	1.20884	22447	1202	0.998243	0.000883823	1.07678	0.0178037	1.31253
Fam92a	5.32102	-1.25575	1.35607	2.53333	1.16631	1.20738	1.41742	-1.24735	18806	1937	0.917265	0.00689134	1.18099	0.0861435	1.3123
Nek3	1.19074	1.26415	1.31751	1.35376	1.49685	1.31227	1.22804	1.33369	23304	1650	0.99998	0.00373353	1.03899	0.0547879	1.31213
Sqstm1	1.60576	1.20415	1.34568	-1.11024	1.35602	1.30991	1.31401	3.46935	22498	1391	0.998505	0.00173502	1.07462	0.0302013	1.31183
Zfp40	2.52252	1.09783	1.80337	1.62652	-1.17811	1.0814	1.96357	1.57376	21671	1730	0.991764	0.00436171	1.1081	0.0610462	1.31136
Uhmk1	1.34198	1.15406	1.02164	1.08987	1.23891	1.42666	1.39667	1.82027	22858	2245	0.999639	0.0123372	1.0589	0.13306	1.31126
Hprt	1.95885	1.19956	1.62529	-1.02198	1.71554	1.60284	1.74775	1.65987	22943	1139	0.999755	0.00066328	1.0551	0.0141001	1.31096
Fgfbp1	1.27794	1.24664	1.39944	1.39027	1.25193	1.28145	1.28034	1.3596	23335	1712	0.999983	0.00424359	1.03761	0.0600175	1.31095
Trim32	3.63874	-1.21007	1.63554	1.16128	-1.14075	1.38508	3.97251	1.0447	18461	1974	0.903684	0.0076017	1.18525	0.0932421	1.31088
Cyth3	3.09869	1.207	1.62167	2.36947	-2.43446	1.65196	1.30416	1.66761	18923	1203	0.921737	0.000888779	1.17941	0.0178886	1.31076
Jmjd8	3.28574	1.08307	2.25017	1.37977	1.24229	1.0211	-1.04222	1.2605	21928	2153	0.994804	0.0106976	1.09847	0.120307	1.31005
Klc2	1.55849	1.30356	1.09581	1.33726	1.29262	1.29222	1.35243	1.24723	23256	1867	0.999969	0.00584769	1.04112	0.0758382	1.30995
Smarca2	3.03675	1.89457	1.69271	2.95191	-1.23456	1.78258	1.3593	-1.00598	20645	1169	0.974105	0.000752901	1.14246	0.0155945	1.30966
Gm26254	1.27636	1.279	1.19683	1.55809	1.33144	1.47086	1.06312	1.29867	23182	1809	0.999954	0.0050857	1.04443	0.0680708	1.3093
Synj2bp	1.56464	1.00914	1.09551	1.42671	1.3117	1.29136	1.36319	1.40997	22686	2318	0.999257	0.0140346	1.06652	0.146601	1.30903
Tmem138	1.23075	1.15541	1.41418	1.41152	1.20581	1.34238	1.27666	1.43227	23288	1837	0.999974	0.00544047	1.03969	0.0717093	1.30862
Abca2	1.29154	1.37219	1.39871	1.15225	1.37723	1.38057	1.21011	1.28531	23265	1686	0.99997	0.00400116	1.04072	0.0574614	1.30849
Fdps	1.20633	1.24408	1.62198	1.36311	1.27906	1.39426	1.11144	1.2448	23220	1714	0.999963	0.0042535	1.04273	0.0600875	1.30813
Rnf113a1	1.49564	1.22671	1.32192	1.44689	1.16333	1.06039	1.31034	1.4391	23212	1994	0.999961	0.00791847	1.04308	0.0961535	1.30804
Ddx54	1.32164	1.31952	1.11571	1.22506	1.28054	1.29394	1.33421	1.57197	23295	1818	0.999975	0.0051778	1.03938	0.0689604	1.30782
Tead4	3.21719	1.38067	-1.04591	3.3316	-1.17927	1.1593	1.87503	1.72375	20819	1555	0.977495	0.00286127	1.13685	0.0445531	1.3078
Pex3	2.08361	1.05831	2.05598	1.48929	1.3395	1.20023	2.45143	-1.21994	21447	1513	0.988779	0.00248338	1.1163	0.0397422	1.3073
Fam193b	1.22838	1.20057	1.02398	1.82527	1.07265	1.08855	1.41947	1.59903	22824	2486	0.999575	0.0188795	1.06041	0.183882	1.30724
Zik1	1.41571	1.27962	1.36892	1.32	1.06146	1.23241	1.53658	1.23933	23164	1973	0.999947	0.00757031	1.04523	0.0929042	1.30675
Ppp2r1a	1.59079	1.00851	1.50963	1.23779	1.033	1.12121	1.03496	1.91772	21959	2875	0.99515	0.0336369	1.0973	0.283287	1.3067
Kdm4c	1.41475	1.13009	1.15655	1.35037	1.0721	1.11534	1.53986	1.6744	23058	2341	0.999883	0.0145372	1.04997	0.150359	1.30668
Gm9174	1.26184	1.25323	1.50819	1.07786	1.14646	1.65345	1.04275	1.50958	22901	2020	0.99971	0.00835171	1.05698	0.100109	1.30667
D230025D16Rik	1.25719	1.25539	1.41805	1.35983	1.02736	1.13351	1.22694	1.77247	22969	2126	0.999793	0.0101714	1.05394	0.115842	1.30634
Dus2	1.28622	1.23486	1.72283	1.13694	1.33553	1.17907	1.27684	1.26988	23191	1861	0.999956	0.00578161	1.04402	0.075223	1.30527
Cdc73	1.54962	1.08857	1.3396	1.23876	1.05351	1.23862	1.49009	1.44316	22951	2392	0.999774	0.0157795	1.05475	0.159728	1.30524
Ttbk2	2.76123	1.3618	1.54041	2.15047	1.26674	1.39826	1.65217	-1.69039	21418	1166	0.988341	0.000745467	1.11732	0.0154803	1.30509
Med17	1.48467	1.04084	1.71097	1.06379	1.10653	1.13762	1.31548	1.57987	22513	2596	0.998613	0.0226383	1.07402	0.211148	1.30497
Porcn	1.58667	1.22838	1.42035	1.37809	1.01275	1.08498	1.39727	1.33108	22843	2302	0.999611	0.0137988	1.05956	0.145139	1.30495
Syap1	2.06581	-1.04251	1.24297	1.06206	1.08685	1.40033	2.30803	2.31259	22250	1761	0.997235	0.00463924	1.08522	0.0637876	1.30452
Tcf25	1.52331	1.34073	1.12616	1.25725	1.23709	1.1132	1.28483	1.54667	23252	1955	0.999967	0.0071825	1.0413	0.0889565	1.30366
Hddc2	1.45546	1.10517	1.5199	1.36274	1.50485	1.26662	1.12614	1.08541	22930	2083	0.999743	0.0094218	1.05568	0.10952	1.30329
Bod1l	1.73674	1.04761	1.10838	1.35977	1.16597	1.202	1.19139	1.61304	22832	2474	0.999589	0.0184954	1.06005	0.181015	1.30311
Nipal2	1.84735	1.85244	1.79678	2.07498	-2.90166	1.94513	1.91895	1.89085	18765	855	0.915971	0.000144137	1.1819	0.00408187	1.3031
Ahnak	1.73799	1.39729	-1.04836	4.82926	1.32837	-1.16244	1.73761	1.60017	20545	1622	0.971516	0.0033672	1.14497	0.0502651	1.30249
Fam65a	2.6457	1.22444	-1.1076	3.55077	-1.11008	1.03317	1.84514	2.3241	19960	1785	0.956568	0.00486763	1.16039	0.066028	1.30071
Btd	1.61621	1.01654	1.36731	1.3263	1.16637	1.368	1.14478	1.3909	22729	2295	0.999371	0.0137071	1.06462	0.144614	1.29955
Mapk1ip1	1.36603	1.08398	1.02507	1.53513	1.06694	1.28826	1.58415	1.44561	22698	2628	0.999297	0.0237724	1.066	0.219026	1.2994
Rab11fip5	1.7854	2.17897	1.40803	1.88437	2.25715	1.36718	1.44867	-1.93577	21141	1056	0.983873	0.000409697	1.12684	0.00939394	1.29925
Foxo1	1.80753	-1.25385	1.44913	2.17641	1.26011	1.5056	1.7435	1.70382	22164	1286	0.99671	0.00119192	1.08885	0.0224417	1.29903
Gm22738	1.20364	1.30706	1.33385	1.18811	1.18685	1.31137	1.44773	1.41128	23291	1806	0.999974	0.00505431	1.03956	0.067763	1.29874
Pafah1b2	2.9792	1.24641	1.19374	1.27141	1.24966	2.0209	1.72464	-1.29994	21769	1413	0.992831	0.00180895	1.1043	0.0309979	1.29825
Mfn2	1.23898	1.16663	1.26184	1.4516	1.31062	1.3979	1.42225	1.13073	23184	1884	0.999955	0.00613183	1.04434	0.0788057	1.29757
1700049G17Rik	1.46662	1.05081	1.36047	1.10824	1.29492	1.34573	1.44926	1.30392	22836	2261	0.999599	0.0129765	1.05987	0.138965	1.2975
Anapc16	1.85622	1.13052	1.19594	1.29284	1.06623	1.1473	1.15627	1.53394	22994	2500	0.999829	0.0194652	1.05283	0.188524	1.29741
Spred2	4.00028	-1.26986	-1.85018	2.75649	1.48537	-1.98325	4.56721	2.66967	7395	1342	0.294876	0.0014455	0.965494	0.0260805	1.29697
Arhgap44	1.251	1.41693	1.39588	1.49827	1.29733	1.22601	1.00044	1.28859	22881	1943	0.999686	0.00703713	1.05788	0.0876943	1.29681
Tnfrsf12a	1.02888	1.64065	1.06462	1.15526	1.38114	1.12631	1.40848	1.56886	22903	2100	0.999715	0.0096634	1.0569	0.111419	1.29678
Ap3m2	1.86464	1.06626	1.19425	1.07538	1.19829	1.33995	1.42074	1.21395	22727	2552	0.999364	0.0211647	1.06471	0.200807	1.29668
Rras	5.77454	1.23732	-1.38487	1.40058	1.06199	-1.34629	1.67567	1.94896	14788	2178	0.734622	0.011066	1.20283	0.123021	1.29599
Mir181a-2	1.88232	1.33768	1.53119	1.71284	1.50207	1.89105	1.55097	-1.04083	22759	1103	0.999427	0.000545162	1.06328	0.0119674	1.29591
Klhdc8b	1.38971	1.30965	1.14294	1.5881	1.14648	1.30282	1.31985	1.16752	23193	1968	0.999956	0.00741792	1.04393	0.0912652	1.29588
Fam219b	1.28652	1.18057	1.24471	1.54461	1.21583	1.23931	1.27902	1.37461	23273	1945	0.999972	0.00706769	1.04036	0.0879846	1.29565
Emc6	1.66507	1.02991	1.15073	1.17127	1.18595	1.03624	1.28708	1.83813	22525	2739	0.998643	0.0285632	1.07348	0.252501	1.29555
Mtrr	1.27787	1.15897	1.27033	1.17147	1.25158	1.73402	1.0566	1.44104	23059	2037	0.999883	0.00860777	1.04992	0.102317	1.29523
Ppp2r5d	1.75864	1.50348	-1.00591	1.54566	1.31385	1.48609	1.77827	1.9811	23207	1138	0.99996	0.00066328	1.04331	0.0141125	1.29515
Exoc7	1.39987	1.17309	1.37827	1.20067	1.12068	1.21813	1.43345	1.42719	23235	2039	0.999964	0.0086594	1.04205	0.10283	1.29392
Zfp72	1.35585	1.251	1.38998	1.1731	1.02768	1.26165	1.67449	1.21431	22916	2223	0.999729	0.0119841	1.05631	0.130531	1.29351
Gm13735	1.02464	1.73305	1.23061	1.35215	1.50075	1.16372	1.0826	1.25891	22935	1982	0.999744	0.00768595	1.05545	0.0938951	1.2933
Nub1	1.33944	1.15042	1.17165	1.20243	1.20786	1.28399	1.31931	1.67132	23227	2043	0.999963	0.0087515	1.04241	0.10372	1.2933
AW554918	1.80203	1.24385	1.06205	2.54503	1.17368	1.10576	2.45434	-1.04742	22209	1833	0.996952	0.0053938	1.08691	0.0712493	1.29242
Gm25926	1.36953	1.28805	1.25344	1.55282	1.1885	1.30682	1.04775	1.32881	23134	1971	0.99993	0.00749597	1.04657	0.0920852	1.29197
Cnot7	1.45229	1.21552	1.28708	1.32834	1.06882	1.31489	1.43638	1.23054	23159	2068	0.999944	0.00927849	1.04545	0.108636	1.29173
Uqcc2	2.11042	1.19736	2.12905	1.49094	1.67707	1.80315	1.28359	-1.35843	21770	1157	0.992845	0.000710362	1.10426	0.014866	1.29164
Calm1	1.51912	1.23668	1.13747	1.14825	1.34527	1.05122	1.50873	1.38105	23084	2186	0.999898	0.0113067	1.0488	0.125238	1.29097
Zmat3	1.45991	1.27163	1.22565	1.26824	1.0965	1.43309	1.38131	1.19031	23190	1985	0.999956	0.00772602	1.04407	0.0942418	1.29083
Rnf215	1.57656	1.02708	1.21907	1.53569	1.03172	1.08996	1.48181	1.36456	22375	2881	0.997942	0.0338223	1.07992	0.284255	1.29081
Slc39a9	1.67979	1.10875	1.44143	-1.01818	1.1727	1.62605	1.84042	2.47257	22737	1417	0.999383	0.00182877	1.06426	0.0312491	1.29044
Git2	1.83319	1.79132	1.10147	2.08629	-1.24593	1.16039	1.74305	1.85265	21672	1493	0.991766	0.00233759	1.10805	0.0379102	1.2903
Lin37	1.1901	1.36976	1.38928	1.22414	1.3989	1.13241	1.24236	1.36965	23236	1840	0.999964	0.00552843	1.04201	0.07275	1.28957
Scoc	2.95332	-1.27199	1.94306	2.08043	-1.04841	1.24345	1.95898	2.45684	20623	1251	0.97362	0.00106761	1.1431	0.0206635	1.28946
Smad9	1.31428	1.17788	1.25409	1.34104	1.24357	1.28885	1.29256	1.38921	23282	1939	0.999974	0.00693718	1.03996	0.0866271	1.28768
Gm17383	1.20123	1.30494	1.334	1.16759	1.20549	1.37559	1.10023	1.61103	23195	1889	0.999957	0.00619419	1.04384	0.0793965	1.28751
Dtwd2	1.41703	1.07565	1.30661	1.34205	1.22018	1.32257	1.29142	1.31635	23052	2183	0.999881	0.0111907	1.05024	0.124123	1.28648
Acsl6	1.25648	1.41085	1.29043	1.48332	1.36814	1.29161	1.13421	1.05588	22957	1918	0.999775	0.00668525	1.05447	0.0843952	1.28636
Prdm9	1.56148	1.29101	1.14321	1.2093	1.33327	1.14237	1.34787	1.26214	23204	2012	0.99996	0.00826498	1.04344	0.0994632	1.28633
Zfp36l1	1.89723	1.40558	1.07012	1.41802	1.79847	-1.04709	1.95285	1.79487	22663	1399	0.999216	0.0017536	1.06756	0.0303502	1.28626
Msantd3	1.22124	1.11824	1.32895	1.84867	1.15147	1.07851	1.36342	1.1789	22973	2409	0.999798	0.0164957	1.05376	0.165799	1.28618
Ercc3	1.42673	1.08773	1.29171	1.07517	1.12107	1.16926	1.3628	1.7538	22830	2539	0.999585	0.0207554	1.06014	0.197932	1.28603
2810006K23Rik	1.37078	1.20462	1.2045	1.1878	1.34864	1.1451	1.42427	1.3997	23244	1999	0.999965	0.00800644	1.04165	0.0969785	1.28568
Fbxl2	1.19237	1.29262	1.43811	1.34343	1.35138	1.20435	1.24376	1.21688	23234	1828	0.999964	0.00537728	1.0421	0.0712254	1.28536
Dync1i1	1.284	1.30262	1.24256	1.36271	1.27646	1.23745	1.29651	1.2804	23283	1868	0.999974	0.00585016	1.03992	0.0758298	1.28534
Upf2	1.04008	1.25759	1.23618	1.22813	1.39923	1.33631	1.40839	1.37078	23143	1879	0.999939	0.00607112	1.04617	0.0782331	1.28459
Grb10	5.37017	-1.17566	-1.38416	4.48973	1.31294	-1.58768	1.63554	1.61225	10328	2086	0.481218	0.00943047	1.12817	0.109463	1.28414
Ccrn4l	1.26427	1.26074	1.21192	1.20936	1.42593	1.21406	1.33858	1.34615	23261	1900	0.999969	0.00638541	1.0409	0.0813737	1.28388
Zbtb44	2.26661	-1.03634	1.53671	1.54026	1.35398	1.14869	1.85567	1.60488	22788	1439	0.999492	0.00194069	1.06199	0.0326546	1.28381
Zscan30	1.21329	1.13808	1.24948	1.5465	1.15838	1.07332	1.47615	1.41507	23098	2273	0.99991	0.0131723	1.04818	0.140317	1.28378
Zfp704	2.07616	1.48452	1.15431	1.99536	-1.01038	1.63127	1.31138	1.62684	22949	1395	0.999771	0.00174328	1.05484	0.0302581	1.28368
Lss	1.31609	1.13246	1.29553	1.24035	1.30184	1.34011	1.36118	1.27944	23201	2001	0.999959	0.00807376	1.04358	0.0976962	1.28337
Ppapdc1b	1.17681	1.29507	1.08961	1.76458	1.28064	1.11714	1.02277	1.51497	22851	2306	0.999625	0.0138715	1.05921	0.14565	1.2827
Tspyl2	1.46097	1.17191	1.46931	1.09119	1.24914	1.07756	1.25318	1.48469	23018	2272	0.999851	0.0131657	1.05176	0.140308	1.28224
Izumo4	1.49595	1.24059	1.24252	1.50609	1.27863	1.34006	1.1453	1.0078	22688	2110	0.99927	0.00982406	1.06644	0.112735	1.28212
Slco1b2	1.20694	1.39767	1.25563	1.1938	1.27256	1.30695	1.24306	1.37997	23255	1862	0.999967	0.00582332	1.04116	0.075725	1.28207
Cml2	1.3006	1.04868	1.29299	1.25257	1.34165	1.34504	1.31125	1.36216	22928	2204	0.999741	0.0115888	1.05577	0.127314	1.28187
Urgcp	1.53992	1.146	1.21694	1.16269	1.0554	1.37562	1.3226	1.43107	23009	2403	0.999844	0.0161946	1.05216	0.163179	1.28128
Jade3	1.71362	1.06025	1.25397	1.42046	1.19046	1.11631	1.23337	1.25898	22876	2517	0.999673	0.0197832	1.0581	0.19031	1.28093
Ctcf	1.01633	1.08999	1.10937	1.54116	1.03658	1.22771	1.21564	2.0106	22451	2830	0.998283	0.0318953	1.07663	0.27289	1.28092
Sec62	2.11403	1.1293	1.24293	1.57546	-1.0985	1.42234	1.96533	1.89497	22364	1546	0.997909	0.00277743	1.08041	0.0434994	1.28073
E030047D23Rik	1.2864	1.33992	1.22941	1.43428	1.26712	1.23085	1.2307	1.22685	23248	1903	0.999966	0.00641185	1.04147	0.0815817	1.28069
Gm25991	1.21523	1.31965	1.20091	1.32399	1.31242	1.21117	1.28491	1.37613	23270	1894	0.999971	0.0062644	1.04049	0.0800845	1.28055
Fam76a	2.46164	1.27345	-1.09798	1.58565	1.41372	1.17018	1.94684	1.48968	22457	1492	0.998317	0.00233263	1.07638	0.0378552	1.2804
Aplp2	3.72596	1.13184	-1.10847	2.81522	1.05587	-1.0952	1.72608	1.98825	19671	2072	0.948467	0.00930285	1.16747	0.108711	1.27994
Wipi2	1.3832	1.23423	1.35498	1.41354	1.21875	1.26888	1.00386	1.35788	22913	2119	0.999727	0.00997976	1.05645	0.114035	1.27941
Commd1	1.36113	1.06633	1.25253	1.05061	1.28973	1.20902	1.41053	1.59435	22681	2526	0.999249	0.0200789	1.06674	0.192466	1.27928
Map9	1.35455	1.06967	1.21024	1.42794	1.29394	1.34947	1.34603	1.17829	22963	2256	0.999782	0.0128419	1.05421	0.137828	1.27877
Stambp	1.48368	1.2451	1.30366	1.00658	1.3272	1.24666	1.42827	1.18897	22708	2206	0.999319	0.0116214	1.06555	0.127557	1.27876
Aldh1a3	1.33718	1.26926	1.26652	1.4832	1.17875	1.2844	1.30504	1.105	23140	1991	0.999936	0.00788172	1.0463	0.0958513	1.27867
Synpo2	1.37818	1.53268	1.10023	1.50729	1.30424	1.01723	1.2325	1.15654	22849	2286	0.99962	0.0134886	1.05929	0.14287	1.27861
Mtbp	1.24109	1.14807	1.52309	1.5812	1.05772	1.27723	1.15457	1.24534	22979	2321	0.999805	0.0140862	1.0535	0.14695	1.27854
Trim68	1.53983	1.25231	1.1846	1.39467	1.26131	1.00954	1.42311	1.15955	22902	2317	0.999715	0.0140297	1.05694	0.146612	1.27811
Use1	1.05095	1.63634	1.14317	1.27533	1.45214	1.27511	1.1596	1.23171	23015	1975	0.999848	0.00760501	1.05189	0.0932354	1.27804
Amz2	2.9475	1.33698	1.34032	1.46572	1.47311	1.51462	2.29091	-2.14607	21015	1108	0.981423	0.000575311	1.13077	0.0125722	1.27789
Rttn	1.18533	1.11898	1.32718	1.3512	1.13067	1.11623	1.57692	1.41528	23091	2285	0.999904	0.0134866	1.04849	0.14291	1.27772
Zfand2b	1.00993	1.3406	1.43554	1.45131	1.37747	1.05848	1.17124	1.37525	22908	2060	0.99972	0.00910379	1.05667	0.107005	1.27748
Arf6	1.22845	1.27224	1.07895	1.14965	1.18151	1.12592	1.33712	1.84439	23069	2244	0.999888	0.0123351	1.04947	0.133097	1.27728
Zfp524	1.23512	1.18589	1.24913	1.39078	1.28197	1.17732	1.19722	1.49955	23243	2011	0.999965	0.00825053	1.0417	0.0993386	1.27712
Fiz1	1.25013	1.48067	1.06597	1.23362	1.21956	1.09966	1.20942	1.6566	23064	2171	0.999886	0.0109115	1.0497	0.121695	1.27695
Fbxw7	1.86539	1.34292	1.24858	1.65495	-1.19643	1.88034	1.86852	1.54951	22060	1320	0.995988	0.00135712	1.09319	0.0248939	1.27672
Coq6	1.38565	1.12855	1.31714	1.39813	1.14008	1.14413	1.4299	1.26774	23136	2250	0.999933	0.0127634	1.04648	0.137351	1.27642
Sri	1.29086	1.08075	1.01859	1.31546	1.14314	1.06157	1.31342	1.98631	22569	2837	0.998879	0.0323657	1.07164	0.276232	1.27626
Nqo2	2.25616	-1.19368	1.80276	1.01303	1.38344	2.06554	1.37898	1.50294	21385	1564	0.987931	0.00289679	1.11858	0.0448465	1.27615
Gm5785	1.33406	1.13667	1.42008	1.39126	1.48542	1.06396	1.13602	1.23971	23020	2234	0.999851	0.0121877	1.05167	0.132095	1.2759
Gm6598	1.39548	1.30385	1.29313	1.31036	1.14904	1.26292	1.37169	1.11846	23163	2002	0.999946	0.00808326	1.04527	0.0977622	1.27562
Usp4	1.18707	1.19333	1.31694	1.15638	1.21595	1.10495	1.32039	1.70844	23156	2129	0.999943	0.0102032	1.04559	0.11604	1.27543
Tet1	1.72549	-1.31294	3.05211	5.26822	-1.34439	1.90781	2.22293	-1.31646	12877	1446	0.629043	0.00197704	1.18281	0.0331051	1.27535
Nudt16l1	1.2983	1.21237	1.47587	1.09037	1.088	1.18984	1.54828	1.29972	22990	2290	0.999825	0.013563	1.05301	0.143406	1.27534
Kdr	10.2379	-1.94037	-1.74002	2.20898	-1.16654	-1.65408	2.71932	1.53645	4114	2681	0.0987982	0.0260364	0.581478	0.235144	1.2752
Vwa8	2.32843	-1.38512	1.03991	1.64434	1.03803	1.37388	2.45117	1.70968	20609	1978	0.973384	0.00761368	1.1436	0.0932002	1.27504
Lin7b	1.2532	1.34122	1.38066	1.28914	1.2803	1.21616	1.22291	1.21382	23225	1893	0.999963	0.00625532	1.0425	0.0800106	1.27468
Wnk2	1.2745	1.29257	1.28275	1.32006	1.31725	1.24452	1.26561	1.19951	23237	1904	0.999964	0.00641308	1.04196	0.0815546	1.2746
Lgals7	1.43809	1.28252	1.19055	1.46194	1.07495	1.19988	1.25573	1.29045	23127	2222	0.999929	0.0119213	1.04688	0.129905	1.27426
Alg6	1.56874	1.27516	1.63527	1.54112	-1.0816	1.57251	2.31501	1.36535	22542	1339	0.998731	0.00142362	1.07277	0.0257431	1.27395
Dlc1	8.34582	-1.33747	-1.37243	2.22803	-1.30902	-1.19076	2.21183	2.61132	7217	2294	0.283902	0.0136877	0.95249	0.144473	1.27341
Gm10688	1.09431	1.4124	1.2382	1.22137	1.33163	1.21806	1.27349	1.39522	23188	1925	0.999956	0.00676083	1.04416	0.085039	1.27309
Rai1	1.20058	1.27444	1.30059	1.58802	1.20577	1.12616	1.2087	1.27992	23187	2030	0.999955	0.0084942	1.0442	0.101315	1.27302
Mief1	1.44621	1.28082	1.24031	1.28654	1.34398	1.20616	1.19584	1.18291	23198	1979	0.999958	0.00765002	1.04371	0.0935978	1.27285
Zfp560	1.66461	1.02113	1.20677	1.37089	1.15002	1.08334	1.359	1.32669	22612	2701	0.99905	0.0269876	1.06979	0.241929	1.27281
Nacc1	1.79317	1.9866	1.64466	1.46816	1.8708	1.23048	-1.15123	1.33145	22245	1247	0.99722	0.00105109	1.08544	0.020409	1.27176
Serp2	1.3187	1.25873	1.30887	1.39209	1.27323	1.28768	1.24158	1.09304	23113	1984	0.999917	0.00772189	1.0475	0.0942389	1.27174
Zfp110	1.60282	1.18985	1.33942	1.19853	1.14957	1.13005	1.31197	1.25004	23161	2242	0.999945	0.0123165	1.04536	0.133015	1.27153
Ipo8	2.59091	-1.04217	1.32879	1.15765	1.10564	1.3248	1.52863	2.1769	22576	1727	0.99889	0.00435097	1.07132	0.0610017	1.27139
Cast	1.40736	1.12544	1.04299	1.54799	1.24046	1.04271	1.36424	1.39526	22831	2644	0.999586	0.0242192	1.06009	0.221793	1.27081
Heatr5a	1.59716	1.81769	1.29902	-1.17367	1.75554	1.30676	1.29544	2.26819	22422	1219	0.998156	0.000961054	1.07789	0.0190894	1.27077
Rprd2	1.3737	1.1947	1.16867	1.48967	1.05321	1.06454	1.16152	1.65705	22926	2546	0.99974	0.020952	1.05586	0.199258	1.27038
Herc2	1.98249	1.0575	1.0258	1.35422	1.10028	1.22341	1.00574	1.41315	22018	3402	0.995594	0.0591215	1.09485	0.420785	1.27032
Tmem220	1.44798	1.22866	1.2356	1.18101	1.27849	1.17877	1.23598	1.37517	23213	2082	0.999961	0.00941725	1.04304	0.10952	1.27021
Arhgap26	1.33771	-1.65716	1.04455	3.83472	1.15801	1.25555	1.67532	1.50957	19974	2125	0.95706	0.0101078	1.16017	0.115172	1.26978
Nfe2l1	2.74562	1.28606	-1.1437	1.79953	1.51667	1.04567	1.18537	1.72085	21793	1762	0.99317	0.00465329	1.10346	0.0639444	1.26951
Gm9948	1.31613	1.04544	-1.01145	1.82712	2.16382	1.76408	1.00146	2.04825	21957	1812	0.995147	0.00510387	1.09739	0.0682009	1.26936
Mecr	1.11484	1.12153	1.33601	1.18515	1.34303	1.5522	1.13589	1.35912	23031	2131	0.999864	0.0102404	1.05118	0.116354	1.26847
Trav8d-1	1.38154	1.2688	1.40604	1.41991	1.29753	1.13111	1.07348	1.16916	23082	2085	0.999898	0.00942923	1.04889	0.109501	1.26845
Zfp236	1.2985	1.25369	1.17323	1.2005	1.18501	1.24963	1.3071	1.4781	23233	2054	0.999964	0.00899393	1.04214	0.106022	1.26822
Xpr1	1.17515	1.21516	1.38082	1.00293	1.17487	1.46895	1.42625	1.29871	22653	2233	0.999185	0.0121819	1.06799	0.132091	1.26785
Plec	1.35784	1.94539	1.37226	5.03984	-1.00339	1.28746	-1.0698	1.21028	21566	1834	0.990311	0.00539462	1.11186	0.0712214	1.26748
Setd2	1.17446	1.16613	1.18517	1.22284	1.09498	1.37193	1.17895	1.73969	23090	2262	0.999904	0.0130186	1.04853	0.139355	1.26677
Pigp	1.35426	1.01402	1.25026	1.29594	1.20018	1.18913	1.3816	1.44807	22692	2493	0.999285	0.0192091	1.06627	0.186566	1.26668
Zfp655	1.56128	1.0896	1.28746	1.22177	1.17194	1.03802	1.45358	1.30677	22863	2630	0.999646	0.0238033	1.05867	0.219144	1.2663
Nedd1	1.21239	1.09562	1.1747	1.02964	1.06815	1.3215	1.29308	1.93264	22449	2846	0.998266	0.0326891	1.07671	0.27811	1.26597
E030002O03Rik	1.20109	1.30566	1.24683	1.27455	1.26429	1.1956	1.25586	1.38171	23239	1981	0.999964	0.00765911	1.04187	0.0936143	1.2657
Gm6548	1.80877	1.07138	1.47085	-1.20216	1.86032	1.71461	1.3693	2.03207	21978	1420	0.995269	0.00184735	1.09648	0.0315	1.26564
Ly6a	4.60748	-1.04848	1.18866	2.30234	-1.1088	1.1097	1.42797	1.64532	20737	2115	0.976012	0.0099459	1.13961	0.113863	1.26552
Pex11b	1.58002	1.19948	1.31496	1.22793	1.30483	1.10859	1.2827	1.10239	23040	2241	0.99987	0.0122851	1.05078	0.132735	1.26511
Cutc	1.62042	1.0687	1.47005	1.00374	1.36448	1.3006	1.21944	1.07168	21986	2754	0.995303	0.0290811	1.09612	0.255679	1.26489
Slc39a3	1.42018	1.32313	1.19326	1.39282	1.1956	1.05745	1.28737	1.24775	23108	2220	0.999915	0.0118474	1.04773	0.129216	1.26469
A530084C06Rik	1.31291	1.35622	1.30613	1.25981	1.27604	1.15157	1.28394	1.16673	23176	2006	0.999952	0.00813571	1.04469	0.0982004	1.26417
Rtf1	1.19827	1.25859	1.20299	1.31248	1.23439	1.15758	1.23766	1.51033	23216	2050	0.999962	0.00887251	1.0429	0.104795	1.26404
H1f0	2.99233	-1.17263	1.39472	2.22303	1.74658	-1.05024	2.17285	1.80374	21177	1301	0.984434	0.00128443	1.12557	0.0239047	1.2638
LOC100503822	2.41371	1.48924	-1.06691	1.90958	1.34058	1.15758	1.74885	1.11455	22448	1613	0.998257	0.00329162	1.07675	0.049411	1.2634
Ppp1r3fos	1.27378	1.30625	1.18954	1.07605	1.39743	1.38718	1.25922	1.21335	22992	2104	0.999825	0.00978276	1.05292	0.112581	1.26285
Snupn	1.67896	1.20951	2.2402	-1.13798	1.16795	1.37423	1.8056	1.762	22483	1352	0.998457	0.00148226	1.07529	0.0265459	1.26256
Tars2	1.06574	1.39969	1.30047	1.4616	1.18864	1.24122	1.13974	1.30255	23099	2029	0.99991	0.00849007	1.04813	0.101316	1.26246
Zfp599	1.23097	1.33721	1.36362	1.24517	1.26275	1.29959	1.1952	1.16332	23173	1950	0.99995	0.00710569	1.04483	0.0882308	1.26223
Emc9	1.13136	1.35648	1.48123	1.21315	1.15401	1.3689	1.01207	1.37707	22854	2148	0.999627	0.0105142	1.05907	0.11852	1.26178
Phf14	1.27487	1.07148	1.06315	1.41587	1.02718	1.06542	1.57217	1.60076	22351	3207	0.997852	0.0490926	1.08098	0.370652	1.26136
Hacl1	2.24937	-1.13071	1.86249	1.36041	1.3544	1.53212	1.22681	1.6354	22466	1389	0.998379	0.00170611	1.07602	0.0297408	1.26129
Gm10065	1.294	1.16484	1.41072	1.18111	1.10328	1.23334	1.33614	1.35683	23126	2277	0.999929	0.0132578	1.04693	0.140979	1.26003
Adam15	2.86714	1.30344	-1.19369	4.36767	1.4271	-1.03161	1.29294	1.04079	19323	2136	0.936984	0.0103139	1.1741	0.116915	1.25922
Zfp2	1.29668	1.04354	1.13589	1.30912	1.14951	1.29925	1.38812	1.45018	22803	2553	0.99953	0.0211692	1.06133	0.200772	1.25904
Dancr	1.3567	1.23919	1.18172	1.36642	1.31773	1.03248	1.13993	1.43762	23012	2314	0.999846	0.0139999	1.05203	0.146491	1.25897
Ssr2	1.27252	1.4586	1.37338	1.26328	1.1821	1.23942	1.12068	1.15877	23107	2048	0.999915	0.00879115	1.04777	0.103936	1.25859
Dgcr2	1.4753	1.11064	1.10532	1.46225	1.11356	1.25963	1.32243	1.2132	22976	2572	0.999801	0.0216305	1.05363	0.203631	1.25779
Capns1	1.4627	1.39436	1.09586	1.27359	1.3391	1.06491	1.22241	1.20907	23013	2289	0.999847	0.0135051	1.05198	0.142857	1.25775
Ifih1	4.99545	-1.18518	1.17684	-1.00003	1.14723	1.33666	1.79041	1.79779	21121	1928	0.983431	0.0067885	1.1274	0.0852541	1.2574
Cwc15	1.63531	1.08438	1.4905	1.02281	1.17156	1.22927	1.11062	1.314	22456	2799	0.9983	0.0308557	1.07641	0.26692	1.25731
Fbxw5	1.2986	1.34109	1.28729	1.04085	1.18713	1.25055	1.43515	1.21753	22859	2260	0.999641	0.0129757	1.05885	0.139018	1.25727
Mcm3ap	1.12558	1.03055	1.2383	1.44382	1.2366	1.19557	1.15419	1.62682	22676	2537	0.999243	0.0206773	1.06697	0.197343	1.25643
Sult5a1	1.38014	1.03641	1.12856	1.41261	1.36609	1.2622	1.39282	1.07123	22493	2640	0.998498	0.0240107	1.07485	0.220216	1.25626
D130062J21Rik	-1.16303	1.49089	1.1911	1.9419	1.39443	1.48924	1.68734	2.01664	22554	1178	0.998785	0.000782637	1.07225	0.0160866	1.25606
Patz1	-1.1042	1.66032	1.39748	2.02983	1.02286	1.98183	1.50777	1.55155	22299	1434	0.997514	0.00193285	1.08313	0.032636	1.25593
Olfr101	1.25649	1.23641	1.32495	1.15581	1.2235	1.33778	1.11861	1.39382	23153	2098	0.999941	0.00964647	1.04572	0.11133	1.25592
Wdr45	1.6232	1.1174	1.08509	1.53137	1.09841	1.12261	1.07587	1.39156	22822	2867	0.999564	0.0333325	1.06049	0.281507	1.25569
Ppm1h	1.60203	1.62494	1.09357	-1.28446	2.14682	1.32997	1.76005	1.77175	22051	1344	0.995915	0.00145253	1.09356	0.0261682	1.25558
Fbxl6	1.11457	1.3359	1.32544	1.28069	1.2251	1.33312	1.20449	1.22533	23162	1980	0.999946	0.00765787	1.04532	0.0936465	1.25558
Ankrd54	1.37129	1.28604	1.26834	1.35769	1.26876	1.13452	1.24092	1.11335	23092	2149	0.999906	0.0105439	1.04845	0.118799	1.25511
Cmtm6	1.2329	1.2689	1.39348	-1.034	1.16584	1.18537	2.4239	2.40069	22659	1498	0.999207	0.00238013	1.06773	0.0384713	1.25463
Atg12	1.45037	1.0288	1.26041	1.43336	1.00124	1.18629	1.25816	1.41819	22114	3055	0.996365	0.0419841	1.09094	0.332753	1.2546
F8a	1.27555	1.11366	1.30287	1.26164	1.21324	1.26265	1.33003	1.27664	23110	2281	0.999915	0.0133862	1.04764	0.142096	1.25453
Ormdl3	1.15626	1.44337	1.09804	1.35527	1.53373	1.16671	1.06844	1.21239	22954	2217	0.999775	0.0117825	1.05461	0.128683	1.25428
Lrrc8b	2.65504	1.83471	2.17362	3.93887	-2.94343	3.136	2.7277	-3.49322	10789	785	0.507756	9.79e-05	1.13952	0.00301911	1.25366
Gm5426	1.35072	1.24419	1.23377	1.29523	1.12805	1.08023	1.26716	1.42897	23133	2315	0.99993	0.0140069	1.04661	0.146501	1.25354
Rab40c	1.50897	1.12318	1.20422	1.22857	1.25254	1.11271	1.27726	1.31612	23075	2452	0.999889	0.0178755	1.0492	0.176517	1.25295
Zbed3	1.27663	1.13215	1.18543	1.6036	1.11034	1.26831	1.14403	1.30256	23027	2473	0.999859	0.0184261	1.05136	0.180408	1.25288
Gm9159	1.23487	1.27267	1.26526	1.2282	1.22865	1.24592	1.27782	1.26777	23202	2052	0.999959	0.00892289	1.04353	0.105288	1.25265
Inpp1	2.43229	1.62907	-1.14491	3.12063	2.06982	-1.05482	1.50218	1.46084	20655	1414	0.974405	0.0018139	1.14225	0.0310608	1.25189
Jrk	1.31608	1.2655	1.25222	1.41058	1.1608	1.18007	1.23617	1.18361	23152	2184	0.999941	0.0111944	1.04577	0.124107	1.25063
Gpr89	3.19725	1.05276	1.46108	1.04546	-1.30632	1.80082	1.28033	1.46571	19721	2385	0.949847	0.0156664	1.1662	0.159048	1.24964
Stoml1	1.3428	1.21714	1.42862	1.25889	1.15452	1.19505	1.05682	1.33959	23053	2278	0.999881	0.0133763	1.05019	0.142177	1.24918
Phtf1	1.40369	1.02306	1.13733	1.64855	1.17452	1.21411	1.35916	1.03258	22068	2956	0.996045	0.0372688	1.09286	0.305274	1.24913
Aox1	1.8877	1.58499	1.58287	1.82794	1.41414	-1.1053	1.64116	1.15923	22179	1408	0.996778	0.00179284	1.08819	0.030831	1.24909
Ccr10	1.26582	1.32017	1.10999	1.28109	1.31304	1.18208	1.21467	1.30329	23144	2158	0.999939	0.0107612	1.04613	0.120741	1.24877
Adh1	8.68155	-1.66325	-2.72486	1.88874	6.45609	-8.33597	8.22951	-2.54287	1763	1486	0.0112886	0.00228844	0.155037	0.037288	1.24862
Ubn1	1.47733	1.0275	1.11983	1.16291	1.04503	1.0967	1.20586	1.84987	22236	3347	0.997161	0.0562681	1.08582	0.407057	1.24813
Gm14334	1.28519	1.2727	1.27951	1.39017	1.23508	1.27344	1.13956	1.10828	23066	2141	0.999886	0.0104002	1.04961	0.117618	1.24799
Grcc10	1.25056	1.15899	1.43795	1.06005	1.6102	1.0678	1.11435	1.27897	22695	2573	0.999295	0.0217127	1.06613	0.204326	1.24736
Kctd5	1.38393	1.02693	1.28726	1.21207	1.05286	1.1957	1.47192	1.34528	22504	2928	0.998523	0.0355772	1.07435	0.294204	1.24699
Rhot2	1.10378	1.27324	1.31374	1.21079	1.36422	1.35032	1.09067	1.25894	23071	2063	0.999888	0.00915417	1.04938	0.107441	1.24571
Arhgef11	1.52534	1.04122	1.12244	1.08663	1.20435	1.06018	1.54631	1.37757	22411	3159	0.998113	0.0465192	1.07837	0.356559	1.24551
Hsd17b11	1.15331	1.43333	1.37049	-1.03254	1.33829	1.33633	1.92602	2.43756	22761	1297	0.999429	0.00124602	1.06319	0.0232614	1.24535
Zfp941	1.64643	1.59635	1.7009	1.62538	1.42892	1.37459	1.63796	-1.04825	22678	1177	0.999245	0.000782637	1.06688	0.0161003	1.24528
Asb13	1.21077	1.07223	1.13362	1.13538	1.08311	1.32838	1.48226	1.51484	22755	2801	0.999414	0.0308941	1.06345	0.267062	1.24507
Med21	1.60616	1.02883	1.03138	1.24888	1.03093	1.19113	1.19022	1.63103	21996	3539	0.995396	0.0659662	1.09572	0.451325	1.24482
Phf20	1.46525	1.35001	1.88833	1.19647	1.50684	-1.08645	1.74059	1.89644	22432	1324	0.99819	0.00137612	1.07744	0.0251662	1.24469
Dync1li2	2.32644	1.31887	-1.11411	1.93131	1.00316	1.40375	1.42294	1.66384	21585	1877	0.990596	0.00604593	1.1112	0.0779915	1.24453
Gm5354	1.18399	1.25647	1.25766	1.25647	1.26601	1.2505	1.23522	1.24534	23174	2099	0.999951	0.00965556	1.04478	0.111382	1.24396
Arhgef25	4.47749	1.96119	-3.71444	3.8228	1.58286	-2.00808	-1.06105	4.88923	6518	1145	0.241002	0.000679387	0.895273	0.0143668	1.24375
Hmg20a	2.30604	1.11222	-1.01398	1.43155	1.18848	1.07217	1.54466	2.30877	22758	1919	0.999421	0.00668732	1.06332	0.0843773	1.24374
Irf6	1.2201	1.18175	1.1844	1.32359	1.26363	1.30525	1.33891	1.13183	23088	2239	0.999903	0.0122405	1.04862	0.132372	1.24368
Mpp5	2.65303	-1.05576	1.24507	1.47654	1.27951	1.12823	1.8492	1.37032	22557	1830	0.998806	0.00538884	1.07213	0.0713005	1.24327
Ralbp1	1.46156	1.27419	-1.06194	1.52596	1.08825	1.29828	1.3876	2.97033	22539	1666	0.998721	0.00385537	1.0729	0.0560324	1.24303
A930017M01Rik	1.20463	1.28819	1.15727	1.36058	1.24791	1.1483	1.26975	1.26449	23145	2205	0.999939	0.011614	1.04608	0.127533	1.24264
Sfxn3	2.66382	1.67322	1.21462	2.16826	1.03155	1.48462	-1.57795	1.28204	20325	1775	0.966048	0.00481188	1.15085	0.0656394	1.24252
Vmn2r118	1.21801	1.30182	1.24478	1.30821	1.24491	1.19639	1.31136	1.11463	23085	2172	0.9999	0.010914	1.04876	0.121667	1.24251
Gm10498	1.20153	1.2293	1.22757	1.32546	1.24701	1.23916	1.17295	1.29579	23171	2156	0.999949	0.0107228	1.04492	0.120422	1.24235
Tbc1d9b	1.41758	1.18688	1.13718	1.0223	1.01304	1.3249	1.34241	1.49423	22219	2991	0.997056	0.0388217	1.08653	0.314273	1.24232
Ubiad1	1.53834	1.12875	1.24075	1.18773	1.16364	1.31	1.1271	1.24157	23019	2499	0.999851	0.0193157	1.05171	0.187151	1.24223
Dynlrb1	1.37164	1.19599	1.25914	1.3061	1.10642	1.11837	1.13916	1.43834	23089	2435	0.999903	0.0174262	1.04858	0.173281	1.24189
Cbx1	1.30723	1.15615	1.08132	1.49085	1.05542	1.15317	1.29437	1.39394	22878	2753	0.999678	0.0290253	1.05801	0.255282	1.24156
Reep1	1.19757	1.40665	1.33285	1.30318	1.02097	1.261	1.24903	1.1611	22771	2441	0.999454	0.0175596	1.06275	0.174179	1.24154
Gm17296	1.29036	1.19646	1.32846	1.39665	1.09891	1.30631	1.04986	1.2645	22977	2410	0.999801	0.0165052	1.05358	0.165826	1.24144
Gm24917	1.29597	1.43936	1.15134	1.49203	1.25692	1.0623	1.11184	1.12171	22899	2416	0.999708	0.0166638	1.05707	0.167003	1.24143
Dppa5a	1.37282	1.36306	1.25223	1.3067	1.18353	1.15128	1.17582	1.12517	23060	2249	0.999884	0.0127436	1.04988	0.137199	1.24133
Ttc12	1.94559	1.10159	1.86712	1.66933	-1.13042	1.54156	1.88629	1.04938	21402	1826	0.988191	0.00535374	1.11798	0.0709912	1.24131
Zfp580	1.93323	1.04374	1.58121	1.46389	-1.05455	1.59856	2.00703	1.35635	22085	1788	0.996181	0.00488291	1.09217	0.0661242	1.24118
Fam72a	-2.10263	1.69412	2.2202	-1.58777	2.32309	1.81205	2.56889	3.00118	17166	781	0.851951	9.71e-05	1.20169	0.00300896	1.24114
Kdelr1	1.04303	1.19997	1.17104	1.06764	1.11805	1.31978	1.34816	1.6574	22779	2569	0.999464	0.0215388	1.06238	0.203005	1.24063
Zfp874b	2.09873	1.21015	-1.06456	1.90414	1.33388	1.07024	1.35279	2.01763	22541	1690	0.998727	0.00405939	1.07281	0.0581598	1.24038
Elmod3	1.14613	1.1691	1.31589	1.19996	1.31945	1.31563	1.19246	1.26181	23111	2197	0.999916	0.0114752	1.04759	0.126468	1.24005
Ttc1	1.70978	1.1669	1.21952	1.12394	1.06708	1.24634	1.13553	1.25016	22871	2767	0.999661	0.0295948	1.05832	0.258974	1.23991
Gm5466	1.37885	1.32093	1.20926	1.39627	1.12816	1.13984	1.11086	1.23484	23073	2359	0.999889	0.0149763	1.04929	0.153718	1.23988
Adck2	1.4185	1.2352	1.27278	1.23331	1.06922	1.07894	1.2505	1.36019	22989	2549	0.999824	0.0210742	1.05306	0.200184	1.23983
Fgf18	1.27532	1.20658	1.20375	1.42707	1.17662	1.15594	1.23124	1.24101	23129	2320	0.999929	0.0140784	1.04679	0.146931	1.23969
Pdxk-ps	1.24413	1.24693	1.23039	1.15671	1.27242	1.26647	1.22219	1.27728	23138	2200	0.999935	0.0115318	1.04639	0.126918	1.23957
Zfp768	1.44476	1.2919	1.26712	1.37184	1.25359	1.02613	1.09201	1.16845	22867	2472	0.999657	0.0183843	1.0585	0.180073	1.23948
Ppp2r3c	1.02037	1.40333	1.3197	1.08235	1.29235	1.0267	1.24695	1.52341	22589	2554	0.998956	0.0211989	1.07077	0.200975	1.2394
Gm5447	1.52115	1.07668	1.19079	1.28058	1.11669	1.13019	1.50321	1.09565	22697	2885	0.999296	0.0340825	1.06604	0.286045	1.23937
Sec61a1	1.08493	1.46605	1.43089	1.00915	1.19164	1.40462	1.14451	1.18152	22482	2382	0.99845	0.0156164	1.07533	0.158741	1.23916
Cab39	1.30533	1.01682	1.15379	1.3149	1.05703	1.13081	1.47034	1.45723	22384	3099	0.998012	0.0436885	1.07956	0.341346	1.23828
6030408B16Rik	1.18098	1.25809	1.37487	1.29042	1.2324	1.21229	1.26573	1.08972	23000	2216	0.999837	0.0117495	1.05257	0.12838	1.23806
Ywhaq	1.49717	1.07384	1.18157	1.35578	1.18962	1.1326	1.32648	1.1469	22821	2723	0.99956	0.0280097	1.06053	0.249064	1.23799
Rpl31-ps21	1.12769	1.40503	1.2272	1.1824	1.38203	1.08143	1.09859	1.39876	22988	2291	0.999819	0.0136105	1.0531	0.143845	1.23789
Usp19	1.04145	1.19746	1.1171	1.1406	1.21882	1.13303	1.07857	1.97587	22777	2642	0.999463	0.0240883	1.06248	0.220761	1.23786
Gm11696	1.261	1.23184	1.31744	1.10551	1.17998	1.24843	1.29867	1.25786	23054	2327	0.999881	0.0141841	1.05015	0.147589	1.23759
Rab4a	1.87551	1.09579	1.62882	1.82471	1.39722	1.81494	1.53497	-1.2728	21674	1415	0.991779	0.00181514	1.10796	0.0310601	1.2374
Ginm1	3.20589	-1.22059	1.35686	2.12356	-1.02737	1.2354	2.33191	1.89311	21040	1515	0.981893	0.00250774	1.12997	0.0400792	1.23735
Acadm	2.41784	-1.63348	1.27192	1.12833	1.44439	1.23071	2.07403	1.96384	20637	1548	0.973946	0.00281708	1.14271	0.0440633	1.2372
Ino80b	1.32055	1.1838	1.17493	1.4134	1.12702	1.20059	1.25472	1.2221	23095	2423	0.999908	0.0168918	1.04831	0.168799	1.23714
Git1	2.37818	1.29306	-1.05283	2.15538	1.07545	1.07729	1.75301	1.21676	22344	2090	0.997798	0.00946227	1.08126	0.109622	1.23704
Mrpl15	1.5234	1.1264	1.25819	1.1201	1.22719	1.30603	1.01938	1.31473	22720	2705	0.999352	0.027128	1.06502	0.242828	1.23693
Mir302d	1.18856	1.27816	1.18352	1.4118	1.11053	1.2493	1.35567	1.11761	23007	2350	0.999843	0.0148098	1.05225	0.152591	1.23689
A630072M18Rik	1.70569	-1.09529	1.40896	1.95603	1.06867	1.19839	1.81853	1.83066	22379	1747	0.997968	0.0045236	1.07975	0.0626961	1.23646
Dnlz	1.27055	1.08289	1.23336	1.20547	1.20767	1.18975	1.19257	1.50582	22948	2589	0.999768	0.0223719	1.05488	0.209228	1.23601
D10Wsu102e	1.23647	1.24805	1.42897	1.0087	1.24563	1.47426	1.00991	1.23335	22190	2566	0.996824	0.0214761	1.0877	0.20265	1.23567
Senp7	1.04659	1.02237	1.72934	1.17352	1.18842	1.13421	1.04504	1.54403	22134	2972	0.99652	0.037655	1.09012	0.306777	1.23544
Dram2	4.43285	1.15519	1.33879	-1.44841	-1.16675	1.03982	2.16372	2.36769	18363	1995	0.900357	0.0079734	1.18719	0.0967719	1.23536
Wnt5b	1.29634	1.27796	1.27688	1.41991	1.19506	1.09581	1.22184	1.09876	22982	2365	0.99981	0.015141	1.05336	0.155015	1.23532
Ywhae	1.31	1.26918	1.16813	1.33281	1.15495	1.18737	1.25884	1.20086	23122	2324	0.999921	0.0141164	1.0471	0.147074	1.23527
Irf2bpl	1.22287	1.19093	1.31707	1.26754	1.27436	1.12007	1.28632	1.20298	23105	2288	0.999912	0.0134981	1.04786	0.142845	1.23527
Gm10702	1.19407	1.14309	1.13006	1.52192	1.25478	1.24899	1.30264	1.08633	22889	2512	0.999695	0.0196692	1.05752	0.18959	1.23524
Gm10713	1.15771	1.31642	1.23051	1.49964	1.02026	1.31892	1.20948	1.12805	22685	2542	0.999256	0.020795	1.06656	0.198076	1.23512
Sp2	1.04721	1.3801	1.20671	1.31719	1.17628	1.16095	1.20633	1.38582	23022	2282	0.999855	0.0134548	1.05158	0.142761	1.23507
Fzd1	1.43852	1.13587	1.04239	1.32418	1.30019	1.10432	1.21504	1.31907	22884	2690	0.999687	0.026558	1.05774	0.239052	1.23495
Gps1	1.62006	1.09852	1.05924	1.34209	1.07494	1.29557	1.07235	1.31628	22645	3098	0.999169	0.043686	1.06835	0.341436	1.23488
Noxo1	1.24262	1.16448	1.25616	1.27954	1.27339	1.23676	1.29137	1.13192	23063	2330	0.999886	0.0142192	1.04974	0.147764	1.23453
Pura	1.59107	1.16292	1.05947	1.2656	1.22428	1.22296	1.04112	1.30823	22818	2714	0.999556	0.0276484	1.06066	0.246665	1.23446
Kif26a	1.26258	1.36152	1.09032	1.35167	1.24897	1.16606	1.19117	1.20283	23042	2332	0.999872	0.014351	1.05069	0.149005	1.23439
Lmbr1	5.26557	1.38998	-1.00852	2.1946	1.31822	-1.39579	3.52038	-1.41251	14941	1609	0.742281	0.00325569	1.20292	0.0489932	1.23399
Zfp583	2.03351	1.11967	1.52018	-1.04128	1.15305	1.62623	1.77052	1.68779	22623	1573	0.999096	0.00295626	1.06931	0.0455054	1.23371
Ctsf	2.03541	1.29335	1.90511	-2.24975	1.70351	1.86702	1.58833	1.72291	21108	1028	0.983292	0.000351051	1.12793	0.00826848	1.23324
Unk	1.03307	1.36353	1.1053	1.3287	1.16945	1.17214	1.22218	1.47067	22958	2400	0.999775	0.0161636	1.05443	0.163071	1.23313
Zic1	1.17445	1.34357	1.18519	1.31885	1.26237	1.14674	1.17748	1.25393	23106	2237	0.999914	0.0122314	1.04782	0.132392	1.23282
Mir467b	1.05827	1.42917	1.03178	1.41988	1.28466	1.1419	1.10703	1.3875	22778	2504	0.999464	0.0195953	1.06243	0.189481	1.23252
Cml1	1.27796	-1.24739	1.53124	1.69655	1.76446	1.62447	1.58178	1.62823	22079	1302	0.996154	0.00128526	1.09244	0.0239017	1.23216
Fbxo21	2.16961	1.02634	1.51406	1.71501	-1.00514	1.17752	2.15953	1.09951	22032	2176	0.995669	0.0110379	1.09423	0.122822	1.23205
B230219D22Rik	2.15561	-1.09482	1.21973	1.5382	1.01811	1.25272	1.87004	1.89492	21980	1960	0.995281	0.00726428	1.09639	0.0897398	1.23181
Mblac2	1.57397	1.02445	2.5576	-1.20051	1.59034	1.24006	1.17379	1.89255	21337	1801	0.987025	0.00500268	1.12007	0.0672571	1.23153
Zbtb9	1.26269	1.22724	1.19574	1.37682	1.13897	1.20341	1.15412	1.29282	23118	2367	0.999919	0.0151807	1.04728	0.155289	1.23148
Gm24142	1.24239	1.2591	1.08455	1.2118	1.00456	1.15477	1.47299	1.41802	22588	2822	0.998935	0.0316169	1.0708	0.271276	1.23102
LOC102640809	1.27001	1.22565	1.22396	1.2893	1.2762	1.21994	1.13985	1.20157	23109	2263	0.999915	0.0130475	1.04768	0.139602	1.23081
Zfp719	3.76664	1.00765	-1.03421	2.08684	1.08815	-1.18225	2.11681	1.99684	18848	2240	0.919089	0.0122492	1.1807	0.132406	1.23081
Ndufaf1	1.55426	-1.07185	1.389	1.20455	1.47632	1.77485	1.09032	2.42799	22463	1514	0.998363	0.0025032	1.07614	0.040033	1.23068
Naa30	2.80827	1.16111	1.27063	1.49442	1.0122	1.17097	1.95568	-1.04346	21807	2224	0.993343	0.0120031	1.10294	0.130679	1.22873
Mpnd	-1.0333	1.41328	1.69727	1.15655	1.44608	1.49057	1.29331	2.36523	23004	1206	0.999841	0.000901169	1.05239	0.0180929	1.22862
Ndufs5	1.02986	-1.09585	1.44039	1.13303	1.31191	1.37139	3.35914	1.27699	21869	1987	0.994192	0.00778507	1.10075	0.0948666	1.22836
Chmp2b	2.27248	-1.41282	1.31538	1.23302	1.34562	1.12635	2.1119	1.83421	21379	1626	0.987783	0.00340148	1.11872	0.0506519	1.22827
D2hgdh	1.14147	1.28635	1.40633	1.13005	1.30646	1.11078	1.03141	1.41132	22816	2465	0.999552	0.0181539	1.06075	0.17832	1.22802
Phgdh	1.24482	1.40606	1.15958	1.53137	1.1067	1.13166	1.01848	1.22288	22731	2645	0.999373	0.0243576	1.06453	0.222975	1.22769
Slc22a21	1.76456	1.53627	1.40539	1.49013	1.77817	1.54013	1.3818	-1.0795	22519	1225	0.998631	0.000981704	1.07375	0.0194041	1.22712
Gtf2h3	1.33192	1.06869	1.38278	1.33172	1.02572	1.30311	1.12162	1.24927	22487	3002	0.99847	0.0393677	1.07511	0.317525	1.22685
Vmn1r190-ps	1.08779	1.42413	1.1539	1.47202	1.20338	1.06857	1.19073	1.21162	22933	2460	0.999744	0.0180007	1.05554	0.177175	1.22652
Rundc3b	1.71939	2.06905	1.03653	2.08138	1.46329	-1.00096	1.3359	1.10502	22639	1814	0.999136	0.00512659	1.0686	0.0684289	1.2262
Akap17b	1.15948	1.00734	1.34241	1.35623	1.32872	1.04476	1.20992	1.35959	22340	2865	0.997782	0.0332722	1.08144	0.281194	1.22606
Samd9l	1.15453	-1.03649	1.27291	1.35808	1.7652	1.05636	2.77975	1.45424	22382	1874	0.997985	0.0060038	1.07963	0.077572	1.22557
Lactb	1.52791	1.29861	1.55335	-1.017	1.45504	1.39627	1.52979	2.06049	22938	1257	0.999746	0.00108578	1.05532	0.0209149	1.22556
Tmem9	1.31925	1.11734	1.42175	1.23524	1.13035	1.18334	1.12442	1.27162	22966	2605	0.999792	0.0229835	1.05408	0.213628	1.22541
Srms	1.28214	1.08681	1.35241	1.36674	1.00639	1.13317	1.35007	1.22043	22413	3110	0.998134	0.0440681	1.07829	0.343093	1.22477
Lce1j	1.16232	1.27566	1.2859	1.18687	1.2191	1.15398	1.29223	1.22002	23087	2308	0.999902	0.0139202	1.04867	0.146036	1.22451
Wdr6	1.22697	1.19131	1.41705	1.20575	1.20125	1.20182	1.21589	1.13438	23024	2380	0.999856	0.015592	1.05149	0.158626	1.2243
Pbld1	1.29074	1.03522	1.16633	1.32769	1.33241	1.00107	1.28174	1.35877	22260	3107	0.997273	0.0439784	1.08477	0.342726	1.22425
Def6	-1.01679	1.72575	1.45626	1.73037	1.59394	1.55257	1.35518	1.39665	23158	1168	0.999944	0.000749597	1.0455	0.0155394	1.22424
Mrps33	1.58083	-1.00747	1.73626	1.08883	1.14101	1.50998	1.23292	2.51081	22555	1694	0.998787	0.0040945	1.07221	0.0585242	1.22415
Ppp5c	1.57356	1.7535	1.08124	-1.26413	1.78374	1.12506	1.10124	2.63885	21715	1639	0.992203	0.00358402	1.10634	0.0529469	1.22413
Mtor	1.39514	1.0169	1.15742	1.42658	1.10147	1.05589	1.50021	1.13828	22235	3307	0.997156	0.0542324	1.08586	0.397076	1.22399
Hibch	1.36468	-1.0981	1.60184	1.32061	1.61239	1.36813	1.21332	2.40867	22502	1442	0.998521	0.00195845	1.07445	0.0328849	1.22394
Thbd	3.91585	1.10243	-1.044	3.12398	-3.32706	1.14341	1.97169	2.90425	14902	1556	0.740821	0.00286293	1.2037	0.0445501	1.22382
Kdelc2	2.37055	1.28108	1.37398	1.04321	-1.06174	1.60093	1.75268	1.42917	22075	1822	0.996117	0.00529096	1.09259	0.0703128	1.22373
Lrrc20	1.08445	1.27237	1.34114	1.32342	1.16193	1.17546	1.02392	1.40612	22826	2477	0.999575	0.0185818	1.06031	0.181639	1.2236
Gm8840	1.17161	1.38252	1.25598	1.17641	1.24582	1.15502	1.11237	1.28629	23036	2333	0.999868	0.0143584	1.05096	0.149018	1.22325
Gm10138	1.22611	1.16178	1.25048	1.28303	1.14256	1.24762	1.15645	1.31597	23083	2453	0.999898	0.0178755	1.04885	0.176445	1.223
Slc9a4	1.19542	1.14961	1.13317	1.32478	1.24812	1.17618	1.24403	1.3125	23046	2503	0.999877	0.0195288	1.05051	0.188913	1.22298
Mir540	1.2148	1.25961	1.28054	1.31229	1.23416	1.11622	1.2278	1.13756	23033	2360	0.999865	0.0149796	1.05109	0.153686	1.22287
Lrrc57	2.88077	1.62562	1.61647	1.57204	1.30845	1.74127	1.98903	-2.95174	20568	978	0.972162	0.000281254	1.14445	0.00696319	1.22274
Aph1a	1.72968	1.88729	1.5356	1.23356	-1.28669	1.20574	1.97295	1.50125	21559	1504	0.990166	0.00240201	1.11206	0.0386702	1.22242
Tnk2	1.12421	1.22436	1.14601	1.41092	1.27434	1.28671	1.14412	1.16242	23001	2371	0.999839	0.0152232	1.05252	0.155462	1.22164
Pgrmc2	1.59546	1.05249	1.01545	1.32292	1.13705	1.16893	1.27963	1.20042	22361	3332	0.997887	0.0554417	1.08053	0.402884	1.22154
Slc25a23	1.40436	1.03335	1.18869	1.31663	1.02492	1.25037	1.32348	1.2305	22253	3257	0.997249	0.0516231	1.08508	0.383773	1.22154
[truncated: 22,214 more rows]
