# Supplementary material for: Identification of a combination of transcription factors that synergistically increases endothelial cell barrier resistance
Source: Sci Rep. 2020 Mar 3;10:3886. doi: 10.1038/s41598-020-60688-x (PMC7054428; doi:10.1038/s41598-020-60688-x)
Supplement: Supplementary file 3 — Supplementary Table 2. [file 41598_2020_60688_MOESM3_ESM.xlsx]

## Sheet: Sheet1
human transcription factors	mouse transcription factors
AHR	9130023H24Rik
AR	Adnp
ARNT	Adnp2
CEBPA	Aebp1
CREB1	Aebp2
CTCF	Aff1
DDIT3	Aff2
E2F1	Aff3
EBF1	Aff4
EGR1	Ahctf1
ELF5	Ahr
ELK1	Aire
ELK4	Akna
EN1	Alx1
ESR1	Alx3
ESR2	Alx4
ESRRB	Ankzf1
FEV	Ar
FOXA1	Arid1a
FOXA2	Arid1b
FOXD1	Arid2
FOXD3	Arid3a
FOXF2	Arid3b
FOXI1	Arid3c
FOXO3	Arid4a
FOXQ1	Arid4b
GABPA	Arid5a
GATA1	Arid5b
HAND1	Arnt
HIF1A	Arnt2
HLF	Arntl
HNF1A	Arntl2
HNF1B	Arx
HNF4A	Ascl1
INSM1	Ascl2
IRF1	Ascl3
IRF2	Ash1l
KLF4	Ash2l
LHX3	Atf1
MAFB	Atf2
MAX	Atf3
MEF2A	Atf4
MYB	Atf5
MYC	Atf6
MYCN	Atf6b
NFATC2	Atf7
NFE2L2	Atoh1
NFIC	Atoh7
NFIL3	Atoh8
NFKB1	Atrx
NFYA	Atxn7
NHLH1	AW146020
NKX3-1	Bach1
NKX3-2	Bach2
NR1H2	Barhl1
NR2E3	Barhl2
NR2F1	Barx1
NR3C1	Barx2
NR4A2	Batf
PAX2	Batf2
PAX4	Bbx
PAX5	Bcl11a
PAX6	Bcl11b
PBX1	Bcl3
PLAG1	Bcl6
POU5F1	Bcl6b
PPARG	Bclaf1
REL	Bhlha15
RELA	Bhlha9
REST	Bhlhb9
RREB1	Bhlhe22
RUNX1	Bhlhe40
RXRA	Bhlhe41
SOX17	Bmp2
SOX2	Bmyc
SOX5	Bnc1
SOX9	Bnc2
SP1	Bola1
SPI1	Bola2
SPIB	Bola3
SPZ1	Bptf
SRF	Brca1
STAT1	Bsx
STAT3	C130039O16Rik
TAL1	C330006K01Rik
TBP	Camta1
TCF3	Camta2
TEAD1	Carhsp1
TFAP2A	Casz1
TLX1	Cbfb
TP53	Ccdc79
USF1	Cdc5l
VDR	Cdx1
ZEB1	Cdx2
ZFX	Cebpa
ZNF143	Cebpb
ADNP	Cebpd
ADNP2	Cebpe
AEBP1	Cebpg
AEBP2	Cebpz
AFF1	Cenpt
AFF2	Cic
AFF3	Ciz1
AFF4	Clock
AHCTF1	Cnot4
AHRR	Cpxcr1
AIRE	Cramp1l
AKNA	Creb1
ALX1	Creb3
ALX3	Creb3l1
ALX4	Creb3l2
ANKZF1	Creb3l3
ARGFX	Creb3l4
ARHGAP35	Creb5
ARID1A	Crebbp
ARID1B	Crebl2
ARID2	Crebzf
ARID3A	Crem
ARID3B	Crx
ARID4A	Csda
ARID4B	Csrnp1
ARID5A	Csrnp2
ARID5B	Csrnp3
ARNT2	Ctcf
ARNTL	Ctcfl
ARNTL2	Cux1
ARX	Cux2
ASCL1	Cxxc1
ASCL2	D630045J12Rik
ASH1L	Dach1
ASH2L	Dach2
ATF1	Dbp
ATF2	Dbx1
ATF3	Dbx2
ATF4	Ddb2
ATF5	Ddit3
ATF6	Deaf1
ATF6B	Dlx1
ATF7	Dlx2
ATOH1	Dlx3
ATOH7	Dlx5
ATOH8	Dlx6
ATRX	Dmap1
ATXN7	Dmbx1
BACH1	Dmrt1
BACH2	Dmrt2
BARHL1	Dmrt3
BARHL2	Dmrta1
BARX1	Dmrta2
BARX2	Dmrtb1
BATF	Dmrtc2
BATF2	Dmtf1
BATF3	Dnajc1
BBX	Dnajc2
BCL11A	Dnajc21
BCL11B	Dnmt1
BCL3	Dnmt3a
BCL6	Dnmt3b
BCL6B	Dnmt3l
BCLAF1	Dpf1
BHLHA15	Dpf2
BHLHB9	Dpf3
BHLHE22	Dr1
BHLHE23	Drap1
BHLHE40	E2f1
BHLHE41	E2f2
BMP2	E2f3
BNC1	E2f4
BNC2	E2f5
BOLA1	E2f6
BOLA3	E2f7
BPTF	E2f8
BRCA1	E4f1
BSX	Ebf1
C11orf9	Ebf2
C14orf43	Ebf3
C20orf194	Ebf4
CAMTA1	Egr1
CAMTA2	Egr2
CARHSP1	Egr3
CASZ1	Egr4
CBFB	Ehf
CCDC79	Elf1
CDC5L	Elf2
CDX1	Elf3
CDX2	Elf4
CEBPB	Elf5
CEBPD	Elk1
CEBPE	Elk3
CEBPG	Elk4
CEBPZ	Emx1
CENPT	Emx2
CERS3	En1
CERS6	En2
CHAMP1	Eno1
CIC	Eomes
CIZ1	Epas1
CLOCK	Erf
CNOT4	Erg
CRAMP1L	Esr1
CREB3	Esr2
CREB3L1	Esrra
CREB3L2	Esrrb
CREB3L3	Esrrg
CREB3L4	Esx1
CREB5	Ets1
CREBBP	Ets2
CREBL2	Etv1
CREBZF	Etv2
CREM	Etv3
CRX	Etv4
CSDA	Etv5
CSRNP1	Etv6
CSRNP2	Evx2
CSRNP3	Ezh1
CTCFL	Ezh2
CUX1	Fam170a
CUX2	Ferd3l
CXXC1	Fezf1
DACH1	Fezf2
DACH2	Figla
DBP	Fiz1
DBX1	Fli1
DBX2	Fos
DDB2	Fosb
DEAF1	Fosl1
DLX1	Fosl2
DLX2	Foxa1
DLX3	Foxa2
DLX4	Foxa3
DLX5	Foxb1
DLX6	Foxc1
DMAP1	Foxc2
DMBX1	Foxd1
DMRT1	Foxd2
DMRT2	Foxd3
DMRTA1	Foxe1
DMRTA2	Foxe3
DMRTB1	Foxf1a
DMRTC2	Foxf2
DMTF1	Foxg1
DNAJC1	Foxh1
DNAJC2	Foxi1
DNAJC21	Foxi3
DNMT1	Foxj1
DNMT3A	Foxj2
DNMT3B	Foxj3
DNMT3L	Foxk1
DPF1	Foxk2
DPF2	Foxl1
DPF3	Foxl2
DR1	Foxm1
DRAP1	Foxn1
DRGX	Foxn2
E2F2	Foxn3
E2F3	Foxn4
E2F4	Foxo1
E2F5	Foxo3
E2F6	Foxo4
E2F7	Foxo6
E2F8	Foxp1
E4F1	Foxp2
EBF2	Foxp3
EBF3	Foxp4
EBF4	Foxq1
EGR2	Foxr1
EGR3	Foxs1
EGR4	Fubp1
EHF	Fubp3
ELF1	Gabpa
ELF2	Gabpb1
ELF3	Gabpb2
ELF4	Gata1
ELK3	Gata2
EMX1	Gata3
EMX2	Gata4
EN2	Gata5
ENO1	Gata6
EOMES	Gatad1
EPAS1	Gatad2a
ERF	Gatad2b
ERG	Gbx1
ESRRA	Gbx2
ESRRG	Gcfc1
ESX1	Gcm1
ETS1	Gfi1
ETS2	Gfi1b
ETV1	Gli1
ETV2	Gli2
ETV3	Gli3
ETV3L	Glis1
ETV4	Glis2
ETV5	Glis3
ETV6	Gm4944
ETV7	Gm608
EVX1	Gm8008
EZH1	Gm98
EZH2	Gmeb1
FAM170A	Gmeb2
FERD3L	Grhl1
FEZF1	Grhl2
FEZF2	Grhl3
FIZ1	Grlf1
FLI1	Gsc
FOS	Gsx1
FOSB	Gsx2
FOSL1	Gtf2i
FOSL2	Gtf3a
FOXA3	Gzf1
FOXB1	Hand1
FOXB2	Hand2
FOXC1	Hbp1
FOXC2	Hdx
FOXD2	Helt
FOXE1	Hes1
FOXE3	Hes2
FOXF1	Hes3
FOXG1	Hes5
FOXH1	Hes6
FOXI2	Hesx1
FOXI3	Hey1
FOXJ1	Hey2
FOXJ2	Heyl
FOXJ3	Hhex
FOXK1	Hic1
FOXK2	Hic2
FOXL1	Hif1a
FOXL2	Hif3a
FOXM1	Hinfp
FOXN1	Hivep1
FOXN2	Hivep2
FOXN3	Hivep3
FOXN4	Hkr1
FOXO1	Hlf
FOXO4	Hltf
FOXO6	Hlx
FOXP1	Hmbox1
FOXP2	Hmg20a
FOXP3	Hmg20b
FOXP4	Hmga1
FOXR1	Hmga2
FOXR2	Hmgxb3
FOXS1	Hmgxb4
FUBP1	Hmx1
FUBP3	Hmx2
GABPB1	Hnf1a
GABPB2	Hnf1b
GATA2	Hnf4a
GATA3	Hnf4g
GATA4	Hnrnpk
GATA5	Homez
GATA6	Hopx
GATAD1	Hoxa1
GATAD2A	Hoxa10
GATAD2B	Hoxa11
GBX1	Hoxa13
GBX2	Hoxa2
GCFC1	Hoxa3
GCFC2	Hoxa4
GCM1	Hoxa5
GCM2	Hoxa6
GFI1	Hoxa7
GFI1B	Hoxa9
GLI1	Hoxb13
GLI2	Hoxb2
GLI3	Hoxb3
GLI4	Hoxb4
GLIS1	Hoxb5
GLIS2	Hoxb6
GLIS3	Hoxb7
GMEB1	Hoxb8
GMEB2	Hoxb9
GON4L	Hoxc10
GRHL1	Hoxc12
GRHL2	Hoxc13
GRHL3	Hoxc4
GSC	Hoxc5
GSX1	Hoxc6
GSX2	Hoxc8
GTF2I	Hoxd10
GTF3A	Hoxd11
GZF1	Hoxd12
HAND2	Hoxd13
HBP1	Hoxd3
HDX	Hoxd4
HES1	Hoxd8
HES2	Hoxd9
HES3	Hsf1
HES4	Hsf2
HES5	Hsf4
HES6	Hsf5
HES7	Hsfy2
HESX1	Id1
HEY1	Id2
HEY2	Id3
HEYL	Id4
HHEX	Ikzf1
HIC1	Ikzf2
HIC2	Ikzf3
HIF3A	Ikzf4
HINFP	Ikzf5
HIVEP1	Insm1
HIVEP2	Insm2
HIVEP3	Irf1
HKR1	Irf2
HLTF	Irf3
HLX	Irf4
HMBOX1	Irf5
HMG20A	Irf6
HMG20B	Irf7
HMGA1	Irf8
HMGA2	Irf9
HMGXB3	Irx1
HMGXB4	Irx2
HMX1	Irx3
HMX2	Irx4
HMX3	Irx5
HNF4G	Isl1
HOMEZ	Isl2
HOPX	Isx
HOXA1	Jarid2
HOXA10	Jazf1
HOXA11	Jdp2
HOXA13	Jun
HOXA2	Junb
HOXA3	Jund
HOXA4	Kat5
HOXA5	Kcmf1
HOXA6	Kcnip3
HOXA7	Kdm2a
HOXA9	Kdm5a
HOXB1	Kdm5b
HOXB13	Kdm5c
HOXB2	Kdm5d
HOXB3	Khsrp
HOXB4	Klf1
HOXB5	Klf10
HOXB6	Klf11
HOXB7	Klf12
HOXB8	Klf13
HOXB9	Klf14
HOXC10	Klf15
HOXC11	Klf16
HOXC12	Klf17
HOXC13	Klf2
HOXC4	Klf3
HOXC5	Klf4
HOXC6	Klf5
HOXC8	Klf6
HOXC9	Klf7
HOXD1	Klf9
HOXD10	L3mbtl1
HOXD11	L3mbtl2
HOXD12	L3mbtl3
HOXD13	L3mbtl4
HOXD3	Lcor
HOXD4	Lcorl
HOXD8	Lef1
HOXD9	Lhx1
HSF1	Lhx2
HSF2	Lhx3
HSF4	Lhx4
HSF5	Lhx5
HSFX1	Lhx6
ID1	Lhx8
ID2	Lhx9
ID3	Lmx1a
ID4	Lmx1b
IFI16	Lrrfip1
IKZF1	Lrrfip2
IKZF2	Lyar
IKZF3	Lyl1
IKZF4	Mael
IKZF5	Maf
INSM2	Maf1
IRF3	Mafa
IRF4	Mafb
IRF5	Maff
IRF6	Mafg
IRF7	Mafk
IRF8	Matr3
IRF9	Max
IRX1	Maz
IRX2	Mbd1
IRX3	Mbd2
IRX4	Mbd3
IRX5	Mbd3l1
IRX6	Mbd4
ISL1	Mbd5
ISL2	Mbd6
ISX	Mbnl3
JARID2	Mecom
JAZF1	Mecp2
JDP2	Mef2a
JUN	Mef2b
JUNB	Mef2c
JUND	Mef2d
KAT5	Meis1
KAT6A	Meis2
KAT6B	Meis3
KAT7	Meox1
KAT8	Meox2
KCMF1	Mesp1
KCNIP3	Mesp2
KDM2A	Mga
KDM5A	Mier1
KDM5B	Mier2
KDM5C	Mier3
KDM5D	Mitf
KHSRP	Mkx
KIAA1549	Mll1
KIAA2018	Mll2
KLF1	Mll3
KLF10	Mll5
KLF11	Mllt1
KLF12	Mllt10
KLF13	Mllt11
KLF15	Mllt3
KLF16	Mllt4
KLF17	Mllt6
KLF2	Mlx
KLF3	Mlxip
KLF5	Mlxipl
KLF6	Mnt
KLF7	Mnx1
KLF8	Msc
KLF9	Msx1
L3MBTL2	Msx2
L3MBTL3	Msx3
L3MBTL4	Mta1
LBX1	Mta2
LBX2	Mta3
LCOR	Mtf1
LCORL	Mtf2
LEF1	Mxd1
LHX1	Mxd3
LHX2	Mxd4
LHX4	Mxi1
LHX5	Myb
LHX6	Mybl1
LHX8	Mybl2
LHX9	Myc
LMX1A	Mycl1
LMX1B	Mycn
LRRFIP1	Myf5
LRRFIP2	Myf6
LYAR	Mynn
LYL1	Myod1
MAEL	Myog
MAF	Mysm1
MAF1	Myst1
MAFA	Myst2
MAFF	Myst3
MAFG	Myst4
MAFK	Myt1
MATR3	Myt1l
MAZ	Nanog
MBD1	Ncoa1
MBD2	Ncoa2
MBD3	Ncoa3
MBD4	Ncoa4
MBD5	Ncoa5
MBD6	Ncoa6
MBNL3	Ncoa7
MECOM	Ncor1
MECP2	Ncor2
MEF2B	Neurod1
MEF2C	Neurod2
MEF2D	Neurod4
MEIS1	Neurod6
MEIS2	Neurog1
MEIS3	Neurog2
MEIS3P1	Neurog3
MEIS3P2	Nfat5
MEOX1	Nfatc1
MEOX2	Nfatc2
MESP1	Nfatc3
MESP2	Nfatc4
MGA	Nfe2
MIER1	Nfe2l1
MIER2	Nfe2l2
MIER3	Nfe2l3
MIS18BP1	Nfia
MITF	Nfib
MIXL1	Nfic
MKX	Nfil3
MLL	Nfix
MLL2	Nfkb1
MLL3	Nfkb2
MLL4	Nfkbia
MLL5	Nfkbib
MLLT1	Nfkbid
MLLT10	Nfkbie
MLLT11	Nfkbil1
MLLT3	Nfkbiz
MLLT4	Nfrkb
MLLT6	Nfx1
MLX	Nfxl1
MLXIP	Nfya
MLXIPL	Nfyb
MNT	Nfyc
MNX1	Nhlh1
MSC	Nhlh2
MSX1	Nkrf
MSX2	Nkx2-1
MTA1	Nkx2-2
MTA2	Nkx2-3
MTA3	Nkx2-4
MTF1	Nkx2-5
MTF2	Nkx2-6
MXD1	Nkx2-9
MXD3	Nkx3-1
MXD4	Nkx3-2
MXI1	Nkx6-1
MYBL1	Nkx6-2
MYBL2	Noc3l
MYCL1	Noc4l
MYF5	Nono
MYF6	Npas1
MYNN	Npas2
MYOD1	Npas3
MYOG	Npas4
MYSM1	Nr0b1
MYT1	Nr0b2
MYT1L	Nr1d1
MZF1	Nr1d2
NANOG	Nr1h2
NANOGP1	Nr1h3
NCOA1	Nr1h4
NCOA2	Nr1h5
NCOA3	Nr1i2
NCOA4	Nr1i3
NCOA5	Nr2c1
NCOA6	Nr2c2
NCOA7	Nr2e1
NCOR1	Nr2e3
NCOR2	Nr2f1
NEUROD1	Nr2f2
NEUROD2	Nr2f6
NEUROD4	Nr3c1
NEUROD6	Nr3c2
NEUROG1	Nr4a1
NEUROG2	Nr4a2
NEUROG3	Nr4a3
NFAT5	Nr5a1
NFATC1	Nr5a2
NFATC3	Nr6a1
NFATC4	Nrf1
NFE2	Nrl
NFE2L1	Olig1
NFE2L3	Olig2
NFIA	Olig3
NFIB	Onecut1
NFIX	Onecut2
NFKB2	Onecut3
NFKBIA	Osr1
NFKBIB	Osr2
NFKBID	Otp
NFKBIE	Otx1
NFKBIL1	Otx2
NFKBIZ	Ovol1
NFRKB	Ovol2
NFX1	Parp1
NFXL1	Parp12
NFYB	Patz1
NFYC	Pawr
NHLH2	Pax1
NKRF	Pax2
NKX1-2	Pax3
NKX2-1	Pax5
NKX2-2	Pax6
NKX2-3	Pax7
NKX2-4	Pax8
NKX2-5	Pax9
NKX2-6	Pbrm1
NKX2-8	Pbx1
NKX6-1	Pbx2
NKX6-2	Pbx3
NKX6-3	Pbx4
NOC3L	Pcbp1
NOC4L	Pcbp2
NONO	Pcbp3
NPAS1	Pcbp4
NPAS2	Pcgf6
NPAS3	Pdx1
NPAS4	Peg3
NR0B1	Pgr
NR0B2	Phb
NR1D1	Phb2
NR1D2	Phf20
NR1H3	Phf5a
NR1H4	Phox2a
NR1I2	Phox2b
NR1I3	Phtf1
NR2C1	Phtf2
NR2C2	Pitx1
NR2E1	Pitx2
NR2F2	Pitx3
NR2F6	Pknox1
NR3C2	Pknox2
NR4A1	Plag1
NR4A3	Plagl1
NR5A1	Plagl2
NR5A2	Plek
NR6A1	Pogz
NRF1	Pou1f1
NRL	Pou2af1
OLIG1	Pou2f1
OLIG2	Pou2f2
OLIG3	Pou2f3
ONECUT1	Pou3f1
ONECUT2	Pou3f2
ONECUT3	Pou3f3
OSR1	Pou3f4
OSR2	Pou4f1
OTX1	Pou4f2
OTX2	Pou4f3
OVOL1	Pou5f1
OVOL2	Pou5f2
PARP1	Pou6f1
PARP12	Ppara
PATZ1	Ppard
PAWR	Pparg
PAX1	Ppp1r13l
PAX3	Prdm1
PAX7	Prdm10
PAX8	Prdm11
PAX9	Prdm12
PBRM1	Prdm13
PBX2	Prdm15
PBX3	Prdm16
PBX4	Prdm2
PCBP1	Prdm4
PCBP2	Prdm5
PCBP3	Prdm6
PCBP4	Prdm8
PCGF6	Prdm9
PDX1	Preb
PEG3	Prkrir
PGR	Prop1
PHB	Prox1
PHB2	Prox2
PHF20	Prrx1
PHF5A	Prrx2
PHOX2A	Prrxl1
PHOX2B	Pspc1
PHTF1	Ptf1a
PHTF2	Pura
PITX1	Purb
PITX2	Purg
PITX3	Rara
PKNOX1	Rarb
PKNOX2	Rarg
PLAGL1	Rax
PLAGL2	Rbak
PLEK	Rbm22
POGZ	Rbpj
POU1F1	Rbpjl
POU2AF1	Rc3h1
POU2F1	Rc3h2
POU2F2	Rcor1
POU2F3	Rcor2
POU3F1	Rcor3
POU3F2	Rel
POU3F3	Rela
POU3F4	Relb
POU4F1	Rere
POU4F2	Rest
POU4F3	Rfx1
POU5F1B	Rfx2
POU5F2	Rfx3
POU6F1	Rfx4
POU6F2	Rfx5
PPARA	Rfx6
PPARD	Rfx7
PPP1R13L	Rfx8
PRDM1	Rfxank
PRDM10	Rfxap
PRDM11	Rhox10
PRDM13	Rhox12
PRDM14	Rhox13
PRDM15	Rhox6
PRDM16	Rhox8
PRDM2	Rlf
PRDM4	Rora
PRDM5	Rorb
PRDM6	Rorc
PRDM8	Rreb1
PREB	Rsl1
PRKRIR	Runx1
PROX1	Runx1t1
PRRX1	Runx2
PRRX2	Runx3
PSPC1	Rxra
PTF1A	Rxrb
PURA	Rxrg
PURB	Sall1
PURG	Sall2
RARA	Sall3
RARB	Sall4
RARG	Satb1
RAX	Satb2
RAX2	Scaper
RBAK	Scrt1
RBM22	Scrt2
RBPJ	Scx
RBPJL	Sebox
RC3H1	Setbp1
RC3H2	Sfpi1
RCOR1	Sfpq
RCOR2	Shox2
RCOR3	Sim1
RELB	Sim2
RERE	Six1
RFX1	Six2
RFX2	Six3
RFX3	Six4
RFX4	Six5
RFX5	Six6
RFX6	Ski
RFX7	Skil
RFX8	Skor1
RFXANK	Skor2
RFXAP	Slc30a9
RHOXF1	Smad1
RLF	Smad2
RORA	Smad3
RORB	Smad4
RORC	Smad5
RUNX1T1	Smad6
RUNX2	Smad7
RUNX3	Smad9
RXRB	Smarca1
RXRG	Smarca2
SALL1	Smarca4
SALL2	Smarca5
SALL3	Smarcad1
SALL4	Smarcal1
SATB1	Smarcb1
SATB2	Smarcc1
SCAPER	Smarcc2
SCRT1	Smarcd1
SCRT2	Smarcd2
SEBOX	Smarcd3
SETBP1	Smarce1
SFPQ	Snai1
SHOX	Snai2
SHOX2	Snai3
SIM1	Snapc4
SIM2	Sohlh1
SIX1	Sohlh2
SIX2	Sox1
SIX3	Sox10
SIX4	Sox11
SIX5	Sox12
SIX6	Sox13
SKI	Sox14
SKIL	Sox15
SKOR1	Sox17
SLC30A9	Sox18
SMAD1	Sox2
SMAD2	Sox21
SMAD3	Sox3
SMAD4	Sox30
SMAD5	Sox4
SMAD6	Sox5
SMAD7	Sox6
SMAD9	Sox7
SMARCA1	Sox8
SMARCA2	Sox9
SMARCA4	Sp1
SMARCA5	Sp100
SMARCAD1	Sp110
SMARCAL1	Sp140
SMARCB1	Sp2
SMARCC1	Sp3
SMARCC2	Sp4
SMARCD1	Sp5
SMARCD2	Sp6
SMARCD3	Sp7
SMARCE1	Sp8
SNAI1	Sp9
SNAI2	Spdef
SNAI3	Spib
SNAPC4	Spic
SOHLH1	Spz1
SOHLH2	Srebf1
SOX1	Srebf2
SOX10	Srf
SOX11	Ssrp1
SOX12	St18
SOX13	Stat1
SOX14	Stat2
SOX15	Stat3
SOX18	Stat4
SOX21	Stat5a
SOX3	Stat5b
SOX30	Stat6
SOX4	T
SOX6	Tada2a
SOX7	Tada2b
SOX8	Taf1
SP100	Tal1
SP110	Tal2
SP140	Tax1bp1
SP140L	Tax1bp3
SP2	Tbp
SP3	Tbpl1
SP4	Tbr1
SP5	Tbx1
SP6	Tbx15
SP7	Tbx18
SP8	Tbx19
SP9	Tbx2
SPDEF	Tbx20
SPIC	Tbx21
SREBF1	Tbx22
SREBF2	Tbx3
SSRP1	Tbx4
ST18	Tbx5
STAT2	Tcf12
STAT4	Tcf15
STAT5A	Tcf19
STAT5B	Tcf20
STAT6	Tcf21
TADA2A	Tcf23
TADA2B	Tcf25
TAF1	Tcf3
TAX1BP1	Tcf4
TAX1BP3	Tcf7
TBPL1	Tcf7l1
TBR1	Tcf7l2
TBX1	Tcfl5
TBX15	Tead1
TBX18	Tead2
TBX19	Tead3
TBX2	Tead4
TBX20	Tef
TBX21	Terf1
TBX22	Terf2
TBX3	Tet1
TBX4	Tet2
TBX5	Tet3
TBX6	Tfam
TCF12	Tfap2a
TCF15	Tfap2b
TCF19	Tfap2c
TCF20	Tfap2d
TCF21	Tfap2e
TCF23	Tfap4
TCF24	Tfb1m
TCF25	Tfb2m
TCF4	Tfcp2
TCF7	Tfcp2l1
TCF7L1	Tfdp1
TCF7L2	Tfdp2
TCFL5	Tfe3
TEAD2	Tfeb
TEAD3	Tfec
TEAD4	Tgif1
TEF	Tgif2
TERF1	Thap1
TERF2	Thap11
TET1	Thap2
TET2	Thap3
TET3	Thap4
TFAM	Thap6
TFAP2B	Thap7
TFAP2C	Thap8
TFAP4	Thra
TFB1M	Thrb
TFB2M	Tlx1
TFCP2	Tlx2
TFCP2L1	Tlx3
TFDP1	Toe1
TFDP2	Topors
TFDP3	Tox
TFE3	Tox2
TFEB	Tox3
TFEC	Tox4
TGIF1	Trerf1
TGIF2	Trp53
TGIF2LX	Trp63
THAP1	Trp73
THAP10	Trps1
THAP11	Tsc22d1
THAP2	Tsc22d2
THAP3	Tsc22d3
THAP4	Tsc22d4
THAP5	Tshz1
THAP6	Tshz2
THAP7	Tshz3
THAP8	Ttf1
THAP9	Ttf2
THRA	Tub
THRB	Twist1
TLX2	Twist2
TLX3	Ubp1
TOE1	Ubtf
TONSL	Uncx
TOPORS	Unk
TOX	Unkl
TOX2	Usf1
TOX3	Usf2
TOX4	Utf1
TP63	Vax1
TP73	Vax2
TPRXL	Vdr
TRERF1	Vezf1
TRPS1	Vsx1
TSC22D1	Vsx2
TSC22D2	Wdhd1
TSC22D3	Whsc1
TSC22D4	Wiz
TSHZ1	Wt1
TSHZ2	Xbp1
TSHZ3	Ybx1
TTF1	Ybx2
TTF2	Yeats2
TUB	Yeats4
TWIST1	Yy1
TWIST2	Yy2
UBP1	Zbed3
UBTF	Zbed4
UNCX	Zbed6
UNK	Zbp1
UNKL	Zbtb1
USF2	Zbtb10
UTF1	Zbtb11
VAX1	Zbtb12
VAX2	Zbtb16
VENTX	Zbtb17
VEZF1	Zbtb2
VSX1	Zbtb20
VSX2	Zbtb22
WDHD1	Zbtb24
WHSC1	Zbtb25
WIZ	Zbtb26
WT1	Zbtb3
XBP1	Zbtb32
YBX1	Zbtb33
YBX2	Zbtb37
YEATS2	Zbtb38
YEATS4	Zbtb39
YY1	Zbtb4
ZBED1	Zbtb40
ZBED2	Zbtb41
ZBED3	Zbtb42
ZBED4	Zbtb43
ZBED5	Zbtb44
ZBP1	Zbtb45
ZBTB1	Zbtb46
ZBTB10	Zbtb48
ZBTB11	Zbtb49
ZBTB12	Zbtb5
ZBTB16	Zbtb6
ZBTB17	Zbtb7a
ZBTB2	Zbtb7b
ZBTB20	Zbtb7c
ZBTB22	Zbtb8a
ZBTB24	Zbtb8b
ZBTB25	Zbtb9
ZBTB26	Zc3h10
ZBTB3	Zc3h11a
ZBTB32	Zc3h12a
ZBTB33	Zc3h12b
ZBTB34	Zc3h13
ZBTB37	Zc3h14
ZBTB38	Zc3h15
ZBTB39	Zc3h18
ZBTB4	Zc3h3
ZBTB40	Zc3h4
ZBTB41	Zc3h6
ZBTB42	Zc3h7a
ZBTB43	Zc3h7b
ZBTB44	Zc3h8
ZBTB45	Zcchc11
ZBTB46	Zcchc6
ZBTB47	Zeb1
ZBTB48	Zeb2
ZBTB49	Zfat
ZBTB5	Zfhx2
ZBTB6	Zfhx3
ZBTB7A	Zfhx4
ZBTB7B	Zfp1
ZBTB7C	Zfp105
ZBTB8A	Zfp106
ZBTB8B	Zfp108
ZBTB9	Zfp11
ZC3H10	Zfp110
ZC3H11A	Zfp111
ZC3H12A	Zfp113
ZC3H13	Zfp12
ZC3H14	Zfp128
ZC3H15	Zfp13
ZC3H18	Zfp14
ZC3H3	Zfp141
ZC3H4	Zfp142
ZC3H6	Zfp143
ZC3H7A	Zfp146
ZC3H7B	Zfp148
ZC3H8	Zfp160
ZCCHC11	Zfp161
ZCCHC6	Zfp167
ZEB2	Zfp174
ZFAT	Zfp180
ZFHX2	Zfp182
ZFHX3	Zfp184
ZFHX4	Zfp187
ZFP1	Zfp189
ZFP106	Zfp191
ZFP112	Zfp192
ZFP14	Zfp2
ZFP161	Zfp202
ZFP2	Zfp207
ZFP3	Zfp212
ZFP30	Zfp213
ZFP36L1	Zfp217
ZFP36L2	Zfp219
ZFP37	Zfp235
ZFP41	Zfp236
ZFP42	Zfp238
ZFP57	Zfp239
ZFP62	Zfp248
ZFP64	Zfp251
ZFP82	Zfp26
ZFP90	Zfp260
ZFP91	Zfp263
ZFPM1	Zfp27
ZFPM2	Zfp273
ZFY	Zfp275
ZFYVE26	Zfp276
ZGLP1	Zfp277
ZGPAT	Zfp28
ZHX1	Zfp280b
ZHX2	Zfp280c
ZHX3	Zfp280d
ZIC1	Zfp281
ZIC2	Zfp282
ZIC3	Zfp286
ZIC4	Zfp287
ZIC5	Zfp292
ZIK1	Zfp295
ZIM2	Zfp296
ZKSCAN1	Zfp3
ZKSCAN2	Zfp30
ZKSCAN3	Zfp317
ZKSCAN4	Zfp318
ZKSCAN5	Zfp319
ZMAT1	Zfp322a
ZMAT2	Zfp324
ZMAT3	Zfp326
ZMAT4	Zfp329
ZMAT5	Zfp334
ZNF10	Zfp335
ZNF100	Zfp341
ZNF101	Zfp346
ZNF107	Zfp354a
ZNF114	Zfp354b
ZNF117	Zfp354c
ZNF12	Zfp358
ZNF121	Zfp362
ZNF124	Zfp365
ZNF131	Zfp366
ZNF132	Zfp367
ZNF133	Zfp369
ZNF134	Zfp36l1
ZNF135	Zfp36l2
ZNF136	Zfp37
ZNF138	Zfp382
ZNF14	Zfp384
ZNF140	Zfp385a
ZNF141	Zfp385b
ZNF142	Zfp385c
ZNF146	Zfp386
ZNF148	Zfp39
ZNF154	Zfp395
ZNF155	Zfp397
ZNF157	Zfp398
ZNF16	Zfp407
ZNF160	Zfp408
ZNF165	Zfp41
ZNF167	Zfp410
ZNF169	Zfp414
ZNF17	Zfp418
ZNF174	Zfp42
ZNF175	Zfp420
ZNF177	Zfp422
ZNF18	Zfp423
ZNF180	Zfp426
ZNF181	Zfp428
ZNF182	Zfp429
ZNF184	Zfp438
ZNF187	Zfp444
ZNF189	Zfp445
ZNF19	Zfp446
ZNF192	Zfp449
ZNF193	Zfp451
ZNF195	Zfp454
ZNF197	Zfp455
ZNF2	Zfp456
ZNF20	Zfp458
ZNF200	Zfp46
ZNF202	Zfp462
ZNF205	Zfp467
ZNF207	Zfp474
ZNF208	Zfp488
ZNF211	Zfp498
ZNF212	Zfp503
ZNF213	Zfp507
ZNF214	Zfp51
ZNF215	Zfp511
ZNF217	Zfp512
ZNF219	Zfp513
ZNF22	Zfp516
ZNF221	Zfp518a
ZNF222	Zfp518b
ZNF223	Zfp521
ZNF224	Zfp523
ZNF225	Zfp524
ZNF226	Zfp526
ZNF227	Zfp53
ZNF229	Zfp532
ZNF23	Zfp536
ZNF230	Zfp553
ZNF232	Zfp558
ZNF233	Zfp560
ZNF234	Zfp563
ZNF235	Zfp566
ZNF236	Zfp57
ZNF238	Zfp574
ZNF239	Zfp575
ZNF24	Zfp579
ZNF248	Zfp58
ZNF25	Zfp580
ZNF250	Zfp583
ZNF251	Zfp59
ZNF253	Zfp592
ZNF254	Zfp593
ZNF256	Zfp595
ZNF257	Zfp597
ZNF26	Zfp598
ZNF260	Zfp60
ZNF263	Zfp605
ZNF264	Zfp606
ZNF266	Zfp607
ZNF267	Zfp608
ZNF268	Zfp609
ZNF271	Zfp612
ZNF273	Zfp618
ZNF274	Zfp619
ZNF275	Zfp62
ZNF276	Zfp622
ZNF277	Zfp623
ZNF28	Zfp628
ZNF280A	Zfp629
ZNF280B	Zfp637
ZNF280C	Zfp639
ZNF280D	Zfp64
ZNF281	Zfp641
ZNF282	Zfp644
ZNF283	Zfp646
ZNF284	Zfp647
ZNF285	Zfp651
ZNF287	Zfp652
ZNF292	Zfp653
ZNF295	Zfp655
ZNF296	Zfp658
ZNF3	Zfp661
ZNF30	Zfp664
ZNF300	Zfp667
ZNF302	Zfp668
ZNF304	Zfp672
ZNF311	Zfp677
ZNF316	Zfp68
ZNF317	Zfp687
ZNF318	Zfp688
ZNF319	Zfp689
ZNF32	Zfp69
ZNF320	Zfp691
ZNF321P	Zfp697
ZNF322	Zfp7
ZNF323	Zfp703
ZNF324	Zfp704
ZNF324B	Zfp706
ZNF326	Zfp707
ZNF329	Zfp708
ZNF331	Zfp709
ZNF333	Zfp710
ZNF334	Zfp711
ZNF335	Zfp712
ZNF337	Zfp715
ZNF33A	Zfp719
ZNF33B	Zfp71-rs1
ZNF34	Zfp738
ZNF341	Zfp74
ZNF343	Zfp740
ZNF345	Zfp746
ZNF346	Zfp747
ZNF347	Zfp748
ZNF35	Zfp750
ZNF350	Zfp759
ZNF354A	Zfp764
ZNF354B	Zfp768
ZNF354C	Zfp770
ZNF358	Zfp771
ZNF362	Zfp775
ZNF365	Zfp777
ZNF366	Zfp78
ZNF367	Zfp780b
ZNF37A	Zfp784
ZNF382	Zfp786
ZNF383	Zfp787
ZNF384	Zfp788
ZNF385A	Zfp790
ZNF385B	Zfp791
ZNF385C	Zfp799
ZNF385D	Zfp800
ZNF391	Zfp804a
ZNF394	Zfp810
ZNF395	Zfp82
ZNF396	Zfp821
ZNF397	Zfp827
ZNF398	Zfp828
ZNF407	Zfp830
ZNF408	Zfp839
ZNF41	Zfp84
ZNF410	Zfp846
ZNF414	Zfp867
ZNF415	Zfp87
ZNF416	Zfp872
ZNF417	Zfp874a
ZNF418	Zfp874b
ZNF419	Zfp9
ZNF420	Zfp90
ZNF423	Zfp91
ZNF425	Zfp92
ZNF426	Zfp94
ZNF428	Zfp940
ZNF429	Zfp941
ZNF43	Zfp945
ZNF430	Zfp953
ZNF431	Zfp958
ZNF432	Zfp961
ZNF433	Zfpm1
ZNF434	Zfpm2
ZNF436	Zfx
ZNF438	Zfy2
ZNF439	Zfyve26
ZNF44	Zgpat
ZNF440	Zhx1
ZNF441	Zhx2
ZNF442	Zhx3
ZNF443	Zic1
ZNF444	Zic2
ZNF445	Zic3
ZNF446	Zic4
ZNF449	Zic5
ZNF45	Zik1
ZNF451	Zim1
ZNF454	Zim2
ZNF460	Zkscan1
ZNF461	Zkscan14
ZNF462	Zkscan16
ZNF467	Zkscan17
ZNF468	Zkscan2
ZNF469	Zkscan3
ZNF470	Zkscan5
ZNF471	Zkscan6
ZNF473	Zmat1
ZNF474	Zmat2
ZNF48	Zmat3
ZNF480	Zmat4
ZNF483	Zmat5
ZNF484	Znf512b
ZNF485	Znfx1
ZNF486	Zscan12
ZNF487P	Zscan2
ZNF488	Zscan21
ZNF490	Zscan22
ZNF491	Zscan29
ZNF492	Zscan30
ZNF493	Zufsp
ZNF496	Zxdc
ZNF497	Zzz3
ZNF498
ZNF500
ZNF501
ZNF502
ZNF503
ZNF506
ZNF507
ZNF510
ZNF511
ZNF512
ZNF512B
ZNF513
ZNF514
ZNF516
ZNF517
ZNF518A
ZNF518B
ZNF519
ZNF521
ZNF524
ZNF525
ZNF526
ZNF527
ZNF528
ZNF529
ZNF530
ZNF532
ZNF534
ZNF536
ZNF540
ZNF541
ZNF542
ZNF543
ZNF544
ZNF546
ZNF547
ZNF548
ZNF549
ZNF550
ZNF551
ZNF552
ZNF554
ZNF555
ZNF556
ZNF557
ZNF558
ZNF559
ZNF560
ZNF561
ZNF562
ZNF563
ZNF564
ZNF565
ZNF566
ZNF567
ZNF568
ZNF569
ZNF57
ZNF570
ZNF571
ZNF572
ZNF573
ZNF574
ZNF575
ZNF576
ZNF577
ZNF578
ZNF579
ZNF580
ZNF581
ZNF582
ZNF583
ZNF584
ZNF585A
ZNF585B
ZNF586
ZNF587
ZNF589
ZNF592
ZNF593
ZNF594
ZNF595
ZNF596
ZNF597
ZNF598
ZNF599
ZNF600
ZNF605
ZNF606
ZNF607
ZNF608
ZNF609
ZNF610
ZNF611
ZNF613
ZNF614
ZNF615
ZNF616
ZNF618
ZNF619
ZNF620
ZNF621
ZNF622
ZNF623
ZNF624
ZNF625
ZNF626
ZNF627
ZNF628
ZNF629
ZNF639
ZNF641
ZNF642
ZNF643
ZNF644
ZNF646
ZNF649
ZNF652
ZNF653
ZNF654
ZNF655
ZNF660
ZNF662
ZNF663
ZNF664
ZNF665
ZNF667
ZNF668
ZNF669
ZNF66P
ZNF670
ZNF671
ZNF672
ZNF674
ZNF675
ZNF676
ZNF677
ZNF678
ZNF680
ZNF681
ZNF682
ZNF683
ZNF684
ZNF687
ZNF688
ZNF689
ZNF69
ZNF691
ZNF692
ZNF695
ZNF696
ZNF697
ZNF699
ZNF7
ZNF70
ZNF700
ZNF701
ZNF702P
ZNF703
ZNF704
ZNF705A
ZNF706
ZNF707
ZNF708
ZNF709
ZNF71
ZNF710
ZNF711
ZNF713
ZNF714
ZNF716
ZNF717
ZNF718
ZNF720
ZNF721
ZNF724P
ZNF725
ZNF726
ZNF727
ZNF729
ZNF730
ZNF732
ZNF737
ZNF74
ZNF740
ZNF746
ZNF747
ZNF749
ZNF750
ZNF75A
ZNF75D
ZNF76
ZNF761
ZNF763
ZNF764
ZNF765
ZNF766
ZNF768
ZNF77
ZNF770
ZNF771
ZNF772
ZNF773
ZNF774
ZNF775
ZNF776
ZNF777
ZNF778
ZNF780A
ZNF780B
ZNF781
ZNF782
ZNF783
ZNF784
ZNF785
ZNF786
ZNF787
ZNF788
ZNF789
ZNF79
ZNF790
ZNF791
ZNF792
ZNF793
ZNF799
ZNF8
ZNF800
ZNF804A
ZNF804B
ZNF805
ZNF808
ZNF81
ZNF812
ZNF813
ZNF814
ZNF816
ZNF821
ZNF823
ZNF827
ZNF829
ZNF83
ZNF830
ZNF831
ZNF833P
ZNF835
ZNF836
ZNF837
ZNF839
ZNF84
ZNF841
ZNF843
ZNF844
ZNF845
ZNF846
ZNF85
ZNF853
ZNF860
ZNF876P
ZNF878
ZNF879
ZNF880
ZNF891
ZNF90
ZNF91
ZNF92
ZNF93
ZNF98
ZNF99
ZNFX1
ZSCAN1
ZSCAN10
ZSCAN12
ZSCAN16
ZSCAN18
ZSCAN2
ZSCAN20
ZSCAN21
ZSCAN22
ZSCAN23
ZSCAN29
ZSCAN30
ZSCAN5A
ZUFSP
ZXDA
ZXDB
ZXDC
ZZZ3
