# Supplementary material for: Identification of a combination of transcription factors that synergistically increases endothelial cell barrier resistance
Source: Sci Rep. 2020 Mar 3;10:3886. doi: 10.1038/s41598-020-60688-x (PMC7054428; doi:10.1038/s41598-020-60688-x)
Supplement: Supplementary file 4 — Supplementary Table 3. [file 41598_2020_60688_MOESM4_ESM.xlsx]

## Sheet: Sheet1
Gene_name	GSE47067_brain_bone marrow	GSE47067_brain_glomerulus	GSE47067_brain_heart	GSE48209_brain_heart	GSE47067_brain_liver	GSE48209_brain_liver	Danneman_brain_liver	GSE35802_brain_lung-liver	GSE47067_brain_lung	Danneman_brain_lung	GSE56777_brain_lung	GSE47067_brain_muscle	GSE47067_brain_spleen	GSE47067_brain_testis
Lef1	19.155	23.2606	39.6038	54.5237	35.7991	55.1072	98.5879	20.5789	42.3335	541.368	2.01544	43.4107	37.9473	4.26715
Foxf1	44.9944	38.9345	36.7886	24.1321	40.5744	32.3079	#N/A	#N/A	-3.1043	#N/A	0.168962	17.1007	7.08722	1.22703
Zic3	18.4514	19.4129	18.9449	24.7201	19.6307	24.1698	438.481	492.812	19.6874	441.165	72.1157	18.6973	19.3492	18.2645
Ebf1	2.27457	1.33881	1.33085	1.30096	62.6353	61.2074	380.07	18.8878	24.3075	11.8083	1.53589	1.37649	1.66888	2.54877
Foxf2	10.9083	12.9813	11.7656	13.4268	12.3551	14.2195	62.5317	212.837	11.5589	19.4447	8.74986	11.2682	11.8815	12.7091
Foxc1	9.47857	7.75504	6.89689	5.71303	11.1065	8.31943	26.9472	9.38506	9.2787	13.3396	0.721909	6.62927	9.7802	6.95021
Klf12	15.4014	1.83028	1.65926	2.97795	26.8311	2.99833	7.6563	2.88252	2.21195	5.86169	3.51151	3.23315	2.9149	2.66597
Prdm5	6.60614	2.49664	3.70185	3.71588	8.37748	7.46514	21.1488	18.6384	8.14127	5.50372	0.584148	3.85051	4.86745	1.79844
Tbx1	4.97481	5.04509	4.56529	2.51865	4.62253	2.76588	469.373	15.3393	4.43815	25.1513	2.40077	4.4335	4.53174	3.48035
Zic2	4.54032	4.46369	4.05306	3.61293	4.34177	3.68765	128.189	5.13678	4.31634	47.3669	17.6779	4.29922	4.32484	4.41729
Fosb	1.35289	11.2998	3.30469	1.75256	-2.54774	1.70243	0.690753	-1.3058	7.61359	1.02514	0.503042	-1.13018	5.49755	8.4694
Tbx3	8.00004	3.23799	1.01254	1.22202	12.7375	8.16729	171.047	-1.56181	-2.24343	0.870338	0.940888	1.75867	2.49127	6.3804
Bhlhb9	4.57892	2.21761	4.24564	5.10452	7.28043	9.48837	23.459	2.9241	5.13678	8.75315	1.70277	5.45773	3.80166	-1.09546
Mecom	6.40138	5.20878	1.338	1.63208	8.30066	6.70216	#N/A	#N/A	7.19456	#N/A	0.83334	-1.39622	2.47366	1.52082
Zhx3	11.326	1.35758	1.50398	1.62826	5.08892	1.39307	2.94151	1.76989	2.40102	1.57044	1.47674	1.26347	5.56271	2.51638
Nr3c2	5.39685	1.87235	2.38587	1.19745	3.45505	1.34843	1.52595	-1.0413	2.39617	1.22671	0.784759	1.8988	3.6389	4.35176
Prdm16	4.49822	3.22479	2.22788	1.93645	5.18423	2.79108	42.7728	2.43049	4.22277	3.72217	2.66199	1.74919	1.37196	2.79897
Thra	6.00928	2.83785	1.52875	1.42341	4.12849	1.78833	1.58692	1.3713	1.66582	1.5478	2.93314	1.32271	2.98964	3.5989
Tshz2	9.16823	1.17133	-1.15386	-1.54322	2.88736	-3.08427	1.02404	-2.96675	9.32728	6.54953	0.951686	-1.78872	5.23359	-1.06571
Nr4a2	3.44168	3.86314	2.56019	2.745	2.05132	6.4289	7.40512	2.55252	3.75383	2.45189	1.53301	1.68548	1.85857	4.5215
Tada2a	5.07298	2.94457	2.73047	2.92953	2.07829	2.98648	#N/A	#N/A	2.80956	#N/A	1.18371	2.39565	2.04289	3.28434
Mllt4	12.1799	1.35019	-1.12691	-1.09789	5.00789	2.92681	3.19158	1.03624	-1.07851	1.21392	1.26127	1.08593	2.92894	1.48219
Mllt3	3.16612	2.33765	3.23968	3.84185	4.7028	8.4228	10.1528	2.27189	1.8335	1.91002	1.5986	2.32031	1.43422	2.7149
Sox17	5.5264	1.51813	1.70339	1.79262	7.77565	2.25555	4.1451	1.27924	1.12626	2.53781	0.493313	1.16738	1.1522	1.21081
Zbtb10	4.35022	1.3607	1.09767	1.12234	6.51001	1.874	1.12512	1.40104	1.0618	2.3822	1.1305	1.22195	3.64473	1.71558
Tbx4	2.63509	2.93349	2.81653	1.72602	2.67993	1.54833	5.47685	1.65605	2.51163	0.540437	0.728411	2.46451	2.69173	2.05062
Nfib	18.8193	-1.01323	-1.446	-1.3608	5.56303	1.26769	2.26568	-1.51731	-1.57178	0.750894	1.94029	-1.42797	3.11363	-1.31939
Tcf7	1.67832	3.1515	2.93573	3.10588	2.85806	3.21328	19.9644	3.21525	1.83273	6.35496	1.08247	3.02092	2.58694	2.25713
Ppard	2.69672	2.68399	2.12169	1.81042	2.35903	1.66733	3.56716	1.38106	2.50492	4.05085	1.88865	2.18273	2.44162	3.26714
Epas1	5.6229	1.69764	1.26488	1.63157	7.95538	2.43264	3.31556	1.32349	-1.29364	0.857386	0.681396	1.26313	1.64429	1.70409
Foxq1	2.82966	2.23465	2.85602	2.29774	2.32408	1.95172	317.036	3.411	2.50394	404.807	14.2173	2.37266	2.02775	2.00058
Arntl	2.57554	1.18716	1.67683	1.2624	1.64451	4.73245	1.90574	1.78275	1.67021	0.813584	1.75126	1.22521	3.18789	4.62692
Foxp1	1.93247	2.56981	2.24924	1.98317	4.40409	2.81187	3.8287	-1.43947	-1.15678	1.85011	0.697163	3.04856	2.03603	2.47414
Ncoa1	1.96141	2.06196	2.46137	2.43677	1.57131	3.14473	3.00207	1.79925	1.95775	1.80928	5.80577	2.1965	2.82945	1.82436
Tsc22d1	2.54421	1.65339	1.53267	1.81612	3.92979	3.63498	7.66126	6.65294	2.49107	16.005	1.75518	1.59106	1.35413	1.17475
Bhlhe40	2.56214	1.94781	1.22105	2.06461	-1.16795	2.41923	#N/A	#N/A	3.31091	#N/A	0.665134	2.93395	2.87742	2.15895
Nfia	6.59282	1.32023	1.04962	-1.0787	1.80767	1.15593	1.83897	-1.02766	1.04041	0.754558	2.89185	-1.23296	3.2817	1.50572
Rora	3.26907	1.28552	1.60023	1.58267	3.11528	2.16303	10.6191	1.62211	1.57367	3.88995	1.11989	1.45629	1.50848	1.43214
Zbtb38	2.03279	1.05576	1.63322	1.4418	2.41707	1.38126	0.616483	-1.34052	1.97585	1.4526	1.05068	2.14398	2.06285	1.87554
Smad3	1.14125	1.233	2.71773	2.09458	1.87317	1.284	0.99438	1.9421	2.67815	1.77129	0.881384	2.72155	1.37407	1.44389
Zic5	1.73045	2.01303	1.95974	2.21984	2.00834	2.00619	#N/A	1.13222	1.89568	#N/A	10.405	1.92048	1.91126	1.69792
Gtf2i	3.03944	1.16084	1.52233	1.4941	2.5267	1.76748	2.51351	2.08114	1.61692	1.56303	1.09276	1.71413	2.09331	1.42676
Erg	3.26505	1.30536	1.08499	1.05693	3.38458	1.14534	1.2487	-1.42373	1.19385	1.25345	0.456946	1.1874	1.88872	1.46689
Hlf	2.48946	1.13868	1.63641	1.80803	3.98279	1.9225	9.99926	3.64318	2.68932	4.9144	0.901217	1.98556	1.70882	-1.21099
Rfx3	1.56486	1.45365	1.8819	1.30742	3.00614	1.44299	1.55248	1.27881	1.47346	2.07407	2.43067	1.79268	1.82283	1.20249
Tcf12	2.00246	1.71952	1.22862	1.23757	2.65722	1.54278	5.29412	1.47245	1.57089	1.16429	1.32145	1.18974	1.83606	1.9616
Tshz1	2.17882	1.39008	1.30862	1.76442	2.12966	1.85304	2.69991	1.74617	1.33757	1.69457	1.09076	1.97638	1.97667	1.8678
Id1	3.82238	1.95166	-1.19609	1.1571	2.49991	3.94199	3.33254	4.22401	1.52481	4.46037	0.647306	-1.0932	2.50396	4.10642
Tada2b	1.72555	1.74835	1.17278	1.57604	2.23053	1.85685	#N/A	#N/A	1.36577	#N/A	1.30085	1.49522	2.46671	1.86939
Plag1	1.44944	1.47892	1.69987	2.24842	2.13743	1.89654	1.52336	-1.54303	1.82197	0.833333	0.909434	1.6828	1.88985	1.85611
Kat6b	2.39598	1.37608	1.61903	1.29475	2.35761	1.87169	#N/A	#N/A	1.67501	#N/A	2.20385	1.09909	1.8334	1.47446
Maff	2.87712	1.95256	-1.02362	1.0702	1.3751	1.99885	0.994749	2.35521	1.17061	1.37011	0.726687	1.56621	1.93607	3.73851
Zc3h7b	2.29145	1.45377	1.67672	1.32942	2.14774	1.17333	1.5458	1.07975	1.41377	1.37662	1.26849	1.29952	1.67456	1.6152
Prkrir	3.38935	1.31105	1.25857	1.00737	1.41416	1.10498	1.46862	1.21052	1.21581	1.24127	1.10235	1.08133	1.79955	1.96224
Max	1.06767	2.20406	1.38764	1.67749	1.40503	1.65986	1.61156	2.64969	1.95785	3.4754	1.00758	1.34077	1.4425	2.52305
Sox18	3.64899	1.30085	-1.09392	1.0495	4.88742	1.3738	1.14387	1.19264	1.04865	2.84581	0.710727	1.08179	1.23462	1.18985
Nfic	1.96794	1.49426	1.4477	1.49644	2.02674	1.10636	1.22586	1.21551	1.08426	1.55482	0.556352	1.80377	1.80263	1.61544
Kat5	1.28757	1.84776	1.80423	1.64921	1.2886	1.28463	#N/A	#N/A	1.35315	#N/A	1.47929	1.62955	1.65386	2.17052
Hmbox1	2.99313	1.5016	1.76633	1.61172	1.70767	-1.61085	0.978418	-1.36662	-1.47567	0.57611	0.769001	1.87171	2.62346	1.80316
Ezh1	2.46772	1.28892	1.04156	1.18548	1.83284	1.31887	2.29	1.49883	1.07836	2.20654	0.941138	1.25015	1.92428	1.80285
Mllt6	1.67008	1.44068	1.12247	1.17234	2.20488	1.40818	#N/A	1.28434	1.73377	#N/A	1.17054	1.17026	1.40562	1.80244
Crebl2	2.3331	1.22899	1.211	1.03008	1.4597	-1.00287	1.41366	1.16309	1.58092	1.46995	1.31238	1.27042	1.51496	1.83683
Mxi1	1.09245	1.87045	1.258	1.10661	1.31281	1.51701	2.8851	2.33963	1.88885	4.18826	2.09475	1.57241	1.52281	1.70851
Nfat5	3.47689	-1.58043	1.5393	1.37405	2.28793	2.09684	3.75269	1.16681	1.14007	1.49785	0.933035	1.37473	2.43595	1.53161
Hivep1	1.55239	1.67092	1.4709	1.39004	1.45284	2.10972	2.45071	1.57982	1.36756	0.977353	1.33529	1.56874	1.42351	1.57727
Mecp2	2.19609	1.08906	1.18467	1.11821	1.52153	1.15794	2.59729	1.19386	1.19122	1.90563	2.22572	1.49462	1.42345	1.90845
Dach1	1.35824	6.35857	-2.56237	-2.51813	8.7234	10.2509	37.6827	1.15052	-2.03304	0.567893	0.824602	-3.57707	1.87919	1.83093
Trps1	1.23545	3.52027	3.50945	1.36099	-1.45558	1.68668	7.53846	1.07983	1.20954	1.03469	1.49937	2.78259	-1.08664	2.09392
Rere	1.61609	1.17954	1.20631	1.58262	1.71701	1.37885	1.47482	1.43183	1.22936	0.927394	1.44703	1.28241	1.9325	1.62794
Arid5a	1.27336	1.72004	1.30251	-1.03124	1.65271	1.36948	2.72417	1.74107	1.3308	0.389444	0.419294	1.48979	1.27354	1.70525
Zbtb43	1.87013	1.23399	1.36165	-1.0992	1.49801	-1.17733	1.59849	1.07118	1.34547	0.803318	1.51508	1.39855	1.37527	1.64478
Zhx1	1.42742	1.19052	1.50344	1.12497	1.41745	1.22559	2.60402	1.58796	1.18895	1.15893	1.17517	1.31054	1.65387	1.84566
Tet2	1.63573	1.39057	1.2568	1.22358	1.22696	1.4075	#N/A	#N/A	1.683	#N/A	1.39599	1.51819	1.32202	1.4812
Nfkbia	1.64874	2.00859	1.54922	1.98417	-2.27576	2.05789	1.01123	1.4878	1.57561	1.0743	0.884747	1.39818	2.27595	3.26075
Klf11	1.91303	1.22382	1.11651	1.14763	1.56379	1.61066	2.65254	#N/A	1.01834	1.57588	1.00404	1.29568	1.39947	1.86966
Gata2	2.87916	1.70282	1.1021	1.58494	3.4077	2.69627	2.9851	1.25991	-1.87267	1.74653	0.287047	1.08913	1.23278	1.8054
Mier1	2.02291	1.31547	1.18973	1.03618	1.15204	1.35841	2.03197	1.05146	1.05834	1.5224	1.11676	1.26352	1.57238	1.67546
Smad4	1.46106	1.11405	1.14884	-1.00338	1.52057	1.2465	1.58264	1.20716	1.01938	1.45271	1.59852	1.20116	2.01809	1.7553
Zmat2	1.01156	1.25758	1.20081	1.29752	1.21621	1.00647	1.50585	1.25814	1.10325	0.918423	1.13452	1.25893	1.03645	3.12205
Bach1	1.44046	1.66296	1.67439	1.42842	-1.05783	-1.39886	2.30123	1.68082	1.06989	1.23177	1.3253	1.80688	1.50862	3.0387
E2f5	2.574	-1.09313	1.339	1.24079	1.79643	1.1193	1.82316	1.1876	1.19118	1.76981	1.2928	1.3357	2.32341	1.66101
Mynn	2.30241	-1.00438	1.47505	1.03343	1.66807	1.07447	1.79717	1.11023	1.07427	1.70362	1.20985	1.30872	1.69721	2.51991
Unkl	1.10174	1.39268	1.53482	1.05441	1.73322	-1.07661	1.65653	1.1024	1.3277	1.24818	1.10153	1.05154	1.51512	1.3702
Sp140	2.97909	1.18178	1.39262	-1.22418	1.4622	-1.03295	#N/A	#N/A	-1.27745	#N/A	#N/A	1.34969	1.40183	2.53459
Tsc22d3	1.36094	1.51578	1.22983	1.22673	1.03978	-1.00845	3.25709	1.31337	1.19972	4.41228	1.82334	1.32028	1.6366	1.65686
Hivep2	2.32902	1.13221	1.15916	1.03525	1.71165	1.35177	1.47926	-1.48182	1.43131	0.847832	1.20469	-1.24733	1.41902	3.00103
Dmap1	1.54735	1.32653	1.48111	1.10881	1.30791	-1.00095	1.01223	1.1484	1.2265	1.47077	1.14357	1.29568	1.24215	1.44689
Kdm5d	2.91071	1.01107	1.14612	-1.14708	1.11811	-1.10899	#N/A	#N/A	1.00142	#N/A	1.22798	1.01621	1.51862	1.13453
Tcf23	1.36008	1.46765	1.15999	1.07533	1.53724	1.19838	34.5934	3.10842	1.25588	4.54503	0.883898	1.42163	1.35215	1.2979
Zbtb20	4.67826	-1.1326	1.09685	-1.03857	2.1279	2.04713	4.91389	-1.01897	1.08827	1.44501	5.22284	-1.01043	2.24301	1.75983
Bptf	1.18345	1.279	1.02704	1.06073	1.55656	1.42926	1.94391	1.01934	1.26715	0.988503	1.71166	1.25304	1.50348	1.76905
Glis2	2.76296	1.32094	1.62735	1.6142	2.73607	1.44384	1.62827	-1.09785	-1.91303	0.486004	0.853092	1.18924	1.55793	1.46312
Zfp30	1.70711	1.00563	1.40319	1.28893	1.50102	-1.00398	1.89612	2.0199	1.12184	1.32166	1.72591	1.08955	1.46394	1.41429
Arid4b	1.33472	1.14231	1.3848	1.04382	1.55829	1.33818	2.70648	-1.05809	1.14226	0.744741	1.56992	1.20082	1.50111	1.40949
Ncor2	1.45404	1.37057	1.19453	1.28501	1.57812	1.43478	1.67891	1.15559	1.24507	0.85719	1.34889	1.31324	1.18443	1.31545
Grhl1	1.28907	1.44853	1.32591	1.21927	1.1308	1.19907	2.76267	3.15245	1.39704	2.84109	1.26185	1.3613	1.40351	1.28452
Zc3h13	1.39247	1.23699	1.00124	-1.03002	1.56095	1.21807	2.08648	1.05976	1.1791	0.886467	1.47761	1.19847	1.09878	1.94138
Hey1	3.78492	4.38811	-1.63344	-1.13899	3.11846	11.3953	27.9914	1.3087	-1.89719	0.60105	1.62348	-1.17468	1.19238	2.80506
Zbtb41	3.64634	-1.29957	1.26776	-1.09359	1.47593	-1.11387	1.42295	-1.09584	1.09099	1.19613	2.19697	1.08382	1.52448	1.74097
Nfrkb	1.53318	1.00932	1.35635	1.17752	1.44646	1.16963	2.84091	1.20195	1.27728	1.06318	1.51804	1.33316	1.33924	1.21443
Smarca2	3.03675	1.89457	1.69271	1.50522	2.95191	1.31181	1.51288	-1.30106	-1.23456	0.59412	0.901029	1.78258	1.3593	-1.00598
Tead4	3.21719	1.38067	-1.04591	1.1142	3.3316	1.84653	2.31496	1.70169	-1.17927	0.887823	0.73687	1.1593	1.87503	1.72375
Zik1	1.41571	1.27962	1.36892	1.20493	1.32	1.0684	1.90481	1.11248	1.06146	1.36906	2.81721	1.23241	1.53658	1.23933
Tcf25	1.52331	1.34073	1.12616	1.12085	1.25725	1.07845	2.04432	1.32691	1.23709	0.885323	1.45731	1.1132	1.28483	1.54667
Foxo1	1.80753	-1.25385	1.44913	1.42961	2.17641	1.30928	1.49408	1.42905	1.26011	1.93585	0.926862	1.5056	1.7435	1.70382
Zmat3	1.45991	1.27163	1.22565	1.09248	1.26824	1.00766	0.738041	1.15863	1.0965	1.27513	2.21817	1.43309	1.38131	1.19031
Smad9	1.31428	1.17788	1.25409	1.05438	1.34104	1.14321	0.915798	-1.03484	1.24357	1.18465	0.906472	1.28885	1.29256	1.38921
Zfp36l1	1.89723	1.40558	1.07012	1.06432	1.41802	1.32238	1.53973	1.34059	1.79847	1.53955	0.938903	-1.04709	1.95285	1.79487
Zbtb44	2.26661	-1.03634	1.53671	1.08434	1.54026	1.69636	2.26667	1.89019	1.35398	1.16	1.68491	1.14869	1.85567	1.60488
Zscan30	1.21329	1.13808	1.24948	1.09862	1.5465	1.25495	#N/A	#N/A	1.15838	#N/A	#N/A	1.07332	1.47615	1.41507
Ctcf	1.01633	1.08999	1.10937	1.11132	1.54116	1.37002	1.79147	1.05303	1.03658	1.44858	1.34662	1.22771	1.21564	2.0106
Fiz1	1.25013	1.48067	1.06597	1.02675	1.23362	1.04841	1.39961	1.07531	1.21956	1.42832	1.23398	1.09966	1.20942	1.6566
Tet1	1.72549	-1.31294	3.05211	2.75446	5.26822	8.95719	#N/A	#N/A	-1.34439	#N/A	2.24983	1.90781	2.22293	-1.31646
Nfe2l1	2.74562	1.28606	-1.1437	-1.09984	1.79953	1.10469	0.832794	1.11784	1.51667	1.40603	0.888617	1.04567	1.18537	1.72085
Zfp2	1.29668	1.04354	1.13589	1.19767	1.30912	1.08045	2.23234	1.23293	1.14951	2.10771	2.58232	1.29925	1.38812	1.45018
Patz1	-1.1042	1.66032	1.39748	1.69997	2.02983	1.58075	2.8589	1.34232	1.02286	1.6538	1.69592	1.98183	1.50777	1.55155
Zbed3	1.27663	1.13215	1.18543	1.18443	1.6036	1.01291	1.25602	-1.6232	1.11034	1.60102	1.04757	1.26831	1.14403	1.30256
Phtf1	1.40369	1.02306	1.13733	-1.10465	1.64855	1.09461	1.23605	1.63904	1.17452	1.39508	1.09668	1.21411	1.35916	1.03258
Phf20	1.46525	1.35001	1.88833	1.28455	1.19647	1.02547	1.4509	1.65865	1.50684	1.05892	1.45771	-1.08645	1.74059	1.89644
Hmg20a	2.30604	1.11222	-1.01398	1.09836	1.43155	-1.28731	1.50689	1.21783	1.18848	1.17309	1.44124	1.07217	1.54466	2.30877
Irf6	1.2201	1.18175	1.1844	1.30434	1.32359	1.48393	4.94757	2.8006	1.26363	0.485518	0.0186898	1.30525	1.33891	1.13183
Sp2	1.04721	1.3801	1.20671	-1.0968	1.31719	-1.066	2.30451	1.6136	1.17628	1.88615	1.11347	1.16095	1.20633	1.38582
Pura	1.59107	1.16292	1.05947	1.11461	1.2656	-1.06811	1.53631	-1.01641	1.22428	2.22555	1.3348	1.22296	1.04112	1.30823
Unk	1.03307	1.36353	1.1053	1.01466	1.3287	-1.04029	0.600507	#N/A	1.16945	1.24142	1.17828	1.17214	1.22218	1.47067
Zic1	1.17445	1.34357	1.18519	1.30057	1.31885	1.27169	244.165	133.903	1.26237	170.523	81.5793	1.14674	1.17748	1.25393
Zbtb9	1.26269	1.22724	1.19574	1.01371	1.37682	-1.05648	0.896674	1.53479	1.13897	2.42124	#N/A	1.20341	1.15412	1.29282
Sox9	1.24335	1.234	1.29677	1.17679	1.27234	1.28469	12.8311	6.82681	1.21303	31	7.37787	1.18098	1.14917	1.14814
Mllt1	1.21169	1.17177	1.14251	1.03955	1.2242	-1.05682	1.02033	1.52145	1.18171	1.95072	1.20896	1.17298	1.16824	1.33125
Npas2	1.21585	1.15926	1.21577	1.04255	1.1836	1.22053	1.98813	1.27111	1.18873	1.53306	0.773253	1.16606	1.27017	1.192
Mbd3	1.10725	1.39097	1.19408	1.26065	1.08878	1.1589	0.897988	-1.03153	1.28559	1.47521	1.028	1.23646	1.08573	1.16367
Atrx	1.49068	1.0385	1.04826	-1.0212	1.32583	1.13273	1.84366	-1.3924	1.01258	0.5627	1.40011	1.02344	1.39056	1.18296
Sp5	1.16914	1.11721	1.11285	1.26158	1.28683	1.22489	3.69504	6.94793	1.23459	3.67271	1.4717	1.19444	1.19487	1.18254
Thap4	1.20248	1.12433	1.29895	1.15577	1.20044	-1.19795	0.698925	1.34904	1.17859	0.753187	0.849045	1.28617	1.0382	1.13584
Tfap4	1.26476	1.27599	1.16192	1.11848	1.20765	1.14492	#N/A	#N/A	1.0802	#N/A	0.847795	1.12489	1.02717	1.30232
Wiz	1.18593	1.1507	1.16228	1.07304	1.13117	-1.10434	2.34844	1.12205	1.06991	1.15863	1.55723	1.09231	1.20053	1.43671
Foxa2	1.09934	1.23303	1.18844	-1.0231	1.20345	-1.06839	0.657005	-8.83926	1.07068	0.219907	0.730178	1.20216	1.12143	1.2697
Tbx6	1.03821	1.36973	1.18935	1.10362	1.19849	1.0724	2.0327	2.97175	1.12406	0.970678	1.15674	1.19688	1.05747	1.16816
Srebf2	-1.00292	1.51623	1.24579	1.29794	1.53888	1.80084	1.62613	1.26373	1.19364	0.876597	1.66426	1.68753	1.1623	1.95034
Zfp1	1.39516	1.0011	1.23563	1.07888	1.04769	-1.37464	0.565431	1.19168	1.04772	0.551083	1.19143	1.17046	1.24581	1.12173
Tbpl1	1.74456	1.56703	1.18624	-1.21996	1.47568	1.32039	2.05592	-1.04924	1.31958	2.07858	1.70877	1.29692	1.67735	-1.0339
Dlx1	1.13776	1.21743	1.09404	-1.03831	1.17103	-1.04834	1.38832	1.22221	1.11419	1.46909	46.1165	1.12401	1.16577	1.15556
Zscan10	1.11274	1.22951	1.04068	1.00473	1.12187	1.05564	1.47428	#N/A	1.19588	1.43162	0.904481	1.08376	1.14761	1.24629
Aff4	1.9857	1.02135	1.13301	1.24738	1.47102	1.40785	1.5259	-1.1397	-1.00784	0.887521	1.7705	1.30731	1.71137	1.54297
E4f1	1.18597	1.17652	1.10702	1.03661	1.25845	1.04785	1.07761	1.11769	1.07117	1.00309	1.3313	1.0924	1.05745	1.17503
Zbtb42	1.19468	1.18581	1.18847	-1.01552	1.0626	-1.05558	#N/A	#N/A	1.08704	#N/A	0.512625	1.11099	1.11323	1.15134
Mta1	1.70676	1.67182	1.21757	1.25201	1.49359	1.33596	1.13264	1.72395	1.3265	1.11903	1.13595	1.32206	-1.03833	1.39233
Pou2f3	1.13528	1.18858	1.05186	1.02847	1.20614	1.0712	0.46357	-1.0741	1.08891	0.870891	0.914644	1.05448	1.16633	1.18671
Elk1	1.74913	1.22365	1.45949	1.12019	1.12621	-1.1249	1.1236	-1.44507	1.33152	0.137552	1.58514	1.57762	-1.0199	1.62125
Ciz1	1.24165	1.15007	1.01009	1.22035	1.17686	1.04651	0.852608	1.38277	1.07188	1.20341	0.969282	1.02701	1.02005	1.35989
Nr2f2	3.74434	-1.54106	1.51683	1.53551	-1.62165	-3.54605	0.749529	-3.36586	2.60892	6.52459	1.15251	1.13676	1.30838	1.84948
Nkx6-3	1.01074	1.25197	1.21685	-1.05267	1.20661	-1.04163	0.496552	1.3269	1.1404	0.171429	0.829294	1.04061	1.03349	1.09787
Zbtb49	1.22396	1.02275	1.205	1.04454	1.1912	-1.12038	#N/A	#N/A	1.04241	#N/A	1.50865	1.18161	1.07836	1.02072
Foxl2	1.20838	1.08434	1.1579	-1.02364	1.11693	-1.01011	0.414871	1.52504	1.0408	0.446522	9.04162	1.08032	1.09021	1.13273
Tub	1.15705	1.1754	1.11571	1.04468	1.19043	1.10087	1.43178	1.81743	1.07238	1.50727	26.6903	1.05223	1.03416	1.11024
Scrt2	1.19717	1.11154	1.04513	-1.09843	1.20556	-1.02628	2.04014	1.23561	1.17312	2.28571	46.9355	1.02333	1.08697	1.05278
Zbtb22	1.26769	1.0604	1.24258	1.22201	1.00227	-1.14691	1.36572	-1.05604	1.01362	1.07488	1.16379	1.13149	1.03036	1.1469
Prdm13	1.12793	1.18414	1.06927	-1.01307	1.10765	1.00961	#N/A	#N/A	1.08648	#N/A	#N/A	1.11071	1.12175	1.07771
Foxd2	1.07829	1.11855	1.11514	-1.05421	1.1374	1.02637	0.150281	1.27037	1.07756	0.283069	1.00857	1.06669	1.08468	1.19978
Six5	1.17319	1.10975	1.04828	1.01489	1.14843	-1.00346	0.832804	1.23882	1.08525	1.5171	0.938584	1.10909	1.06663	1.13544
Cramp1l	1.6912	1.18823	1.05131	1.08758	1.83372	1.31991	1.76929	1.13116	1.14743	1.2917	1.22816	-1.03118	1.5346	1.45927
Hoxc12	1.11378	1.16071	1.08	-1.00464	1.12688	1.02959	#N/A	1.82609	1.11366	#N/A	#N/A	1.09161	1.06301	1.09775
Tbx15	1.04916	1.15523	1.09203	-1.00491	1.13389	1.00354	9.6934	6.15983	1.08766	18.0664	0.801638	1.03609	1.12163	1.15153
Klf4	1.98083	2.47321	-1.109	-1.10904	1.56798	3.48693	1.1021	1.62334	-1.11181	1.11989	0.346434	1.09774	1.50358	2.41285
Isl2	1.03871	1.08911	1.12558	1.02581	1.12033	1.03807	0.774457	2.01467	1.13157	0.948256	0.929524	1.09795	1.11888	1.09162
Foxd1	1.0131	1.10106	1.16796	1.4228	1.10874	1.41729	69.4792	30.5436	1.10099	50.8619	0.951579	1.08892	1.12461	1.10331
Hsf4	1.12061	1.12097	1.09404	1.13333	1.10273	1.06592	0.787825	1.95525	1.07555	0.982314	1.25566	1.02458	1.12655	1.09971
Prdm14	1.10354	1.13727	1.0542	-1.02477	1.1109	-1.0382	#N/A	#N/A	1.10394	#N/A	1.20284	1.07324	1.05972	1.1184
Foxn4	1.12607	1.11003	1.12258	1.02897	1.15813	1.02031	0.33945	-1.01275	1.10935	0.196026	1.01763	1.01479	1.03902	1.05829
Aire	1.13583	1.12582	1.11893	1.03127	1.05746	1.02737	0.149828	1.43586	1.07268	1.0381	0.963993	1.01953	1.03566	1.16254
Gatad2a	1.38534	1.50634	-1.09112	1.07496	1.48345	1.06484	1.40229	1.18496	1.01194	1.42415	0.901951	1.09518	1.5364	1.79368
Etv4	1.05558	1.14837	1.07263	-1.03661	1.17967	-1.09034	0.89759	1.36188	1.09773	1.50505	0.652837	1.01018	1.03401	1.10522
Vax2	1.14226	1.12695	1.09385	-1.06029	1.11032	-1.01333	1.4026	1.3913	1.04495	0.488688	0.799481	1.01859	1.13023	1.03387
Onecut2	1.11137	1.15677	1.06853	1.02372	1.04961	-1.02401	1.41894	-1.541	1.05043	9.61728	3.58662	1.1052	1.03443	1.12428
Nkx6-1	1.09739	1.08758	1.03654	1.08396	1.11827	1.10779	2.62353	1.21062	1.06374	9.44915	0.879724	1.09674	1.00845	1.18245
Neurod1	1.0489	1.11005	1.09904	-1.01089	1.08554	1.00675	1.29036	-1.00429	1.1001	2.34935	19.7279	1.0554	1.0376	1.15236
Lmx1a	1.13378	1.10346	1.06198	-1.00258	1.17855	1.05353	0.382452	-1.03823	1.05921	0.918919	1.06275	1.00757	1.07164	1.06346
Nr2e1	1.08856	1.1527	1.07509	-1.03332	1.11599	1.01761	1.63968	27.8642	1.05952	0.739051	82.8154	1.06784	1.02855	1.08081
Zkscan4	1.1049	1.06952	1.08042	1.11111	1.10443	1.00088	#N/A	#N/A	1.03691	#N/A	1.99201	1.06989	1.0881	1.10586
Dmrt1	1.08887	1.14392	1.08215	-1.11123	1.15099	1.02444	0.538642	-1.11305	1.05211	0.433962	1.17959	1.0746	1.02398	1.0391
Six6	1.02359	1.08001	1.15742	-1.05518	1.10896	-1.0656	0.230952	-1.24089	1.01789	0.286982	0.950612	1.06951	1.07991	1.11675
Pou5f2	1.07017	1.1678	1.02144	-1.00101	1.14922	-1.05153	#N/A	#N/A	1.16891	#N/A	1.12672	1.01445	1.00358	1.05632
Foxb1	1.11851	1.13793	1.02901	-1.0407	1.12208	-1.02967	0.595925	1.06602	1.05488	0.48615	0.539396	1.05092	1.03387	1.10411
Egr3	1.02784	1.14237	1.09927	-1.0424	1.09167	1.02328	9.82614	1.31154	1.14149	0.713039	0.851808	1.00134	1.07694	1.07033
Hic2	1.29194	1.07558	1.06782	1.08487	1.03851	1.19091	2.21474	1.38471	1.08608	1.3244	1.14267	1.01502	1.05447	1.00314
Zfyve26	1.00383	1.07699	1.15979	-1.05055	1.02199	-1.08472	0.669728	-1.28061	1.02856	0.917233	0.97299	1.08184	1.08862	1.16483
Zkscan5	1.10135	1.07484	1.0013	1.02732	1.09689	1.06656	1.03845	#N/A	1.09719	1.21369	1.5171	1.06724	1.03546	1.14375
Etv2	1.06196	1.09153	1.08767	1.00018	1.12237	1.00986	1.26558	1.11535	1.04748	1.09541	0.789736	1.09788	1.08453	1.02149
Emx1	1.1051	1.11836	1.08175	1.08212	1.10276	1.09535	2.23626	-1.1876	1.10295	2.48171	6.59781	1.04611	1.00857	1.02196
Pitx1	1.11813	1.10977	1.10714	-1.02196	1.08324	-1.00573	2.12334	-3.6961	1.06524	2.6406	0.898816	1.02871	1.01727	1.03475
Elf5	1.02079	1.11641	1.04329	-1.08361	1.06789	1.00174	4.91892	-2.46288	1.12197	0.335021	0.940762	1.0584	1.06495	1.06906
Dmbx1	1.07391	1.06127	1.07949	1.00488	1.12485	1.03301	0.505285	1.08342	1.05525	0.748261	0.948548	1.05895	1.04951	1.04614
Kat6a	1.42841	1.02557	1.04724	-1.02748	1.17802	1.21514	#N/A	#N/A	-1.27862	#N/A	1.37205	1.34677	1.65125	2.14854
Foxp2	1.04595	1.12247	1.02265	1.08738	1.09518	1.11248	10.432	1.23966	1.01746	0.605385	4.10443	1.06896	1.12248	1.04709
Vsx1	1.03214	1.09253	1.04867	-1.01818	1.06613	1.01444	2.31604	1.14221	1.03577	0.379444	0.893929	1.05506	1.08272	1.11299
Dbx2	1.05236	1.0513	1.05283	-1.00039	1.066	-1.05344	0.273737	7.89116	1.03503	0.41311	0.791582	1.08586	1.06617	1.11612
Nkx2-1	1.12858	1.06749	1.03294	-1.02255	1.11161	-1.00382	#N/A	#N/A	1.00028	#N/A	1.00716	1.01287	1.07557	1.09121
Dnajc21	1.65589	1.19998	1.24227	1.09699	1.50603	1.39929	#N/A	#N/A	1.39217	#N/A	1.06027	1.25697	1.29245	-1.02578
Nrl	1.03048	1.07329	1.00143	1.01876	1.16435	1.05874	0.542343	2.11899	1.08455	0.587312	0.880541	1.03575	1.02888	1.0705
Egr4	1.09463	1.0804	1.00669	-1.02554	1.11971	1.01444	0.509658	-1.13054	1.02435	1.69104	0.801392	1.02585	1.10694	1.02307
Pogz	1.57026	-1.00436	1.18512	1.27175	1.25012	1.61434	1.44675	-1.11589	1.03787	1.92311	1.95336	1.13373	2.01472	1.28991
Nkx1-2	1.10323	1.02899	1.05693	-1.02559	1.09981	1.01321	0.643766	-1.19861	1.08596	0.923358	1.18105	1.04748	1.01557	1.03401
Vax1	1.08218	1.07583	1.03684	1.02246	1.05857	1.08242	0.816934	2.30557	1.03584	3.71875	1.5318	1.06158	1.03374	1.07283
Npas1	1.07295	1.08084	1.01857	-1.02112	1.13155	-1.02471	1.69737	1.21527	1.01355	1.01976	1.2627	1.03024	1.06292	1.0276
Pou3f1	1.05171	1.04162	1.05379	-1.01919	1.07476	1.0028	7.11009	1.40845	1.06722	0.9562	19.6762	1.04553	1.04399	1.05622
Mnx1	1.09844	1.03661	1.03043	1.0022	1.10781	1.02274	#N/A	#N/A	1.0533	#N/A	0.943114	1.04245	1.01328	1.05227
Mzf1	1.00258	1.04795	1.07175	-1.06841	1.11231	-1.03443	1.67594	1.50865	1.04186	1.62741	0.999165	1.04661	1.0675	1.04147
Cdx2	1.08588	1.091	1.05811	-1.02873	1.10102	1.00309	1.25725	-1.55479	1.00176	1.52225	0.860369	1.01443	1.0236	1.04708
Foxe1	1.09752	1.0081	1.0523	1.05096	1.05634	1.06526	#N/A	-1.76311	1.06445	#N/A	#N/A	1.03856	1.03279	1.06585
Hoxc13	1.03465	1.1518	1.02686	-1.02158	1.0689	-1.02988	0.224649	1.49554	1.0119	0.104575	0.759844	1.0278	1.00699	1.08136
Zbtb17	1.00686	1.09116	1.0482	1.04362	1.05379	1.00676	1.23708	1.56303	1.07197	1.14811	1.16768	1.06007	1.01796	1.05046
Olig2	1.04368	1.09017	1.0346	1.04225	1.10096	1.07122	1.44693	1.01222	1.06289	0.664103	5.74047	1.00552	1.02763	1.02218
Mafa	1.09916	1.00845	1.03895	-1.01216	1.10533	-1.01128	#N/A	-1.19931	1.02166	#N/A	#N/A	1.00702	1.03492	1.0504
Hif3a	1.01768	1.06306	1.0481	1.00203	1.08661	1.03557	1.44235	1.16536	1.00096	1.0088	0.955488	1.01402	1.0277	1.10767
Nkx2-4	1.06119	1.08407	1.01231	-1.01819	1.11081	-1.01085	0.91404	1.2348	1.01938	1.38095	1.03074	1.02265	1.02059	1.02112
Zbtb16	2.80864	1.86353	-1.97695	1.10918	2.99473	9.58896	41.1008	#N/A	-3.22195	1.51937	1.82274	1.17008	2.00905	2.68567
Gzf1	1.71111	1.28939	1.15908	1.10658	-1.63443	1.21739	1.60983	1.19815	1.86704	1.50497	1.38763	1.18068	1.25096	1.50216
Sp9	1.09023	1.06761	1.01176	1.04151	1.02517	-1.00212	#N/A	#N/A	1.04024	#N/A	#N/A	1.01271	1.02113	1.03541
Pou4f3	1.0729	1.05027	1.03345	1.00086	1.02697	1.06571	0.172012	1.40611	1.01492	0.0975207	0.916125	1.02979	1.02636	1.04888
Gata5	1.03379	1.04967	1.04701	-1.01522	1.02753	1.01819	1.82319	2.93419	1.03697	0.906427	0.468362	1.01546	1.01914	1.0604
Arntl2	1.06783	1.41528	-1.03673	-1.02071	1.57035	1.08285	3.55172	2.02209	1.52256	0.830645	0.946036	1.1359	1.14771	1.44057
Zkscan1	1.89311	-1.15271	1.09982	1.19569	1.27478	1.0363	2.10118	1.06466	1.05549	1.64896	1.85502	1.21378	1.41254	1.45935
Ncoa4	-1.65507	1.79342	2.32775	2.79674	-2.40559	1.99342	#N/A	1.52387	2.03178	#N/A	#N/A	2.64943	1.92634	1.54774
Neurog1	1.00709	1.03042	1.01331	-1.03827	1.03542	1.0121	1.43816	1.30178	1.00293	1.62166	3.92492	1.00323	1.04247	1.03792
Irf9	1.14725	1.00747	1.18559	1.34835	-1.03863	1.3114	#N/A	#N/A	1.19187	#N/A	0.819219	1.08184	1.41783	2.11652
Mbd6	-1.87057	1.77193	1.1818	1.16304	1.43095	-1.27185	0.972038	-1.1994	1.23444	1.40362	0.945959	1.23288	1.28505	1.80976
Ubtf	1.05672	1.25597	-1.05658	1.18149	1.55266	1.24133	1.61711	1.01269	1.03233	1.12588	1.08954	1.21817	1.16948	1.79778
Dpf2	1.18504	1.21412	1.27435	1.10091	1.26783	-1.28511	1.0503	-1.17043	-1.44836	0.916598	0.978398	1.18624	1.37408	1.8143
Nr3c1	2.4177	1.07033	1.3039	1.1327	1.07233	1.41989	1.98417	1.31202	-1.00094	1.66816	0.746438	-1.12997	1.90217	2.23095
Rcor3	1.62891	1.0204	1.14442	1.22323	1.4925	1.01198	2.09885	-1.13732	-1.08106	0.982267	1.51908	1.09143	1.48755	1.02648
Ncoa5	1.24336	1.13899	1.1821	1.0366	1.59116	1.17305	0.834507	-1.15542	-1.07668	0.471173	1.43705	1.11789	1.11137	1.454
Smarcc2	1.2281	1.30997	-1.07468	1.19653	1.35459	1.2637	1.02071	1.28954	1.21383	1.93136	3.39839	1.07289	1.22429	1.42326
Zeb1	3.9963	-1.02636	-1.44096	-1.43382	2.84668	-1.45622	1.24886	#N/A	-1.11747	1.13355	1.0855	1.08398	1.39248	1.98128
Pou2f1	1.09654	1.14014	1.23826	1.05473	1.48346	1.44076	2.75126	1.10477	1.0651	1.0158	1.60027	-1.07967	1.37492	1.3184
Nfatc4	1.29451	1.4354	1.22431	1.00556	1.37593	1.14218	6.6206	1.1895	-1.24781	0.659337	1.26327	1.0883	1.0813	1.37214
Tfb1m	1.51258	-1.17438	1.53009	1.07927	1.02575	1.08625	1.40238	1.32354	1.80832	1.24905	2.62933	2.66653	1.26855	-1.06996
Rfx7	-1.0422	1.14305	1.49214	-1.01238	1.16834	-1.22169	#N/A	#N/A	1.00103	#N/A	1.67396	1.2407	1.10741	1.4376
Nfyc	1.42458	-1.11038	1.13174	1.07968	1.16151	1.10311	1.11719	-1.18875	1.10704	0.941743	1.1408	1.18755	1.26164	1.36907
Pbrm1	1.18767	-1.11247	1.22476	-1.07364	1.1161	1.23489	1.51423	#N/A	1.10216	1.09286	1.37845	1.31015	1.28194	1.40027
Dnajc1	2.68316	-1.15017	1.10279	1.06102	1.56562	-1.17593	1.13921	-1.14621	-1.07291	1.22012	1.31799	1.13441	1.54622	1.69678
Zfp37	5.6904	-1.32487	1.13729	1.28592	1.95131	-1.06594	1.3675	-1.20698	-1.14252	1.14763	1.6859	1.05836	1.68227	-1.63824
Zmat1	1.55661	-1.25473	1.08947	-1.42996	1.29892	-1.43049	#N/A	#N/A	1.16549	#N/A	0.972855	1.04086	1.26176	1.25392
Zxdb	1.22156	1.12311	1.32825	-1.02572	1.17754	1.00573	1.45845	#N/A	-1.07921	0.841887	1.36107	1.16099	1.13859	1.32992
Creb1	1.06588	1.05917	1.10273	-1.0913	1.02633	1.30443	1.65562	-1.20284	-1.00689	1.67382	1.51917	1.03226	1.43122	1.67704
Gon4l	1.59665	1.05909	1.06748	1.04725	1.40306	1.05668	#N/A	#N/A	-1.1488	#N/A	1.00393	1.06619	1.07169	1.26882
Zfpm1	-1.08135	1.11872	1.00459	1.13668	1.43715	-1.07812	0.421498	1.32531	1.26729	1.76425	0.837514	1.09825	1.09799	1.43462
Parp12	3.21719	-1.55386	1.1251	1.06727	1.01137	1.10927	1.32552	1.04152	-1.13958	1.15962	0.324011	1.07926	2.18195	1.42737
Snai2	3.29482	-3.73004	-1.76146	-1.53072	3.50976	1.80968	1.78362	1.95001	2.94027	4.37193	0.310612	-2.22049	3.02515	2.27236
Taf1	1.23185	-1.08856	1.04855	1.02291	1.2341	1.44915	1.96594	1.06048	1.04183	1.1825	1.41727	1.15995	1.13364	1.47594
Nr4a1	1.00004	3.16596	1.15284	2.48668	-3.75467	7.60362	4.45773	-1.34896	2.49792	3.93597	0.921335	-1.81004	1.60579	3.35751
Tead1	3.52458	-1.72406	-1.03272	-1.10134	3.06802	1.02915	1.32873	1.15789	1.47633	1.00944	1.61997	-1.09969	1.52821	1.44007
Dmtf1	1.68947	1.21946	1.01647	1.04869	1.68864	1.55684	2.3836	1.06249	-1.11215	1.54724	1.37954	-1.00712	1.82469	1.86031
Nfatc3	-1.05667	1.14691	1.19074	1.13609	1.19053	1.20004	1.9454	1.30887	1.03876	1.97324	0.763722	1.07333	1.08157	1.50548
Hmgxb4	1.30162	1.31031	-1.09345	1.01944	1.49545	1.52487	#N/A	#N/A	1.54391	#N/A	1.40112	-1.12561	1.3061	2.38346
L3mbtl2	1.2692	1.20545	1.18454	1.19436	1.18984	-1.03705	0.677636	-1.23336	1.01409	1.29951	1.00938	1.1688	-1.09734	1.18095
Arhgap35	3.28935	-1.40257	-1.10088	-1.07376	1.44078	-1.72896	#N/A	#N/A	1.30348	#N/A	1.41429	1.07801	1.15801	1.34572
Rfx2	1.12183	1.29179	1.15936	1.02366	1.2533	1.05198	4.19565	1.72408	1.13185	3.53049	1.83692	1.10531	1.05026	-1.00998
Arid3a	-2.25334	1.52532	1.42992	-1.03484	1.1214	-1.05701	1.24638	1.03284	1.40462	2.18531	0.770947	1.32922	1.04785	1.48511
Zscan22	1.23609	1.13555	1.10059	1.0369	1.22531	1.03295	1.16875	2.08351	1.09399	1.95853	0.783797	1.21135	-1.06598	1.13733
Myod1	1.11983	1.1707	-1.00577	-1.07261	1.2715	-1.12257	1.73657	1.02282	1.1623	0.297546	0.9176	1.0274	1.06751	1.16221
Zbtb7a	-1.06308	1.24335	1.00437	1.03856	1.01523	-1.02936	1.317	-1.09787	1.17306	1.1173	0.920145	1.10965	1.08938	1.39171
Lmx1b	1.27827	1.12628	1.03133	-1.04242	1.2392	1.04028	1.18265	1.17614	1.06044	0.327641	0.952401	-1.02518	1.15142	1.09504
Srebf1	-1.00178	1.13577	1.21207	-1.00034	1.01107	1.03273	1.11798	1.29914	1.14792	1.0461	1.24166	1.0697	1.09394	1.1892
Rlf	1.21529	-1.07025	1.13905	-1.0411	1.35276	-1.01239	1.3039	1.0863	-1.26581	0.568078	1.32177	1.30522	2.44202	1.71487
Pou3f3	1.19321	1.11767	1.14363	1.01178	1.19446	-1.01198	18.7419	-1.6326	1.06552	2.07253	75.0648	1.0569	1.06897	-1.02074
Klf16	1.04775	1.17697	-1.03044	-1.03973	1.11636	-1.04594	1.97986	1.17762	1.04737	1.35419	0.620792	1.0813	1.11906	1.25518
Mbd5	1.72618	-1.10929	1.51315	1.38485	1.24473	1.41828	1.65464	-1.39282	-1.17396	0.816378	2.58045	1.38687	1.71588	1.48626
Relb	1.33735	1.01275	1.04768	-1.09911	-1.00857	-1.06173	0.451717	1.00524	1.09307	0.281852	0.438845	1.04035	1.03367	1.21631
Mkx	-1.00143	1.10919	1.108	-1.00507	1.1563	1.06926	1.48712	1.72051	1.10278	0.871056	0.403862	1.07451	1.06396	1.1389
Uncx	1.01208	1.15506	1.12183	1.00787	1.10636	1.04783	#N/A	#N/A	1.12795	#N/A	1.43802	-1.01096	1.06018	1.14496
Ikzf4	-1.025	1.26564	1.03488	-1.07101	1.10082	-1.03078	1.57566	1.19188	1.10768	0.475385	2.78151	1.02353	1.10377	1.08666
Hoxa13	-1.0356	1.10074	1.07292	-1.00879	1.09917	1.01644	0.4523	1.13705	1.09864	0.992523	0.821533	1.11149	1.0456	1.17382
Pcbp4	1.0841	1.12438	-1.02182	-1.00918	1.16232	1.01389	1.08399	1.4409	1.04378	1.09406	2.35515	1.04411	1.14678	1.08285
Arid5b	2.63099	1.17842	-1.37263	1.07899	2.29433	1.91414	2.35666	-1.06774	-1.00932	0.52968	0.723243	-1.0445	1.82925	2.14156
Sox12	1.18931	1.03691	1.08889	-1.0308	1.17143	-1.25613	1.08216	1.26042	1.12115	1.62702	1.72759	1.1069	1.12857	-1.20155
Sohlh1	1.17708	1.03852	1.07261	-1.07139	1.12698	-1.04497	0.523482	#N/A	-1.01357	0.464961	0.730476	1.06151	1.07726	1.09839
Nfatc1	1.28375	1.95277	-1.00791	1.00859	1.20959	1.01011	1.22062	-1.04373	-1.04576	0.757874	0.459616	1.06066	1.05854	2.10299
Pou1f1	-1.0349	1.14253	1.03349	1.01262	1.09335	1.021	1.64301	1.38463	1.08545	0.579227	0.890014	1.0909	1.09802	1.10086
Hes2	1.03433	1.08827	1.07553	1.0572	1.20784	1.00954	1.94891	1.125	1.04562	1.61329	0.935315	1.06448	-1.04845	1.13605
Zfp106	1.05703	1.09265	1.00225	-1.15276	-1.57308	1.05602	2.17082	1.51534	1.15104	0.947191	1.04505	1.20017	1.19868	1.45775
Zbtb8b	1.08239	1.05624	1.08269	1.00915	1.1782	1.00432	#N/A	#N/A	1.07709	#N/A	2.1432	-1.01148	1.08232	1.02985
Onecut1	1.07764	1.20257	1.07263	-1.02423	1.08011	-1.0151	2.09172	-1.71375	1.08448	0.815456	1.15719	1.0354	-1.028	1.05236
Bcl11b	1.09595	1.12133	1.09161	-1.04465	1.06092	-1.01961	1.39216	1.3521	-1.00562	1.35035	21.5426	1.05671	1.07581	1.06025
Lcorl	1.45522	1.44009	1.22451	1.25531	-1.0108	1.66636	2.64557	1.47887	1.43668	2.47887	1.67724	-1.09091	1.79319	1.28793
Isx	1.06195	1.16352	1.1052	-1.02667	1.10189	1.02319	0.682051	1.1788	1.02719	0.872131	1.03423	-1.00101	1.02883	1.04119
Hand1	-1.00454	1.14529	1.04899	-1.02986	1.03934	-1.10727	0.90535	2.2901	1.08813	1.83333	0.918534	1.08478	1.03374	1.08434
Pbx3	1.64825	-1.0765	1.13488	1.12507	1.32674	1.0733	3.65517	-1.00764	-1.51195	2.13423	1.64994	1.28173	1.714	1.99162
Pou4f2	1.10314	1.03842	1.08427	-1.07825	1.11848	-1.08174	0.2	-1.61973	1.05982	0.504587	0.881635	1.02738	-1.02237	1.08314
Dmrtb1	1.05572	1.13969	-1.03705	-1.00837	1.07778	1.0141	1.52008	1.16211	1.10262	0.797943	5.87738	1.01378	1.10889	1.02879
Evx1	1.04786	1.11603	1.09788	1.00492	1.10751	-1.00556	0.384279	-1.02441	1.0562	0.429792	0.795356	1.04086	-1.01707	1.03587
Ebf4	1.11391	1.0087	1.04389	-1.01473	1.20584	-1.04194	1.15525	-1.06361	-1.06785	0.678074	1.95345	1.04157	1.11952	1.01139
Ascl2	-1.03726	1.13837	1.0621	1.01204	1.11138	1.05726	1.10897	1.85563	1.04498	0.449351	0.950236	1.02449	1.0678	1.06277
Irx1	1.09136	1.04776	1.08296	1.01843	1.05265	1.04882	1.25163	1.18287	1.05132	0.298141	0.86034	-1.00435	1.06438	1.06304
Gcm1	1.03214	1.08192	1.0601	1.04485	1.0653	1.00784	1.00262	-1.7213	1.04914	0.880861	0.671361	1.08528	-1.0132	1.08718
Otx2	1.06332	1.09839	-1.04487	1.27837	1.09215	1.32302	0.812749	-1.2939	1.08993	1.07368	9.96284	1.04159	1.04348	1.06275
Phox2a	-1.03559	1.12366	1.04854	-1.06409	1.05428	-1.05327	1.54936	1.02011	1.07313	0.98009	0.838317	1.02957	1.07611	1.07354
Neurod6	1.01114	1.07421	1.02012	-1.04377	1.1089	-1.02445	1.36967	1.79684	1.08035	8.25714	254.444	-1.00179	1.0611	1.07719
Hmx1	1.05285	1.07123	1.09898	1.03522	1.10186	1.07068	0.664516	1.46122	1.05637	0.673203	0.908009	-1.01914	1.02541	1.03716
Sp7	1.05864	1.139	1.04786	-1.00314	1.07906	1.00482	0.687572	1.25006	1.051	0.676703	0.849342	1.01234	-1.00237	1.03394
Gsx2	-1.02066	1.06836	1.01311	-1.02684	1.09508	-1.0289	#N/A	#N/A	1.0648	#N/A	1.63166	1.01784	1.05633	1.12341
Znf512b	1.08891	1.11212	1.06149	1.2563	1.18628	1.05444	1.18966	#N/A	1.0138	0.684595	1.46199	1.02358	1.06184	-1.13914
Pax1	1.01349	1.10792	1.11307	-1.07175	1.06824	-1.0559	1.57233	-1.2239	1.04001	0.959693	0.882981	1.00987	1.06303	-1.00999
Thap2	1.34809	-1.44116	1.14293	1.27411	1.50206	1.16582	1.47158	1.1796	-1.26457	1.53024	1.93857	1.44836	1.53055	2.13781
Hmx2	1.11266	1.00722	1.04636	-1.10992	1.11948	-1.11187	0.493135	1.02723	1.00652	0.907368	0.961432	1.00839	-1.01	1.11122
Etv3l	1.06264	1.05257	1.04677	-1.07728	1.14508	-1.10547	#N/A	#N/A	1.00891	#N/A	#N/A	1.03719	-1.0034	1.04306
Ets1	1.45016	1.07867	-1.35265	-1.29819	2.37085	-1.18163	0.965615	1.06204	1.02919	0.970812	0.872124	-1.22513	1.50878	1.52884
Dach2	1.00363	1.1095	-1.0124	1.06588	1.1106	1.10238	5.62014	2.06648	1.04901	4.15567	1.13325	1.016	1.07433	1.02463
Fubp3	1.83939	1.35669	-1.06679	1.29894	1.26829	-1.00832	1.36512	-1.50784	-1.01539	1.19273	1.03222	1.31181	1.30561	1.37319
Fev	1.05321	1.05244	-1.02309	-1.00475	1.07538	-1.04501	0.544756	1.00294	1.06695	1.3041	0.0893532	1.03775	1.04584	1.05127
Terf1	1.47096	1.18689	-1.00402	1.0089	1.85051	1.16	1.63694	1.24789	1.21806	0.835912	1.48332	-1.06998	1.6041	1.10003
Glis1	1.04947	1.08601	1.06055	1.02415	1.07325	1.07659	2.6304	1.30239	1.05276	2.40463	0.980909	1.01623	1.03258	-1.02709
Pax7	1.02293	1.12106	1.02643	-1.00354	1.09043	1.01693	2.8806	1.08675	1.03114	2.62585	0.944777	-1.03063	1.0196	1.05472
Hoxd13	1.0582	1.06195	1.13875	-1.02493	1.06195	-1.00016	0.605823	-1.10651	1.00769	0.93437	1.04454	1.00756	1.03572	-1.037
Zfp14	1.57402	-1.09068	1.45498	-1.06761	1.51561	1.00352	1.84467	2.38107	-1.1315	1.6377	1.71112	1.37058	1.24238	1.3944
Foxo6	1.02029	1.03945	1.03915	-1.05225	1.11724	1.00464	#N/A	2.04552	-1.0521	#N/A	#N/A	1.04264	1.05981	1.05892
Sox10	1.04618	1.05611	1.07033	-1.02681	1.06467	1.06795	1.12629	1.14021	1.047	0.600367	0.960061	-1.00868	1.03745	1.00976
Hoxb1	1.00554	1.05053	1.07257	-1.01338	1.09503	-1.04646	0.511254	-1.15388	1.04041	0.666201	0.857619	1.00006	1.05731	-1.00645
Pknox2	1.18528	1.27299	1.12374	1.3588	1.22326	1.24195	2.23203	-1.33697	-1.82737	0.163845	2.36291	1.135	1.12952	1.06981
Sox15	-1.03921	1.08096	1.0224	1.03954	1.05219	1.06976	1.24801	1.20178	1.04417	1.6905	1.05036	1.00283	1.06456	1.06591
Dlx6	1.01069	1.11546	-1.02561	1.00937	1.07217	1.01427	1.54706	#N/A	1.03286	1.44904	3.67996	1.05989	1.00291	1.01277
Rxrg	1.07058	1.04419	1.04529	-1.06612	1.0781	-1.05194	0.398277	-5.7249	1.00852	1.05162	1.06914	-1.02051	1.00564	1.03673
Foxr1	1.0037	1.05162	1.01883	1.00038	1.08541	-1.01644	#N/A	#N/A	1.09051	#N/A	#N/A	1.01624	-1.04332	1.04208
Aff1	-1.20757	1.08937	1.74095	1.57072	1.13285	-1.8012	0.570073	1.15921	-1.03929	0.806228	0.86255	1.36276	1.37403	1.81148
Ctcfl	1.01762	1.02584	1.04548	-1.06199	1.09487	-1.05545	#N/A	#N/A	1.03088	#N/A	#N/A	-1.01226	1.00625	1.0487
Barhl1	1.06614	1.01505	1.0932	-1.00229	1.05318	-1.04128	1.25	-1.01008	1.00105	5	0.934292	1.01706	-1.01206	1.02361
Dpf1	1.03489	1.02358	-1.10357	-1.03326	1.12584	1.03675	#N/A	#N/A	1.03481	#N/A	2.63737	1.02066	1.07233	1.04781
Sim1	1.06824	-1.25616	1.0719	-1.07163	1.12435	-1.0316	1.43546	1.02242	1.06737	1.82236	2.02564	1.04819	1.05616	1.07156
Scrt1	1.05176	1.07618	1.03403	1.00543	1.0529	-1.00293	0.847283	1.22698	1.01773	1.51705	11.88	1.01813	1.00526	-1.01052
Foxd3	1.03405	1.08044	1.01932	-1.01768	1.02686	1.03874	1.53435	-1.18962	-1.00973	2.47385	0.818866	1.04228	1.0311	1.02107
Myog	1.01884	1.08442	1.03532	-1.04367	1.06473	-1.03675	4.14474	1.31601	1.04848	2.83273	0.537321	1.03069	-1.05484	1.01497
Fezf2	1.05161	1.03529	1.01083	-1.05192	1.04598	-1.00409	3.10667	2.23747	-1.03742	4.04046	55.6057	1.03663	1.02435	1.04579
Sox14	1.01855	1.07493	1.01452	1.03045	1.02275	-1.01642	0.291774	1.17223	-1.06463	1.50831	0.79734	1.05752	1.00965	1.05398
Hbp1	1.42678	-1.03023	1.27008	1.04165	1.03798	1.08574	2.9557	-1.14035	-1.02904	0.813968	0.955375	1.33562	1.69258	1.47601
Zc3h4	-1.08638	1.48275	1.20717	1.25417	1.37128	1.30753	#N/A	#N/A	1.34833	#N/A	1.27133	-1.00324	1.16241	1.69695
Foxe3	1.03497	1.03526	-1.00562	1.00642	1.01391	1.0245	0.675393	1.35761	1.02706	1.01976	0.939265	1.0005	1.03852	1.02049
Myt1	1.0136	1.03332	1.02312	-1.00543	1.09411	1.00995	0.965286	1.25979	1.00208	1.31003	25.6204	1.02158	1.01037	-1.06734
Fli1	1.35244	1.33783	-1.11167	-1.28439	1.40799	1.41543	2.50855	1.4094	1.4871	1.99106	0.49766	-1.22191	1.60241	1.17674
Tfcp2l1	1.05704	-1.9059	1.15181	1.0698	1.18625	1.10182	#N/A	#N/A	1.14241	#N/A	0.870739	1.1247	1.12353	1.15004
Gabpb1	1.14192	-1.00389	1.00214	-1.03429	1.88506	1.03022	1.00301	1.23595	1.01801	1.02018	0.885928	-1.24592	1.89446	1.33313
Mlxipl	1.03963	-1.25096	1.04724	1.0005	1.01731	-1.03901	1.40177	-1.14877	1.06907	7.17514	1.97837	1.02783	1.0019	1.07132
Runx1t1	1.83713	1.9716	-2.30675	-2.41341	2.18282	1.79445	28.0481	1.60042	1.33709	1.62334	5.50936	-2.30411	1.43668	1.86572
Klf6	1.81599	2.15394	-1.17194	1.03967	-1.22783	2.57425	1.75339	1.65168	1.32876	1.32346	0.844241	-1.35606	1.82017	2.5354
Rfxap	1.49145	1.24046	-1.23625	1.16288	1.38027	1.28518	1.22963	1.58405	1.44777	1.93684	1.48773	-1.22267	1.21451	1.5419
Ash1l	1.47392	-1.02603	1.10244	1.00565	1.42963	1.21157	1.96954	-1.16834	-1.04576	0.75654	1.26347	1.02063	1.44241	1.36052
Zc3h14	1.90209	-1.08935	1.1147	1.12777	1.40238	1.34433	2.10379	1.36107	1.17521	1.15475	1.85096	1.28238	1.1223	-1.18301
Id3	3.7615	1.12554	-1.04637	1.08268	-2.07436	-1.24734	0.797501	1.72652	1.10352	3.88111	0.41632	-1.07056	1.67005	2.25102
Alx1	1.05528	1.09016	1.08676	-1.00731	1.09558	1.00342	#N/A	#N/A	1.04095	#N/A	0.806877	1.016	1.0522	-1.72911
Foxn3	1.12563	1.18082	1.01259	-1.05372	-1.12093	-1.05552	#N/A	#N/A	1.09007	#N/A	1.40717	-1.41272	1.34838	2.46883
Ski	1.47579	1.05307	-1.0827	1.14102	1.38153	-1.02432	0.984061	-1.29856	-1.3289	1.09737	1.04891	1.10517	1.42829	1.64376
Nfkb1	1.01874	1.20086	1.07683	1.02543	-1.10235	-1.04216	0.758631	-1.4522	-1.21904	0.838479	0.491359	1.20996	1.31021	2.08656
Rbm22	1.09504	1.06887	1.0455	1.06937	1.25291	1.00279	0.90822	1.05897	-1.19946	0.987101	1.06913	-1.01752	1.47216	1.84204
Sp3	1.02509	-1.01664	1.13554	1.17878	1.12102	1.44277	2.36996	1.23336	-1.02726	2.64082	1.99505	1.20212	1.59536	1.52372
Tfdp2	-1.69133	-1.13466	1.26553	1.13806	2.23939	1.46407	1.78632	1.00763	1.11784	0.970323	1.8786	1.2466	1.15701	1.34649
Ikzf2	1.02524	1.47741	1.18889	1.35216	-1.0003	1.05419	0.433628	1.08062	1.39247	1.98649	1.38473	1.64149	-1.52525	1.26636
Batf3	1.03524	1.02523	1.03188	-1.02149	-1.84115	-1.088	#N/A	#N/A	1.00963	#N/A	0.43786	1.05057	1.04605	1.10832
Atxn7	1.42384	1.22375	-1.05011	-1.10147	1.12997	1.11417	1.29827	-2.32699	-1.00818	0.726422	1.29064	1.17784	1.23809	1.30572
Pbx2	-1.78554	1.41267	1.38709	1.3511	-1.20924	-1.2243	0.876298	-1.13856	1.16223	1.35576	1.20921	1.5308	1.2832	1.65602
Mllt11	1.58718	-1.05364	1.29281	1.04636	1.22022	1.36066	5.22543	2.1596	1.0958	2.55876	9.95644	1.1542	1.44362	-1.32004
Zbtb37	1.63342	-1.29262	1.17304	1.16334	1.10556	1.10509	1.11253	1.20894	-1.39256	0.640886	1.12383	1.03539	1.25643	1.89475
Smarcb1	-1.18172	-1.44639	1.6144	1.43276	1.25126	1.1282	1.13245	1.36543	1.12012	1.98212	1.23851	1.25813	1.26785	1.52393
Terf2	1.26725	-1.04791	1.47118	1.24751	1.30212	1.14126	1.35074	1.40103	1.19273	1.44585	1.0956	1.06328	-1.30934	1.45035
Zxdc	1.35792	-1.03767	1.1943	1.07562	1.22504	1.03759	1.0906	1.18818	1.11114	1.60507	1.20365	-1.05385	1.18252	1.40472
Zbtb2	1.25192	-1.04699	1.00037	-1.1278	1.11868	-1.09489	0.998937	#N/A	1.01615	1.10955	1.35589	-1.02697	1.16041	1.89943
Usf2	-1.04828	1.22008	1.23907	1.21794	1.32692	1.20283	1.2337	1.41673	1.02353	1.48016	1.68177	1.17579	-1.02027	1.44656
Fos	-1.43668	2.60413	1.74631	1.23907	-2.83954	1.35095	0.953686	-3.7408	2.41224	1.23873	0.720187	-1.59257	2.14785	2.28599
Tfcp2	1.53338	-1.00598	1.28983	1.24041	1.10992	1.09553	#N/A	#N/A	-1.00967	#N/A	1.71887	1.31984	1.00048	1.06153
Arid3b	-1.01374	1.49061	1.34901	1.36396	1.09881	-1.00198	1.96154	1.0038	-1.12867	0.698133	1.35162	1.17972	1.0244	1.25272
Fosl2	-1.24373	1.42438	1.09658	-1.09776	-1.39254	1.16446	0.866602	1.4448	1.73077	1.3539	0.665535	1.06092	1.20237	1.3721
Maf1	1.18401	1.11733	1.16032	1.28997	-1.00098	-1.0969	1.80897	-1.2071	1.14724	1.05753	1.66493	-1.03789	1.0909	1.55496
Sp1	1.13082	1.01642	1.11323	-1.02396	1.17588	1.17332	1.49821	-1.13208	-1.0578	1.08799	0.878086	-1.02624	1.01017	1.84604
Atf5	1.20618	1.40053	-1.13238	-1.11559	1.21549	1.01288	1.29846	-1.08457	1.18441	0.784122	2.00892	-1.18151	1.10993	1.37568
Rreb1	1.08366	1.25223	1.19716	-1.06599	-1.49378	-1.33286	0.667247	-1.20175	-1.03783	0.921635	0.648532	1.12848	1.59011	1.45414
Yeats2	1.5049	1.15236	1.02581	1.09736	1.5763	1.27289	1.0267	1.02404	-1.0577	1.19128	0.781542	-1.23749	1.0035	1.19515
Bola1	1.16126	-1.00819	1.28097	1.10398	1.30213	-1.13366	1.9484	1.33126	1.12498	2.37425	1.27967	1.15683	-1.03757	1.17325
Zhx2	1.19684	-1.03304	1.06411	-1.0285	1.09289	-1.07464	0.871356	-1.3727	1.20679	0.787911	2.49482	1.00023	-1.07197	1.60135
Kdm5c	1.1012	1.00264	-1.0688	-1.19596	1.09622	-1.1396	#N/A	#N/A	-1.04666	#N/A	1.38217	1.08536	1.29669	1.58655
Camta2	1.16683	1.3541	1.06589	-1.05231	-1.29125	-1.01178	0.926282	1.17814	1.23615	1.83298	0.943385	-1.06562	1.19407	1.37866
Rfx4	1.05234	1.12117	1.05325	1.02147	1.13876	1.03744	2.67639	1.58852	1.11773	5.07035	4.37083	1.0293	1.02714	-2.50375
Pcbp2	-1.05137	1.1628	1.25661	-1.05392	-1.0422	1.10273	1.29089	1.25191	1.25951	1.60826	1.1567	1.08546	1.07933	1.18053
Atf2	1.27804	-1.15554	1.09727	-1.00532	1.14778	1.13576	1.67386	-1.01594	-1.01387	1.33608	2.04343	1.03574	1.29357	1.23183
Champ1	1.05198	1.00535	1.61018	-1.01121	-1.31846	-1.29769	#N/A	#N/A	1.07371	#N/A	1.80446	1.22494	-1.03397	1.27759
Hmg20b	1.24969	1.14263	-1.19007	1.06564	1.37912	-1.17889	0.66418	1.14576	1.04356	1.47467	0.72753	-1.06086	1.12212	1.18448
Smad7	2.00848	1.09291	-1.40337	1.05948	1.23605	1.27968	1.74979	-1.88875	-2.15418	0.88144	0.500799	1.27611	1.3515	1.37615
Jarid2	1.00026	1.12415	-1.02773	-1.22665	1.12819	-1.14334	1.53667	1.16073	1.51463	1.44087	1.45771	-1.14062	1.11571	1.05764
Ssrp1	-1.20735	1.08799	1.11234	1.16225	1.10677	1.0664	1.32831	1.468	1.2325	1.55147	0.869843	1.13669	-1.27683	1.5758
Tal1	1.06906	1.09656	1.08852	-1.01532	1.46404	-1.01532	1.07471	1.32326	-1.09496	0.874314	0.235909	1.02164	-1.0781	1.16863
Zfp64	1.184	1.21889	1.06753	1.05629	1.08189	-1.01499	1.40554	1.22605	-1.0099	0.654284	0.890285	-1.01188	1.00204	1.17715
Zbtb40	1.14758	1.09597	-1.02176	-1.02668	1.23376	-1.00779	#N/A	-1.05172	-1.07906	#N/A	0.925359	1.03608	1.13171	1.14333
Tsc22d2	1.30759	1.13662	-1.03881	-1.05347	1.05062	1.15065	0.989007	-1.61732	1.1529	1.02008	1.26451	1.06939	1.4107	-1.41636
Zbtb39	1.35338	1.02826	1.08783	1.17829	-1.1077	-1.74541	0.802976	1.30371	-1.1258	1.10118	1.0994	1.02443	1.16642	1.24205
Gatad2b	1.08599	1.077	1.06207	1.09184	1.05784	1.18603	1.85018	-1.0547	-1.06991	0.865344	1.37667	-1.00945	1.29206	1.15591
Ncor1	1.04009	-1.11073	-1.07154	-1.00337	1.33607	1.29424	1.88127	1.03609	1.00621	0.631211	1.5233	1.00382	1.0776	1.3324
Pax3	-1.00767	1.172	1.04382	-1.04049	1.15113	-1.03348	1.92877	1.46568	1.07687	9.14286	1.10637	1.09888	-1.02308	1.09895
Aebp2	1.26529	-1.04588	1.14367	-1.11623	-1.35253	1.07605	1.56606	-1.50836	1.0051	1.35199	1.54041	1.21347	1.05035	1.30652
Nfyb	-1.82115	1.02974	1.02946	1.26117	1.30733	1.00566	1.20306	-1.06733	-1.11088	2.15826	2.02878	1.24398	1.02372	1.87251
Prdm2	-2.135	1.00198	1.18384	-1.16989	1.37227	1.42156	1.35662	1.77621	1.32518	0.694672	1.54892	-1.27323	1.53778	1.53473
Sox8	1.11622	1.15598	1.10104	1.02039	1.15721	1.03236	0.584906	1.49719	1.07896	0.829431	1.37986	1.01942	-1.06273	-1.02212
Crem	2.046	1.53776	1.07144	-1.3092	-1.17903	1.51866	3.3743	2.48469	1.41072	1.7894	1.06344	-1.12622	2.00754	-1.24762
Prdm11	1.12287	1.09185	1.30681	1.04382	1.1152	1.0035	0.888058	1.20055	-1.16599	0.728689	0.649249	1.05671	-1.05071	1.0392
Foxg1	1.13613	1.14675	-1.0286	-1.00525	1.12742	1.03929	7.83929	4.07938	1.09608	0.48832	318.848	-1.06472	1.00906	1.09107
Smarca4	-1.84964	1.22504	-1.02777	1.25347	1.15054	1.25712	1.08629	-1.25159	1.21243	1.39693	1.26886	1.28275	1.09152	1.42675
Foxk2	1.16067	1.01371	-1.14386	1.12126	1.20003	1.07336	1.58974	1.36826	-1.08942	1.19796	1.33318	1.0764	1.0656	1.21349
Hoxc11	-1.00749	1.13765	1.01492	1.01743	1.11873	1.05154	#N/A	#N/A	1.11532	#N/A	#N/A	-1.0121	1.01779	1.10644
Sall3	1.05658	1.15071	1.09686	-1.03136	1.15662	-1.01422	1.06859	3.11553	1.00815	0.853026	5.82333	-1.0956	-1.02298	1.11515
Nr1d1	2.02926	1.86785	-2.13829	4.05363	1.34823	1.0603	2.4836	1.76454	2.7414	2.05959	1.06763	-1.35975	-1.12574	1.09298
Rfx1	1.12154	1.09448	-1.05033	1.0121	1.08941	-1.00159	1.09845	1.16845	1.02385	1.00842	0.940247	-1.00939	1.07835	1.10684
Nr1h2	1.06668	1.06151	-1.06368	1.06002	-1.10236	1.07343	0.770053	1.39279	1.02195	1.07439	1.13881	1.07058	1.0759	1.32096
Zbtb12	1.0962	1.05585	-1.00901	1.06863	1.07406	1.0429	1.48635	1.11227	1.03686	1.50692	1.84432	1.12415	-1.04187	1.10337
Lhx6	1.19495	1.11409	1.06163	-1.04254	-1.00084	-1.14778	0.571682	-2.47943	1.05752	0.657357	0.437783	-1.15517	1.14507	1.01487
St18	-1.05366	1.10261	1.08587	1.03504	1.09792	1.08623	0.849325	1.46575	1.08757	0.734284	18.6416	-1.00576	1.05381	1.06291
Kat8	1.25985	-1.22788	1.16203	1.31714	1.12099	1.49378	#N/A	#N/A	1.00483	#N/A	1.33271	1.15119	1.19061	-1.24867
Zbtb48	1.13545	1.07244	1.0154	1.05433	1.06033	1.05689	0.817152	#N/A	-1.04929	1.05374	0.858538	-1.00873	1.08435	1.0943
Msc	1.03363	1.20985	1.04018	1.0192	1.13847	1.03848	1.42656	1.16504	1.07104	1.46447	0.817731	-1.04055	-1.12952	1.07717
Lhx8	-1.02246	1.11262	1.02537	-1.01741	1.12743	1.0229	0.777778	1.6698	1.07615	1.34384	20.3589	-1.0054	1.01108	1.06917
Zc3h6	1.12162	1.04638	1.21664	1.01771	1.26487	-1.04457	2.21263	1.01385	1.43109	0.916538	2.0862	-1.16201	1.13528	-1.6621
Gbx1	-1.01685	1.12392	1.10194	1.00358	1.15027	-1.05803	#N/A	1.38804	1.01823	#N/A	3.00639	1.00317	-1.01462	1.01908
Neurog2	-1.01226	1.09255	-1.00187	-1.05165	1.08231	1.03435	1.07143	1.40556	1.05384	0.406015	55.467	1.01664	1.05698	1.09418
Barhl2	1.10738	1.07421	1.05056	1.0003	1.11672	1.03979	3.01538	1.3296	1.01374	3.4087	1.57202	-1.00888	-1.01825	1.04418
Sox1	1.10512	1.05149	1.09859	-1.02532	1.06042	-1.03036	0.980198	1.35662	-1.0001	1.5	84.1065	-1.00023	1.01323	1.02691
Atoh7	1.00019	1.21803	1.06662	-1.01778	1.0959	-1.1059	1.63946	2.36516	1.04024	2.29087	1.01973	-1.09326	-1.07273	1.08597
Maz	-1.09626	1.1687	1.04265	1.14847	1.1385	1.12036	1.29219	1.1624	1.00064	1.22387	1.38819	1.04097	-1.04354	1.06588
Hoxb13	1.00077	1.11881	1.02562	-1.0406	1.04759	1.00358	1.58824	1.14133	1.05849	1.29808	0.848771	-1.00709	-1.01001	1.07993
Gsx1	1.0868	1.03319	1.02463	-1.03618	1.09778	1.00292	#N/A	#N/A	-1.00378	#N/A	1.24164	1.02173	-1.01169	1.05374
Tbx5	1.00301	1.131	1.01493	-1.0698	1.14159	1.0108	1.11949	-1.69262	-1.04493	0.944227	0.835509	-1.00085	1.00644	1.04262
Prrx2	1.063	1.04585	1.13735	-1.07976	1.03614	-1.04521	2.95652	1.15384	1.08066	0.687737	0.603044	1.05808	-1.05041	-1.08952
Hes5	1.03313	1.13334	1.00794	-1.00499	1.09188	1.01415	1.17226	8.29339	1.0799	2.18789	9.75624	-1.04732	1.00488	-1.03198
Ppp1r13l	1.06357	1.16691	-1.13341	-1.05042	1.14997	1.05973	0.918033	1.23187	1.18049	1.4	1.01989	-1.33322	1.13281	1.03343
Insm1	1.08016	1.15394	-1.03167	1.00194	1.10004	1.03816	0.812903	1.38545	1.01403	1.575	48.8412	-1.10776	1.02288	1.01798
Matr3	1.42871	-1.27238	1.08237	-1.01291	1.03505	1.20114	1.95682	1.01923	-1.15894	0.535095	1.34051	1.02728	1.04522	1.05907
Dlx4	1.03327	1.12063	1.02617	-1.00051	1.0502	1.01725	2.41767	1.92696	1.02259	0.361128	0.862613	-1.00617	-1.04306	1.0403
Mysm1	1.697	-1.05341	1.19228	-1.05529	1.5534	1.00139	8.34314	1.66332	-1.06106	1.49648	1.00915	-1.00718	1.26622	1.6523
Zbtb3	1.01874	1.11067	1.05536	-1.04	-1.00748	-1.20443	0.613833	1.17147	1.01615	0.95302	0.994522	1.03504	1.0126	-1.00689
Sebox	1.08413	1.03487	1.03168	-1.06107	1.12637	-1.02989	#N/A	#N/A	1.02653	#N/A	1.04485	-1.12824	-1.09756	1.15636
Foxk1	-1.1571	1.09541	1.039	1.19128	1.14909	1.61484	1.59116	1.42762	-1.45114	1.04097	0.973602	1.14503	1.06235	1.3511
Thap8	1.02659	1.09741	1.08824	-1.05574	1.04013	-1.08849	#N/A	#N/A	1.0259	#N/A	#N/A	-1.03879	-1.04613	1.03921
Nr2e3	1.06293	1.04099	1.01252	-1.05236	1.07871	-1.01013	1.47321	-1.50171	-1.02996	0.403917	0.767958	-1.00298	1.04811	1.02164
Lhx1	1.01453	-1.00154	-1.02252	-1.00879	1.09619	1.00352	1.78205	1.15183	1.05972	0.288981	2.30637	1.02887	1.01298	1.03726
Barx2	1.01466	1.0897	-1.01177	-1.05827	1.07251	1.02379	0.994253	1.59833	1.0437	1.60185	0.71295	-1.0589	1.06791	1.00637
Foxh1	1.01077	1.08082	1.0284	-1.12901	1.15171	-1.13044	1.14299	1.05154	1.00516	1.60909	1.70454	-1.02871	-1.04197	1.01002
Zbtb45	1.0545	-1.03357	1.04561	1.04748	1.1087	-1.0688	0.843602	1.41148	1.0439	3.79842	1.06913	-1.09957	1.08764	1.00549
Sox3	1.07651	1.07626	-1.00475	-1.07533	1.06863	1.03826	0.990706	1.37932	1.01679	1.20588	26.7181	-1.048	1.01428	1.01147
Tox3	1.48387	1.43008	1.33876	1.16263	1.65145	1.53382	27.9643	#N/A	-3.44831	0.363767	3.52918	1.458	1.39215	-1.09973
Olig3	-1.07646	1.07621	-1.01088	-1.03644	1.02128	-1.0157	0.474732	1.19303	1.0747	0.551601	1.22385	1.02617	1.03067	1.06162
Foxb2	1.0033	1.03611	-1.0176	-1.05804	1.12899	-1.03633	0.306691	1.47659	-1.02389	0.730088	0.822558	1.01385	1.05281	1.00809
Nfkb2	-1.21429	1.18493	1.02053	-1.10852	-1.28818	-1.09848	0.402767	-1.20527	1.14697	0.452041	1.55317	1.03538	1.04202	1.26894
Phox2b	1.01912	1.06485	1.05202	-1.08289	1.03264	-1.12145	0.948276	1.27989	-1.01671	1.57143	0.897138	1.02636	-1.03903	1.05029
Mier2	1.00921	1.04189	1.11003	-1.00916	-1.15628	1.02408	7.89327	1.18711	-1.04375	1.60623	1.32811	1.07582	1.06711	1.06695
Creb3l2	1.32901	-1.23954	1.24577	1.39681	1.12042	-1.36262	0.565437	-1.7335	-1.673	0.624918	0.300699	1.02852	1.15314	1.2049
Etv3	1.52657	1.12698	-1.14157	-1.10278	-1.11853	-1.41485	0.705171	-1.07463	1.09828	1.24941	1.18701	1.10732	-1.13436	2.69983
Tbx19	-1.05066	1.05274	1.03529	-1.01922	1.06299	1.00285	0.873153	-1.71535	1.01402	1.57556	1.03491	1.04259	-1.02699	1.0276
Sox21	1.02566	1.06514	1.03561	-1.03319	1.03348	1.02092	1.72512	1.84926	1.01467	3.64	34.4155	-1.00874	-1.04692	1.03631
Rcor1	1.11357	1.08754	1.03418	1.133	1.0421	1.20831	1.55387	1.11942	-1.5743	1.19442	0.821905	-1.01015	1.0338	1.42358
Zcchc11	1.10287	1.05473	1.04443	-1.13943	-1.36998	1.09377	2.39319	-1.03717	-1.09679	0.867597	1.97925	1.0754	1.16706	1.15321
Zmat4	1.0242	1.00648	-1.00262	-1.10464	1.06221	-1.06416	3.0796	-1.12715	1.04373	5.75814	1.65695	-1.08156	1.02875	1.03311
Kcnip3	1.02489	1.10164	1.07387	-1.16389	1.15535	-1.03696	0.78037	-1.02211	1.0847	1.52038	2.31299	1.0894	-1.16635	-1.27478
Sim2	-1.03513	-1.07808	1.00182	1.00902	1.07499	-1.03842	1.22581	-1.14076	1.00826	0.688022	0.905596	1.02548	1.01087	1.07881
Bhlha15	-1.13211	1.05191	1.02661	1.03689	1.05114	-1.00219	#N/A	#N/A	1.01379	#N/A	0.998573	1.01472	-1.00047	1.0607
Grhl3	1.04049	1.06405	-1.08354	-1.04986	1.07793	1.00209	2.16295	#N/A	1.01172	2.79251	1.00689	-1.06159	1.00556	1.02738
Hand2	1.04481	1.02828	1.02812	-1.06184	-1.00578	-1.03619	0.878437	1.1401	-1.0388	0.979032	0.740823	1.00258	1.00095	1.008
Pou4f1	1.02888	1.01852	-1.03416	1.02877	-1.00521	1.02093	0.871007	1.00113	1.04438	0.846062	1.3529	1.00689	1.00591	1.00294
Skor1	1.03354	1.01297	1.00659	-1.01638	1.03727	-1.0169	#N/A	#N/A	1.0027	#N/A	3.07623	-1.04765	-1.00239	1.00101
Zfp91	-1.22509	1.02656	1.0714	1.00788	-1.0996	1.04574	1.72413	1.33087	1.18378	0.960329	1.13084	1.04914	1.02189	1.00456
Osr1	1.07419	1.02453	1.02621	-1.0526	1.11837	1.00374	0.317757	-1.21733	1.01921	0.0981713	0.423312	1.03892	-1.13632	-1.16326
Klf9	1.62317	1.09927	-1.25753	1.00903	1.82163	1.02311	2.96142	-1.59575	-1.11334	1.12106	1.02576	-1.17006	1.53849	1.44833
Zbtb4	2.26323	1.26563	-1.03239	1.06886	-1.1338	1.11331	1.763	-1.05882	-1.28396	0.80857	0.909138	1.13475	1.27318	1.4937
Esr2	-1.02147	1.0351	1.05338	-1.06772	1.13376	-1.00657	0.509653	-12.3802	-1.31518	0.311688	0.87266	1.00213	1.00001	1.08292
Zscan21	1.72316	-1.0187	1.13738	1.16936	1.35306	1.19947	1.5577	1.22782	1.00735	1.2845	1.93653	-1.03189	1.8778	-1.17356
Tax1bp1	1.11273	-1.12607	1.12433	1.12239	1.11907	1.1004	2.41782	-1.85184	-1.73716	0.629814	1.27612	1.10007	1.1707	1.07395
Bhlhe22	1.02884	-1.50823	1.01638	1.00612	1.0676	-1.09647	#N/A	#N/A	1.01832	#N/A	9.67731	1.03848	-1.00959	1.10058
Hnf1b	1.07644	-1.52412	1.05508	1.00666	1.04022	1.01738	#N/A	#N/A	1.02931	#N/A	0.892659	1.03199	1.0704	-1.02932
Clock	4.23874	-1.19102	-1.16519	-1.19054	1.18887	1.17592	1.30262	1.04035	-1.17875	1.09929	1.27542	-1.06577	1.39241	1.45207
Pax6	1.86812	-1.47685	-1.05454	1.0733	1.17148	1.05854	4.02667	1.46534	-1.09344	0.952681	22.3608	1.02413	1.51754	1.69549
Tfap2b	1.0027	-1.57874	1.02349	1.00619	1.11698	1.08332	#N/A	#N/A	1.03039	#N/A	1.35378	-1.01826	1.03578	1.01016
Lyar	1.88451	1.39649	1.17354	1.22198	1.53269	-1.01208	1.04715	1.49716	1.22999	1.27942	0.570239	1.37176	-1.3953	-3.57416
Hnf4a	-1.02958	-1.7456	1.11009	-1.0393	1.09432	-1.16304	1.01043	-1.93716	1.03391	0.949827	1.00098	1.00956	1.03936	1.07949
Purg	2.22313	-1.08723	1.0974	1.04699	1.21864	1.1581	1.48065	1.00535	-1.06584	2.77111	1.85849	1.04213	-1.16767	1.31508
Slc30a9	1.40048	-1.1353	1.11365	1.01262	-1.11779	1.05046	1.37026	1.20283	-1.10237	1.17103	1.19127	1.36976	1.44943	1.56705
Bola3	-2.32739	1.01073	1.43074	1.19308	1.19613	1.42747	1.60296	1.47715	1.08489	1.24455	1.07053	1.30467	-1.36766	1.16946
Prdm8	-1.0278	1.07809	1.08143	-1.07215	1.13405	-1.07621	0.157561	-12.9809	-1.91474	0.0819605	3.44193	1.03051	1.02624	1.03607
Smarcal1	1.56781	-1.84114	1.33799	1.20231	-1.03343	1.16516	0.946721	1.49288	1.43518	1.19343	2.14061	-1.02901	1.34033	1.62025
Nr4a3	-1.11533	1.38028	1.04125	1.0357	-2.67945	1.52593	3.80236	-1.27078	1.34257	0.720293	5.3089	1.00261	1.09465	1.30631
Gabpa	1.29912	-1.05088	-1.06196	-1.15345	1.28979	1.00145	1.48987	1.01088	1.07851	1.33341	1.17773	-1.03424	1.1569	1.68743
Bach2	-2.37721	1.06058	1.09881	-1.10839	1.13762	1.07596	2.16847	-1.08444	-1.07424	0.543167	3.24208	1.20521	1.12094	1.15043
Zfx	1.24466	-1.08602	1.18026	-1.06626	-1.01347	-1.01186	2.1642	1.21252	-1.03698	0.784008	1.42685	1.00518	1.36562	1.58139
Zfp3	1.64151	-1.01641	-1.00703	1.01855	1.1567	-1.32259	0.800197	-1.18204	1.15276	2.362	1.43694	-1.00004	1.17721	1.0821
Stat5b	-1.07177	1.22052	1.20162	1.01908	-1.03271	-1.48482	1.14664	-1.28778	1.05968	1.29319	0.707405	-1.19657	1.1182	1.81535
Mtf1	-1.01109	1.21562	1.06064	1.03684	-1.1219	-1.21367	1.11275	1.03931	-1.04056	1.00777	1.94401	1.08397	1.73356	1.07344
Foxj3	1.40124	-1.03414	1.05006	-1.05258	1.03912	1.05441	1.0792	1.22189	-1.10162	1.03443	1.28283	-1.07109	1.12892	1.51534
Zzz3	1.10831	-1.16469	-1.19154	-1.01977	1.04195	1.18067	1.76695	1.24329	-1.02791	1.59281	0.873962	1.12789	1.56721	1.40918
Srf	-1.23629	1.44841	-1.01876	-1.01174	1.21424	1.32113	2.75634	1.39565	1.36959	1.23092	1.14263	-1.28838	1.22278	1.13873
Klf2	1.25222	1.3367	-1.03284	1.2078	1.17919	1.4996	0.891805	-1.10027	-1.08498	2.28343	0.566813	-1.12337	1.14705	1.1762
Adnp2	1.3216	1.12933	-1.04943	1.07538	-1.01378	-1.09865	#N/A	#N/A	1.00496	#N/A	2.03693	1.06525	-1.05877	1.43817
Nr6a1	1.30793	-1.03188	1.25116	1.18935	1.06228	1.14368	1.84211	1.32497	1.00628	0.540839	1.26168	1.00384	1.02167	-2.8311
Sox7	2.73017	1.00918	-1.99487	-1.36133	2.32606	1.18866	1.47219	-1.22097	-2.76653	0.689926	0.905735	-1.77944	1.47062	1.76252
Arid4a	1.05729	-1.0088	1.15788	1.00869	-1.23999	1.08958	1.06699	1.06126	-1.1596	1.29442	1.24947	1.07888	1.22685	1.63036
Zcchc6	-1.05195	1.04097	-1.07138	-1.08731	-1.02887	-1.10876	1.09994	-1.10851	1.10466	1.12448	0.963004	1.00296	1.19097	1.52361
Homez	1.32757	-1.05743	1.12742	1.11559	1.07705	1.05819	0.76932	1.09009	-1.02675	4.93284	1.20406	1.00195	1.26143	-1.00115
Msx1	1.18689	1.2332	-1.03483	-1.07437	1.34774	1.37382	6.99043	2.69477	1.0563	1.16368	0.736586	-1.08639	-1.15957	1.14629
Rela	1.25864	1.22614	-1.10765	1.06996	1.16203	1.05916	1.08814	-1.15582	-1.27288	0.677493	0.729111	-1.00753	1.15782	1.26452
Zfp90	1.01459	-1.06955	1.0884	1.06256	-2.79557	-1.09123	0.650485	1.42472	1.08409	0.492647	1.77233	1.02279	1.13965	1.17355
Klf1	-2.29569	1.13267	1.08101	-1.00462	1.04728	-1.00709	0.895805	1.516	1.01207	1.16907	1.13481	1.03783	-1.42142	1.06021
Kcmf1	1.54945	-1.03214	1.02842	1.00053	1.04148	1.00332	1.34493	-1.06585	-1.0798	0.913454	0.843271	-1.01129	1.06093	1.05685
Zbtb24	1.20501	-1.1604	-1.00482	1.21112	1.22798	1.0152	1.11984	1.30558	-1.07789	2.08283	1.49416	1.16671	1.21314	1.03471
Stat6	-1.08418	1.04803	-1.15859	1.06262	-1.47633	-1.48981	0.550751	-1.28487	1.36286	1.26349	0.415458	1.03804	1.04998	1.82345
Fubp1	1.28208	-1.17639	-1.09525	-1.17543	1.44637	1.20032	2.65274	1.32578	-1.20595	1.18603	1.45433	1.11423	1.08053	1.13243
Tbp	1.22787	-1.07949	1.16986	1.11322	1.29151	1.02644	1.163	-1.72989	-1.10888	1.49202	1.26069	1.004	1.2408	-1.17854
Tox4	-1.69556	1.00102	1.19221	-1.03323	-1.72513	-1.36394	0.872379	#N/A	-1.14602	1.0042	1.12365	1.37532	2.08124	1.47046
Rc3h1	1.43505	-1.45757	1.05358	-1.11531	-1.03515	1.08263	1.35687	1.17734	-1.14406	0.435433	1.00493	1.05013	1.38575	1.1832
Cenpt	-1.12937	1.20212	1.12203	1.28582	1.25545	-1.19107	0.52208	-1.21889	-1.30442	0.585426	0.824387	1.2929	-1.12064	1.14365
Sox30	1.00958	1.04623	1.00147	-1.01633	1.06961	-1.02476	2.66759	1.0604	1.04698	1.1069	0.974373	-1.01873	1.02146	-2.7219
Trerf1	-1.09842	-1.09519	1.20836	1.27914	1.13608	1.2591	1.05519	1.22131	-1.10883	0.334141	#N/A	1.24134	1.03115	1.13725
Irx3	1.5186	-5.29883	1.28943	1.01005	1.68346	1.21231	31.9294	-1.06692	1.65651	2.48863	0.938128	1.50079	1.47253	-1.37595
Mxd4	1.66848	1.15474	-1.50081	-1.02773	1.4511	-1.54336	1.03184	1.40603	-1.17436	1.26683	0.981241	-1.50472	1.16812	1.18185
Cxxc1	1.27583	1.20849	-1.33652	1.2419	1.21406	-1.05723	1.44236	1.29083	1.06342	1.32009	0.991733	-1.19005	-1.09357	1.28943
Tlx1	-1.01712	1.15707	1.08526	-1.03338	1.10175	-1.00436	0.880357	2.03118	1.10458	1.74823	0.687813	1.03185	-1.00698	-1.03552
Hmgxb3	1.27484	-1.07241	1.11447	1.11174	-1.22566	1.05839	#N/A	#N/A	-1.17813	#N/A	0.8401	1.06185	1.08732	1.34283
Hic1	1.2222	1.14779	-1.19918	-1.08195	-1.1141	-1.12967	0.384201	1.27558	1.1951	2.04174	0.281572	-1.14427	1.09728	1.19959
Zkscan3	2.49485	-1.00666	-1.13766	-1.01279	1.25549	-1.29128	1.03953	#N/A	-1.04332	2.3254	1.56706	-1.05832	1.23255	1.64862
Hes6	-1.00326	1.07267	1.02648	1.04681	1.11937	-1.02826	0.806513	-1.38504	-1.02228	1.31357	2.98336	1.04068	-1.02215	1.13628
Drap1	1.0993	1.1295	1.01874	1.32208	-1.36618	-1.97485	0.727359	-1.05526	1.43951	1.14579	0.990559	-1.20369	-1.05692	1.28248
Atf6	-1.23324	1.08571	-1.01377	1.23413	-1.53728	-1.12787	0.642242	1.20864	1.02198	0.695175	0.977035	1.05483	1.16332	1.79519
Bnc1	1.0383	1.17493	1.08495	-1.04114	1.15378	-1.01136	0.745524	-3.29499	1.0603	1.00344	0.602964	-1.00879	-1.18542	-1.00249
Peg3	1.8091	-5.87202	1.18784	-2.95464	1.76808	1.74933	5.63663	-1.02869	-1.05623	0.315075	1.05612	1.21074	1.59967	1.66517
Nfix	1.74541	1.17962	-1.3222	1.20093	1.25929	1.2022	3.04641	-1.11885	-1.64189	0.700971	4.94137	1.16423	-1.26783	1.19195
Zscan2	1.14405	-1.01059	1.04608	-1.01947	1.04467	-1.6392	1.5	-1.6535	-1.11942	1.61538	1.00731	1.17269	1.03091	-1.01253
Six1	-1.02026	1.08934	1.00314	1.12995	1.10424	1.16416	0.410345	1.85374	-1.01373	0.80678	0.506789	-1.07079	1.10041	1.09995
Cebpd	-1.42565	1.35638	1.31846	1.24152	-1.30852	1.3549	0.729421	-4.5041	-1.83502	0.414889	0.348337	1.09014	1.40209	1.6826
Zkscan2	1.1741	-1.12989	1.05551	1.00947	1.07118	-1.18297	#N/A	#N/A	-1.04474	#N/A	#N/A	1.10966	1.12246	-1.08042
Irx2	1.07626	-1.01094	1.06495	-1.0962	1.06372	-1.00124	0.28164	1.30525	-1.00785	0.0380815	0.948006	1.02386	-1.00393	1.06844
Pou6f2	1.02639	1.17358	1.05351	-1.11183	1.16499	-1.04644	1.76558	1.0879	1.01732	0.609007	0.717002	-1.07455	-1.09037	-1.03206
Crx	-1.00423	1.13451	1.0311	-1.05686	1.09353	-1.01445	2.1124	-1.00429	-1.02641	1.06445	1.0621	-1.03572	1.03003	1.01395
Thap3	1.18097	1.04289	-1.19686	1.09315	1.08892	1.06608	0.624919	-1.00925	-1.06704	1.17626	1.08137	-1.05829	1.14615	1.09829
Nkx2-5	1.01328	1.11325	1.03478	-1.00227	1.19038	1.05767	1.05939	1.38743	-1.07731	0.693804	0.941406	-1.06368	-1.0329	1.04003
Dmrta2	1.03681	1.07088	1.07368	1.02991	1.07414	1.05678	1.35481	2.7436	-1.01905	1.13957	17.4385	-1.02908	1.01553	-1.00715
Tbx22	-1.02835	1.12489	-1.0786	-1.02551	1.07595	-1.00202	1.05469	-1.13289	1.05172	0.818182	0.958254	-1.00508	1.02854	1.04549
Foxi1	-1.07273	-1.05531	-1.00656	-1.03875	1.12606	1.03427	0.556931	-1.06919	1.07519	0.232438	0.933281	1.04538	1.01971	1.08134
Isl1	1.04389	1.09595	1.05756	-1.00744	1.07397	-1.01233	3.63214	1.24989	-1.01331	3.73897	2.8703	-1.03338	1.00099	-1.01896
Dlx3	1.05157	1.08662	1.05947	-1.08699	1.07694	1.01633	0.957704	-1.03576	1.03885	1.7809	0.929054	-1.0434	-1.02104	-1.04353
Tbx21	-1.15705	1.178	1.05846	1.05188	1.07732	1.04223	0.851088	-2.08426	1.04113	0.598229	1.176	-1.02866	-1.0925	1.12791
Prdm10	1.11812	-1.00764	-1.0803	1.00203	1.0035	1.28956	2.21233	1.40771	-1.06917	1.68523	0.886698	1.08169	1.05708	1.09333
Pitx2	1.04811	1.04661	-1.03188	-1.00999	1.10719	1.05271	1.82485	2.03597	1.09581	1.02752	0.834296	-1.04966	1.03617	-1.06285
Parp1	-1.8288	1.10435	1.34169	1.29924	-1.22275	-1.53424	1.02084	1.36203	1.35028	1.4785	1.07128	1.70338	-1.65678	1.39543
Hmx3	1.02105	1.08143	-1.02737	-1.07043	1.08482	-1.03844	0.231788	1.22371	-1.01444	0.487465	0.940757	-1.00376	1.0111	1.02942
Hnf1a	1.03721	-1.0012	1.04187	-1.04614	1.02144	-1.00524	#N/A	#N/A	1.02439	#N/A	1.01183	-1.02302	-1.00273	1.07496
Atoh1	-1.03635	1.07291	1.02984	-1.10871	1.06378	-1.04313	0.998743	1.47816	-1.00652	1.46994	0.554143	-1.04347	1.03658	1.04698
Hoxd1	1.04369	1.03195	-1.01849	1.04001	1.10726	1.05615	1.41769	-1.63264	1.01745	0.849779	0.827699	1.00939	-1.0343	-1.00933
Irx6	-1.19139	1.07586	1.04787	1.00387	1.09191	1.03924	0.98963	1.06593	1.04293	0.608379	0.356334	-1.01001	-1.015	1.09839
Prdm6	1.06444	1.07775	1.01588	-1.04813	1.02911	-1.07968	1.13455	-5.10345	-1.04779	0.104182	0.366058	-1.03267	-1.00701	1.03943
Nkx2-2	1.02408	1.07792	1.01497	-1.02212	1.05041	-1.02845	0.621971	1.45953	1.02773	0.610143	1.05229	-1.00052	-1.03999	-1.01933
Neurod4	-1.05973	1.13596	-1.02493	-1.00143	1.06296	-1.01115	4.31452	1.68095	1.0392	6.52439	7.30753	-1.07544	1.00059	1.03229
Gfi1	-1.13829	1.12758	1.03063	-1.03806	1.06485	1.03524	0.406422	-2.17306	1.0596	0.366116	0.943601	-1.00415	-1.05702	1.02686
Zscan20	1.04276	-1.01417	-1.01154	1.05146	1.0293	1.02891	0.551832	#N/A	-1.04805	0.742254	0.885502	1.04435	1.01084	1.05637
Foxa1	1.01402	1.03625	-1.00783	-1.0035	-1.00388	1.00512	0.471859	-2.2219	-1.08216	0.0612004	0.602649	1.03716	1.04531	1.06465
Skil	1.86613	-1.15563	-1.09891	1.36761	-2.55113	1.72934	1.66224	1.1865	-1.47458	0.950735	1.14257	1.80333	1.54348	3.16071
Olig1	1.00757	1.0853	-1.05444	1.00578	1.11011	1.03589	2.5875	45.8216	1.02987	4.07882	1.94678	-1.10287	-1.01303	1.0308
Sp100	1.18353	-1.53656	-1.08782	-1.13571	1.06545	-1.15937	1.00188	-1.53024	1.2025	1.63984	0.903938	-1.21114	1.30577	1.16929
Pou3f2	-1.10504	1.17568	-1.10635	-1.02151	-1.00093	-1.00435	1.14118	-4.54043	1.0519	0.5	24.2167	1.02082	1.04443	1.00894
Xbp1	1.08477	1.08169	-1.00065	1.10077	-1.26807	1.05758	1.02121	-1.2868	-1.61781	0.591419	0.649536	1.12724	1.06692	1.6129
Gli2	1.00298	1.06883	1.01504	-1.06885	1.09096	-1.03228	1.18824	1.05388	-1.04054	0.985366	7.95083	-1.01274	-1.03844	1.00022
Onecut3	1.01861	-1.00283	1.04326	-1.03551	1.03077	-1.02617	1.20192	-1.02785	1.00119	1.28866	1.01386	-1.01388	1.02593	-1.01753
Arx	1.01514	1.14782	-1.02667	-1.08181	1.0322	-1.02577	0.552083	-1.14128	1.02836	0.346405	65.3114	-1.12065	1.01479	-1.00906
Myf5	1.02389	1.0699	1.00971	-1.08497	1.14241	1.01758	0.684906	1.21498	-1.04061	0.733333	0.591111	-1.16798	-1.00223	1.04433
Irx4	1.00421	-1.01065	1.07021	-1.03833	1.04019	-1.02434	0.73301	1.33052	-1.04984	0.438953	0.922825	1.00557	-1.03817	1.05247
Vsx2	1.05233	1.00415	-1.05425	-1.04827	-1.00764	-1.07762	#N/A	#N/A	1.02407	#N/A	0.958499	1.01833	-1.02261	1.05371
Elf3	-1.01906	1.03123	1.01201	-1.04154	1.03736	1.02258	0.625819	-1.76212	-1.00954	0.731947	0.878421	-1.0528	1.03923	1.01045
Batf2	1.42186	-1.41719	1.29794	-1.06537	-1.86524	-1.53831	0.198744	-1.05117	-1.40794	0.334842	0.513862	1.22275	1.34095	1.45123
Lhx5	-1.03837	1.04167	1.00406	-1.06264	-1.02832	-1.06459	1.16956	1.07135	1.0459	1.22626	1.05186	1.0092	-1.03785	1.0429
Cux1	-1.25351	-1.09395	1.06346	1.09342	1.02378	1.02001	#N/A	#N/A	-1.00212	#N/A	1.70409	1.18937	1.04674	1.06424
Tfap2c	-1.07184	1.06565	1.02215	-1.03814	1.0389	1.02739	#N/A	#N/A	1.03198	#N/A	43.9793	-1.03769	-1.0285	1.00921
Bcl3	1.18667	1.12634	1.12887	-1.16775	-1.48053	1.01287	0.4103	-1.12974	-1.07244	0.112587	0.302306	1.01003	-1.02828	1.15425
Zfhx2	1.03033	1.11848	-1.09802	-1.06985	-1.0699	-1.36712	#N/A	1.15313	-1.05344	#N/A	1.79815	1.01886	1.00893	1.05921
Foxl1	-1.01024	1.02317	1.00028	1.0193	1.02158	-1.02319	0.638498	1.10533	-1.0313	0.541833	0.682227	-1.04989	1.03791	1.01779
Zbed5	1.01392	-1.07284	1.10832	-1.01831	1.05129	1.0201	#N/A	#N/A	1.00479	#N/A	1.01272	-1.03569	1.02518	-1.08703
Spdef	1.02764	1.06453	-1.00028	-1.09062	1.08352	1.00028	0.306159	-1.14052	-1.05505	0.425693	1.15712	-1.16678	1.03527	1.01278
Gsc	1.05209	-1.04858	1.01162	-1.03935	1.00363	-1.03162	0.898833	1.64336	-1.01711	1.03587	0.97626	-1.06318	1.00532	1.0432
Nkx3-2	1.0067	1.01693	-1.04218	-1.00458	1.05115	1.00407	#N/A	#N/A	-1.02383	#N/A	0.857974	1.00978	-1.04886	1.01039
Tfeb	-1.33865	1.06401	-1.02848	1.19926	-1.08449	1.12992	#N/A	#N/A	1.11156	#N/A	0.588189	1.07486	1.05463	1.11557
En2	-1.00643	1.08309	1.03559	1.0472	-1.29139	1.03365	1.52851	1.20327	1.05339	1.28835	0.831077	1.01121	-1.00508	1.0877
Gcm2	-1.10568	1.03259	-1.00145	-1.01018	1.04661	1.00352	0.766	-1.02214	1.00743	1.28237	0.921338	-1.04842	1.01222	1.02246
Dmrtc2	-1.10079	1.08644	1.04036	-1.01506	1.01136	1.00408	0.703704	1.72844	-1.00266	1.51534	0.640693	1.0163	1.01505	-1.1047
Ppara	1.00358	-1.17073	1.04565	1.11071	1.07503	1.16168	20.6601	5.11685	1.01682	8.31002	0.937691	-1.0242	-1.0079	1.02309
Zc3h3	1.08586	1.04588	1.00858	1.0273	1.04827	-1.01183	0.443489	1.16477	-1.35961	0.468878	0.8824	-1.00459	1.12373	-1.02286
Sox2	-1.0272	1.01484	-1.08823	-1.02354	1.01717	1.05113	6.00775	-1.15377	-1.04675	0.685841	119.996	1.00758	1.03158	1.00222
Foxa3	1.03633	1.04799	1.05528	-1.01144	-1.11882	-1.02554	0.643324	-1.43598	1.01173	0.718457	0.809011	1.02243	-1.12823	-1.02198
Osr2	1.01091	1.00054	-1.02028	-1.03923	1.0434	1.00691	3.5	1.36836	1.00812	1.87097	0.864908	-1.06303	1.03562	-1.11355
Egr1	1.35176	1.66124	-2.26736	-1.07431	-1.55955	2.22469	0.708216	-3.91915	1.51775	1.50577	1.05123	-3.10061	1.91965	2.35224
Klf17	1.00975	1.04775	1.00307	-1.04928	1.07166	-1.02435	1.05742	1.11649	-1.00792	1.1834	0.898831	-1.05194	1.00295	-1.20895
Nr0b1	-1.04169	1.0604	1.01088	1.00484	1.0487	-1.0353	0.497409	-1.22136	1.03753	0.356877	0.98759	-1.00674	1.02368	-1.26805
Runx3	-1.65596	1.17243	1.10358	-1.00577	-1.06391	-1.03054	1.0389	1.32374	1.13555	0.34033	0.92044	1.11326	-1.08313	1.12888
Tcf24	1.03449	-1.31492	-1.11931	-1.13395	1.20389	-1.01431	#N/A	#N/A	1.01951	#N/A	#N/A	-1.05095	1.04671	1.01808
Hoxc10	-1.06942	-1.12469	1.02732	-1.02012	1.01406	1.02506	1.22848	1.17638	1.00062	2.26225	0.776881	-1.1183	1.01769	1.06843
Kdm5b	1.11583	-1.03256	1.14651	1.28975	1.3231	1.35108	#N/A	#N/A	-1.21511	#N/A	2.26747	1.00986	1.18156	-1.71806
Zc3h12a	-1.14571	1.04587	-1.01666	-1.1105	-1.30795	-1.02878	0.387617	-1.02985	1.00242	0.340156	0.827174	1.03099	1.03809	1.1534
Hif1a	1.4802	-1.84819	1.13961	1.37552	-1.11534	1.10421	1.98202	1.42832	1.10877	0.750804	1.22031	1.33114	1.50304	-1.8784
Ahrr	-1.01883	1.04446	-1.00095	1.02325	-1.40061	1.00814	0.287826	-3.36999	1.0103	0.60396	0.834547	1.03355	1.03659	1.01548
Rc3h2	1.93183	-1.15171	-1.00333	-1.00185	-1.0705	1.17644	2.14785	#N/A	-1.0391	1.2598	1.80959	1.07578	1.53185	1.2912
Creb3l4	1.00434	1.09148	1.07495	-1.0383	-1.01264	-1.10219	0.388423	1.03453	1.07703	1.05708	1.39988	-1.08687	1.05743	-1.71808
Tbx2	1.18325	-1.10411	1.01977	-1.11062	1.05255	-1.69726	0.200556	-3.58788	-1.81699	0.253964	0.352537	-1.11199	1.08031	1.15724
Zfp57	1.76648	-2.18824	-1.17156	-1.33862	1.72995	-1.39708	0.472881	1.24135	-1.9904	0.378049	1.38072	1.01836	1.14527	1.08813
Junb	-1.99107	1.68285	1.13592	1.0263	-2.3087	1.13137	0.483259	-2.88964	1.30366	1.58603	0.540483	-1.2205	1.1023	1.67142
Tcfl5	1.0364	1.12025	1.00309	1.01235	1.01037	1.01324	0.4	-1.07985	-1.01681	0.437768	2.47072	1.04412	-1.05029	-1.80791
Vezf1	1.16778	-1.1625	-1.05399	1.02372	1.89159	-1.03968	1.0355	-1.11582	-1.22366	0.624965	2.25225	-1.15455	1.23151	1.63827
Scaper	1.52446	-1.11381	-1.0849	-1.0144	1.43892	1.41796	#N/A	#N/A	1.07099	#N/A	2.52491	-1.07519	2.09873	-1.56283
Zbtb8a	1.2052	1.08095	1.16537	1.42493	-1.12559	-1.14264	#N/A	#N/A	-1.9377	#N/A	0.859885	1.08547	-1.35148	1.16965
Klf7	1.89526	-1.19823	-1.31167	-1.11754	1.42497	-1.0406	1.65854	-1.89006	-1.49862	0.464626	1.34028	-1.11954	1.7312	1.33437
Preb	-1.23101	1.46444	-1.0539	1.28051	-1.28228	1.03772	1.53923	1.23667	1.32043	0.885515	1.59962	1.27334	-1.24994	1.95866
Zc3h8	1.10702	-1.69742	1.00519	1.02614	1.00103	-1.16302	0.894248	-1.74052	-1.2506	1.74234	0.877726	-1.10153	1.09653	1.00912
Whsc1	-1.88022	1.12138	1.06599	1.11222	1.14856	-1.3332	1.42782	1.25071	1.00134	2.5004	2.06212	1.32432	-1.29118	-1.33627
Zbtb7c	1.0043	-1.08444	1.00457	-1.05157	1.12268	1.08683	2.47109	1.03078	1.03764	0.317994	1.14911	1.02201	-1.85107	-1.12006
Zscan12	1.36118	1.10134	-1.01896	1.05373	1.48845	-1.07855	#N/A	#N/A	-1.00514	#N/A	0.960724	-1.02743	1.31976	-1.10349
Lyl1	-1.98842	1.18307	-1.02999	1.07886	1.07115	1.15125	1.5718	2.96774	1.02201	2.87391	0.151007	1.01718	-1.2369	1.05475
Fam170a	-1.04971	1.05376	1.02885	1.04335	1.00085	1.00234	#N/A	#N/A	1.02705	#N/A	0.999031	1.07909	-1.00998	-2.04168
Zbtb46	1.86057	-1.31137	-1.25249	-1.43173	1.57085	-1.37604	#N/A	#N/A	-1.18805	#N/A	0.994406	-1.06037	1.19504	1.25131
Tfb2m	1.67011	-1.09459	-1.04648	1.07846	-1.0802	-1.45627	0.814774	1.01068	1.0907	1.01567	0.810009	1.25271	-1.38203	1.57827
Crebbp	1.1432	-1.0243	-1.1275	-1.12919	1.28299	-1.05762	2.89022	1.05212	-1.10277	1.01567	1.36987	-1.02215	1.38428	1.33184
Crebzf	1.79719	-1.23899	-1.22253	-1.19401	1.35292	1.07827	2.2548	-1.35832	-1.29625	2.05246	1.8151	1.03702	-1.0008	1.43569
Atf7	2.0481	-1.46951	-1.364	-1.27167	1.50112	-1.20151	2.88702	-1.22691	-1.37883	6.61004	0.610964	-1.3798	1.44252	1.41145
Gatad1	1.94081	-1.88009	1.03791	-1.08486	1.02378	1.28577	1.74464	1.21427	-1.45215	1.56804	1.08424	-1.02272	-1.34863	2.49734
Sox13	1.55557	1.01751	-1.12028	1.41625	1.67987	1.71664	3.14828	1.8037	-1.52014	0.888621	0.628804	-1.00489	-1.00856	1.1692
Tead2	1.30096	-1.08061	-1.0213	1.1532	1.45877	1.20578	1.3778	1.3197	-1.10281	2.29469	0.867022	-1.01488	1.1163	1.0957
Elk4	1.55153	-1.02789	-1.52567	-1.30767	1.84764	1.24164	1.59255	1.03205	-1.23401	0.946824	1.0095	-1.50398	1.12482	1.49683
Cnot4	1.52697	-1.06688	-1.0312	1.06609	1.22283	1.08551	1.37211	-1.1707	-1.17464	0.929225	1.78402	-1.05904	1.1469	1.11384
Mef2d	-1.56952	1.26533	-1.30512	-1.08613	1.17918	1.17064	1.5484	1.42838	1.26939	1.28232	1.01048	-1.09412	-1.05004	1.92821
Etv6	-1.37174	1.04068	-1.09265	1.3346	-1.41519	1.36177	1.21971	1.1576	-1.0441	0.947671	0.674099	1.37244	1.26559	1.86512
Pcbp1	-1.05724	1.15475	1.23611	1.11493	-1.12713	-1.18855	0.899704	-1.61209	-1.27038	1.14496	0.84652	1.24113	-1.22841	1.67056
Elk3	2.38629	-1.64522	-1.50088	-1.34446	1.66371	-1.50261	0.477376	-2.35497	-1.5286	0.875052	0.428809	-1.54141	1.45301	1.28577
Gata1	-1.1554	1.17931	1.08167	-1.05593	1.08595	-1.02162	0.729528	-1.16223	1.12551	0.661313	0.849998	-1.02556	-2.88767	1.14404
Thap11	-1.14754	1.00781	1.085	1.22233	-1.01963	-1.0508	1.05497	-1.17501	-1.05712	1.47691	0.888998	1.14752	-1.04676	1.44827
Kat7	1.32995	1.03413	1.21955	1.13425	-1.03278	1.06387	#N/A	#N/A	-1.07893	#N/A	0.968357	1.06023	-1.10227	-1.05165
Ash2l	1.37681	-1.19976	1.18955	1.13413	-1.01707	-1.11447	1.59109	1.1476	-1.00389	1.70685	1.36465	1.2482	1.0477	-1.26538
Smad1	2.3765	-1.49541	-1.89698	-1.78367	-1.07446	-1.26275	1.26524	-1.19312	1.13502	1.37012	1.23836	-1.58166	1.71274	1.19576
Nr1i3	-1.04744	1.06142	-1.04186	-1.02255	-1.1494	-1.02478	1.36399	-6.61655	1.13923	1.71287	0.954347	-1.01572	1.20751	1.20308
Jun	1.28244	1.36762	-1.21565	1.31844	-1.51269	1.95048	1.41164	-3.29765	-2.2834	1.43437	0.849962	-1.85933	2.08601	2.48541
Tshz3	1.39147	-1.15797	-1.17351	-1.02101	1.14682	-1.14901	0.595164	-2.75346	-1.0315	1.80533	1.76763	1.0297	-1.11229	1.18542
Jund	-1.06524	1.24037	-1.01669	-1.03615	1.04565	1.03799	#N/A	#N/A	-1.01164	#N/A	1.1229	-1.1214	1.06556	1.11886
Kdm2a	1.13612	-1.13141	-1.07131	-1.01349	1.06252	1.09515	#N/A	#N/A	-1.09226	#N/A	0.996659	-1.01567	1.10448	1.26251
Kdm5a	-1.04275	-1.16966	-1.07552	-1.10825	1.08409	-1.24977	#N/A	#N/A	-1.11882	#N/A	1.3379	1.1363	1.21015	1.22427
Ncoa2	-1.03023	1.0671	1.02063	1.08586	-1.14374	1.02651	0.92399	-1.25209	-1.09338	0.954942	1.21797	-1.09894	1.18854	1.33125
Arnt2	-1.00258	-1.01294	1.11777	1.01509	1.06233	1.07187	1.84719	2.93095	-1.01278	1.44737	19.2759	1.07209	1.01098	-1.00616
Klf13	-1.29792	1.03671	-1.05002	-1.0605	1.31247	1.25549	1.55802	1.28357	1.04675	1.03609	1.10229	-1.27692	-1.0539	1.49898
Hmga1	-2.94089	1.36449	1.24618	1.17944	-1.14835	1.18017	0.641428	1.86697	1.28884	1.36927	#N/A	1.27404	-2.01118	1.12392
Lhx9	-1.0124	1.1151	-1.00238	-1.04013	1.06501	-1.03321	0.907549	1.57031	1.01201	0.969203	11.3533	1.05565	-1.02984	-1.04289
Mesp2	-1.00113	1.04866	-1.02008	-1.0818	1.05542	1.01435	3.39286	-1.03711	1.08014	0.590062	1.10651	-1.02563	1.01677	-1.00032
Rest	-1.20842	-1.12112	1.12874	1.05359	-1.1465	1.13718	1.82749	-1.03577	-1.12935	0.81295	0.778024	1.31576	1.17602	1.12212
Nkx2-3	1.0708	1.05843	1.03495	1.00784	1.09424	-1.00727	0.781065	-2.06761	-1.05	1.08901	0.940618	-1.01391	-1.09412	-1.00114
Fosl1	1.14005	-1.05589	-1.34883	-1.13723	1.55265	1.07697	3.0292	1.62218	-1.14849	0.536176	0.928229	-1.20489	1.06019	1.1035
Fezf1	-1.01403	1.04151	-1.03537	-1.03853	1.10969	-1.01757	0.715215	-1.56145	-1.02422	0.465313	1.1557	-1.03685	1.04856	1.00822
Tbx18	-1.00945	1.06482	-1.03314	-1.01096	1.03795	1.04054	113.412	4.81688	-1.00296	11.5123	0.546063	-1.03198	1.02441	1.04508
Barx1	-1.00196	1.0254	1.08935	1.03553	-1.00112	-1.00769	0.490214	-1.55197	-1.00669	0.442215	0.953895	1.01131	-1.03993	1.018
Rbpj	-1.32441	-1.17094	1.14916	1.03927	-1.31145	1.08692	1.97736	#N/A	-1.03212	1.50366	2.00561	1.07049	1.05951	1.65388
Six2	-1.027	1.09061	1.02215	-1.03068	1.06457	-1.03274	1.34279	1.36674	-1.0054	1.05534	0.993052	-1.04485	-1.03246	1.0237
Hoxd12	-1.01517	1.06193	-1.00262	-1.01864	1.05557	-1.00262	0.434615	1.75254	-1.00706	0.77931	0.953352	-1.03243	1.00681	1.01754
Tlx2	1.04233	1.09906	1.01644	-1.01592	-1.02377	1.02351	0.936744	1.10123	-1.04575	1.29755	1.12576	-1.0122	1.01018	-1.00852
Pou3f4	-1.03278	1.09268	1.033	-1.0016	1.02288	-1.00246	1.29982	-1.20398	1.00066	3.80214	8.83962	-1.02879	-1.01587	-1.00569
Pou6f1	1.1167	-1.0634	1.01469	-1.14344	-1.03246	-1.12169	0.781421	1.24312	-1.08994	0.905063	3.54112	-1.06353	1.10833	1.07136
Toe1	-1.09197	-1.07833	1.01011	1.21948	1.10774	1.1721	1.21661	1.08626	1.13984	1.70969	1.18921	-1.05009	-1.08149	1.10427
Myt1l	-1.0252	1.03978	1.05061	-1.00937	1.08196	1.00612	2.09589	1.22574	-1.01848	0.674009	29.2673	1.00482	-1.01277	-1.06542
Shox2	-1.06597	1.06223	-1.02451	-1.00055	1.01738	1.02571	0.84141	1.41138	1.06009	0.600629	2.21717	-1.03343	-1.01459	1.04744
Lbx1	1.0318	1.07156	1.03353	-1.03298	1.02744	1.01226	0.778281	1.22987	-1.00479	0.273667	1.0309	-1.0254	-1.03752	-1.05495
Hnf4g	-1.03677	-1.06768	-1.02143	-1.00676	1.0604	1.01779	1.28529	-1.05978	1.05242	1.08629	1.03209	1.0097	-1.00774	1.05015
Tox2	1.06139	1.07786	-1.50955	-1.20419	1.05119	-1.22424	#N/A	#N/A	-1.77652	#N/A	1.15576	1.01189	-2.06221	1.18432
Bhlhe23	-1.07366	1.04484	-1.06317	1.01803	1.07548	1.02466	#N/A	#N/A	1.05783	#N/A	0.898752	-1.0522	-1.01371	1.05998
Dnmt3l	-1.05273	1.01727	1.01163	-1.00282	1.07825	1.00341	0.80042	1.23866	-1.00024	1.54251	0.840537	-1.03249	-1.00338	1.01327
Npas4	1.01144	1.04783	-1.00709	-1.00834	1.07734	-1.01581	0.712171	1.60224	-1.0201	2.98621	1.06544	1.00095	-1.07913	-1.00493
Hes3	-1.06357	1.06956	-1.00403	-1.00361	1.04441	1.01152	0.260553	1.46468	-1.0218	0.419204	1.0397	1.02632	-1.04074	1.01554
Sp8	-1.03365	1.04787	-1.04481	-1.03647	1.05918	-1.0231	0.873964	1.28945	1.01936	1.13333	14.9889	-1.02668	1.00566	-1.00265
Nono	-1.20024	1.03527	1.02687	1.12104	-1.01867	-1.07273	1.38344	-1.3982	-1.059	1.33635	1.12774	1.02815	-1.14698	1.346
Rorb	-1.00428	1.0515	-1.00148	-1.00933	1.07716	-1.00026	1.75617	1.32445	1.00059	0.90533	2.68259	-1.03229	-1.15692	1.07317
Bsx	-1.01996	-1.09026	1.02223	-1.06119	1.07909	-1.07234	#N/A	2.36949	1.02364	#N/A	#N/A	1.0088	-1.02749	-1.01081
Ascl1	-1.01279	1.04173	1.08487	1.00134	1.02778	1.02487	0.464351	1.28998	-1.06851	0.405104	34.068	-1.05925	-1.06629	1.03735
Pax4	-1.1222	1.12134	-1.01519	-1.07422	1.06279	-1.03231	1.19403	1.35295	1.04522	0.64603	0.808695	-1.08502	-1.0316	1.00368
Pax2	-1.02465	-1.17168	1.02783	-1.08646	1.09911	-1.01807	#N/A	1.10544	1.03543	#N/A	#N/A	-1.02144	1.04554	-1.01504
E2f6	1.21698	-1.54369	-1.179	1.0074	1.21633	-1.01404	1.01133	1.41272	-1.45677	1.20278	0.882756	1.0004	-1.03263	1.75232
Ovol2	1.03718	-1.01474	1.04172	-1.04733	1.01976	-1.06974	0.66908	1.08105	-1.00001	1.17636	0.78684	-1.0179	1.01105	-1.10701
Noc4l	-1.0906	1.09902	1.03084	1.03939	-1.09317	-1.03778	0.892425	1.07817	-1.00219	0.464215	0.713535	1.04168	-1.1635	1.14286
Nhlh1	-1.05421	1.04789	-1.08494	1.00842	1.01946	1.01958	0.625298	2.88513	-1.00186	0.570185	20.6698	1.00982	-1.00451	1.03139
Nanog	-1.12734	1.05576	1.0249	-1.0059	1.06127	-1.00785	1.08933	1.33987	-1.02547	2.08057	0.68197	-1.03044	-1.01453	1.01688
Rfx8	-1.0089	1.0765	1.02565	-1.0034	1.09483	-1.0136	#N/A	#N/A	-1.03211	#N/A	0.605765	1.00404	-1.03936	-1.1611
Csrnp3	1.0208	1.04966	-1.03267	-1.01317	1.05402	1.02492	#N/A	#N/A	1.02487	#N/A	13.0604	-1.04439	-1.03694	-1.07799
Pitx3	-1.03032	1.01781	-1.06402	-1.097	1.09782	-1.01719	0.403325	1.12184	1.02154	0.799756	0.836173	-1.07678	1.06737	-1.08831
Stat5a	-1.3722	1.09791	1.17527	-1.02711	-1.01515	1.05836	0.528879	-2.33781	-1.02713	1.25876	0.855682	1.05768	-1.15046	1.17891
Lhx3	1.08713	1.03427	1.0229	1.003	1.03645	-1.02427	0.808444	1.04901	-1.06437	1.24729	1.03684	-1.04782	-1.05691	-1.06768
Alx4	-1.01058	-1.06159	1.01709	-1.0054	1.00153	-1.00452	1.65522	1.53866	1.02932	0.603045	0.864743	-1.02481	-1.05196	1.04352
Deaf1	1.22489	-1.00626	-1.03409	1.09726	1.16171	1.1864	0.660826	1.1326	-1.10352	1.08119	1.07593	-1.38235	1.07443	1.00308
Zc3h18	1.04947	1.06131	-1.25354	1.03187	1.04106	-1.12341	#N/A	#N/A	-1.05416	#N/A	0.930638	-1.11831	-1.10631	1.31522
Tbx20	-1.01566	1.03285	-1.13864	-1.37362	1.02788	1.0021	0.825781	-1.31298	-1.00312	0.49835	0.799425	-1.01541	1.0035	1.04052
Pou5f1	1.02329	1.01293	1.01194	1.01156	1.07665	-1.00542	0.870209	1.64436	-1.01811	0.722343	1.1021	-1.01612	-1.01749	-1.14718
Smarcd3	1.09279	-1.00098	1.04503	1.06929	1.10352	-1.04643	1.0589	1.03029	-1.04326	0.861777	6.20658	-1.20135	-1.12095	1.04216
Sall1	1.03387	-1.1289	-1.08759	-1.05767	1.11304	1.00805	0.542181	1.11678	-1.0357	0.606444	4.14173	-1.04298	1.05636	1.00593
Rfx6	-1.08193	1.05722	-1.00485	-1.03502	1.02199	1.01114	#N/A	#N/A	1.01391	#N/A	#N/A	-1.02688	1.0137	-1.09266
Rfx5	1.03333	-1.08522	1.06712	1.06467	-1.09463	-1.20258	0.60948	1.25112	1.00364	0.828384	0.99763	-1.01065	-1.03589	1.01862
Dmrt2	-1.03969	1.04587	1.06494	-1.0718	-1.11072	-1.03364	1.27508	-1.03533	-1.02967	3.94	0.961047	-1.07125	1.03153	1.0051
Sall4	-1.03627	1.05419	1.02361	-1.00372	1.09855	-1.0051	1.43444	1.49455	1.01181	1.30012	3.48479	-1.05132	-1.08857	-1.12435
Alx3	-1.06124	1.03576	1.00335	-1.00146	-1.00649	1.03322	27.5759	1.39685	-1.02775	10.793	0.962995	1.00637	1.00508	-1.07243
Hoxb7	1.04352	-1.06137	1.13086	-1.01622	1.12387	-1.08837	#N/A	-4.36582	1.05911	#N/A	0.882547	-1.20712	-1.12412	-1.08275
Hesx1	-1.09752	-1.0168	1.00941	1.06165	-1.05862	1.06676	0.80334	-1.09171	1.02351	0.928686	0.913338	1.04997	-1.04972	1.02
Nfkbil1	1.07351	1.10664	-1.07252	-1.04904	-1.0465	-1.16137	0.381156	-1.30692	-1.0858	1.16019	0.992614	-1.34029	1.11453	1.12048
Dmrta1	-1.04995	1.06352	1.02426	-1.03782	1.03307	1.00401	0.695349	1.24739	1.02837	0.453718	5.50027	-1.0843	-1.04107	-1.10785
Pbx4	1.00101	1.03714	1.0776	-1.01264	1.04299	1.01521	0.394102	1.5144	-1.02275	0.788204	2.23436	-1.0409	-1.10984	-1.1201
Lhx4	-1.04563	1.02633	1.00691	-1.04287	1.00534	-1.0353	0.778068	1.39327	-1.09939	4.31884	0.561318	-1.0492	-1.01951	1.024
Pou2af1	-5.71677	1.27824	1.20972	1.12545	1.09194	1.04331	2.10173	2.45493	1.27325	2.84897	0.965187	1.26905	-1.70701	1.14411
Hoxa11	-1.08631	1.0583	-1.05704	-1.02314	1.07069	1.02102	0.746702	1.62471	1.00327	0.450637	0.85161	-1.12512	-1.05605	1.03096
Purb	1.38213	-1.67004	1.0195	1.03815	-1.1682	1.17492	1.81935	1.02077	-1.30674	1.43522	0.770061	-1.18603	1.01669	1.74348
Foxo4	1.02051	-1.02098	-1.20146	1.00655	-1.04301	1.10254	#N/A	#N/A	1.01299	#N/A	1.00057	-1.14007	1.11698	1.0759
Nr2c1	1.56137	-1.51121	-1.0785	1.16547	-1.15368	1.16191	2.79002	1.10375	-1.4933	1.00558	0.990657	1.0425	1.08646	1.36146
Foxj1	-1.06655	1.02462	1.01169	-1.00017	1.00252	-1.01699	0.575123	-4.81886	-1.04716	0.555291	2.05022	-1.06007	1.0109	-1.06494
Zscan18	1.04522	-1.11871	1.03628	1.04796	1.04917	1.04038	#N/A	#N/A	-1.18465	#N/A	1.45869	-1.0079	1.04649	-1.05974
Foxr2	-1.07247	1.01859	-1.13516	-1.0691	1.07016	-1.0029	#N/A	#N/A	-1.00065	#N/A	#N/A	-1.17712	1.01687	1.08285
Tcf21	1.05516	1.09127	-1.14585	-1.17707	1.01728	-1.07627	0.829189	-10.784	-1.00823	0.743965	1.03084	1.06041	-1.21229	-1.05761
Lbx2	-1.01378	-1.01554	1.03018	1.01184	1.00143	-1.10351	0.256288	-2.13647	1.00144	0.609707	0.855284	-1.13611	-1.13664	1.05388
Emx2	-1.00593	-1.22378	1.02476	1.05106	-1.00724	1.01456	1.1907	1.70537	1.02462	0.662354	51.6929	-1.03134	1.00011	1.00037
Twist1	1.01144	-1.00633	-1.02673	1.01013	-1.26318	-4.62134	0.0461337	-10.3162	1.00985	1.26862	0.374252	-1.00747	1.03846	1.02389
Zbtb33	1.14654	-1.44742	1.01088	1.04574	-1.2983	-1.26669	1.72154	1.10592	-1.27042	1.20805	1.53919	-1.1976	1.27935	1.54231
Tcf3	-1.26307	1.17362	-1.15411	1.09305	1.19784	1.15642	0.188064	-1.49511	1.05464	0.738328	1.40253	-1.19314	-1.26108	1.18026
Rarg	1.27681	-1.49968	-1.39634	-1.08669	1.36767	-1.42939	0.408083	1.30934	-1.21511	1.61184	0.702307	-1.61592	1.24273	1.56751
Tcf20	-1.32541	1.13187	1.0686	-1.0252	-1.17186	1.0257	1.42331	1.0318	1.23483	1.65714	1.51538	1.0624	-1.18498	-1.11096
Sohlh2	-1.04117	1.0299	-1.02761	-1.03619	1.08249	1.00033	0.610315	1.08419	1.03331	0.597643	0.697938	-1.09862	1.02748	-1.30845
Gbx2	1.00062	1.00785	-1.10853	1.02244	1.02454	1.01844	1.32538	-1.21237	-1.05907	1.55867	1.92096	-1.12676	1.0031	-1.046
Rara	-1.51224	1.36544	1.04453	1.13575	-1.022	-1.16931	1.28664	-1.4863	-1.77387	1.57662	0.882146	1.30408	-1.31852	1.59126
Erf	-1.2031	1.24772	-1.06142	-1.15251	-1.27052	1.10591	1.2444	1.26875	1.0061	0.944818	0.905772	-1.26493	1.06475	1.15978
Rxrb	-1.43364	1.0512	1.00451	1.05479	-1.16717	1.04053	1.1707	-1.28306	-1.02665	1.59918	1.03957	1.06287	-1.07371	1.24223
Zfp82	1.00791	-1.16032	1.00541	1.20534	1.0809	1.05439	1.52335	1.49146	-1.14939	3.28486	0.939829	-1.01302	-1.19305	1.07938
Nkx3-1	-1.01129	-1.31575	-1.11268	1.01566	1.02797	1.00282	1.35041	1.61739	1.02861	0.870542	0.887785	-1.04449	1.04993	1.03535
Runx2	-3.39149	1.0467	1.00868	1.00937	1.04378	-1.01837	1.40256	-2.14139	1.05323	0.987526	1.01545	-1.03172	-1.14162	1.03108
Klf10	1.22006	1.01338	-1.223	-1.1695	-1.42145	-1.17926	1.33085	-1.38009	-1.29969	1.12029	0.9078	-1.14691	1.10354	1.35583
E2f7	-1.41654	1.13	-1.49464	-1.51762	1.35668	-1.31053	0.233097	-1.37033	1.1592	1.08842	0.795362	-1.13715	1.06523	-1.07636
Irf3	1.13804	-1.08786	-1.4073	-1.04031	1.08719	-1.31335	1.43743	-1.09473	-1.44086	1.5022	1.2806	-1.2507	1.18154	1.31647
Mybl2	-3.1221	1.11261	1.03998	-1.00635	-1.02053	1.0086	1.20188	1.15378	1.00175	1.33683	1.19953	1.10489	-1.6017	1.01125
Hoxd11	-1.03297	-1.14754	1.00519	-1.03624	1.04471	-1.0202	0.92069	1.03137	1.00355	0.758523	0.886268	-1.01965	1.01478	-1.35075
Ccdc79	-1.07906	1.06367	-1.06222	-1.01301	1.06025	1.03272	0.968037	-1.07399	1.00874	0.887029	0.920028	1.00552	-1.02729	-1.45506
Cebpg	2.60552	-1.0993	-1.22236	-1.29659	-1.38479	-1.32949	1.18189	1.01491	-1.0417	0.913116	2.05939	-1.17226	1.29048	1.51442
Pbx1	-1.25497	-7.5818	1.10572	2.21251	2.05947	2.02544	3.4958	-1.68508	1.05343	0.899459	2.48271	1.09623	1.44834	1.55152
E2f3	-1.36927	-1.07827	1.16943	-1.19262	-1.79468	-1.44551	0.705146	1.05781	1.28507	0.996462	1.11191	1.01394	-1.17785	1.40008
Ddb2	1.32925	-1.05921	1.53948	1.15195	-2.36952	-1.06143	1.15114	1.35874	-1.0468	0.883943	1.24706	-1.05075	1.02216	1.08042
Prdm4	1.12038	-1.13361	-1.09814	-1.02677	1.09194	-1.0263	0.721224	1.15042	-1.39743	0.74737	1.17096	1.00904	1.00433	-1.21147
Mafg	-1.1472	-1.20456	-1.55382	1.09477	-1.36043	-1.90888	0.626438	-1.13495	-1.04018	1.01021	1.69963	2.10824	1.98809	1.55354
Tcf4	1.99168	-1.35648	-1.7352	-1.55639	2.69469	1.37153	2.5297	1.24462	-1.09667	0.33056	1.67272	-1.49406	1.37448	-1.1066
Mybl1	-1.05375	-1.1739	-1.11768	-1.11507	1.13443	1.2154	2.31074	1.01171	1.30191	2.38931	1.63587	1.12778	1.52497	-2.5009
Zmat5	-1.26362	-1.02999	1.10151	1.02609	-1.24923	-1.09125	0.871429	1.69041	1.03415	0.753086	0.94734	1.01999	-1.50004	1.08705
Pcgf6	-1.17625	1.10829	1.26376	1.17176	1.04908	1.20804	1.77015	1.50031	1.44911	1.69187	1.82279	1.09481	-3.14594	-2.48181
Cers3	1.05397	1.09043	1.04999	-1.04928	1.09912	1.01429	#N/A	#N/A	-1.03628	#N/A	1.35099	1.02141	-1.06665	-4.10698
Dpf3	1.04411	-1.01124	1.04169	1.00454	1.39892	-1.25692	1.90656	1.1161	1.18115	5.64623	1.01497	-1.37867	-1.05252	-2.17993
Camta1	2.78838	-1.11225	-1.03289	-1.37006	1.03	-1.9466	2.11102	-1.36424	-1.3433	1.44308	27.0257	-1.30642	-1.07989	1.09976
Atoh8	1.31369	1.10012	-1.66867	-1.38371	1.24656	1.05754	1.45401	-1.13458	-1.01434	6.62162	0.716918	-1.40466	1.16841	-1.75765
Nfe2l3	-1.79253	1.09067	-1.05806	-1.3368	-1.4006	1.14394	1.3833	1.07762	1.10859	2.73729	1.60601	-1.39587	1.16418	1.242
Gata4	1.06024	1.13049	-1.17762	-1.19253	-2.07223	-10.6323	0.0766349	-12.3715	-1.00099	1.09354	0.806912	-1.04719	1.04749	1.01579
Batf	-1.42839	1.77269	-1.00872	1.29118	-3.04262	-1.55331	0.216335	2.83001	1.689	0.586416	0.661124	1.59681	-2.22906	1.59388
Nfkbib	1.09746	1.0545	1.07754	1.16611	-2.0554	-1.09869	2.15936	-1.03311	1.08294	0.599675	1.09433	-1.03646	-1.0184	-1.39721
Npas3	-1.00877	-1.0173	1.01429	-1.03524	1.05841	1.03433	3.36891	1.13762	1.01751	1.97043	11.9314	1.01633	-1.05702	-2.26461
Cdc5l	1.1213	-1.18101	-1.01816	-1.12183	-1.0554	-1.04575	1.84126	1.34502	-1.01122	1.28391	0.978221	1.14344	-1.10978	1.84414
Mef2a	1.67668	-1.41868	-1.18237	-1.22104	-1.60379	-1.17133	2.142	1.04821	-1.23031	0.489455	1.02189	-1.0684	1.71483	1.82725
Mbd1	1.13684	1.14124	-1.07733	1.0334	-1.11331	-1.65054	0.694171	-1.77982	-1.00366	1.44748	1.09723	-1.02769	-1.15149	1.77211
L3mbtl3	-1.79608	-1.22593	1.00593	1.06493	1.14392	1.39757	2.5594	-1.21768	-1.49743	1.02447	1.13875	-1.10384	1.07678	1.06128
Smad6	1.38588	-1.11357	-1.26608	1.1158	1.01981	-1.33813	#N/A	-2.28537	-4.95773	#N/A	0.171517	1.14887	1.00757	1.36924
Setbp1	-1.48279	1.08493	-1.2678	1.80158	1.68835	3.13232	1.33806	-1.38408	-2.28194	0.455385	#N/A	1.27824	-1.84747	1.42138
Pou2f2	-1.73628	1.07521	1.02746	-1.02148	-1.63975	-1.01068	0.638978	1.03675	1.00227	0.966184	1.27563	-1.00714	-1.17086	1.02946
Bbx	1.49861	-1.50566	1.10686	1.01654	-1.90838	1.00906	0.970962	-1.02298	1.23908	0.861285	1.66499	-1.23642	1.26148	-1.89148
Bcl6b	2.67494	-1.1073	-3.04412	-3.05395	3.89851	1.33014	0.708118	1.4602	-1.18161	0.602525	0.350531	-2.88271	-1.01489	1.21211
Mga	1.52894	-1.23869	-1.03608	-1.41626	-1.02795	-1.04254	1.56095	1.00025	-1.32025	1.33849	1.1283	-1.04269	1.39368	1.24394
Phtf2	-2.08361	-1.11185	1.28616	1.24566	-2.05446	1.60866	4.4105	1.69696	1.30097	0.744561	1.57378	1.32492	-1.51849	1.34044
Mllt10	1.0657	-1.02223	-1.06155	1.07976	1.41061	1.2332	1.70558	-1.28793	-1.05126	0.768662	1.21361	-1.0117	1.24792	-1.09866
Nfkbiz	-2.13847	1.56922	1.07444	-1.11491	-6.01515	1.34534	0.618591	-3.38486	2.38965	0.451265	0.656919	-1.60136	1.23208	1.89566
Foxj2	1.55391	-1.08595	-1.41515	-1.17709	-1.06496	-1.07915	1.54149	-1.22193	-1.06627	1.2644	1.14374	-1.13397	1.12146	1.47919
Ikzf5	2.25028	-2.04792	-1.14154	1.03045	-1.13419	1.30792	2.00188	-1.12931	-1.37514	1.0917	1.25084	-1.1438	1.57107	1.39766
Cebpz	1.30819	-1.1865	-1.05207	-1.00597	-1.21914	1.0134	1.70769	1.16642	-1.04354	1.17438	1.01235	1.14076	-1.10161	1.52724
Arnt	1.27365	-1.22646	-1.00061	-1.06073	-1.13076	1.02504	1.11858	1.11872	-1.21653	0.859375	1.01199	-1.10816	1.30681	1.47029
Gtf3a	1.03692	1.1155	-1.12365	-1.03979	-1.08461	-1.1883	1.03713	1.01879	-1.10446	1.55493	0.783125	-1.01886	-1.06026	1.52185
Ets2	3.52231	-1.71042	-1.9071	-2.5576	-1.24293	-2.51949	0.564615	-1.41623	-1.7371	0.78777	0.603433	-1.97673	1.93965	1.38924
Zbtb34	-1.3021	1.0046	1.01874	-1.09281	-2.1817	-1.4123	1.23323	-2.02776	-1.47353	2.75833	1.18948	1.00744	-1.08465	1.28641
Klf3	1.32038	-1.01254	-1.42907	-1.18946	1.34199	1.06418	1.43673	-1.09887	-1.50759	0.27627	0.660094	-1.11353	-1.0248	1.68419
Smad5	2.37063	-1.639	-1.32264	-1.49329	1.40715	1.4219	1.9791	-1.02395	-1.30986	1.67508	1.41121	-1.23281	1.31537	-1.3461
Smarcd1	1.12541	-1.01322	-1.00379	1.0355	1.38717	-1.15884	0.886633	1.39731	-1.09465	1.14126	1.73625	-1.23592	-1.1298	1.19089
Nr2f6	1.31242	-1.09197	-1.02828	-1.05697	-1.0791	-1.09367	0.558577	-1.19059	-1.05823	0.934999	0.608409	-1.02283	1.09744	1.02518
Zbtb25	1.19272	-1.29109	-1.03713	1.04732	1.14515	-1.10805	1.07024	1.09978	-1.08017	0.987044	1.23183	1.3039	-1.03683	-1.07785
Pdx1	-1.00417	1.14422	1.01493	-1.00612	1.04201	1.01207	2.91096	1.26821	-1.01131	0.997653	0.913991	-1.0131	-1.01938	-1.04245
Sox6	-1.85536	-1.29121	1.07382	1.06192	1.1508	1.14532	4.35385	-1.16076	1.09883	0.299629	5.84419	1.0264	-1.64587	-1.53002
Zbtb26	1.56903	-1.45657	-1.06648	1.05179	-1.04012	-1.13953	1.45615	-1.07209	-1.43018	3.26126	1.02615	-1.01586	1.43505	1.02483
Nhlh2	-1.01123	1.04585	-1.00721	-1.01764	1.01593	-1.03994	6.44565	1.40932	-1.00378	0.872059	14.2202	-1.01922	-1.03034	1.01681
Stat1	1.29147	-1.17263	-1.02254	1.05858	-1.73608	1.04434	2.08676	1.52907	-1.03794	1.78195	0.581705	-1.09957	1.30161	1.47227
Snai3	-1.0241	-1.02727	-1.0266	1.0189	1.05304	-1.02396	4.09272	1.3371	-1.00325	1.80702	0.980418	-1.01794	1.00412	1.0172
Zc3h11a	1.22026	-1.10817	-1.2988	-1.05463	-1.00193	-1.0418	1.14411	-1.58947	-1.2071	0.607052	0.90208	-1.11415	1.15501	1.30236
Tbr1	-1.14526	1.09139	-1.04422	1.01209	-1.00212	1.07539	1.68548	-1.15417	-1.05616	0.547837	95.273	-1.03454	1.00248	1.13075
Atf1	-1.05023	-1.13846	1.16622	1.04447	-1.01224	-1.07749	0.90214	1.48262	1.03867	0.741576	0.845296	-1.0013	-1.16412	1.09945
Six3	-1.01664	1.00523	-1.00106	-1.00104	1.02349	1.04625	0.905405	1.16311	-1.04289	0.77907	5.30616	-1.02669	-1.02646	1.02147
Insm2	1.02693	-1.01193	1.02746	-1.0762	-1.02452	-1.0619	1.2807	1.42863	-1.05467	0.512024	2.70718	-1.06996	-1.02861	1.06729
Foxi2	1.02838	1.09857	-1.00293	1.02763	1.04111	1.02348	#N/A	1.14603	-1.04607	#N/A	#N/A	-1.08318	-1.02305	-1.08862
Neurog3	-1.07521	1.07111	-1.01212	1.01145	-1.05338	1.03349	0.757009	1.24488	1.0437	1.19118	0.936191	-1.00951	-1.04565	1.0012
Plagl2	-1.73266	1.21341	1.14867	1.07976	-2.31626	-1.1439	1.5742	-1.41773	-1.22358	0.353151	1.40196	1.03187	-1.33667	1.12765
Rax	1.05477	1.0202	-1.00947	1.00197	1.04659	1.00765	0.3674	1.34308	-1.0291	0.595388	0.862505	-1.0012	-1.09434	-1.09769
Rbpjl	-1.05816	1.04456	1.01335	-1.0038	1.02706	-1.03714	1.1206	#N/A	-1.02553	1.30156	0.959108	-1.07451	-1.03878	-1.00013
Dlx2	-1.08665	1.06317	-1.01228	-1.00377	1.08992	1.01116	0.76501	5.02918	1.00276	1.01651	31.5337	-1.04378	-1.06545	-1.05998
Ferd3l	-1.0946	1.04542	1.03041	-1.0497	1.01351	-1.0505	0.61039	1.40085	-1.00847	0.228155	0.961531	-1.0633	-1.01449	-1.02578
Smarca1	-1.0259	1.09202	-1.11044	-1.28119	1.15652	1.04001	2.30193	-1.92993	1.1279	0.511541	1.66345	-1.03571	-1.09458	-1.22941
Twist2	-1.0026	1.05593	-1.07014	-1.05403	1.01983	1.01462	1.96429	-1.35832	-1.03232	0.463119	0.280791	-1.03111	1.00453	-1.06494
Nr0b2	-1.06865	1.04803	-1.10232	-1.05957	1.02236	1.00318	0.651028	1.05286	-1.01181	1.24754	0.625339	-1.00975	1.00891	-1.01133
Pax8	-1.04564	-1.17926	1.01859	1.00832	1.09417	1.00662	1.39384	1.41602	-1.00433	0.993289	0.844391	-1.00521	-1.04375	1.03948
Pcbp3	1.2119	-1.10756	-1.04675	-1.24402	1.49679	1.17203	1.51168	-3.06282	-3.23565	0.515147	1.50868	1.01253	1.19183	-1.65136
Smarce1	-1.05936	-1.02047	-1.25292	1.07378	1.1113	-1.11056	0.978873	-1.15938	-1.26047	4.63333	1.47873	-1.25893	1.39849	1.2103
Hes7	-1.02243	1.12836	1.01215	1.11796	-1.15797	-1.02217	0.832748	-1.12586	-1.01174	2.75727	1.1521	1.00795	-1.03811	-1.0529
Mixl1	1.0016	1.03549	-1.06302	-1.04081	1.10547	1.02873	0.242683	-1.1118	-1.08345	0.286331	0.897236	-1.03275	-1.00747	-1.09956
Ttf1	-1.04296	-1.11618	-1.04366	1.02856	-1.15737	-1.05084	3.02632	1.11256	-1.16477	3.67021	0.749878	1.16425	1.05908	1.15599
Cdx1	-1.03532	1.02957	-1.10267	1.02151	1.02008	1.06564	1.04598	1.66066	1.01056	1.43307	0.881185	-1.04363	-1.01276	-1.01443
Satb2	-1.03049	-1.06294	-1.08715	-1.13874	-1.03978	-1.0961	5.13084	-1.07028	1.04764	0.502747	4.21674	-1.1215	1.05649	1.0765
Zfp112	-1.02564	-1.06498	1.00368	-1.0015	-1.00072	-1.09099	0.976991	-1.15565	-1.13629	0.497297	0.97156	1.01843	1.05308	-1.01018
Sp6	-1.05145	1.03399	1.01004	-1.0202	1.03301	1.00004	1.76824	1.44576	-1.02901	1.45583	0.94268	-1.10385	-1.01791	-1.04297
Foxi3	-1.01757	1.00631	-1.0066	-1.00766	-1.02538	1.00019	#N/A	#N/A	1.02763	#N/A	#N/A	-1.08448	-1.08104	1.00824
Zfp41	1.02714	-1.06311	-1.02742	-1.05207	1.09923	-1.31047	0.782417	1.07962	-1.13279	1.23004	1.71735	-1.10387	1.05066	-1.02303
Elf2	1.11792	-1.07005	-1.14873	1.11019	-1.03517	1.20564	1.90827	-1.1589	-1.37601	0.259148	1.24473	-1.16069	1.46668	1.02628
Otx1	-1.01992	1.02682	-1.09571	1.03244	1.04151	1.04079	0.759428	-1.19125	-1.02631	4.11268	6.83542	-1.09261	-1.05874	1.02857
Klf15	1.00705	-1.00718	-1.02377	-1.06476	1.01306	-1.11524	0.457864	-2.0552	-1.06836	0.526441	2.17314	-1.18191	1.05989	-1.02892
Foxn1	-1.11436	1.06103	-1.05163	1.01691	1.07675	1.04989	0.933187	1.0138	1.00505	1.82441	1.00099	-1.08893	-1.03801	-1.09034
Hoxc9	-1.02198	-1.17341	1.02509	-1.02483	1.13114	1.00091	0.682258	1.97108	1.02112	0.540921	0.843746	-1.16134	-1.00958	-1.06416
Rfxank	-1.21615	-1.02755	-1.04879	-1.01115	1.08179	-1.00793	1.26522	1.57886	-1.13188	2.47566	1.17047	-1.17163	1.07359	1.18524
Mafk	-1.02796	1.07684	-1.183	-1.1016	-1.00331	1.18006	1.13449	1.27157	-1.06896	1.03221	0.649657	-1.2037	1.04992	1.10313
Zfhx4	-1.02679	-1.0208	1.01978	-1.0007	1.05142	1.01377	0.860236	1.33923	-1.00733	0.285062	5.17446	-1.25202	-1.06576	1.00737
Id4	1.11924	-1.18376	1.21335	1.05836	-1.33708	-1.67586	0.109216	-10.0845	1.07426	0.583154	32.8768	-1.02309	-1.05914	-1.10714
Gmeb1	-1.62769	1.06857	-1.04262	1.22991	-1.03868	1.16097	2.08864	1.38817	-1.16678	1.02111	1.88416	1.02413	-1.03573	1.50853
Satb1	-5.45125	-1.54823	1.78353	1.6547	-1.46196	1.67266	4.10634	1.96581	2.31199	2.12271	6.97999	1.92037	-1.935	2.04515
Dnmt3b	1.02553	-1.34618	1.03492	-1.22339	1.14093	-1.08697	3.29231	1.36176	-1.06101	0.383169	1.06292	-1.03677	-1.04658	-1.04842
Myf6	-1.04513	-1.01283	-1.14665	-1.03042	1.00143	-1.05824	0.926829	1.02274	1.00861	2.57292	0.601732	-1.10272	-1.0761	1.02528
Nkx6-2	1.07036	-1.12712	-1.10995	-1.20787	1.06104	-1.36373	0.381844	10.6709	-1.11306	1.89737	0.708383	-1.12977	-1.00522	1.00345
Hsf1	-1.22418	1.00972	-1.3254	1.15278	1.16144	1.22157	0.759025	1.49952	-1.01438	0.912866	0.871345	-1.11405	-1.25314	1.40054
Irx5	-1.03232	-1.28984	1.00962	1.01398	1.16946	1.02518	1.69048	1.04603	1.01994	0.523908	0.282225	-1.07121	-1.05452	-1.11121
Aff2	-1.35799	1.06031	-1.00622	-1.01972	1.0065	1.05007	1.20189	1.01704	-1.00158	0.69147	21.2981	-1.08893	-1.0237	1.02816
Lrrfip2	-1.20659	-1.08862	-1.10963	-1.21455	1.27708	1.13576	1.71041	1.45541	1.02306	0.770188	1.79736	-1.10506	1.03623	-1.21058
Ebf2	-1.0605	1.0726	-1.11967	-1.39361	1.0095	1.01725	1.20069	1.33897	1.04305	0.346706	2.83072	-1.27048	-1.03471	-1.02969
Bclaf1	1.08172	-1.13359	-1.12782	-1.09706	1.1474	1.00032	1.68271	-1.55724	-1.24882	0.619017	1.35165	-1.05839	-1.10778	1.00812
Khsrp	-1.15849	1.03951	-1.13628	1.07874	-1.03833	-1.06708	1.80781	1.077	-1.02535	1.21934	1.2771	1.08429	-1.26347	1.05824
Adnp	1.10951	-1.42614	1.03754	-1.05723	-1.0613	-1.00804	1.08465	1.05946	-1.17709	1.0625	#N/A	-1.01201	1.09931	-1.01026
Foxs1	-1.08809	1.07811	-1.01579	-1.13201	1.11686	1.07912	#N/A	#N/A	1.0978	#N/A	1.10123	-1.15631	-1.11581	-1.37192
Gcfc2	1.09596	-1.38953	-1.11344	1.01641	1.14599	-1.01892	#N/A	#N/A	-1.16795	#N/A	1.00929	-1.03596	1.0689	-1.06559
Foxp4	-1.46016	1.09176	1.01869	-1.01731	-1.01081	-1.03661	1.01276	1.21012	-1.01093	0.164978	1.02871	-1.01644	-1.22577	1.06503
Cebpb	-1.24066	1.015	-1.01223	1.03651	-1.26909	1.00065	0.557459	-3.63212	1.04477	0.304082	0.9787	-1.06086	-1.12756	1.06633
Stat2	1.7611	-1.4966	-1.33967	-1.16021	-1.65703	1.19414	0.783314	1.63292	-1.17901	0.617763	1.0326	-1.30678	1.22735	1.40537
Atf4	-1.37019	1.02645	-1.07296	-1.02666	-1.20515	1.15338	3.2419	-1.70642	-1.22442	1.02686	1.11147	-1.47541	1.05864	1.67301
Smad2	-1.11879	-1.09978	1.0464	-1.00683	-1.26767	-1.05455	1.32567	1.22839	-1.04062	0.822691	0.994734	1.08462	-1.3746	1.16587
Atf6b	-1.15628	1.0031	-1.0433	1.07534	-1.33125	-1.16548	#N/A	#N/A	-1.10517	#N/A	1.17481	-1.19819	1.07697	1.14014
Ttf2	-1.25692	-1.07982	-1.08121	1.0102	-1.19658	-1.09991	0.917039	-1.05952	-1.06469	3.61965	0.732805	1.00305	1.01681	1.00913
Irf7	-1.24514	-1.74868	1.16275	1.34371	-4.56356	1.35188	0.766262	1.21337	2.09163	1.48041	0.910187	-1.24385	1.43983	1.44472
Pgr	1.01109	-2.96454	1.01857	-1.02672	1.10968	1.00209	3.12632	-2.89832	-3.88491	0.504244	0.742176	-1.00495	1.00389	1.04529
Elf1	-1.26079	-1.62164	1.0569	-1.18427	-1.19934	-1.62441	0.460534	-1.72999	-1.09186	0.475134	0.711533	-1.20065	1.05603	1.57133
Stat3	1.06724	-1.09429	-1.21456	-1.1245	-1.12842	1.16182	0.798901	-1.79453	-1.31217	0.591529	0.751915	-1.33987	1.04582	1.27675
Mtf2	-1.43786	-1.3294	1.06921	-1.09838	1.21053	-1.05564	1.59253	1.57135	-1.1289	2.24412	1.25695	-1.08019	-1.03936	1.00219
Zc3h7a	1.20314	-1.33379	-1.20042	-1.16527	-1.03535	1.0448	1.35882	-1.12044	-1.35882	0.287671	1.04504	-1.14711	1.10686	1.02045
Eomes	-1.53553	1.03246	-1.04169	-1.03277	1.01565	-1.04951	0.776418	-1.10385	-1.00776	1.06891	74.4558	-1.04034	-1.20739	1.02529
Tox	-1.39926	-1.48831	1.17371	1.08738	1.0834	1.14795	1.92823	-2.44801	-1.12412	0.906297	1.14367	1.12827	-1.01558	-1.16242
Ncoa6	1.21412	-1.2357	-1.19326	1.03936	-1.21314	1.02582	0.918525	-1.07019	-1.44172	0.794927	1.83634	-1.0603	1.10427	1.01619
Nr1d2	1.89076	-1.12357	-1.14269	1.32042	-1.02894	-1.11828	2.9461	1.53023	2.15173	1.62628	1.06876	-1.01018	-1.21299	-1.42891
Hoxa9	-1.17168	-1.31255	1.0468	-1.05408	1.00117	-1.01102	0.928371	-2.52217	1.04726	1.42765	0.603272	-1.23706	-1.13119	-1.15659
Foxo3	-1.65331	-1.1562	1.18375	1.31816	-1.64677	1.22093	#N/A	#N/A	-1.33839	#N/A	1.39193	1.08393	-1.86188	2.43583
Smarcc1	-1.59138	-1.06722	-1.1469	-1.16384	-1.38392	1.08442	1.93273	1.33971	1.00162	1.98363	1.50302	1.63049	-1.45529	1.05461
Hes1	1.75265	-1.83414	-1.17229	1.17809	-1.89201	1.07177	0.810914	-1.72917	-1.47424	3.42573	0.876959	-1.49933	1.86868	1.23075
Nkrf	-1.42873	-1.16168	1.12992	1.06394	-1.31188	-1.0879	1.78877	-1.20233	-1.30603	1.63171	1.38603	1.0877	-1.33125	1.21243
Zbtb6	1.13935	-1.62706	-1.07452	1.00591	-1.21554	-1.2506	#N/A	1.21099	-1.61764	#N/A	1.62475	-1.05581	1.05915	1.27095
Bnc2	-1.00854	-1.32797	1.00588	-1.03201	1.0878	-1.0104	1.3577	1.32429	1.04596	1.13377	0.624463	-1.09969	-1.14701	-1.73248
Mbd4	-1.4828	-1.43278	1.04968	1.1175	-1.92621	-8.4471	0.147041	-4.87718	1.49306	0.736002	0.716431	1.82254	-1.48195	-1.22629
Hltf	-1.12536	-1.17678	-1.15715	1.14	-2.06328	1.20067	1.81356	-1.56977	1.01071	0.887231	1.2246	-1.0819	1.15205	1.24571
Csrnp1	-1.66844	1.46953	-1.09682	1.02692	-2.24868	1.48017	#N/A	#N/A	-1.39104	#N/A	0.453027	-1.44422	1.60797	1.49507
Mlx	-2.23595	-1.1413	1.19246	1.34046	-1.20902	-1.23767	0.867241	1.17274	-1.13008	1.21543	0.990818	-1.30464	1.01292	1.48248
Hoxb2	1.07477	-1.58078	-1.13316	-1.32464	1.02122	-2.20069	0.305838	-46.3029	-1.25401	0.410982	0.485144	-1.45532	-1.12449	1.06795
Mbd2	-1.06639	-1.3711	-1.39994	-1.28567	1.06494	-1.21812	0.752636	1.14631	-1.34748	0.489525	0.66079	-1.41529	1.05108	1.09179
Rel	-2.60338	1.23668	1.16332	-1.35441	-4.06698	-1.58596	0.504691	1.18265	-1.15548	0.281779	1.0461	-1.18915	1.22971	1.86235
Nfxl1	1.94822	-1.49046	1.02397	-1.03964	-7.45279	-1.92754	2.50932	-1.08513	-1.4109	0.470862	1.05445	1.20938	1.13544	1.48815
Klf5	-2.48469	1.09704	1.0542	1.01177	1.07788	1.04473	1.06557	1.03493	-1.01127	0.281434	0.971753	-1.0651	-1.09924	-1.12531
Hsf5	-1.0038	-1.03042	1.03873	-1.04943	1.07683	1.0602	#N/A	#N/A	-1.03721	#N/A	1.055	-1.02131	1.01563	-2.68486
Dbp	1.01673	-1.07504	-1.29692	1.66687	-1.11785	-1.89931	1.69618	1.59286	1.10357	2.68121	1.51651	1.08804	-1.82972	-1.64919
Nrf1	1.01374	-1.46019	-1.60157	-1.04283	1.05618	1.36999	1.92512	-1.08213	-1.48977	0.903387	1.14701	-1.18604	-1.18919	1.07255
Jazf1	1.36949	1.03758	-1.29507	-1.20393	1.06021	-1.30735	0.833729	-1.03259	-1.08232	0.853495	1.78501	-1.1911	1.28766	-5.00347
Tax1bp3	1.25394	-1.25917	-1.48343	-1.08594	-1.37251	-1.33105	0.737162	1.14761	-1.37716	1.87094	0.785133	-1.6693	1.04453	1.04189
Vdr	-1.12565	-2.67048	1.00109	-1.03446	-1.00778	-1.07231	2.9907	1.21042	-1.02416	0.252107	0.826839	1.00383	-1.00639	1.00616
Hoxd9	-1.00029	-1.4189	1.03407	-1.21283	1.07531	-1.02636	4.09231	-1.47706	1.07083	1.37586	0.437584	-1.42681	-1.44321	-1.73138
Thap6	-4.85627	-1.00012	1.2058	1.00023	-4.22418	1.0191	1.71882	2.17993	1.24289	1.69023	1.22344	1.26561	1.14395	1.3444
Nfx1	1.1784	-1.05585	-1.03886	-1.19306	-1.07386	1.11996	1.37491	1.69726	-1.04421	1.88625	1.27638	-1.09981	-1.19354	1.38056
Atf3	-1.6743	2.69976	2.0882	2.54795	-10.2379	3.57757	0.832975	-2.68102	1.937	1.26983	0.518682	-3.416	1.7808	2.86674
Esrrb	-1.0121	-1.02065	-1.00305	-1.02549	1.04195	-1.10563	0.535008	-4.44767	1.05977	0.577611	0.895596	-1.01155	-1.00749	-1.01734
Hoxb9	1.01424	-2.09127	-1.0087	-1.06427	1.09582	-1.01032	0.58	1.36958	1.11458	0.820755	0.681625	-1.12568	-1.55388	-1.4452
Smarcad1	1.66686	-1.32018	-1.06844	1.0836	-1.06421	1.14426	1.56548	1.37233	-1.26259	0.740361	1.4679	-1.04965	-1.0067	1.10107
Hsf2	1.09115	-1.64984	1.11722	1.25137	-1.3253	1.05898	0.82567	1.34967	-1.6196	2.05238	0.928196	-1.22728	1.0198	-1.44271
Esx1	-1.0374	1.10617	-1.01259	-1.00074	-1.00643	1.00767	2.19259	1.78485	-1.00733	0.49115	0.971799	-1.04847	-1.08086	1.00616
Snai1	-1.04738	1.10226	-1.03256	-1.12702	1.0451	-1.27264	0.250375	-1.94043	-1.06778	0.789014	0.264624	-1.04165	-1.047	-1.00716
Mef2c	-1.08346	-2.07188	-1.78113	-1.85029	1.5874	-1.12133	1.66716	-1.0813	1.186	1.94268	0.661907	-1.83458	-1.23904	1.13028
Hoxc4	-1.05175	-1.01322	-1.03285	1.02444	1.0531	1.04552	0.278539	1.04079	1.03197	1.31183	0.500639	-1.02165	-1.08052	-1.00739
Neurod2	-1.08354	-1.00081	-1.03876	-1.02258	-1.05916	-1.03399	0.588235	1.12155	1.00704	0.958084	83.6224	-1.04571	-1.03508	1.09331
Zscan29	-1.45762	-1.28198	1.07185	-1.04486	-1.10473	-1.23387	#N/A	#N/A	-1.05207	#N/A	1.09034	-1.05298	-1.11211	1.79875
Nr1i2	-1.07272	-1.0381	-1.03517	1.01352	-1.02387	-1.0123	1.24168	-1.13707	1.00262	1.89642	0.937685	-1.03402	-1.04806	1.051
Mef2b	-1.02944	-1.02143	1.00872	-1.01699	-1.05221	-1.10201	0.877323	1.35367	-1.03649	0.690956	0.936058	-1.00859	-1.11372	1.05114
Msx2	1.02396	1.00248	-1.0186	-1.03722	-1.03371	1.00434	0.812092	1.09381	-1.02631	1.24874	0.943224	-1.05376	-1.0582	-1.04894
Nkx2-6	-1.01236	-1.01156	1.00597	1.00945	1.0018	-1.00962	1.21656	1.12606	-1.04402	1.17774	0.940105	-1.08124	-1.01645	-1.06944
Dbx1	-1.05109	1.10808	-1.0397	1.02844	1.02515	1.0245	2.73608	1.05841	-1.02213	1.30184	1.22441	-1.09585	-1.04835	-1.10383
Pax9	-1.03055	1.08293	-1.10458	-1.01973	1.04191	-1.03912	2.49194	1.19878	-1.00102	1.5	0.721909	-1.13198	-1.07901	-1.00739
Tfap2a	-1.10295	-1.0574	-1.00549	1.01361	1.00855	1.00667	#N/A	#N/A	-1.01116	#N/A	0.994306	-1.01689	-1.06739	1.0208
Sox5	-1.00414	-1.07508	1.00723	1.01506	1.05797	1.05381	4.47482	1.17312	-1.05475	1.16698	9.08317	-1.01207	-1.07299	-1.11013
Lhx2	-1.01992	1.1409	1.01325	-1.10629	-1.04897	-1.11047	0.163255	2.34875	-1.06054	3.40625	33.7188	-1.01918	-1.09648	-1.17653
Zic4	-1.01635	-1.04825	-1.07283	-1.07025	1.04311	-1.11981	7.9375	1.6636	-1.00864	3.1183	5.08771	-1.07126	-1.11296	1.01264
Sall2	1.02909	-1.07664	1.01844	-1.02141	-1.05209	-1.08072	0.275278	-6.62901	-1.15636	0.856928	1.59802	-1.01611	-1.02469	-1.03038
Tgif1	-1.19311	1.19268	1.55421	1.57936	-6.6157	1.66337	2.25265	#N/A	1.83896	1.08463	0.765006	1.16268	-1.03205	-1.23202
Gli1	-1.20907	1.03354	1.02926	-1.0406	-1.02248	1.00489	1.11375	1.49603	-1.05811	0.720409	0.703907	-1.07955	-1.00387	-1.03787
Zgpat	-1.01196	-1.09696	-1.1754	1.09329	-1.03369	-1.01981	0.897956	1.29534	-1.27456	2.36098	#N/A	-1.14181	1.19464	1.17112
Hoxc5	-1.02614	-1.01187	-1.05203	-1.0148	1.0005	-1.01307	1.33058	-1.71537	-1.02588	0.372685	0.918808	-1.23909	-1.0435	1.00952
Dlx5	-1.1695	-1.05631	1.00716	1.00171	-1.02448	1.06166	1.4727	1.11497	-1.02487	3.452	9.634	-1.07399	1.01515	-1.06502
Nfatc2	-1.17253	1.11104	-1.05576	-1.07003	-1.12493	-1.01796	1.13086	1.08792	-1.05694	0.53203	1.97279	-1.07886	-1.07007	1.0525
Tcf15	1.97281	-1.30184	-4.94132	-6.64189	1.93888	1.45354	3.26828	9.4471	2.17122	2.96071	0.168008	-8.15931	1.71415	2.20528
Mnt	-1.26714	1.0536	-1.08254	1.00467	-1.07813	-1.10827	0.775052	1.01031	-1.03607	1.41025	1.50993	-1.04331	-1.02478	1.05865
Irf2	-1.18635	-1.00311	-1.26587	-1.0642	-1.6684	-1.02725	0.761572	-1.4097	-1.54564	1.09959	0.496398	-1.04442	1.36277	1.93012
Rbak	1.0673	-1.12682	-1.08451	-1.0434	1.10396	-1.04127	0.904178	1.44231	-1.19013	0.823193	1.23551	-1.06381	-1.01771	-1.12089
Yy1	-1.01069	-1.24128	-1.07945	-1.07535	-1.13813	-1.02539	1.71619	1.31613	-1.24273	1.04499	1.06154	1.00204	-1.22752	1.50162
Tead3	-1.02371	-1.0262	-1.03826	1.01555	-1.03974	1.0542	1.56203	1.48347	-1.276	0.664292	1.3111	-1.05778	1.00331	1.01789
Hoxc6	-1.0739	-1.2371	-1.01891	-1.0054	1.0393	-1.0121	1.08439	1.55707	1.03413	0.574755	0.892598	-1.07582	-1.04099	-1.07518
Mxd3	-1.30269	1.00541	1.03704	-1.05389	-1.01109	-1.07809	1.00691	-1.43993	-1.07032	0.988791	1.68727	-1.04725	-1.07254	-1.00249
Sfpq	-1.07731	-1.11607	-1.15725	-1.01201	1.09376	1.09484	2.16485	-1.86646	-1.10259	2.27109	1.56853	-1.13411	-1.00852	1.0216
Arid1a	-1.36098	-1.00334	-1.06531	-1.00399	-1.09512	1.08475	0.693568	-1.25101	-1.36301	1.0169	2.08224	1.0153	-1.08822	1.47489
Csrnp2	1.01066	-1.06272	-1.10618	-1.16838	-1.00967	1.02375	#N/A	#N/A	-1.15335	#N/A	1.99946	-1.19508	1.11491	-1.10531
Lrrfip1	1.10358	-1.05163	-1.07881	1.18325	1.12365	1.2145	1.88917	1.07384	-1.0422	0.399248	0.765706	-1.10411	-1.33807	-1.13142
Nr5a1	-1.02338	1.02371	1.02199	-1.00287	-1.03832	-1.04168	1.91097	1.13972	-1.00942	1.32055	0.952586	-1.04505	-1.19632	-1.32896
Esr1	-1.22401	-1.03166	1.00817	1.22576	-1.16901	1.05306	0.924224	-7.35372	1.0215	0.746988	0.999125	-1.01222	-1.17791	-1.02071
Ncoa3	1.08677	-2.60507	-1.55398	-1.74286	-2.64257	-2.51603	0.253068	-1.02308	-1.49175	1.0401	0.770817	-1.82421	1.30131	3.11092
Ubp1	-1.04762	-1.23134	1.02286	-1.04587	-1.01655	1.09841	1.18076	1.3909	-1.20935	0.629416	1.21969	-1.12592	-1.11819	1.08233
Plagl1	-1.07201	1.08164	-1.3623	-1.43712	-1.20427	-1.50393	0.457797	-4.1272	-1.00088	0.611154	0.704059	1.06547	-1.00482	-1.15438
Arid1b	-1.26335	-1.06325	-1.30758	1.04621	-1.00732	1.12689	1.02094	-1.15697	1.11694	0.688356	0.740649	-1.18368	-1.07278	1.12106
Tef	1.00858	-1.05028	-1.25733	1.04146	-1.10533	-1.26597	1.1746	1.88939	1.07774	0.347092	1.91765	-1.03882	-1.08774	-1.32326
Hivep3	1.05556	-1.19595	-1.25709	-1.14453	-1.07857	-1.67013	1.73873	-1.92864	-1.28658	0.672998	1.45682	1.06006	-1.03431	-1.04069
Zc3h15	1.25503	-1.30131	-1.29036	1.07342	-1.20624	1.1346	6.84304	1.32688	-1.2297	1.87373	1.31113	-1.07318	-1.12777	1.17353
Mycn	1.08394	-1.22845	-1.42556	-1.29558	1.13724	1.15708	6.58707	1.39032	-1.01162	0.362216	5.23697	-1.09539	-1.0503	-1.21547
Arid2	-1.27405	-1.09742	-1.1117	-1.10735	1.13896	1.38773	1.48034	-1.03732	-1.3707	1.22461	1.71039	-1.03284	1.03959	-1.18493
Mier3	-1.74603	-1.35044	-1.09004	1.04497	1.50884	1.16057	1.37656	1.07581	-1.19175	0.855865	1.38327	1.03358	-1.0968	-1.00387
Zbtb32	-1.15276	1.03252	1.03914	-1.02396	-1.02866	-1.00342	0.852174	-1.53854	-1.13214	1.0041	0.898438	-1.11779	-1.06158	-1.62802
Zbtb11	-1.1248	-1.32095	1.10238	-1.26789	-1.59708	-1.07413	0.628563	1.27679	-1.14051	0.391969	0.894439	-1.05602	-1.07731	1.11896
Klf8	-1.18452	-1.15008	-1.07265	1.11969	1.06907	1.23343	#N/A	1.05418	-1.0671	#N/A	#N/A	-1.52458	-1.27541	1.07847
Topors	1.00365	-1.48062	-1.07222	1.07398	-1.56286	1.03562	0.696917	-1.04873	-1.25937	2.09158	1.06769	-1.06353	1.2665	-1.03267
Phb2	-1.40758	-1.10433	-1.02797	1.0609	-1.07242	-1.11979	1.41111	-1.15841	1.06393	1.11996	0.99886	1.01015	-1.66876	-1.00882
Zbed4	-1.6278	1.05639	-1.12829	1.3691	-1.27025	1.11065	0.982753	1.29931	-1.06193	1.83701	1.47081	1.1067	-1.1687	-1.12204
Smarcd2	-1.55914	-1.09298	1.06027	-1.02533	-1.43421	-1.18637	1.57886	-1.57326	-1.10956	1.14578	0.519789	-1.14845	-1.3696	1.42629
Esrrg	1.03361	-1.93484	-1.00814	-1.05541	1.04988	-1.00417	1.2608	-1.42627	-1.11598	0.83529	1.40921	-1.06495	-1.06042	-1.16446
Zfp62	1.06438	-1.48154	-1.07816	-1.28376	-1.23767	-1.511	1.28348	-1.20074	-1.54838	0.972345	1.24636	-1.12861	-1.08526	1.12554
E2f1	-1.49457	1.00229	-1.04206	-1.05079	-1.64907	-1.07713	0.673913	1.08646	1.00781	0.568385	0.86385	-1.05302	-1.14638	-1.03797
Ahctf1	1.30879	-1.33449	-1.34276	-1.32382	1.23076	1.12651	1.48989	-1.09833	-1.19867	0.806107	1.50051	-1.38013	-1.27559	-1.43322
Dnajc2	-1.12363	-1.10023	-1.04254	1.09731	-1.35758	1.10631	1.61791	1.19368	1.02065	0.88666	0.885217	1.05654	-1.34392	-1.54413
Hinfp	1.03793	-1.3146	-1.47094	-1.09707	-1.24064	-1.189	#N/A	#N/A	-1.11754	#N/A	0.940427	-1.38227	-1.06756	1.01013
Tfdp1	-5.15628	1.33147	1.29867	1.3635	-1.31813	1.43518	#N/A	-1.12325	1.05133	#N/A	1.05289	1.332	-3.04471	-1.07121
Thrb	1.0307	-1.2916	1.06886	1.04671	-6.51084	-1.02354	0.947466	-1.22202	1.07776	0.964151	0.937859	1.11345	-1.03412	-1.24564
Ybx2	-1.02035	-1.05915	-1.047	-1.02912	1.0256	1.00681	0.86313	1.2288	1.06125	2.72314	2.29934	-1.08889	-1.00613	-2.6756
Znfx1	-1.06754	-1.50079	-1.39156	-1.07885	-1.85589	-1.32872	#N/A	#N/A	-1.07226	#N/A	0.975295	-1.42176	1.21011	1.17991
Rxra	1.20486	-1.21748	-1.24549	-1.22178	-4.32806	-2.21927	4.36134	-1.26896	-1.08828	2.91573	0.829724	-1.29547	1.00274	1.0343
Phf5a	-1.51554	-1.3103	-1.06815	1.19952	-1.34717	-1.41975	0.799013	1.21641	-1.2902	1.62306	0.885225	1.07537	-1.81656	1.33187
Tfe3	-1.22041	-1.07554	1.07006	-1.01927	-2.76365	-1.54505	#N/A	#N/A	-1.10222	#N/A	0.972471	-1.10429	-1.00574	1.25948
Dnmt1	-2.08593	1.00919	-1.1342	-1.02637	-1.1628	-1.07197	0.9761	1.02441	-1.07255	0.954232	1.09179	-1.12266	-1.7247	1.31619
Aebp1	1.05105	-1.29537	-1.35791	-1.02355	1.00892	-1.03213	0.431357	1.22668	-1.03753	0.113134	0.823743	-1.1139	-1.68647	-1.56646
Utf1	-1.01629	-1.03039	-1.05641	-1.02772	1.0682	1.0006	1.60766	1.37389	-1.00804	0.876141	0.991629	-1.01079	-1.02284	-1.00945
Tfam	-1.02164	-1.67578	1.36678	-1.00478	-1.30543	-1.44417	0.798122	-1.15699	-1.14846	1.21371	1.33709	1.30683	-1.76211	-1.88043
Hoxb8	-1.15034	-1.779	1.02335	-1.04843	1.0506	-1.20044	0.220031	-1.07037	-1.03119	1.02708	#N/A	-1.51554	-1.21201	-1.51085
Zfhx3	-1.06704	-1.8299	-1.01772	-1.33775	-1.82032	-1.60903	#N/A	#N/A	-1.72014	#N/A	1.39037	1.18935	-1.20526	1.31335
Tcf7l1	1.53777	-1.76309	-2.12767	-1.21585	-1.2514	-2.77976	#N/A	#N/A	1.28457	#N/A	0.8653	-1.45231	-1.25121	-1.14224
Ovol1	-1.05664	-1.00519	-1.02427	-1.04609	-1.03151	1.00198	0.880697	1.13499	-1.03958	0.594033	0.892656	-1.00226	1.00807	-1.02193
Zglp1	-1.03117	-1.06166	-1.02029	1.05158	-1.07586	-1.00682	#N/A	#N/A	-1.05012	#N/A	1.22124	-1.01567	-1.0101	1.00711
Hhex	-1.21265	-1.01651	1.57662	1.43485	-1.27518	1.37517	0.826869	-1.23553	-1.06514	1.44612	0.288585	-1.21853	-1.00984	-1.05943
Prrx1	-1.32364	1.03698	-1.26993	-1.36591	1.00229	1.34465	30.141	1.61557	-1.02125	0.855843	3.85756	-1.83147	-1.80335	-1.09272
Hoxc8	-1.16506	-1.04179	-1.00088	-1.04914	1.08384	-1.04114	0.73516	2.15185	-1.03924	0.377934	0.462506	-1.10381	-1.02922	-1.00984
Grhl2	-1.04237	-1.13599	-1.05314	-1.16997	1.06246	1.05155	2.17842	-1.05826	-1.06756	0.636364	0.951119	-1.02053	-1.00133	-1.05541
Foxp3	-1.10083	-1.04942	-1.01263	1.00743	-1.08849	-1.08561	0.882353	-1.42134	-1.02413	1.8124	1.07982	-1.03867	-1.05065	1.04242
Rorc	-1.01752	-1.11688	-1.02875	-1.04851	1.02802	1.00567	0.483965	-6.58623	-1.02871	0.296429	1.05273	-1.0467	-1.03007	-1.11436
Six4	-1.07168	1.01371	-1.03732	-1.04946	-1.02715	-1.05023	3.44974	1.15554	-1.0477	1.86286	0.849555	-1.03084	-1.10206	-1.05327
Cbfb	-1.68344	-1.38024	-1.42242	-1.32416	-1.76633	-1.28725	0.754382	-1.21243	-1.31244	0.99762	0.829546	-1.30152	1.0069	1.48247
Ptf1a	-1.05355	-1.00204	-1.1028	-1.039	1.01032	1.00254	0.681458	-1.14323	-1.0194	0.568783	0.749433	-1.11792	-1.05628	-1.03827
Tlx3	-1.05447	-1.02082	-1.03861	-1.08119	-1.04132	-1.05347	0.589987	-1.30108	-1.05371	0.863092	0.868743	-1.16257	1.00809	-1.05066
Zc3h10	-1.06033	1.10722	-1.05514	-1.03041	-1.0868	-1.1284	0.47441	1.29071	-1.01422	1.2744	1.0124	-1.19181	-1.02049	-1.10357
Nfe2l2	-1.15317	-1.74271	-1.30495	-1.0702	-2.42072	-1.63516	0.525296	-2.01234	-1.38905	0.455408	0.722409	-1.11427	1.24785	1.44823
En1	-1.03161	-1.07899	-1.04112	-1.00057	1.02809	-1.01028	0.317191	1.58224	-1.04531	0.582222	1.03511	-1.1428	-1.11119	-1.02561
Nfya	-1.16983	-1.331	-1.25604	-1.25339	-1.32387	-1.05903	1.10823	1.13159	-1.34606	1.40304	0.874994	-1.19066	-1.12551	2.28174
Heyl	-1.03336	1.01726	-1.1327	-1.13023	-1.00542	1.08844	7.28342	6.16682	-1.01545	1.88035	0.912003	-1.21922	-1.06202	-1.01229
Gabpb2	-1.88012	-1.52676	-1.1197	-1.0824	-1.38232	1.116	3.36926	-1.07033	-1.02786	3.16605	1.09016	1.05762	-1.984	1.35151
Creb3	1.11835	-1.42659	-1.73166	-1.17892	-1.44949	-1.93552	1.00714	-1.38913	-1.46092	1.00415	1.53108	-1.76848	1.19621	-1.01855
Tgif2	-1.12802	-1.02243	-1.02463	-1.0601	1.03786	-1.02199	0.578652	-2.43894	-1.06769	0.145686	1.67953	-1.02392	-1.02826	-1.35468
Tet3	-1.49872	1.10301	-1.24601	-1.08868	-1.5669	-1.17606	#N/A	#N/A	-1.38785	#N/A	1.2149	-1.8149	-1.28491	1.07022
Gli3	-1.0488	-1.49827	-1.03895	-1.22165	1.06918	1.00073	14.7403	1.2086	-1.01923	0.273362	2.64588	-1.04263	-1.04535	-1.04997
Usf1	-1.06919	-1.10621	-1.24443	1.05067	-1.17635	-1.0547	3.92334	-1.99543	-1.03342	1.30023	1.79403	-1.01502	-1.12834	1.09399
Meox1	2.71185	-4.91679	-4.94888	-3.08296	3.00085	3.09592	15.159	-1.38911	-1.05773	0.989096	0.541412	-1.40479	1.90542	-1.97902
Smarca5	-1.2241	-1.26123	-1.05096	-1.07387	-1.11058	1.07041	1.35923	1.31098	-1.06842	1.39875	1.44841	-1.01075	-1.247	1.26246
Pspc1	-1.19024	-1.10445	-1.062	-1.13398	1.16522	1.1955	1.87451	1.24345	-1.11516	1.52229	1.61461	-1.1937	-1.21513	-1.01393
Mta2	-1.31971	-1.07781	-1.03719	-1.0671	-1.05597	-1.05892	0.687461	-1.36489	-1.00061	1.11793	0.987118	-1.19562	-1.32252	1.2797
Irf4	-8.41442	1.09974	1.05775	-1.04542	-2.22129	-1.08638	0.869597	-1.97957	1.07273	1.15172	0.718128	1.00014	-1.42135	1.04838
Cic	-1.31458	-1.00791	-1.156	1.04887	-1.20661	1.08269	0.878602	1.36101	-1.02959	0.855899	1.06234	-1.12818	-1.0793	1.13643
Ncoa7	-1.2395	-2.21905	1.16099	1.14061	-1.81795	1.07012	1.33209	-1.33172	-1.08055	1.11169	1.18612	-1.09245	-1.75181	1.22308
Thap7	-1.06453	-1.11962	-1.1334	1.17851	-1.00485	-1.00871	1.09659	1.21688	-1.16535	2.11401	1.38243	-1.08562	-1.32332	1.00778
Zfat	-1.09101	-1.16909	-1.13123	1.03521	-1.18134	-1.00944	#N/A	#N/A	-1.17273	#N/A	1.26991	-1.17272	-1.05289	1.03224
Ehf	-1.071	-1.71088	-1.03455	-1.02988	-1.10031	-1.03101	2.03731	-1.16768	-1.03866	0.518519	1.08915	-1.00046	-1.06148	1.00133
Lcor	-1.19222	-1.3073	-1.18874	-1.08607	-1.10683	1.20522	1.69533	-1.34985	-1.18156	0.943128	1.54732	-1.27558	-1.01293	1.22185
Prdm15	-1.15328	-1.18578	-1.29974	-1.0581	-1.10302	-1.15341	0.871567	1.08264	-1.22244	1.21472	1.10351	-1.08039	-1.0271	1.02282
Hoxb3	-1.07731	-1.17157	-1.08866	-1.11862	1.05002	-1.18496	0.111054	-33.9236	-1.18706	0.204995	0.247019	-1.22187	-1.22374	-1.14242
Glis3	-1.12214	-1.86582	-1.13301	1.01784	1.15289	1.03166	0.790774	1.58205	-2.92047	0.0393153	0.657469	-1.04431	-1.23231	1.02567
Zfp42	-1.29957	-1.00153	-1.1466	-1.01792	1.00033	1.0231	0.258103	1.08488	-1.04709	1.73387	0.694404	-1.09024	-1.22879	-1.34577
Irf5	-2.84937	1.09887	-1.07882	1.06235	-4.0964	-1.04845	2.05387	2.89393	1.03438	1.0868	1.05278	-1.06141	-1.27648	1.06594
Nfkbie	-2.05805	1.02516	1.02256	-1.05385	-5.05102	-1.07124	0.14181	-2.52004	1.04107	0.222674	0.460153	-1.02085	-1.11838	-1.03509
Nr1h4	-1.02824	-3.75481	1.00461	-1.02946	-1.38322	-1.19452	0.0433582	-24.2076	-1.0079	0.668085	0.790402	-1.03614	-1.05785	1.0478
Phb	-1.57224	-1.60185	-1.08777	-1.11171	-2.2614	-2.05252	0.655307	-1.16557	-1.09354	1.43498	0.684165	1.01651	-1.8424	1.203
Nr2f1	-1.01515	-1.24577	-1.20443	-1.17015	-1.26902	-2.37922	0.483605	-1.89351	-1.23833	2.46222	11.0004	-1.09501	-1.21831	1.04525
Hlx	-1.08563	-1.15781	-1.14344	-1.1431	-1.16055	-1.35988	#N/A	#N/A	-1.51475	#N/A	0.249989	-1.54408	-1.33359	1.67831
Pknox1	-1.20268	-1.20757	-1.13129	-1.37271	-1.2927	-1.30585	2.12897	1.02574	-1.28157	1.63809	1.25773	-1.10538	1.03019	-1.08796
Creb3l1	-1.08191	1.01436	-1.42889	-2.05212	-1.13929	-1.64222	0.121281	1.08987	-1.05838	0.244317	0.188024	-1.27673	-1.26559	-1.05896
Nr2c2	-1.03477	-1.45619	-1.12105	-1.26788	1.11607	1.01635	1.70428	-1.02438	-1.36695	0.987507	1.46708	-1.13853	-1.12478	-1.20821
Thap1	-1.31468	-1.0585	-1.32673	-1.01884	-1.27453	-1.0954	1.28867	1.02716	-1.37147	1.5548	1.19324	-1.02629	-1.09149	1.06096
Foxn2	-1.35161	-1.02954	-1.12519	-1.17863	-1.36339	1.15643	1.21652	-1.25769	-1.59161	0.928125	0.701581	-1.0266	-1.0651	1.07626
Brca1	-2.63381	1.03893	-1.02643	-1.07205	-1.24776	-1.01815	1.71134	1.3455	1.02325	0.41345	1.11588	-1.00359	-2.29494	-1.39917
Gfi1b	-2.19647	1.08081	1.06597	-1.00299	-1.00257	-1.00852	0.927096	-1.72148	-1.0649	1.02416	0.729201	-1.05818	-3.40831	-1.00984
Hoxa4	1.02621	-1.24624	-1.30409	-1.34197	-1.01306	-1.77507	0.399	-1.76682	-1.36824	0.726924	0.271655	-1.31168	-1.03882	-1.34791
Snapc4	1.01465	-1.24905	-1.33533	1.05749	-1.14541	1.05116	1.25	1.6937	-1.19593	1.87117	1.08299	-1.16038	-1.45938	-1.10705
Cux2	-2.86659	-1.04229	-1.3231	-1.30252	-2.11079	-9.49171	#N/A	#N/A	-1.31299	#N/A	7.46386	-1.15579	1.03291	1.08703
E2f4	-1.46132	-1.00353	-1.17501	-1.03922	-1.14017	-1.44431	0.679213	1.32531	-1.04193	1.12848	0.760649	-1.16751	-1.88221	1.14583
Zbtb7b	-1.862	-1.03326	-1.05761	1.06722	-1.90142	-1.01881	0.879853	-1.14577	-1.00191	0.749178	0.799513	-1.02727	-1.14236	1.08433
Yeats4	-1.45876	-1.15996	1.02055	1.06463	-1.57663	-1.04239	0.730943	-1.068	-1.21808	0.734548	1.3581	-1.17679	-1.23637	-1.20904
Egr2	-3.34757	2.03931	1.57553	1.10163	-9.63083	3.8531	0.894707	-1.1758	2.22065	0.362768	1.69038	-5.26763	1.72968	2.56175
Maf	-1.32153	-1.27774	1.01508	1.11206	-4.44528	-5.48836	0.472445	-22.2571	1.00852	1.32956	2.536	-1.04556	-1.29951	-1.00517
Casz1	-1.08909	-1.00905	-1.55389	-1.50824	1.10464	-1.08112	1.64842	-9.2889	-6.1713	1.73385	1.05441	-1.71206	1.01028	1.03172
Creb3l3	-1.02934	-1.04875	-1.05141	-1.03031	-1.12459	-1.0633	0.111292	-6.50216	-1.02563	0.21513	0.752247	-1.01895	-1.08646	-1.01378
Hey2	1.03072	-1.03488	-1.05568	1.4628	-1.01627	2.06767	6.95448	-1.10303	-1.17139	2.25733	0.37992	-1.26773	-2.90584	-1.02751
Esrra	-1.03447	-1.02639	-1.07047	-1.01892	-1.12732	-1.01671	1.15998	-1.326	-1.07812	1.35574	0.974259	-1.06232	-1.05237	-1.0087
Mesp1	-1.024	-1.00313	-1.00917	-1.00012	-1.03787	1.00919	1.44752	1.2312	-1.04218	0.929417	0.869717	-1.02373	-1.00203	-1.3303
Hmga2	-1.00194	-1.04203	-1.11551	1.02234	-1.03311	-1.59562	0.917454	1.34691	-1.03808	3.84169	0.745593	-1.00742	-1.19848	-1.10224
Hoxd3	-1.00064	-1.10262	-1.04825	-1.02534	-1.01642	-1.04543	0.744681	1.11473	-1.00832	0.379061	0.859477	-1.11886	-1.10973	-1.15058
L3mbtl4	-1.1537	-1.02755	-1.08943	-1.04742	-1.01848	-1.02315	#N/A	#N/A	-1.05321	#N/A	#N/A	-1.0561	-1.05155	-1.2109
Hoxa1	-1.04491	-1.01951	-1.15727	-1.1821	-1.17227	-1.58627	0.0133284	-39.9163	-1.0095	0.0855909	0.109204	-1.20381	-1.05638	-1.00443
Ybx1	-1.06545	-1.09821	-1.53788	-1.26121	-1.23761	-1.0476	1.99512	-2.661	-1.59842	1.20827	1.27292	-1.84456	-1.40814	1.10891
Tonsl	-1.23743	-1.00286	-1.06461	-1.01724	-1.08714	-1.00335	#N/A	#N/A	-1.05259	#N/A	0.81219	-1.03564	-1.20628	-1.0477
Prox1	-1.0174	-1.07714	-1.15736	-1.27627	-1.59325	-1.17191	0.364683	-1.34894	1.00223	0.206447	0.981467	-1.06023	-2.79719	-1.11401
Carhsp1	-1.16022	-2.057	-1.44705	-2.15107	-1.09962	-1.72768	0.613995	-1.88688	-2.67742	0.319089	1.25461	-1.12473	-1.10796	1.74097
Dnmt3a	-1.36098	-1.20911	1.02035	1.09373	-2.73677	-1.62517	0.7981	-1.15149	-1.26654	0.869172	0.93563	-1.0356	-1.30003	-1.05364
Hoxa10	-1.08134	-1.47333	-1.06313	-1.01761	-1.01944	-1.044	1.3556	1.45302	-1.0153	1.28015	0.741921	-1.14115	-1.00817	-1.17881
Ankzf1	-1.14727	-1.1076	-1.20654	1.06967	-1.11687	-1.1151	#N/A	#N/A	-1.10882	#N/A	1.69557	-1.06449	-1.03201	-1.2251
Zfpm2	-1.03896	-1.04115	-1.18836	-1.18694	-1.29373	-1.24509	0.477679	-1.76781	-1.10804	1.23895	0.961423	-1.10511	-1.21013	-1.0696
Rcor2	-1.32294	-1.22624	-1.19162	-1.10156	-1.06825	-1.10927	0.181055	-1.37559	-1.10143	0.418154	4.08322	-1.13445	-1.09239	-1.09241
Zbtb5	-1.24531	-1.10017	-1.16741	1.01114	-1.24091	-1.24017	0.831247	1.20991	-1.16995	1.36879	1.6995	-1.11257	-1.12505	-1.09163
Zufsp	1.00887	-1.7934	-1.22895	-1.22237	-2.09871	-1.17219	#N/A	#N/A	-1.6112	#N/A	1.27728	-1.261	-1.10398	-1.18779
Hoxa2	1.00884	-1.35229	-1.19375	-1.40589	-1.52323	-3.44554	0.102822	-202.874	-3.47549	0.129343	0.137335	-2.76153	-1.36753	1.1167
Tcf7l2	1.57315	-1.26835	-1.37293	-1.04002	-5.93626	-1.06163	1.19552	-1.50396	-1.07206	0.535909	1.86698	-1.38441	1.37634	-1.57154
Hoxa7	-1.1207	-1.43037	-1.12101	-1.13728	-1.01465	-1.08096	0.696429	-2.95506	-1.10135	0.837423	0.686821	-1.70651	-1.10509	-1.06721
Bcl6	-5.89235	-1.34042	1.19346	1.2325	-6.07793	-1.28455	1.2427	-1.00913	1.04504	0.76823	3.31743	1.3782	-1.38001	1.36323
Meis3	-1.34009	-1.05299	-1.05712	-1.10023	-1.86535	-1.05356	#N/A	#N/A	-1.07625	#N/A	5.46712	-1.08288	-1.21986	-1.03821
Hoxa3	-1.17141	-1.31165	-1.13675	-1.11168	-1.07914	-1.35633	0.117647	-1.9723	-1.41396	0.0893767	0.171307	-1.45271	-1.13696	-1.0558
Mta3	-2.23308	-1.04647	-1.16068	1.0391	-4.6748	-1.49168	1.09876	1.07209	1.17092	1.16229	0.951165	-1.30098	-1.63792	1.02462
Jdp2	-1.47359	-1.1069	-1.80497	-1.37578	-2.82704	-1.28876	#N/A	#N/A	-1.32158	#N/A	0.696002	-1.32552	-1.19872	1.19204
Sox4	-1.43634	-1.39616	-1.32823	-1.05114	-1.03764	1.0712	0.625273	-1.7084	-1.34555	0.440595	2.53032	-1.18355	-1.11232	-1.0716
Tcf19	-1.70946	-1.31042	-1.32104	-1.00493	-1.21234	-1.23283	1.68245	1.25723	-1.00271	1.77126	0.891804	-1.08342	-1.14629	-1.15565
Hoxa6	-1.09334	-1.66072	-1.01592	-1.04123	-1.00568	-1.02805	#N/A	-1.07139	-1.28929	#N/A	#N/A	-1.84941	-1.0588	-1.11322
Zbtb1	-1.18433	-1.31738	-1.11927	-1.31159	-1.6307	-1.13146	1.25275	-1.13085	-1.24474	0.847028	0.762187	-1.38059	-1.46161	-1.04859
Nr5a2	1.3035	-2.62483	-2.01936	-2.65682	-1.5077	-7.91142	0.656881	-4.20829	1.05545	0.614065	0.271154	-2.86645	-1.09535	-2.70654
Sp4	-1.14742	-1.77656	-1.20224	-1.04947	-1.06173	1.71815	2.53221	-1.03685	-2.05872	0.72531	2.78369	-1.31675	-1.00118	-1.00265
Dr1	-1.28193	-1.38639	-1.26677	1.03598	-1.6172	1.01845	1.60841	-1.42909	-1.33457	1.13287	1.19969	-1.21441	-1.52023	-1.09368
Prdm1	1.94199	-3.54701	-1.81755	-2.34819	-3.49153	2.34093	0.75166	-1.85656	-2.39706	0.515118	1.36238	-2.01623	1.62239	-1.11775
Mxd1	-8.9472	1.1809	-1.04696	1.03849	-1.56585	-1.07267	0.595063	1.03324	1.0797	2.07256	1.90523	-1.09312	-1.59399	1.05597
Gmeb2	-1.6643	-1.56628	-1.32889	-1.01511	-1.47166	1.318	0.965852	1.24367	-1.43452	0.91691	1.32952	-1.40822	-1.25139	-1.10736
Hoxd10	1.05525	-1.97475	1.00957	-1.0142	1.16732	1.01807	0.660256	-1.54529	1.00832	1.13812	1.31209	-1.08834	-1.01032	-11.5302
Cebpe	-16.2629	1.11338	1.12708	-1.03107	1.0124	-1.03194	#N/A	#N/A	1.09695	#N/A	#N/A	1.03459	-1.63388	1.07101
Tsc22d4	-2.68176	-1.09667	-1.22212	-1.16649	-1.79705	-1.62904	0.640281	-2.10546	-1.15761	0.613831	0.748137	-1.15029	-1.28554	-1.15612
Noc3l	-1.66344	-1.52223	-1.61401	-1.02951	-1.6777	-1.04706	0.77265	-1.58545	-1.59903	0.99588	0.737642	-1.11987	-1.50994	-1.01323
Foxc2	-1.17385	-3.05507	-1.73505	-1.15148	-1.01639	1.25412	1.81611	-4.12594	-1.07497	0.184914	0.0379231	-1.30274	-1.40554	-1.03485
Gata6	-1.04512	-1.13567	-1.94853	-2.09127	-1.00902	1.17401	0.356387	-3.70347	-2.71772	0.137345	0.600577	-1.3084	-1.47048	-1.18094
Bhlhe41	-1.47769	-1.4541	-1.67187	1.10034	-1.22125	1.2378	#N/A	#N/A	-1.17717	#N/A	1.13225	1.04683	-4.65175	-1.39666
Ddit3	-2.33097	-1.12654	-1.69215	-1.27351	-1.69448	-1.05882	1.62648	1.44248	-1.15747	1.21566	1.41797	-1.75424	-1.06413	-1.21986
Spib	-12.8285	1.09823	-1.04763	1.04265	-1.03944	-1.00299	0.308234	-3.35651	1.03089	0.684932	0.845896	1.01425	-1.48983	1.04534
Bcl11a	-9.30576	1.10877	1.04504	-1.04786	-1.00826	-1.04726	1.50126	-1.72608	1.08828	1.94771	7.87749	-1.03785	-3.29172	-1.05278
Gata3	-1.12584	-1.4544	-1.18904	-1.24182	-1.06589	1.01373	0.517615	-27.2346	-3.73656	0.0242632	0.173447	-1.8721	-1.038	-1.03482
Irf1	-1.61554	-2.01687	-1.59485	-1.7098	-4.95662	-1.18814	0.166009	-2.47016	-2.24532	0.274762	0.145699	-2.47467	1.11795	1.2501
Nr1h3	1.08008	1.04735	1.07884	1.05473	-15.8655	-1.16357	1.612	-1.0613	1.11782	1.62002	0.813819	-1.1337	-1.0175	1.03832
Nfil3	-2.94964	-2.29268	-1.06593	1.50393	-1.12136	5.26231	1.93122	1.28116	1.18387	0.213415	0.689051	-1.47747	-3.65492	-1.54825
E2f2	-7.4339	1.05403	-1.0081	1.03182	-1.00487	1.01174	3.5	-1.20274	-1.01129	0.678812	0.869481	-1.07814	-1.54194	-1.00046
Hopx	-1.45239	1.00276	-1.30097	-1.2041	1.00898	1.05901	#N/A	#N/A	-8.54081	#N/A	3.66549	-1.55569	-1.27509	-1.00463
Hdx	-1.07615	-2.95236	-1.72573	-1.38617	1.02411	-1.01237	#N/A	#N/A	-4.77746	#N/A	#N/A	-1.29134	-1.24373	-1.17435
Zbp1	-2.12901	-3.65018	1.13891	1.04438	-8.73683	-1.04909	3.64688	-1.98878	-1.11024	0.726789	1.05188	1.15689	-1.47398	1.16025
Sp110	-3.41547	-1.81671	-1.59478	-1.44456	-2.80087	-2.06928	1.07471	#N/A	-1.59734	0.542343	0.860785	-1.28854	-2.28205	1.03172
Mitf	-1.17533	-1.34775	-1.27822	-1.08295	-7.44977	-1.06487	1.76149	1.1982	-1.33315	0.215088	1.10118	-1.38688	-1.01409	1.02852
Aff3	-2.52277	1.05758	-1.04826	-1.01338	-1.01132	-1.00205	2.02116	-1.00226	-9.20425	0.00541153	8.80712	-1.0572	-1.19956	1.01024
Ar	1.11871	-5.60252	-1.9442	-1.17088	1.55008	1.20779	2.49567	-2.84263	-2.0602	0.118903	0.637205	-1.35404	-1.68799	-4.13146
Cebpa	-2.2392	-1.22335	-1.09599	-1.15721	-6.26256	-1.84259	0.253409	-2.01082	-1.03526	0.491974	2.29597	-1.46809	-2.00868	1.17036
Hoxb6	-1.31588	-3.69588	-1.07518	-1.07025	-1.03024	-1.5803	0.0597293	-1.89927	-1.10669	0.148507	0.397213	-2.66914	-1.78309	-1.77819
Zfp36l2	-3.85138	-1.41075	-1.55758	-1.2183	-3.81193	-1.36077	0.568606	-1.38539	-1.34634	1.09931	0.913652	-1.8197	-1.71539	1.03461
Creb5	-1.00542	-1.14871	-4.80439	-3.28577	-1.3617	1.06307	1.62257	-2.53816	-2.64357	0.0496606	0.878157	-1.35338	-1.49629	-1.01542
Nfkbid	-10.812	1.11288	1.01321	-1.04027	-6.47207	-1.01501	#N/A	#N/A	1.08005	#N/A	1.10189	-1.02351	-1.17073	1.09702
Foxm1	-5.54492	-1.01078	-1.03189	-1.22375	-1.42766	1.01262	9.03947	1.49751	-1.12035	3.90341	1.4829	-1.06676	-1.72092	-2.6218
Id2	-1.95013	-3.95234	1.24872	1.25302	-9.38762	-2.571	0.98496	-2.88057	-1.44998	0.99227	1.28593	-1.02276	1.02154	-1.029
Ahr	1.27665	-2.26534	-2.08387	-2.49408	-1.42709	-7.98151	0.576948	-18.1691	-8.68268	0.649945	0.169999	-2.75819	1.00096	-1.94275
Wdhd1	-5.74744	-1.09732	-1.18489	-1.39348	-1.66693	-1.12758	0.662687	-1.04045	-1.03229	0.434464	1.01339	-1.32247	-4.09719	-1.06384
Ezh2	-6.37798	-1.06823	-1.12645	-1.30793	-1.98467	1.13139	1.36299	1.79414	-1.51833	1.09959	1.66415	1.17197	-4.45065	-2.02442
Bmp2	-1.14205	1.20549	1.00395	1.50618	-15.2829	-80.1014	0.00187047	-35.9956	1.13364	0.203828	0.409658	-1.03271	-4.68303	1.0084
Hoxb5	1.00172	-5.34461	1.11798	-1.60493	-1.41325	-11.711	0.000722362	-138.06	-4.31869	0.00139403	0.0286786	-4.59126	-2.11628	-2.19191
Pax5	-13.9311	1.07265	-1.02796	-1.03312	-1.007	-1.01685	1.42548	-1.40588	1.00961	1.06272	0.885609	-1.00053	-2.25697	-1.06254
Mis18bp1	-10.3155	-1.07997	-1.07741	-1.18129	-1.99309	-1.12564	#N/A	#N/A	1.03305	#N/A	1.6358	-1.00795	-2.6962	-1.74901
Nfe2	-17.0135	1.09119	1.02816	1.0607	-1.06903	1.11312	1.20988	-2.26166	1.01455	1.33839	0.750696	-1.01582	-4.61125	1.06618
Hoxd4	-1.16291	-5.0873	-1.1802	-1.09542	1.06376	1.01254	0.752599	-2.93903	1.02289	4.41463	0.693795	-4.31471	-2.07865	-7.81159
Irf8	-10.711	-1.28031	-1.15817	-1.16748	-7.33444	-2.46246	0.05234	-4.4262	1.04528	0.213147	0.883352	-1.2811	-2.0161	1.09047
Mafb	-1.67633	-1.04876	1.00056	-1.03325	-17.7087	-1.30288	0.531792	-2.51799	-1.04899	0.794891	0.965694	-1.06682	-1.04118	-1.31537
Runx1	-7.97063	1.07216	1.00393	-1.0095	-7.68591	-1.0148	1.93827	-1.17398	-1.02225	0.316532	0.990752	-1.0881	-9.74492	1.00779
Mbnl3	-14.9997	-1.03675	-1.15475	-1.22779	-1.37678	-5.44351	0.679104	1.03296	-1.20207	0.972519	0.263933	-1.29008	-4.53945	1.09095
Ebf3	-1.28352	-1.16435	-9.00808	-8.85982	1.04003	1.0509	1.8625	1.35895	1.04266	1.02847	1.7324	-12.3899	-1.33976	-2.19415
Rarb	-1.06531	-17.0322	-1.64121	-1.5327	-4.01996	-12.3129	0.0262184	-18.9197	-1.14094	0.356597	0.558629	-1.45504	-1.23665	1.10498
Etv5	-1.12157	-1.94856	-2.40635	-2.63198	-15.7506	-3.11786	1.39803	1.01587	-1.25183	3.10625	1.17701	-2.13031	-1.36377	-1.62883
Hoxb4	-2.16844	-6.18709	-2.36663	-2.08138	-2.26853	-4.16373	0.0753912	-2.54832	-4.05484	0.115311	0.4703	-4.36041	-3.83185	-2.50169
Wt1	1.02161	1.0659	-8.46905	-9.11859	1.07894	-1.02054	1.16515	-1.33702	1.01915	1.64205	0.229432	-1.04596	-1.20073	-21.5916
Ikzf3	-25.9737	1.02024	-1.00212	-1.0571	-1.34492	-1.05916	2.01169	1.17583	1.04705	1.42212	1.03047	-1.01884	-2.58854	1.06867
Etv1	-1.24349	-5.53533	-1.17546	-1.88335	-16.1	-5.2208	2.28753	1.01062	-1.78255	1.24621	3.6705	-1.92377	-1.38879	-1.18654
Sox11	-1.51362	-1.18749	-1.07729	1.02948	-1.12833	-1.17761	3.07886	-16.1564	-22.1564	0.172958	7.46956	-1.05282	-1.21784	-1.04188
Elf4	-8.77061	-2.67664	-5.30506	-5.8056	-9.0076	-1.60653	1.56875	-1.07635	-1.6837	0.578341	0.677845	-3.9322	-4.28729	1.21947
Pawr	1.05433	-3.65404	-4.63521	-1.1982	-1.06817	1.28303	0.970183	-2.26163	-15.0268	0.421525	0.921429	-9.10762	-1.38994	-2.85064
Myb	-27.6464	1.11048	-1.00817	1.03053	1.02026	1.03142	1.54118	1.49244	-1.03887	1.13913	1.81186	1.05803	-13.4881	1.09893
Spi1	-17.9096	1.0505	1.05805	1.03346	-22.9447	-1.24759	#N/A	#N/A	-1.02465	#N/A	0.933446	-1.09304	-2.00396	1.11971
Hoxa5	-1.83377	-6.42313	-1.54371	-1.91914	-2.25781	-6.89102	0.0823217	-627.598	-21.5696	0.26337	0.0592632	-6.18553	-2.30527	-1.68087
Stat4	-10.8981	1.05796	-1.05712	1.00184	-1.31364	-1.03241	0.482051	2.01418	1.01373	0.108796	1.58354	1.02532	-8.94433	-26.3606
Cers6	-15.401	-1.85275	-1.1655	-1.42698	-25.7061	-1.24993	#N/A	#N/A	-1.09169	#N/A	1.56223	-1.09645	-2.48044	-1.03299
Myc	-13.9074	-1.15086	-1.13495	-1.09623	-13.9542	-1.66312	0.0156971	-2.98962	-1.07746	0.0175512	0.339865	-1.51899	-17.7621	-1.74986
Zeb2	-9.00991	-1.44077	-1.28481	-1.3675	-27.3964	-6.71941	0.423395	#N/A	-6.40051	0.770245	2.41133	-1.75743	-7.15093	1.6009
Mlxip	-5.7648	-10.0797	-8.66718	-5.80643	-8.62228	-14.7089	0.0120404	-12.2667	-7.26791	0.02286	0.732444	-9.6053	-5.13471	-1.22329
E2f8	-30.429	-1.0731	-1.14403	-1.19246	-1.8855	-1.06637	1.1	-2.94184	-1.08046	1.7563	1.35729	-1.06996	-19.2646	-1.26288
Hoxd8	-1.24395	-18.5121	-1.99897	-1.37844	-1.03946	-1.00454	1.25822	-3.51501	1.00404	0.58858	0.304831	-13.7982	-2.99195	-20.0165
Spic	-3.11001	1.09363	-1.06301	-1.00398	-54.2622	-1.90142	0.298473	-4.5259	1.02791	0.53931	0.590235	-1.03565	-2.82161	1.02189
Ikzf1	-27.5361	-1.04062	-1.04572	-1.00439	-16.1899	-1.18323	2.50108	1.20096	-1.03299	0.883739	2.94049	-1.06858	-12.7113	1.07995
Meis1	-3.80484	-3.7573	-2.65706	-3.49457	-5.27612	-18.3506	1.41634	-37.9044	-44.5374	1.24844	0.788648	-1.13397	-2.67596	-1.60651
Pparg	-3.62786	-7.27179	-25.5682	-45.6292	-4.88953	-2.43024	0.0192247	-2.23866	-1.07351	0.0115138	0.486746	-19.0569	-2.43418	-1.63331
Plek	-27.4163	-1.16594	-1.24989	-1.19214	-46.9368	-2.95117	0.321804	-3.22679	-1.16174	0.0942892	3.35394	-1.18034	-9.19413	1.55714
Mael	1.01182	1.11498	1.00794	-1.02026	1.02726	1.00192	1.6229	1.52253	1.06648	2.36275	0.866943	1.00926	1.03476	-111.97
Tfec	-19.4616	-1.82314	-1.03276	1.01968	-115.18	-92.952	#N/A	#N/A	-1.04843	#N/A	0.883426	-1.00445	-4.24008	1.00584
Meox2	-1.18569	1.06536	-73.6136	-67.7533	1.07337	-1.03277	0.933868	-3.49844	-1.03344	0.0494535	0.0827802	-69.7619	-1.13544	-1.01589
Spz1	-1.02675	1.03455	-1.0057	1.00801	1.08093	1.00746	0.342803	-1.24173	1.03187	1.34074	0.852094	1.01854	1.00145	-153.425
Meis2	-1.09784	-114.043	-1.88526	-1.21302	-12.146	-58.2727	#N/A	#N/A	-33.2063	#N/A	1.70998	-1.11522	-2.03308	-1.14797
Zfp423	8.90447	2.83664	2.54033	1.75029	8.34192	4.20047	7.85174	3.42531	4.49769	3.44303	1.36311	2.24548	3.59394	1.56824
Zfp366	5.1553	1.86715	1.27506	1.76073	3.63491	2.92508	#N/A	#N/A	1.49516	#N/A	#N/A	1.06529	3.65909	2.19602
Zfp738	2.48168	2.01436	2.08835	-1.01352	1.92236	1.18854	#N/A	#N/A	1.87156	#N/A	#N/A	2.82988	1.90118	1.66805
Zfp664	4.17217	1.48411	1.10568	-1.14877	3.31178	1.54984	3.00948	2.71034	1.38137	0.757757	1.19685	1.29256	1.7692	1.66257
Zfp418	3.6543	1.14725	2.28739	1.50755	1.86692	-1.17547	0.844463	2.43956	1.16825	1.32493	0.914522	1.48817	2.10294	1.86007
Zfp248	2.33384	1.02425	1.73654	1.22156	1.85463	1.01587	1.46181	1.90785	1.14984	5.5529	1.19804	1.49927	2.13635	1.75808
Zfp358	2.06991	1.80291	1.47878	1.38549	1.99806	1.20629	1.07324	2.018	1.15515	1.86515	1.13185	1.27081	1.75526	1.46131
Zfp362	1.72219	1.58642	1.35929	1.58832	1.70729	1.13492	#N/A	#N/A	1.32977	#N/A	1.19197	1.68364	1.65773	1.72571
Zfp791	1.82817	1.54283	1.42745	1.17047	1.40735	1.09565	#N/A	#N/A	1.41776	#N/A	#N/A	1.29657	2.01012	1.67158
Zfp354a	2.09626	-1.03413	2.27939	1.36147	1.99433	1.08791	1.71944	1.23473	1.30226	1.37112	1.17569	1.85552	1.98614	2.02894
Zfp319	2.52576	1.3229	2.59917	1.56913	1.54896	1.04975	1.09638	1.21697	-1.93617	1.71846	1.95928	1.30214	2.16967	2.60421
Zfp78	1.78682	1.11916	1.29765	1.16742	1.45516	1.02421	1.40947	1.72902	1.53925	1.64503	1.00411	1.29552	1.80685	1.58681
Zfp7	1.50727	1.27349	1.33518	1.09434	2.04955	1.60604	6.39381	1.28492	1.438	5.56233	0.701282	1.08337	1.42984	1.50251
Zfp60	2.34183	1.09069	1.03184	1.35527	1.42195	1.49472	1.56935	1.50302	1.00347	2.4604	5.38088	1.28624	1.3525	1.95895
Zfp235	1.65805	1.16984	1.33532	1.09077	1.41923	-1.20943	1.17171	1.88864	1.22291	2.80337	1.24551	1.20703	1.57629	1.73889
Zfp449	1.43421	1.14298	1.38345	1.21894	1.59973	1.12094	1.40448	1.41436	1.15526	1.7435	0.851043	1.19759	1.69827	1.7143
Zfp512	1.5291	1.11696	1.14093	1.15148	1.47582	1.1737	1.35541	1.28425	1.31349	1.93369	1.64832	1.34861	1.36514	1.97608
Zfp740	2.12467	1.06039	1.2328	1.17244	1.15295	1.14502	0.955425	1.40699	1.19622	1.35759	1.52026	1.1317	1.28334	2.05806
Zfp518b	1.48994	1.31915	1.2312	1.21901	1.64811	1.21641	#N/A	#N/A	1.2302	#N/A	2.01497	1.36543	1.3667	1.40952
Zfp27	1.66259	1.0428	1.42322	1.13025	1.42831	1.21972	1.42249	1.19758	1.01917	2.22635	1.63504	1.26869	1.35513	1.48563
Prdm9	1.56148	1.29101	1.14321	1.1836	1.2093	1.49761	1.1595	1.36035	1.33327	0.773741	1.08943	1.14237	1.34787	1.26214
Zfp704	2.07616	1.48452	1.15431	1.29448	1.99536	1.86846	2.38503	-1.11236	-1.01038	0.460744	1.5133	1.63127	1.31138	1.62684
Zfp524	1.23512	1.18589	1.24913	1.03335	1.39078	1.01052	1.24206	1.77259	1.28197	1.79503	0.838854	1.17732	1.19722	1.49955
Zfp560	1.66461	1.02113	1.20677	1.24195	1.37089	1.24073	2.14198	1.53965	1.15002	4.45671	1.19542	1.08334	1.359	1.32669
Zfp110	1.60282	1.18985	1.33942	1.19595	1.19853	-1.01922	1.50604	1.12415	1.14957	0.836264	0.973074	1.13005	1.31197	1.25004
Zfp236	1.2985	1.25369	1.17323	-1.03859	1.2005	1.13442	1.56516	1.17261	1.18501	0.767755	1.28264	1.24963	1.3071	1.4781
Zfp655	1.56128	1.0896	1.28746	-1.28777	1.22177	-1.2261	1.46071	1.11115	1.17194	1.48149	0.970449	1.03802	1.45358	1.30677
Zfp941	1.64643	1.59635	1.7009	1.61417	1.62538	1.75319	#N/A	#N/A	1.42892	#N/A	1.03914	1.37459	1.63796	-1.04825
Zfp580	1.93323	1.04374	1.58121	1.04198	1.46389	-1.63404	1.72939	1.30257	-1.05455	1.1169	1.17422	1.59856	2.00703	1.35635
Zfp874b	2.09873	1.21015	-1.06456	1.03609	1.90414	1.00001	#N/A	#N/A	1.33388	#N/A	1.18474	1.07024	1.35279	2.01763
Zfp768	1.44476	1.2919	1.26712	1.02621	1.37184	-1.07321	0.865863	-1.14463	1.25359	1.85513	1.13443	1.02613	1.09201	1.16845
Zfp583	2.03351	1.11967	1.52018	1.50611	-1.04128	-1.06368	0.582137	1.47727	1.15305	1.51201	0.716736	1.62623	1.77052	1.68779
Zfp719	3.76664	1.00765	-1.03421	1.46036	2.08684	1.31373	0.874611	#N/A	1.08815	1.33025	1.60673	-1.18225	2.11681	1.99684
Zfp511	2.33144	1.35491	1.12852	1.1939	1.56766	1.23465	1.2336	1.84521	1.10726	1.34056	1.1406	1.27922	-1.0553	2.02509
Zfp395	1.8428	1.59556	1.66464	1.13889	-1.2114	-1.10266	0.931601	2.57245	1.56034	1.53725	0.583817	1.29176	1.61895	1.29206
Zfp94	1.21299	1.146	1.14231	1.01889	1.20572	-1.05925	1.69509	1.48379	1.13623	4.21832	1.31955	1.20309	1.20472	1.29617
Zfp189	1.40849	1.02721	1.14348	1.19481	1.19597	-1.42078	0.397401	1.24278	1.10052	2.0344	1.11891	1.13968	1.27419	1.21911
Zfp784	1.24139	1.19538	1.10462	1.03603	1.28777	1.01561	1.3189	3.30933	1.1729	1.47542	1.89584	1.05476	1.12156	1.32747
Zfp771	1.2419	1.09671	1.22117	1.10611	1.27182	1.07033	2.09426	2.32896	1.29977	2.85475	1.32209	1.11431	1.09751	1.14728
Zfp488	1.24398	1.20568	1.13673	-1.11526	1.22232	-1.0646	#N/A	#N/A	1.0624	#N/A	#N/A	1.12671	1.08157	1.23324
Zfp354c	1.87293	-1.09648	1.27594	1.31073	1.68783	1.11042	2.02913	1.67377	1.03482	1.80306	1.8821	1.36862	1.57235	1.54867
Zfp553	1.6907	1.25355	1.52455	1.28228	1.62833	-1.04654	1.35029	1.26395	1.29767	3.52632	1.47244	1.20334	-1.06612	1.59216
Klf14	1.13139	1.12204	1.13146	1.02029	1.15204	1.00309	0.620419	1.07487	1.11939	1.26333	0.27026	1.10508	1.10992	1.16544
Zfp672	1.5851	-1.10692	1.47647	1.08374	1.64081	1.20251	1.48957	1.59036	1.023	1.53453	1.25415	1.35069	1.59008	1.41357
9130023H24Rik	1.04183	1.20897	1.23672	1.1318	1.10157	1.22344	1.77699	1.40538	1.03874	3.36894	1.5944	1.07683	1.23422	1.01688
Zfp128	1.37399	1.06534	1.10206	1.0613	1.152	1.01676	3.56955	1.0199	1.07174	1.51616	1.1901	1.09447	1.00244	1.05638
Zfp775	1.19871	1.13866	1.1298	-1.0229	1.15392	1.00636	1.46787	1.2135	1.10571	2.4597	1.42772	1.08109	1.05885	1.03241
Zfp523	1.12697	1.11131	1.10678	1.06115	1.16028	1.07072	0.849574	1.36338	1.06787	0.730675	1.28133	1.09676	1.1036	1.09638
Zfp661	1.99013	1.16923	1.58587	1.09184	1.20357	1.05057	0.704593	1.01407	1.21203	1.01964	1.17374	1.57668	1.14467	-1.03537
Zfp790	3.02391	1.07495	1.36531	1.15543	1.31706	1.05274	#N/A	#N/A	-1.03686	#N/A	1.15523	-1.10762	1.78175	2.38966
Zfp653	1.02044	1.14893	1.03972	1.18181	1.08793	1.04771	0.780961	1.93941	1.07292	0.753642	1.49815	1.17536	1.13765	1.08579
Zfp385c	1.05671	1.11689	1.07633	-1.11447	1.02824	-1.11742	#N/A	#N/A	1.0781	#N/A	0.817919	1.06761	1.06297	1.20113
Zfp92	1.07246	1.0984	1.05408	1.01101	1.13331	-1.00608	1.37093	-1.4043	1.04893	0.711098	1.01706	1.08217	1.04922	1.11418
Zfp605	1.53866	-1.06923	1.27304	1.03276	1.02091	1.04782	#N/A	#N/A	1.16526	#N/A	1.0327	1.35357	1.87081	1.46544
Zfp759	2.36078	1.33051	1.13271	1.17437	1.17505	-1.25043	4.51899	1.09893	-1.14109	4.86818	1.6264	1.33248	1.36312	1.03304
Zfp961	1.71933	-1.05028	1.96029	1.26933	2.05874	1.02831	#N/A	#N/A	1.10927	#N/A	1.07586	2.33717	-1.10617	1.54829
Dmrt3	1.0648	1.11767	1.04253	1.02757	1.12415	1.05661	3.7931	1.36619	1.07639	2.95302	15.3316	1.03958	1.02816	1.05069
Zfp454	1.01923	1.03489	1.06386	1.14065	1.10867	1.11016	1.23748	1.13434	1.02557	1.79446	2.31413	1.06694	1.04497	1.04749
Zfp26	1.40072	1.07227	1.0321	1.01729	1.5083	1.06457	1.81873	-1.01614	1.10075	2.47204	1.16691	-1.12534	1.50004	1.59
Zfp260	3.41064	-1.11237	1.35033	1.03743	1.6273	-1.39693	1.32014	1.26832	-1.09199	1.76403	1.19652	-1.07286	2.44267	2.51101
Zfp275	1.5111	1.03207	1.2756	1.28912	1.38423	-1.04467	0.930207	1.00545	-1.03409	1.54961	0.950368	1.07928	1.37541	1.43195
Zfp280b	1.62773	1.07827	1.73124	1.57679	1.26397	-1.58909	#N/A	#N/A	1.15312	#N/A	0.695998	1.25576	-1.20793	1.03435
Zfp777	1.35655	1.16839	1.02747	1.10923	1.55282	1.06742	3.38542	1.4625	-1.04883	7.7381	0.848567	1.14501	1.43282	1.30066
Zfp746	1.51689	1.1019	-1.18764	1.07538	1.2733	-1.29927	0.958429	1.59605	1.09721	2.64468	1.22776	1.20075	1.48547	1.34926
Zfp59	1.50318	1.23982	1.21486	1.26282	1.4792	1.11044	4.11523	1.12167	1.07078	1.89394	0.906684	1.08463	1.10509	-1.0654
Zfp532	3.69158	-1.17838	1.01373	1.04645	1.45168	1.50718	1.36503	1.2994	-1.43292	1.73198	1.71501	1.05441	1.91652	1.09913
Zfp180	1.24596	1.12715	1.19722	-1.01733	1.26638	-1.13017	#N/A	1.11903	-1.05125	#N/A	1.00706	1.10023	1.1625	1.49026
Zfp597	1.18986	1.20388	1.00385	1.11407	1.06521	1.05259	1.8255	1.09739	1.26169	0.469775	1.17286	1.01628	1.72943	-1.09524
Zfp428	1.3409	1.16499	1.06782	1.12156	1.29978	1.05032	0.802437	1.43155	1.09893	1.14351	2.58614	1.15033	1.27513	-1.04574
Zfp526	1.00557	1.41194	-1.02747	-1.08916	1.2308	1.01904	1.16693	1.23166	1.04834	1.17433	0.852778	1.08555	1.34604	1.22446
Zfp212	1.29109	1.08581	1.24431	1.31682	1.40897	1.14264	1.0433	1.0269	-1.08447	1.24661	1.28135	1.07111	1.0368	1.15409
Zfp647	1.19712	1.22916	1.13097	1.14578	1.22306	-1.01629	1.22974	1.04313	-1.10134	2.73561	1.48097	1.08814	1.22908	1.20842
Zfp367	1.11744	1.44238	1.17957	-1.05654	1.21962	-1.00266	1.7823	-1.11378	1.08428	1.65353	1.03231	-1.02562	1.16627	1.01009
Zfp652	1.40396	1.07663	1.00457	-1.1318	-1.25462	-2.67393	0.665593	-1.03825	1.06666	1.81022	1.50998	1.02207	1.20442	1.51355
Zfp574	1.12503	1.17046	1.02179	1.15851	1.39179	1.03868	0.996905	1.43129	1.11362	1.15865	1.34026	1.09137	1.23265	-1.16116
Zfp13	1.17221	1.02674	1.08936	1.03329	1.31872	-1.0106	0.654097	1.03448	-1.02389	1.9326	1.20143	1.01668	1.24925	1.027
Bmyc	-1.01406	1.06795	1.14375	1.19006	1.01589	1.08982	0.886234	1.98601	1.04039	1.361	0.766159	1.18596	1.12637	1.2936
Prox2	1.06376	-1.00527	1.06238	-1.12452	1.23336	-1.05895	1.22222	#N/A	1.11928	1.18386	0.878811	1.04895	1.1348	1.17226
Zfp874a	1.62474	-1.03628	1.12222	-1.08804	1.19021	-1.0827	#N/A	#N/A	-1.0142	#N/A	1.00629	1.08822	1.61042	2.23291
Zfp629	1.15105	1.03852	1.14109	1.02809	1.18577	1.00474	0.989887	1.18713	-1.03308	1.58592	1.93098	1.047	1.09188	1.14329
Msx3	1.05165	1.25331	1.06728	1.07395	1.09847	1.15721	1.06265	1.45343	1.04583	1.12134	1.05299	-1.00511	1.03719	1.08329
Zfp516	-1.23575	1.3083	1.12475	-1.11826	1.0291	-1.00285	0.740572	-1.13851	1.03537	0.710062	0.964747	1.00242	1.13529	1.18765
Zfp408	1.08565	1.03498	1.07404	-1.00311	1.24532	-1.11258	0.513941	#N/A	1.10492	1.06411	0.979971	-1.23987	1.11193	1.16261
Rhox12	-1.00219	1.08803	1.0638	-1.05864	1.13384	-1.03535	#N/A	#N/A	1.09812	#N/A	#N/A	1.0583	1.02285	1.06775
Zfp839	1.16723	1.09182	1.07601	1.06797	1.0267	1.02728	#N/A	#N/A	-1.04602	#N/A	#N/A	1.07801	1.05621	1.05824
Bhlha9	1.07837	1.07787	1.05415	-1.02095	1.06938	-1.03279	#N/A	#N/A	-1.00046	#N/A	0.879663	1.04617	1.02738	1.08975
Prrxl1	1.01007	1.05826	-1.04002	-1.04049	1.09089	1.04573	0.622415	-1.49526	1.05715	0.69265	0.668496	1.02349	1.05904	1.07819
Zfp213	1.12287	1.00113	1.0451	1.10658	1.09878	1.09408	0.840472	#N/A	1.03992	2.73072	0.861972	-1.00775	1.02938	1.00412
Skor2	-1.01057	1.11454	1.0344	-1.03629	1.01421	-1.03009	#N/A	#N/A	1.04658	#N/A	#N/A	1.0143	1.03124	1.07624
Zfp410	1.87131	-1.18911	1.18666	1.01713	1.53741	-1.29	0.810832	-1.13735	-1.07049	1.27442	1.75003	1.15426	1.53311	1.2902
Zfp804a	1.1036	1.03944	1.03268	1.0243	1.06083	1.00705	0.952191	-1.14375	1.00786	0.399666	2.52284	1.00621	-1.01376	1.06968
Trp63	1.06798	1.00754	1.03376	-1.04893	1.10151	-1.04092	3.43169	-1.82167	1.00387	1.40492	0.977152	-1.00433	1.03834	1.04349
Zfp598	1.04194	1.1269	-1.19528	1.05574	1.1249	1.01477	1.03422	1.37856	1.03922	0.756031	0.888503	1.06688	1.0109	1.06729
Zfp105	1.73157	-1.0434	1.29102	1.11792	1.24272	1.13388	3.02945	1.73371	-1.05248	3.37261	1.37239	1.20428	1.66514	1.17039
Zfp420	1.94762	-1.10605	1.31395	1.18382	1.27642	-1.05835	1.46807	1.49087	-1.23728	2.65326	1.5676	1.09785	1.27688	1.5406
Rsl1	1.52178	1.05518	1.14956	1.03575	1.22655	-1.1532	#N/A	1.03064	-1.26801	#N/A	0.808013	-1.18775	1.83081	1.73369
Zfp788	3.55481	-1.09499	1.36462	1.35893	1.39633	1.43064	#N/A	#N/A	-1.40725	#N/A	2.04129	-1.07058	1.49537	1.69626
Zfp639	1.36766	-1.2654	-1.01462	1.13049	1.4498	1.13456	0.883912	1.38298	1.00506	1.32096	1.06931	1.10533	1.52796	1.67235
Zfp273	1.86812	-1.01012	1.46539	1.06749	1.05883	-1.06616	0.539735	1.30075	-1.26577	0.478006	#N/A	1.1972	1.34631	1.16204
Zfp51	1.23558	-1.04113	1.72438	1.01644	1.1731	1.11311	1.49864	1.32269	1.07991	1.34639	0.887604	-1.16855	1.37744	1.37711
Gm608	1.58141	1.10106	-1.17924	1.32765	1.32821	1.44011	1.50721	1.29485	1.05911	1.30087	1.66854	-1.28245	1.51064	1.58293
Zfp830	1.40912	-1.20301	1.14048	-1.04931	1.14589	-1.20349	#N/A	#N/A	-1.08996	#N/A	1.24575	1.23504	1.0538	1.61817
Zfp867	1.47055	-1.28848	1.13517	1.00381	1.38383	1.12622	#N/A	#N/A	-1.13696	#N/A	1.72198	1.08772	1.44615	1.1635
Zfp397	1.55756	-1.09073	1.01409	-1.19734	1.37559	1.14037	1.72081	1.19761	-1.12342	1.92936	1.85204	1.05768	1.16629	1.24322
Zfp953	1.42977	-1.19667	1.17737	-1.03326	-1.02483	-1.12601	#N/A	#N/A	1.00368	#N/A	0.735187	1.25596	1.04732	1.4904
Zfp326	1.52075	1.0197	-1.11762	-1.17237	1.3252	1.1201	1.20904	-1.05461	-1.51421	0.502837	1.08079	1.07249	1.60758	1.2128
Zc3h12b	1.23548	-1.1326	1.36333	1.17535	1.38	1.24141	#N/A	#N/A	1.05676	#N/A	#N/A	1.24367	1.01429	-1.08071
Zfp398	1.09473	-1.05441	1.21001	1.20148	1.37634	1.18019	1.99396	1.42164	1.07086	1.55418	1.49055	1.12377	-1.12439	1.37352
Zfp609	1.57463	1.1403	1.07456	-1.13215	1.2935	1.10612	1.45152	1.18618	1.05024	0.541855	#N/A	-1.23532	1.12317	-1.0926
Zfp251	1.38986	-1.03668	1.06751	1.01502	1.14901	1.08226	2.24262	1.13383	-1.12571	1.76919	1.82539	1.16692	1.13586	1.16803
Zfp335	1.05303	1.1399	-1.07096	-1.10863	1.26931	-1.01394	0.968318	1.22263	-1.0752	0.662832	0.984264	1.04451	1.20334	1.23183
Zfp689	1.16827	1.10034	1.15251	-1.09527	1.2283	-1.03893	1.22014	1.23287	-1.03842	1.81177	1.68871	-1.0081	1.04062	1.09936
Zfp607	1.35656	1.0422	-1.01357	1.38568	-1.22621	-1.12502	#N/A	#N/A	1.08708	#N/A	#N/A	1.15719	1.09887	1.15804
Zfp276	-1.04291	1.08166	1.06982	-1.00417	1.22809	-1.03123	0.992791	1.38684	1.03168	1.06853	1.24381	-1.01292	1.04088	1.25579
Zkscan14	1.1274	1.09849	-1.04083	1.02382	1.08537	-1.1042	1.35494	#N/A	1.08584	1.67938	1.75109	-1.01113	1.12287	1.18022
Zfp386	1.86039	-1.06922	-1.01143	-1.04513	1.68616	1.30373	1.75317	1.20572	-1.18339	2.05044	1.66325	1.00015	1.8693	1.47147
Zfp11	1.27771	-1.16819	1.04562	-1.00245	1.27762	-1.20927	1.22473	1.24669	-1.20206	2.72374	1.37837	1.05171	1.3015	1.00392
Zfp422	-1.30143	1.18556	1.05124	-1.04551	1.16945	1.11044	3.13356	1.94027	-1.00276	2.891	1.42718	1.11374	1.01232	1.30869
Zfp503	1.21231	1.08641	1.09316	1.03627	1.22992	-1.21124	0.29008	-7.7962	-1.23319	0.316074	0.299762	1.05133	1.0899	-1.01705
Zfp646	-1.23654	1.13655	1.1383	1.07989	1.05719	-1.05375	1.92766	-1.03679	1.03657	1.91949	1.76932	-1.01177	1.01577	1.34101
Zfp219	1.16011	1.03711	1.11902	1.06435	1.02185	-1.00069	0.784203	1.53522	-1.04099	1.0603	2.49667	1.08497	1.08411	-1.01154
Zfp174	1.17558	-1.08979	1.07748	1.13395	1.12942	1.05232	#N/A	1.23079	-1.10182	#N/A	#N/A	1.05958	1.18263	1.0037
Zfp593	1.09984	1.10927	1.12633	1.00403	1.07239	1.03014	1.05609	1.33653	-1.03353	0.632059	0.658502	1.04793	-1.04531	1.04272
Zfp74	-1.20776	-1.08015	1.27922	1.4908	1.08992	1.28826	1.37897	1.25947	-1.21806	1.88521	0.966982	1.20792	2.33608	2.00132
Otp	1.16588	1.06417	1.01567	1.01399	1.10767	-1.01551	0.838743	-1.00194	1.04214	0.780702	0.801272	-1.00585	1.05009	-1.04713
Zfp444	1.15702	1.00206	1.01191	-1.02965	1.14101	-1.03641	1.10241	-1.05931	1.01987	1.13782	1.63616	1.10398	-1.03553	-1.0143
Rhox10	-1.03416	1.14429	-1.00872	-1.02709	1.01921	1.00493	#N/A	#N/A	1.03802	#N/A	#N/A	1.03973	1.02573	1.08987
Figla	-1.00874	1.08485	1.06822	1.00759	-1.00488	-1.02106	0.670604	1.0906	1.06875	0.506944	0.786377	1.00362	1.02717	1.06457
Zim1	1.04443	1.07467	1.04587	-1.04274	1.07371	1.00452	1.12941	1.06735	1.01913	4.62651	0.929629	-1.01869	-1.01499	1.05969
Zfp764	1.02726	1.20087	1.10165	-1.01096	1.06607	-1.0953	0.948988	1.01605	-1.19619	0.944491	0.721844	-1.01648	1.00164	1.07956
Zfp263	1.1049	1.0276	1.02625	-1.14286	-1.26058	-1.20123	0.658621	-1.16084	-1.03651	1.26263	1.32728	1.09133	1.15816	1.12225
Prop1	1.05327	1.05124	-1.04751	-1.01634	1.03119	1.03792	0.945472	1.23511	1.01844	0.750386	1.02635	-1.00669	1.04102	1.08274
Zfp651	1.02084	1.03992	-1.02682	1.01877	1.08912	-1.03232	2.8329	1.55639	1.06947	0.751385	1.73636	-1.08973	1.06659	1.03378
T	-1.02662	1.0565	1.0373	1.01304	1.00943	1.02854	0.670179	1.48799	1.04992	2.07166	1.08787	1.013	1.00968	-1.01455
Tfap2e	1.03417	1.04972	1.0222	1.01476	1.1161	1.01172	#N/A	#N/A	-1.05569	#N/A	3.17668	-1.09287	1.01118	1.0114
Zfp385b	1.01692	1.00187	1.01311	1.02314	1.05226	1.02176	#N/A	#N/A	1.03976	#N/A	0.843889	-1.01857	1.01969	-1.08685
Zfp846	1.73155	1.19033	-1.2681	-1.20346	1.68653	-1.0108	#N/A	#N/A	-1.04086	#N/A	2.31309	-1.25156	1.44775	1.51159
Zfp595	1.80731	-1.13181	-1.2516	1.04877	1.35881	-1.02096	#N/A	#N/A	-1.17097	#N/A	0.845572	1.06516	1.37435	1.87761
Zfp521	2.28257	1.13909	-1.22451	-1.04065	2.65795	1.09556	2.92437	-1.50278	-1.03604	2.42509	0.72742	-1.06652	2.10625	-1.03317
Zfp46	1.69031	-1.0717	-1.33343	-1.36284	2.07363	1.31881	0.62091	1.04709	1.05937	0.281608	1.25152	-1.39444	1.20187	1.30603
Zfp182	1.56215	1.15654	-1.01461	-1.00733	1.18574	-1.05577	1.47649	2.38519	1.12277	1.90116	1.26416	-1.19126	-1.01542	1.57879
Zfp281	1.74547	1.0115	1.00485	1.13199	-1.2593	1.01115	1.05322	1.05033	-1.19437	0.914286	1.21433	-1.1198	1.29004	1.69024
Zfp945	1.81783	-1.40302	1.07714	-1.02281	1.07261	1.08973	#N/A	#N/A	-1.24873	#N/A	1.58327	-1.07231	1.4367	1.37619
Zfp445	1.25671	1.02594	1.03997	1.08596	-1.10137	1.0378	1.49998	-1.15631	-1.14777	1.79581	1.32267	-1.04318	1.41333	1.3591
Zfp637	1.27988	-1.17238	-1.07068	1.16528	1.2362	-1.22704	1.11704	1.53802	-1.06808	2.26348	1.53524	1.0619	1.21048	1.30783
Zfp810	1.15211	1.03385	1.22995	1.34363	-1.07871	1.33775	2.06642	#N/A	-1.03193	1.56443	1.25904	1.11108	-1.00255	1.21714
Zfp354b	1.08628	-1.2331	1.25557	1.06628	1.14813	-1.00971	1.6247	1.50197	-1.11471	2.6174	1.04287	1.23094	-1.06083	1.2787
Zfp382	-1.05094	-1.18031	1.20233	1.06575	1.24155	1.02463	#N/A	#N/A	1.1171	#N/A	#N/A	1.05775	-1.07392	1.22068
Zfp438	1.512	-1.10286	1.02512	1.05066	1.29012	1.07504	1.81898	1.09409	-1.39281	1.00124	1.37385	-1.09196	1.19203	1.06845
Zfp563	1.82619	-1.16783	1.0433	1.16579	1.04511	1.1058	2.22295	1.18107	-1.49772	3.34229	1.18559	-1.25411	1.02825	1.44579
Rhox6	1.03155	1.28905	1.03137	1.07615	-1.0652	1.16991	1.08018	-1.00965	1.0536	0.709064	0.796265	-1.05146	-1.01575	1.07263
Zfp292	1.17066	-1.32416	-1.02795	1.11329	1.18269	1.32271	2.47826	1.03321	-1.29841	0.540284	1.89222	1.07373	1.29478	1.26168
Zfp329	2.77849	-1.15907	-1.19899	-1.13376	1.99977	1.05439	3.14463	1.20998	-1.32518	2.75893	1.52144	-1.14278	1.1461	1.21187
Zfp770	1.6858	-1.46107	1.00288	1.17877	-1.55885	1.03741	1.56877	1.69885	-1.19667	1.24668	1.28845	1.20973	1.24976	1.37511
Zfp747	1.08046	1.1565	1.02211	-1.07518	1.06066	-1.03521	#N/A	#N/A	-1.00098	#N/A	#N/A	-1.07456	-1.01468	1.03711
Zfp618	1.11432	-1.1495	1.0426	1.04352	1.0866	1.05379	1.33086	1.27469	1.1007	7.27827	1.48066	1.04388	-1.00219	-1.01325
Zfp691	1.06458	-1.19274	1.26056	1.28306	-1.12163	1.19831	0.843816	1.42734	1.00612	1.73357	0.796579	1.03188	1.18536	-1.01315
Zfp191	1.16363	-1.27943	1.01057	-1.04744	-1.00504	-1.06742	2.15017	1.18176	-1.09787	1.6232	2.06282	1.01037	1.12677	1.26219
Zfp641	1.09537	-1.00461	1.10361	1.04274	1.15404	1.09064	#N/A	-26.5442	-3.26924	#N/A	#N/A	1.02094	1.02575	1.06477
Zfp707	1.00179	-1.01241	1.11997	-1.11121	1.01781	-1.13049	1.69321	1.65219	-1.0167	3.11477	1.19197	1.00445	-1.01071	1.07932
Zfp334	1.48957	-1.54768	-1.25565	-1.06181	1.33688	-1.21228	1.2598	1.48824	-1.5194	1.62658	1.42883	1.14806	1.17145	1.34836
Zfp536	1.02478	1.07653	1.02473	1.00212	1.07728	-1.00633	4.80172	1.51257	1.00687	3.55532	2.52509	-1.00872	-1.02203	-1.01621
Zfp277	1.03952	-1.33713	1.12841	1.07975	-1.50145	-1.06568	0.962756	-1.40742	-1.11215	1.39346	0.700186	1.11306	1.43948	1.38671
Tfap2d	-1.00394	1.03577	-1.00176	-1.00237	1.03596	1.05602	#N/A	#N/A	-1.01582	#N/A	1.84448	1.02046	1.0265	1.037
Zfp39	1.3705	-1.11989	1.23777	1.5294	1.57895	1.4375	1.70739	-1.47722	-1.92161	2.22286	1.95099	1.50669	1.08558	-1.63454
Zfp341	1.04356	1.01907	-1.09286	1.0394	1.16553	1.09505	1.08157	1.02939	-1.08677	2.311	1.06927	-1.14744	1.0559	1.13646
Nr1h5	-1.08984	1.06154	-1.06283	1.01851	1.03015	1.01715	#N/A	1.62855	1.0426	#N/A	#N/A	-1.03892	1.02778	1.0686
Zfp787	-1.15973	1.02071	-1.06658	-1.01557	-1.05848	-1.38651	0.993711	1.5909	1.12134	0.991839	1.07239	1.02015	1.09618	1.01547
Helt	1.01517	1.02144	-1.01662	-1.0627	1.07906	-1.02268	#N/A	1.22503	1.00999	#N/A	#N/A	-1.03766	-1.10785	1.02309
Zfp799	1.39066	-1.15273	-1.10721	1.15461	1.10598	-1.08977	#N/A	#N/A	-1.64861	#N/A	9.74399	1.19142	1.07703	1.12346
Zfp322a	1.54738	-1.39212	1.00548	1.04941	-1.03992	-1.35769	1.82755	1.12355	-1.62864	2.54168	1.23487	1.03014	1.05342	1.04031
Zfp667	1.37101	-2.09066	1.17986	1.21136	-1.18064	-1.34989	0.812101	-1.04346	-1.25992	1.47387	1.20264	1.22102	1.10972	1.0846
Zfp280d	1.94719	-1.3262	-1.0982	-1.09227	1.5738	1.07321	#N/A	#N/A	-1.36016	#N/A	1.52739	-1.04437	1.17566	1.32216
Bola2	-1.77059	1.35396	1.0269	1.05992	-1.47791	-2.10324	0.809278	1.00175	1.46521	1.00793	0.847233	1.09569	-2.0305	1.28777
Zfp317	1.40475	-1.51277	-1.06741	1.03618	1.24087	1.24692	#N/A	#N/A	-1.40581	#N/A	1.52491	-1.02169	1.94554	1.35096
Zfp623	2.06493	-1.37866	-1.16069	1.20531	1.02408	-1.00274	0.961369	1.28115	-1.60451	2.00687	1.03934	-1.54686	1.9508	1.52797
Zfp677	-1.25202	-1.40553	1.59708	1.17876	-2.04504	-2.04424	#N/A	#N/A	2.12114	#N/A	0.981565	-1.27534	1.2573	1.66414
Zfp12	1.32339	-1.02014	-1.10454	-1.00686	1.24399	-1.00861	0.812713	1.12388	-1.02705	1.91053	1.54642	1.11204	-1.03754	1.14758
Zfp143	-1.00246	-1.16248	1.03394	-1.33335	1.30174	-1.13758	1.58309	-1.19574	-1.12499	1.84814	1.28943	-1.14285	1.07439	1.6166
Zfp518a	-1.01292	-1.32165	1.28207	1.31082	-1.0642	-1.10177	#N/A	#N/A	-1.07584	#N/A	0.796923	1.12953	1.1746	1.452
Zkscan17	-1.27692	1.10954	1.0806	-1.01843	-2.504	1.03488	1.16206	#N/A	1.05819	1.20257	0.758168	1.02497	-1.00969	1.07354
Zfp369	1.10883	-1.02899	-1.16358	-1.02921	1.08786	1.02492	1.12616	1.04696	-1.06231	1.41557	1.40482	-1.06068	1.07614	1.57568
Zfp455	2.02806	-1.2965	1.06984	-1.01268	-1.62881	-1.41026	0.778159	1.04398	-1.35523	1.36014	0.850092	-1.09935	1.12625	1.68612
Zfp160	1.81398	-1.17249	-1.02247	-1.28253	1.00936	-1.30618	1.36157	1.18043	-1.45474	2.28689	1.56207	1.10086	-1.09055	1.34476
Zfp426	1.31925	-1.06485	-1.14952	1.08391	1.16743	1.22951	1.21628	2.36294	-1.03119	1.38311	1.76714	1.09012	-1.05205	1.22695
Zfp606	1.35022	-1.28523	-1.0234	-1.01565	1.12058	1.01471	2.19534	-1.08452	-1.25868	0.844279	1.76114	-1.16709	1.54777	1.06635
Zfp111	1.83336	-1.39812	-1.27774	1.04094	1.04899	-1.1781	0.881944	1.46368	-1.08037	2.07643	0.72849	-1.14102	1.15972	1.09086
Zfp68	1.39081	-1.4497	-1.1963	1.21986	1.22778	1.33667	2.49147	1.69999	-1.33547	3.12896	1.59007	-1.25635	1.35685	1.49422
Zfp958	1.22419	-1.07132	-1.33807	1.12906	1.18518	-1.01465	#N/A	#N/A	-1.10262	#N/A	0.896921	-1.06455	1.07645	1.30822
Zfp286	-1.0728	1.01325	1.23445	-1.00136	1.0517	1.03223	4.16667	2.19394	-1.02019	0.95405	1.85083	1.06277	-1.03814	-1.02279
Zfp619	1.20872	-1.15706	1.21155	-1.09243	-1.70112	-1.04861	#N/A	#N/A	-1.05691	#N/A	1.13755	-1.04821	1.38702	1.35712
Zfp697	1.10608	-1.43957	-1.07069	1.00024	1.14501	-1.21755	2.22552	-1.49154	-2.91741	0.478622	1.20537	1.00765	1.09507	1.18119
Zfp282	1.2097	-1.04409	1.00547	1.08363	1.0745	-1.02613	0.780778	1.44611	-1.02822	1.34437	1.32179	-1.12092	-1.09999	1.10549
Zfp58	2.11791	-1.08602	-1.30395	1.14044	1.25955	1.01457	#N/A	-1.04796	-1.40445	#N/A	0.941733	-1.58862	1.05695	1.04761
Scx	1.09364	-1.00963	1.03707	1.00246	-1.03831	-1.01542	0.676129	-1.19905	-1.04783	0.817473	0.59181	-1.09431	1.08986	1.04635
Zfp365	-1.06484	1.06572	-1.00618	1.08081	1.05566	1.09152	1.0152	1.9012	1.01122	1.5122	2.27084	-1.01503	1.00486	-1.01237
Zfp239	-1.03288	1.1395	1.00553	-1.01095	-1.12851	1.04562	0.862244	-1.40578	-1.00156	1.11432	1.67732	1.07816	-1.09511	1.04077
Hnrnpk	1.05826	-1.13278	1.13011	1.08953	-1.11589	-1.05419	#N/A	#N/A	-1.16578	#N/A	1.08881	1.0817	-1.02752	1.15645
Zfp458	1.28531	-1.12678	-1.20023	-1.00621	1.14567	1.0301	5.18736	-1.12538	-1.10595	2.33774	1.0647	-1.2077	1.11538	1.07054
Ascl3	-1.01581	1.006	1.02626	1.08709	-1.05483	-1.02911	0.685464	1.04113	-1.02251	0.900072	0.89631	-1.0418	1.0115	1.00083
Evx2	1.011	-1.03451	1.01614	-1.04588	1.00012	-1.04594	0.752304	1.42054	-1.01935	0.804187	1.02367	-1.03534	-1.04594	1.01643
Zfp507	1.19681	-1.52301	1.01611	-1.19347	1.39991	-1.68762	2.56429	1.00972	-1.24345	1.10802	1.1066	-1.04059	1.07926	-1.13699
Zfp287	1.57453	-2.04267	-1.20363	-1.07656	1.38949	-1.14502	1.32316	-1.05098	-1.44952	0.718232	1.37201	-1.06901	1.25288	1.23847
Zfp148	1.1612	-1.24153	1.07075	1.05453	-1.32549	1.08385	1.32158	1.08359	-1.13649	0.807351	1.48948	-1.00226	1.0932	1.01925
Zfp456	1.073	1.07389	-1.33056	1.1891	-1.1385	1.26948	#N/A	#N/A	-1.13947	#N/A	#N/A	-1.25276	1.14409	1.20861
Zfp715	2.34987	-2.75004	-2.02286	-1.70478	1.31084	-2.34467	0.475804	-1.64107	-1.10267	2.06855	1.20768	-1.77639	1.83864	1.76406
Zfp566	1.23458	-1.38328	-1.09966	1.13522	1.1532	-1.161	0.860471	1.71153	-1.34681	1.47476	1.33846	-1.23308	1.15887	1.11987
Rhox13	-1.08296	1.10881	1.00687	-1.06599	1.04887	1.02682	#N/A	#N/A	1.02504	#N/A	0.616982	-1.00285	-1.03505	-1.48506
Zfp84	1.32174	-1.25703	-1.49518	1.11821	-1.1359	-1.2945	1.24623	1.2069	-1.52236	1.73556	1.88845	1.12847	1.09321	1.20326
Zfp318	1.73333	-1.54519	1.50487	1.147	-2.2165	-1.06013	1.76969	-1.033	-1.07514	1.5447	1.94692	1.10656	1.41966	-1.65304
Zfp687	-1.81527	1.01561	1.06096	-1.00626	-1.085	-1.10378	0.691237	1.0954	1.04007	0.860006	1.10304	1.06542	-1.02389	-1.04125
Zfp644	1.31197	-1.1295	-1.13565	-1.04492	1.5056	1.10083	3.77404	-1.00665	-1.06227	1.68817	1.99391	-1.06336	1.80853	-1.07518
Zkscan6	-1.19731	-1.17399	1.01694	1.01621	-1.37939	-1.16472	0.842168	#N/A	-1.4263	0.868437	1.43151	1.0701	1.09363	1.11474
Zfp296	-3.97422	1.05414	-1.13091	-1.22637	1.04152	-1.04686	2.21464	1.16826	1.05442	0.899197	0.685346	1.00994	-1.04997	1.0226
Cpxcr1	-1.16163	1.1039	-1.08103	-1.01197	1.04975	1.0893	#N/A	#N/A	-1.01319	#N/A	#N/A	1.03694	1.04039	-2.00725
Zfp462	2.00888	-5.32454	-2.24565	-2.59111	1.89812	-1.27687	0.997488	-1.19953	1.056	1.14437	2.7527	-1.46168	1.28889	1.36488
D630045J12Rik	-1.00635	-1.10015	1.04248	1.04534	1.07674	1.10028	2.80952	-19.1562	-2.4666	0.597973	5.17536	1.01325	1.07049	-1.42585
Zfp748	1.10517	-1.16253	-1.32834	1.02888	-1.04833	-1.0088	1.16698	1.14624	-1.22806	1.20352	1.07459	-1.11715	1.46882	1.38578
Zfp872	-1.01933	1.06556	-1.04317	1.03715	1.0342	1.04483	#N/A	#N/A	1.00124	#N/A	#N/A	-1.07042	-1.03075	-1.03368
Zfp786	-1.06689	1.0443	-1.03792	-1.0533	1.01084	-1.0235	0.47907	1.65932	-1.00126	0.535529	1.24784	-1.05221	-1.01081	1.00038
Zfp592	-1.18295	1.00497	1.09345	1.12417	-1.12254	1.11601	0.971024	1.50654	-1.16771	1.333	0.887395	-1.09958	-1.03879	1.35804
Zfp407	-1.21494	-1.18327	-1.66967	-1.11344	1.24698	1.14052	1.2731	1.20345	-1.17982	0.983916	1.39324	-1.34689	1.62777	1.54768
L3mbtl1	-1.15928	-1.01208	1.0189	-1.02372	1.02633	1.08528	#N/A	#N/A	-1.03515	#N/A	#N/A	-1.07108	-1.06809	1.08691
Zfp703	-1.0257	1.00619	1.03025	1.0427	-1.05169	1.01155	2.13666	#N/A	-1.0751	1.01554	2.56442	-1.07893	-1.10225	1.05332
Zkscan16	-1.25985	1.07156	-1.04849	-1.0051	1.06382	1.05122	#N/A	#N/A	1.04112	#N/A	1.30095	-1.07718	-1.01649	-1.02449
Zfp346	1.15252	-1.27733	-1.14404	1.11428	1.36712	1.08377	1.32991	1.50851	-1.20017	1.1564	1.12321	-1.10628	-1.16446	1.02356
Yy2	1.63845	-1.27514	-1.05246	-1.21182	-1.56614	-1.2956	#N/A	#N/A	-1.41733	#N/A	#N/A	-1.29167	1.12974	1.47794
Rhox8	-1.02155	1.0121	-1.02593	-1.00164	1.02058	-1.02327	#N/A	#N/A	-1.07311	#N/A	#N/A	1.00415	-1.03254	-1.2562
Zfp622	-1.14849	-1.05109	-1.00905	1.07153	-1.53576	-1.05698	3.85632	-1.08969	1.10327	0.478944	1.21009	1.05074	-1.25898	1.43776
Zfp207	1.03843	-1.25809	-1.0528	-1.16382	1.31476	-1.14255	1.30311	-1.05382	-1.31655	0.392071	1.7697	-1.01847	-1.16105	1.02911
Zfp146	1.21719	-1.33701	-1.24998	-1.04833	-1.18329	-1.08625	#N/A	1.29052	-1.32175	#N/A	1.12514	-1.25339	1.21227	1.48913
Zfp658	-1.01915	-1.02293	-1.08224	1.07201	-1.52791	-1.01102	#N/A	#N/A	-1.05624	#N/A	1.40592	1.07951	1.03531	1.14046
Zfp513	-1.28446	1.08654	-1.00251	1.06412	-1.00824	-1.01648	0.621031	1.60564	-1.1693	0.830921	1.12136	-1.22975	1.06349	1.0738
Zfp579	-1.04883	-1.12954	-1.04104	1.12072	1.00254	-1.05305	0.686011	-1.17577	-1.20333	0.864585	1.74091	-1.09941	1.00955	1.02734
Zfp708	1.0899	-1.23617	1.00405	1.01539	-1.16797	-1.06707	0.807843	-1.0454	-1.21213	2.4451	1.41449	-1.05739	-1.01303	1.0578
Zfp668	-1.37805	1.05311	1.01067	1.05378	-1.0359	-1.04164	1.47985	1.22717	-1.02447	1.03144	1.13478	-1.09891	-1.15186	1.08187
Zfp9	1.10105	-1.25712	-1.20703	-1.0195	1.09013	-1.08434	0.665819	-1.53166	-1.62541	1.88079	0.738792	-1.03484	1.29988	-1.0213
Zfp474	1.02	-1.01899	-1.05338	-1.0527	1.00483	-1.03268	0.842167	1.15847	-1.04224	0.688825	0.942303	-1.05579	1.01411	-1.79874
Zfp451	1.73475	-1.29561	-1.34474	1.12025	-1.16828	1.01395	1.61231	-1.05842	-1.35941	1.10743	1.90671	1.12861	1.10741	-2.25293
Zfp575	-1.12026	1.03489	-1.03669	1.01977	-1.00361	-1.01354	0.866953	#N/A	-1.02812	1.46377	1.24686	-1.02709	-1.05086	1.01046
Zfp446	-1.10374	-1.00703	1.05867	-1.03186	-1.1062	-1.01824	1.11942	-1.07496	-1.04718	1.52116	1.44092	1.01473	-1.03481	-1.01994
Arid3c	-1.02672	-1.02662	-1.10379	-1.03448	1.01476	1.01454	#N/A	#N/A	-1.03106	#N/A	#N/A	1.00092	-1.02319	-1.05378
Zfp628	-1.07172	-1.03501	-1.01898	-1.02162	-1.08654	-1.09053	0.868746	1.2591	-1.00492	0.617102	1.4854	-1.08837	1.02548	1.02287
Trp73	-1.00244	1.02001	-1.04104	-1.0136	1.0054	1.05781	1.70242	-1.65106	-1.12642	0.688593	3.89497	-1.09421	-1.0283	-1.08006
Zfp384	1.39067	-1.10892	-1.10721	-1.07306	-1.00277	-1.12928	0.929914	1.36706	-1.17373	0.908044	1.00169	-1.36695	-1.24672	1.08576
Zfp108	1.07789	-1.32	-1.19487	-1.00315	-1.00375	-1.02237	0.151967	1.87382	-1.06331	0.618785	1.00099	-1.13824	-1.01759	1.04218
Zfp612	1.09528	-1.09549	-1.03467	1.06388	1.06106	-1.00312	1.87952	1.46218	-1.08798	1.13455	3.86148	-1.10671	-1.15757	-1.34674
Zfp940	1.18119	-1.29419	-1.09435	1.10888	-1.20095	-1.10663	#N/A	#N/A	-1.20888	#N/A	1.13712	-1.16716	-1.08102	1.16794
Zfy2	-1.11808	1.09637	-1.07369	-1.03856	-1.0475	1.05185	1.54286	1.2464	-1.07723	0.446281	0.849858	-1.17055	1.04027	-1.45641
Zfp414	-2.40701	1.04374	-1.17929	1.52867	-1.73355	1.0513	0.746941	1.73529	-1.29672	1.10118	1.61776	1.03218	-1.55058	1.20053
Zfp53	-1.33345	-1.04262	-1.4855	-1.05934	-1.14279	-1.1408	1.21789	-1.77679	-1.18053	1.215	1.00089	-1.28076	1.03604	1.49953
Zfp711	1.59064	-1.15017	-1.30766	-1.83181	1.91549	1.79932	12.0449	-2.61201	-1.63602	0.437995	1.54572	-1.46217	-1.46937	-1.50001
Zfp28	1.19059	-1.43725	-1.04975	-1.01954	-1.02355	-1.13111	0.597753	1.06676	-1.35866	0.990074	1.02492	-1.11989	1.10001	-1.35969
Zfp142	1.10014	-1.22953	-1.44237	1.06599	1.10803	1.1072	1.44025	1.73749	-1.28648	1.59028	1.46899	-1.34498	-1.32592	-1.09575
Zfp113	1.42198	-1.94804	-1.06207	1.02232	-1.00104	-1.01935	0.993592	1.00491	-2.0359	3.24303	1.26978	1.47954	-1.31901	-1.05688
Zfp780b	-1.08444	-1.63601	-1.45656	1.24197	-1.27302	1.07232	#N/A	1.82188	-1.58447	#N/A	#N/A	-1.13215	1.05509	1.03607
Zfp800	-1.11357	-1.02271	-1.03488	-1.1187	-1.08104	-1.19093	#N/A	#N/A	-1.10528	#N/A	0.951566	-1.03917	-1.13334	1.32296
Nkx2-9	-1.02722	-1.11444	-1.01236	-1.05053	1.04122	1.00138	0.914573	1.02671	-1.01577	0.528302	1.01828	-1.00223	-1.07405	-1.06878
Zfp750	-1.05467	-1.07389	-1.03679	1.00442	-1.04867	-1.06659	0.252969	-4.71627	-1.03983	2.59756	0.947379	-1.02766	-1.10704	1.01733
Zfp709	1.09441	-1.89216	-1.1186	1.02657	-1.4542	-1.20444	1.15647	-1.01451	-1.7114	1.29696	1.32173	-1.29592	-1.18574	1.11207
Zfp184	-1.14293	-1.08477	-1.07922	1.03793	1.05663	1.00969	5.14966	2.18915	-1.00026	2.94553	1.70606	-1.02475	-1.01053	-1.16586
Zfp558	1.12164	-1.03742	-1.04822	1.25559	-1.56141	1.19291	0.646341	1.18995	-1.14623	0.582418	2.89463	1.07572	1.13866	-5.16517
Zfp324	-1.04722	-1.13827	-1.12829	1.08572	-1.10644	-1.00943	1.42996	-1.40138	-1.23332	2.23019	0.735666	-1.09073	1.01307	-1.07161
Zfp608	-1.50498	-2.07145	-1.57931	-1.5128	1.03601	-1.30347	1.012	-2.59386	-3.30886	0.464463	0.992438	-1.62937	1.03516	1.06917
Tal2	-1.2121	-1.42418	-1.09517	1.04051	1.06284	1.10349	0.828756	2.56129	-1.16991	4.34746	0.945432	-1.03192	-1.00042	-1.09729
Zfp688	1.02143	-1.14561	-1.04765	-1.03978	-1.17132	-1.20351	2.271	-1.37865	-1.20214	5.2448	1.27869	-1.13147	-1.207	-1.10026
Zfp87	1.0667	-1.15555	-1.30279	1.25696	-1.05364	-1.34829	1.02331	1.85215	-1.27481	3.79793	1.35545	-1.30323	-1.37619	-1.19038
Zfp821	1.0352	-1.2225	-1.35022	-1.14585	-1.13664	1.14785	#N/A	#N/A	-1.53878	#N/A	2.29299	-1.20767	-1.04861	-1.3487
Zfp385a	-1.69848	1.01186	-1.06072	-1.01391	-2.52316	-1.04769	#N/A	#N/A	-1.00932	#N/A	1.66942	-1.1955	-1.16758	-1.18414
Zfp202	-1.1292	-1.00724	-1.14332	1.06346	-1.22841	1.13288	1.51611	1.86867	-1.08549	1.09137	0.741074	-1.09662	-1.13631	-1.2377
Zfp467	-1.04562	-1.3735	-1.21421	-1.25817	-1.60445	-1.45584	0.251337	-2.31795	-1.18086	0.677858	0.71842	-1.2462	-1.2	-1.01029
Zfp280c	-1.46059	-1.97113	1.07066	-1.16125	-1.31056	-1.41504	#N/A	#N/A	-2.22453	#N/A	1.26563	-1.41286	-1.46733	-1.2908
Zfp69	2.16759	-2.54853	-2.50408	1.41953	-1.46265	-2.58254	0.361633	1.11376	-2.74788	1.73233	0.525856	-3.33823	1.27045	-1.38682
Zfp710	-1.86852	-1.18841	-1.30521	-1.38237	-3.5433	-2.46019	0.485498	-3.69888	-1.41813	3.81754	1.17342	-1.25828	-1.44825	1.08435
Zfp827	1.12059	-1.87106	-4.86365	-2.40762	1.20455	-1.05399	#N/A	#N/A	-1.0554	#N/A	1.37923	-3.02095	-1.38946	-2.0048
Hsfy2	-1.15929	1.05462	-1.05556	-1.04872	-1.01443	-1.05294	0.223158	-1.00429	-1.00323	0.394052	1.02322	-1.07708	-1.0398	-7.54573
Trp53	-1.84758	-1.26471	-1.6079	-1.21945	-2.17853	-1.18519	9.75758	-1.34428	-1.37013	1.89412	1.06916	-1.32694	-2.70087	-1.17218
Zfp706	-2.34503	-1.74462	-1.69915	1.28699	-2.1966	-1.37002	1.56691	-1.04129	-1.49765	0.775529	1.06425	-1.26919	1.44372	-5.17984
Zfp217	-3.19045	-1.14367	-1.6293	-1.41172	-3.00179	-2.03786	0.261553	-2.08838	-1.35644	0.501064	0.621817	-1.34754	-1.27664	-1.9225
Mbd3l1	-1.06994	1.1008	-1.0119	-1.01569	1.13383	-1.01769	2.12094	1.23233	1.06677	2.21698	0.93524	-1.00741	1.01758	-16.4585
