# Supplementary material for: Identification of a combination of transcription factors that synergistically increases endothelial cell barrier resistance
Source: Sci Rep. 2020 Mar 3;10:3886. doi: 10.1038/s41598-020-60688-x (PMC7054428; doi:10.1038/s41598-020-60688-x)
Supplement: Supplementary file 5 — Supplementary Table 4. [file 41598_2020_60688_MOESM5_ESM.xlsx]

## Sheet: Sheet1
Supplementary Table 4.
Gene name	Expression evidence	Literature evidence
EGR1		Petrovic et al. 2010
ERG	+	Yuan et al. 2011, Yuan et al. 2012, Birdsey et al. 2015
FOXC1	+	Mishra et al. 2016
FOXF2	+	Reyahi et al. 2015, Hupe et al. 2017
FOXQ1	+	Hupe et al. 2017
KLF11		Fan et al. 2012
KLF12	+
KLF2		Sangwung et al. 2017, Cowan et al. 2010.
TCF3		Lim et al. 2017
ZIC3	+	Hupe et al. 2017
SOX7		Costa et al. 2012, Zhou et al. 2015
SOX18	+	Fontijn et al. 2008, Matsui et al. 2006, Zhou et al. 2015
LEF1	+	Hupe et al. 2017, Liebner et al. 2008
TAL1		Deleuze et al. 2007
LMO2		Deleuze et al. 2007
ZNF148 (ZFP148)		Essien et al. 2017
ETS1		Jiang et al. 2015
