# Supplementary material for: Identification of a combination of transcription factors that synergistically increases endothelial cell barrier resistance
Source: Sci Rep. 2020 Mar 3;10:3886. doi: 10.1038/s41598-020-60688-x (PMC7054428; doi:10.1038/s41598-020-60688-x)
Supplement: Supplementary file 6 — Supplementary Table 5. [file 41598_2020_60688_MOESM6_ESM.xlsx]

## Sheet: Sheet1
GeneName	empty(AOGG-59)	empty(AOGG-60)	empty(AOGG-61)	TAL1(AOGG-98)	TAL1(AOGG-99)	TAL1(AOGG-100)	FOXC1(AOGG-92)	FOXC1(AOGG-93)	FOXC1(AOGG-94)	KLF11(AOGG-89)	KLF11(AOGG-90)	KLF11(AOGG-91)	FOXF2(AOGG-86)	FOXF2(AOGG-87)	FOXF2(AOGG-88)	SOX18(AOGG-83)	SOX18(AOGG-84)	SOX18(AOGG-85)	LMO2(AOGG-80)	LMO2(AOGG-81)	LMO2(AOGG-82)	LEF1(AOGG-73)	LEF1(AOGG-74)	LEF1(AOGG-75)	SOX7(AOGG-70)	SOX7(AOGG-71)	SOX7(AOGG-72)	ETS1(AOGG-67)	ETS1(AOGG-68)	ETS1(AOGG-69)
DDX11L1	0	0	0	0	0	0	0	0	0	0	0	0	0	0	0	0	0	0	0	0	0	0	0	0	0	0	0	0	0	0
WASH7P	0.0243132	0.024063	0	0.0242764	0.0845384	0	0.04803	0.057368	0.0398511	0	0	0	0.0272392	0	0.0507968	0.102585	0.0245737	0.0266061	0	0.0527887	0.0710766	0	0	0	0	0.0384922	0	0.0750906	0	0
MIR6859-3	0	0	0	0	0	0	0	0	0	0	0	0	0	0	0	0	0	0	0	0	0	0	0	0	0	0	0	0	0	0
MIR6859-2	0	0	0	0	0	0	0	0	0	0	0	0	0	0	0	0	0	0	0	0	0	0	0	0	0	0	0	0	0	0
MIR6859-4	0	0	0	0	0	0	0	0	0	0	0	0	0	0	0	0	0	0	0	0	0	0	0	0	0	0	0	0	0	0
MIR6859-1	0	0	0	0	0	0	0	0	0	0	0	0	0	0	0	0	0	0	0	0	0	0	0	0	0	0	0	0	0	0
MIR1302-11	0	0	0	0	0	0	0	0	0	0	0	0	0	0	0	0	0	0	0	0	0	0	0	0	0	0	0	0	0	0
MIR1302-9	0	0	0	0	0	0	0	0	0	0	0	0	0	0	0	0	0	0	0	0	0	0	0	0	0	0	0	0	0	0
MIR1302-2	0	0	0	0	0	0	0	0	0	0	0	0	0	0	0	0	0	0	0	0	0	0	0	0	0	0	0	0	0	0
MIR1302-10	0	0	0	0	0	0	0	0	0	0	0	0	0	0	0	0	0	0	0	0	0	0	0	0	0	0	0	0	0	0
FAM138A	0	0	0	0	0	0	0	0	0	0	0	0	0	0	0	0	0	0	0	0	0	0	0	0	0	0	0	0	0	0
FAM138F	0	0	0	0	0	0	0	0	0	0	0	0	0	0	0	0	0	0	0	0	0	0	0	0	0	0	0	0	0	0
OR4F5	0	0	0	0	0	0	0	0	0	0	0	0	0	0	0	0	0	0	0	0	0	0	0	0	0	0	0	0	0	0
LOC729737	1.07643	0.894274	0.886404	0.902205	0.846913	0.916189	0.783839	0.852807	0.862855	1.43846	1.25746	1.70704	0.669007	0.886284	1.0424	1.37912	1.27062	1.57346	0.602319	0.921207	0.880494	0.777367	0.693087	0.599075	0.907284	0.939166	0.855675	0.873597	0.64577	0.865074
LOC100133331	0.234863	0.209201	0.236572	0.190956	0.213879	0.153267	0.185585	0.197917	0.203477	0.162191	0.173214	0.180058	0.0751792	0.183825	0.154217	0.21518	0.162774	0.201938	0.102125	0.211258	0.205978	0.18649	0.160169	0.144593	0.210132	0.146076	0.119312	0.200339	0.208586	0.225338
LOC100132287	0	0	0	0	0	0	0	0	0	0	0	0	0	0	0	0	0	0	0	0	0	0	0	0	0	0	0	0	0	0
LOC100132062	0	0	0	0	0	0	0	0	0	0	0	0	0	0	0	0	0	0	0	0	0	0	0	0	0	0	0	0	0	0
OR4F3	0	0	0	0	0	0	0	0	0	0	0	0	0	0	0	0	0	0	0	0	0	0	0	0	0	0	0	0	0	0
OR4F29	0	0	0	0	0	0	0	0	0	0	0	0	0	0	0	0	0	0	0	0	0	0	0	0	0	0	0	0	0	0
OR4F16	0	0	0	0	0	0	0	0	0	0	0	0	0	0	0	0	0	0	0	0	0	0	0	0	0	0	0	0	0	0
LOC101928626	0	0	0	0	0	0	0	0	0	0	0	0	0	0	0	0	0	0	0	0	0	0	0	0	0	0	0	0	0	0
MIR6723	0	0	0	0	0	0	0	0	0	0	0	0	0	0	0	0	0	0	0	0	0	0	0	0	0	0	0	0	0	0
LOC100288069	1.34897	0.776212	1.08588	1.06501	0.654479	1.09365	0.898609	0.888263	0.694167	0.967982	1.05272	1.3034	0.0702934	0.834115	0.983146	1.42955	1.42684	1.54484	1.13171	1.05575	0.764251	1.36009	1.07436	0.79731	1.22797	1.53966	1.25503	0.775115	1.1239	1.10528
FAM87B	0	0.0218968	0	0.022091	0	0.0265963	0	0	0.0181318	0	0.0190366	0	0	0.035652	0.023112	0	0.0223616	0	0	0	0.0215594	0	0	0	0	0	0	0	0	0
LINC00115	0.653152	0.646431	0.669866	0.652163	0.49206	0.824426	0.32257	0.462342	0.535281	0.604603	0.280996	0.48055	0.292702	0.236813	0.409383	0.523613	0.429098	0.679011	0.294528	0.673607	0.668293	0.326736	0.474478	0.505218	0.830909	0.594583	0.326621	0.403448	0.275291	0.64721
LINC01128	0.796569	1.43382	0.877866	1.09304	1.06361	1.27676	0.786798	0.780393	0.698628	0.613268	0.549116	0.516111	0.908089	1.2761	1.19709	0.888399	1.2618	0.866593	0.997776	0.844524	0.86701	0.947652	0.908843	1.03464	0.834208	0.907115	0.82308	0.685781	0.755903	0.733418
FAM41C	0	0	0.0323203	0	0	0	0	0	0	0	0	0	0.0282451	0	0	0	0	0	0.0568425	0.027369	0	0	0	0.0278585	0	0	0	0	0	0
LOC100130417	0.0571183	0.53704	0	0	0	0	0.0282088	0	0.0234052	0.323111	0.417744	0.444962	0.0959883	0.0230104	0.0298339	0.0964001	0.0577303	0.0312525	0.0321957	0.0620074	0.0278297	0	0	0	0	0	0	0	0.120371	0.125775
SAMD11	0.101042	0.900017	0	0.0840739	0.136627	0.020244	0.0998023	0.0993384	0.0828072	0.398373	0.463677	0.481026	0.0754677	0.0949788	0.105552	0.0852654	0.119145	0	0.094923	0.0365635	0.0328203	0.0561618	0.0174764	0.0558261	0.0823977	0.0533224	0.018714	0.138695	0.159702	0.0556235
NOC2L	23.932	26.407	24.123	27.7609	27.3638	24.9099	30.4812	26.8389	30.0114	33.462	28.9582	31.8703	29.1526	24.5299	24.0053	25.847	26.983	27.601	19.4812	24.6965	26.2695	21.9254	25.5694	24.4932	24.1559	25.2551	20.6033	22.1708	26.5283	26.011
KLHL17	7.14598	6.00991	6.08587	7.3864	7.97125	5.12193	8.28442	7.22342	10.0081	8.05717	6.92803	7.31793	9.47184	7.16321	7.92054	11.197	9.08753	10.0594	3.15806	6.95639	8.2548	4.6246	6.59774	5.89448	8.76575	7.70159	4.99579	6.70048	6.89342	6.61185
PLEKHN1	0.0882801	0.541704	0.113174	0.123405	0.0204637	0.0212247	0.156955	0.208301	0.260455	0.544788	0.319028	0.733567	0.118685	0.213385	0.110665	0.238389	0.142762	0.212532	0.0796168	0.115004	0.172051	0.157019	0.109938	0.0390202	0.138222	0.0838579	0.235446	0.145414	0.130229	0.155515
PERM1	0.0124522	0	0.0319273	0.0124334	0	0	0.0122995	0	0	0.0128074	0	0.0215567	0	0	0.013008	0.021016	0.037757	0.0817595	0	0	0.0121342	0.0138426	0	0.0137599	0.024371	0	0	0	0.013121	0.01371
HES4	13.8956	10.4372	9.86128	18.2103	17.687	9.39608	7.43444	9.90445	9.38824	5.40199	7.40144	4.97573	45.7768	27.7896	23.1129	36.3994	21.6937	13.8936	7.50611	22.5377	21.6409	11.4474	16.781	16.7257	21.53	16.4666	9.19146	16.1361	15.8184	11.4743
ISG15	35.0022	30.5514	33.944	54.0359	44.8346	23.445	56.5795	57.7514	92.6723	39.7865	61.6787	63.1096	266.615	168.221	159.548	74.0607	67.6214	67.9138	13.5413	28.8142	38.6391	23.7626	28.014	43.2449	53.9065	65.3833	49.4462	43.0152	127.794	125.638
AGRN	63.7472	58.6583	64.6164	77.9561	58.4319	43.9275	50.4745	51.4969	80.846	25.5525	25.5607	27.3852	96.2745	92.9988	98.47	59.5863	41.7013	44.3609	28.768	68.5092	78.1377	37.6473	51.6735	57.5603	60.8733	46.7872	30.3554	61.2616	87.6547	80.5482
RNF223	0	0	0	0	0	0	0	0	0	0	0.0329833	0.0331805	0	0	0	0	0	0	0	0	0	0	0	0	0	0	0	0	0	0
C1orf159	5.09007	6.25159	4.55992	6.51114	5.02285	3.24374	3.37195	4.24458	4.33902	4.87782	5.01286	5.04283	6.87064	5.56699	5.18913	6.38262	4.1942	4.22791	1.82055	5.39261	6.13534	2.45425	4.11557	3.74972	5.06105	3.43052	2.15807	5.74525	4.95416	5.26658
LINC01342	0	0	0	0	0	0	0	0	0	0	0	0	0	0	0	0	0	0	0	0	0	0	0	0	0	0	0	0	0	0
MIR200B	0	0	0	0	0	0	0	0	0	0	0	0	0	0	0	0	0	0	0	0	0	0	0	0	0	0	0	0	0	0
MIR200A	0	0	0	0	0	0	0	0	0	0	0	0	0	0	0	0	0	0	0	0	0	0	0	0	0	0	0	0	0	0
MIR429	0	0	0	0	0	0	0	0	0	0	0	0	0	0	0	0	0	0	0	0	0	0	0	0	0	0	0	0	0	0
TTLL10	0	0	0	0	0	0	0	0	0	0	0	0	0	0	0	0	0	0	0	0	0	0.0152804	0	0	0	0	0	0	0	0
TNFRSF18	0	0.0709458	0	0	0	0	0	0	0	0	0.0308394	0	0.0803102	0	0	0	0	0	0	0	0	0.0398437	0.0743913	0	0	0	0	0	0.0377665	0.0394618
TNFRSF4	0.311667	0.501247	0.0499442	0.0777988	0.0451535	0.0936654	0.0384805	0.091924	0	0.280487	0.100563	0.168607	1.44035	1.66363	0.976735	0.29588	0.157503	0.341059	0.0439191	0.0422931	0.189817	0.0433084	0.283011	0.172198	0	0.0925172	0	0.120322	0.0410505	0.0857865
SDF4	102.335	103.751	107.646	127.971	123.201	117.481	118.665	119.664	134.201	93.3152	101.917	101.604	152.131	124.951	130.103	108.748	102.171	100.142	80.985	107.622	128.812	82.6095	94.0087	100.944	96.0875	90.339	86.4479	100.382	133.607	142.35
B3GALT6	18.7476	20.4757	19.0575	25.0564	26.6388	20.6109	20.5109	21.4272	20.187	14.0854	15.4683	14.334	29.2534	23.5079	19.9384	27	25.5034	17.4307	18.8945	23.5799	25.9095	19.1969	23.6443	22.5207	23.5317	22.5472	20.0632	21.1718	21.475	18.4532
FAM132A	1.44329	1.06113	2.2732	1.39993	1.24265	0.941862	0.529504	0.827051	0.675902	1.14515	0.745112	1.28497	1.38599	1.26255	1.37848	1.70512	1.08365	1.62453	0.464877	0.492433	1.48679	0.641777	0.727509	1.04805	1.37202	0.718139	0.641551	1.35849	1.78151	2.3609
UBE2J2	16.4487	20.2968	17.1954	18.6265	18.2665	15.7422	17.5195	17.615	19.2079	22.7083	23.4921	22.8534	28.0377	21.5004	18.3443	19.1824	16.9995	15.3926	12.3355	18.4889	19.9325	12.9488	15.4399	15.3676	16.7181	15.8007	12.6893	16.643	20.5864	18.246
SCNN1D	2.42231	3.24761	2.47346	2.22178	2.17092	1.48981	1.89182	2.27625	2.13521	3.80952	3.96246	4.13244	2.79271	2.16727	1.78013	2.55512	2.19205	1.84936	1.50826	2.73667	3.11523	1.86302	2.87919	3.09685	2.63227	2.3634	1.04856	2.98669	2.56723	3.00809
ACAP3	24.0737	22.2406	22.0906	32.4915	29.0822	22.4474	22.1962	20.0997	23.2832	31.1152	31.8189	30.3949	29.368	25.0016	24.6104	34.0546	25.9854	29.0987	14.9884	24.1966	24.7857	17.9471	20.6491	22.0754	28.0144	24.0652	17.0508	21.5915	23.6425	22.6
MIR6726	0	0	0	0	0	0	0	0	0	0	0	0	0	0	0	0	0	0	0	0	0	0	0	0	0	0	0.783534	0	1.4859	0
PUSL1	6.59025	7.62095	7.24803	8.20803	9.04527	6.50461	6.57794	8.42973	9.49429	13.0213	11.52	13.3302	12.7071	10.983	8.55115	6.79061	5.53904	4.66866	4.57495	8.73584	8.21331	5.05115	6.22728	6.01748	6.65274	5.46389	3.93157	7.67731	8.51574	7.59958
CPSF3L	39.8526	40.9483	39.4924	41.6545	45.185	36.3437	42.741	39.5861	43.4671	18.6269	19.4538	16.7946	43.6589	38.6345	39.7686	42.5209	41.7678	40.5496	30.3387	41.1326	44.813	33.9906	40.9167	38.6865	41.0001	41.428	33.2697	39.0405	39.1484	37.3754
MIR6727	0	0.654884	0	0	0	0.795435	0.653577	0	0	0	0.569342	1.71824	0	0	0	0.558379	0	0	0	0	0.644793	0	0	0.731178	0.647519	0	0	0	0	0
CPTP	9.13939	9.76353	9.52916	12.3567	10.8428	8.25178	9.31787	10.4122	12.8102	1.37168	1.45126	1.35808	17.0508	14.0953	13.3581	20.7705	15.3229	13.3279	5.06313	11.3908	12.6136	6.95493	8.52804	9.90408	13.9912	10.1533	7.80247	10.0752	8.9689	8.98282
TAS1R3	0.218496	0.199613	0.150828	0.201383	0.15584	0.161636	0.0332024	0.0594866	0.0688712	0	0	0.0145481	0.13181	0.0812513	0.14046	0.397128	0.101925	0.165532	0.0947375	0.200706	0.229293	0.0934201	0.104654	0.204296	0.279605	0.159655	0.0747098	0.155727	0.1771	0.129535
DVL1	11.6792	14.3105	10.5412	11.5734	11.3031	8.31072	9.96682	10.3428	12.754	7.4434	6.72053	6.69706	17.7979	14.044	14.2288	16.1613	11.8936	10.9778	5.55507	12.9983	13.3016	7.99599	10.1817	11.9792	13.1419	9.72253	6.6855	9.9793	9.73353	8.95583
MIR6808	0	0	0	0	0	0	0	0.860034	0	0	0	0	0	0	0	0	0	0	0	0	0	0	0	0	0	0	0	0	0	0
MXRA8	1.24346	6.30376	1.1513	0.924289	1.60133	0.946703	0.900689	1.3529	0.962449	0.795779	0.927261	0.526198	1.08353	0.92395	0.692782	0.967702	1.14507	0.529173	0.809928	1.90486	1.11746	0.798666	1.21875	1.0687	0.8653	1.06087	0.491313	1.42237	1.51406	1.20173
AURKAIP1	30.1108	39.1531	29.0834	37.7032	36.5939	26.0545	28.7414	26.6761	33.7425	41.8456	41.0725	39.7277	58.0166	37.6749	34.9802	38.6995	29.2585	26.3029	18.5999	31.874	36.2478	22.7182	27.6292	26.9746	30.6033	24.904	20.7934	30.0723	31.6488	28.2804
CCNL2	79.6237	74.5487	78.858	77.7409	76.9365	70.5705	94.5122	85.3014	88.8536	95.8931	108.616	107.851	83.1147	78.8799	81.668	67.9213	59.789	63.295	64.137	75.8561	69.9487	65.6812	67.155	65.1053	60.7858	54.1216	48.6249	79.9353	86.1588	88.7092
LOC148413	11.1954	9.71648	10.3463	9.31129	10.3235	10.3821	11.4956	11.205	11.5948	8.25011	9.33649	8.49781	11.8811	9.17887	10.0758	10.2987	9.72376	9.18168	9.56973	10.1503	10.9574	10.7222	10.648	9.13555	9.79984	9.44649	9.05054	9.77773	11.33	11.0529
MRPL20	82.6755	74.7398	86.055	95.7913	101.399	94.1663	105.772	93.1078	100.215	74.7137	80.3758	78.063	137.064	97.626	86.0592	93.6333	91.627	89.1882	71.5062	81.344	94.2866	72.2731	78.6742	84.9384	82.2826	79.2401	80.9851	85.2949	89.2794	94.5791
ANKRD65	0.0196214	0.0388389	0.0503087	0.11755	0.0682246	0.0471745	0.0581421	0.0231487	0.0160804	0.060543	0.11818	0.101903	0	0.0316183	0	0.0331156	0.0594949	0	0	0.0213009	0.0191202	0.0436245	0.0203626	0	0.0576032	0.0776604	0.0218046	0.0808001	0.0620253	0.0432064
TMEM88B	0	0	0	0	0	0	0	0	0	0	0	0	0	0	0	0	0	0	0	0	0	0	0	0	0	0	0.0971455	0	0	0
LOC102724312	0	0	0	0	0	0	0	0	0	0	0	0	0	0	0	0	0	0	0	0	0	0	0	0	0	0	0.0400298	0	0	0
VWA1	0.101548	0.383737	0.0946785	0.212006	0.128395	0.0998775	0.0911837	0.152477	0.12105	0.256363	0.182693	0.199767	0.124111	0.208264	0.135011	0.163595	0.139958	0.111124	0.104071	0.140305	0.125941	0.0615743	0.0958034	0.0714072	0.0722709	0.102307	0.0410351	0.142558	0.0583642	0.111804
ATAD3C	0	0	0	0	0	0	0	0	0	0.0114633	0	0.00964719	0	0	0	0	0	0.024393	0.0125646	0.0120994	0.0217214	0	0.0231328	0.0123158	0	0.0264677	0	0	0	0.0122711
ATAD3B	8.92728	11.8972	10.2662	11.9497	12.3958	9.18036	7.7352	8.59257	9.05474	22.6184	18.785	24.0539	12.0218	9.41475	8.34701	10.8451	8.64773	8.55046	5.2014	8.34806	10.4391	6.17061	7.96198	8.28248	8.33817	8.49409	5.83448	9.02676	8.84789	8.83633
ATAD3A	7.26283	10.3575	7.1894	8.98065	9.90951	6.40995	6.00839	6.70655	6.49211	16.8153	15.6097	16.9498	9.52736	7.65418	6.91474	8.22351	7.03092	6.27102	3.76562	8.06748	8.21209	4.92262	6.56722	6.67099	7.04728	6.18583	3.95033	7.63476	7.97577	6.79862
TMEM240	2.69535	1.2957	2.91241	3.34486	2.72231	2.08294	3.08065	2.1805	3.21873	3.00984	3.04804	2.86629	5.30608	3.53672	2.85588	4.1591	3.81392	2.9074	1.0852	2.75886	2.92668	2.22582	2.55741	3.02094	3.31585	2.62129	2.35341	1.90274	2.43437	2.33167
SSU72	37.4646	35.021	38.9312	44.9554	44.2639	44.4418	43.5258	37.5405	42.2547	42.03	38.5977	39.7714	59.2434	41.0632	41.5851	41.2806	40.802	40.0948	36.2068	37.0523	43.4876	38.6022	38.3318	37.0219	37.2435	37.0773	34.8104	40.8463	50.6065	47.3178
C1orf233	2.49125	2.97503	2.11157	4.17321	3.91351	2.07902	1.99296	1.84605	1.67045	2.41407	2.21441	1.22966	3.29852	2.78689	2.58094	3.97869	3.78732	2.47835	1.29979	2.72684	3.23014	2.243	2.90586	1.93383	3.22365	3.16179	2.17357	2.81907	2.71181	2.40284
MIB2	11.3723	12.1962	11.1696	13.8784	12.7901	8.10124	10.5909	11.8408	16.3026	18.1824	16.6812	18.4268	18.7271	15.1065	14.5701	16.9693	10.2292	12.9584	4.46338	13.7828	14.8578	6.76919	10.4281	11.5824	13.9197	10.8883	5.84406	10.2333	12.617	11.5934
MMP23B	0	0.0343286	0	0.034633	0	0	0	0	0.0568521	0	0	0.030023	0	0.0558931	0	0.0292699	0	0	0	0.0376545	0	0	0	0	0	0	0	0	0.0365482	0
MMP23A	0	0	0	0.0237003	0	0	0	0	0.0389054	0	0	0	0	0	0	0	0	0.129874	0	0	0	0	0	0	0.0464556	0	0	0	0	0
CDK11B	5.29354	4.63876	5.10737	4.69366	5.94359	5.3029	5.70518	5.69222	5.36632	5.43035	5.47992	6.0019	6.84181	5.83115	5.71703	5.42093	4.57002	5.27986	3.54326	5.82148	5.07774	4.61267	4.52071	4.60033	5.66579	4.62681	4.28935	4.95294	4.9968	5.23628
SLC35E2B	8.19207	7.69012	8.43262	8.25993	6.76978	6.86854	9.40159	8.93774	9.7	11.1333	10.7431	11.8684	6.5664	8.91033	10.0412	8.69919	7.73147	8.40023	6.66776	8.58788	9.17732	7.2601	7.72298	7.52757	8.78351	7.88458	7.53296	8.0337	9.57073	10.0077
CDK11A	3.71651	3.3866	3.2743	3.54741	3.92799	3.81821	4.60887	3.70859	5.09872	4.76552	3.91626	4.86082	5.86964	5.05229	5.02831	3.84085	3.78943	4.21034	2.27022	3.12818	3.79708	3.74928	3.53408	3.0213	3.25238	3.66772	3.54783	3.50587	3.46756	3.94768
SLC35E2	9.09477	7.49612	8.79554	8.16878	7.85623	8.53809	10.7356	9.49197	9.89773	9.73609	9.47876	9.72931	9.65439	10.0015	10.4305	8.22685	8.18543	8.7205	8.53849	8.70868	8.76483	8.87187	8.49022	7.74416	8.73268	7.95985	8.33819	9.50861	8.36587	8.33906
NADK	19.4492	19.39	19.3624	23.6167	24.3939	21.7653	26.358	27.028	24.2134	31.2777	33.7321	31.2469	23.3861	22.2387	23.4962	18.4651	17.7237	14.5119	18.5066	21.3349	24.1988	21.0212	20.8704	21.4691	19.9488	16.9909	14.9517	19.677	19.8931	19.7328
GNB1	106.084	117.24	105.046	120.001	122.501	127.251	126.862	127.602	120.654	84.0831	89.4245	79.772	153.233	153.652	154.497	134.474	142.403	133.86	116.42	116.422	112.35	117.555	114.019	111.138	121.074	123.511	130.039	121.426	119.387	113.389
CALML6	1.17194	0.618601	0.801284	2.1843	1.85634	2.11321	1.42766	1.06001	0.992458	0.843753	1.0756	1.11584	1.05038	1.00719	0.734547	1.31861	0.987078	1.28246	1.05693	0.848167	1.52267	1.43307	1.09459	1.20867	0.917466	1.206	0.998454	0.965197	1.35836	1.11826
TMEM52	0.0448957	0.0888673	0	0.179311	0.20814	0.10794	0.26607	0.1589	0.0735872	0.646466	0.424926	0.505188	0.402389	0.217038	0.140699	0.113658	0.226884	0.147389	0.0506124	0.146216	0.043749	0.0499086	0	0.198441	0.131802	0.213234	0.049891	0.0462197	0.189227	0.197721
CFAP74	0	0	0.0101882	0	0	0	0	0.0187517	0	0.0245215	0.027352	0.0619099	0	0	0.00830188	0	0.0160646	0	0	0	0	0	0	0	0.0311077	0	0	0.00818153	0	0
GABRD	0	0	0	0.0223091	0	0	0	0	0	0.206821	0.134572	0.251413	0	0.0900096	0	0	0	0	0	0	0	0	0	0	0	0	0	0	0	0
PRKCZ	0.181595	0.566829	0.268618	0.18132	0.161901	0.201507	0.44152	0.379041	0.515158	0.201142	0.204327	0.181367	0.391248	0.236352	0.204293	0.212181	0.155304	0.198721	0.0787377	0.257797	0.122508	0.155286	0.0289931	0.2161	0.232383	0.199037	0.108662	0.0431424	0.132471	0.123038
FAAP20	4.02297	4.93739	4.01393	4.98732	5.04769	3.33498	4.85462	4.81875	6.33178	0.923708	0.905068	0.740098	9.09692	6.98328	6.33592	7.46968	4.93649	4.34178	2.46871	5.0351	5.43075	3.52165	4.23239	4.47941	5.4778	3.99285	2.83	3.90096	2.8649	2.58714
SKI	13.5353	18.3934	12.8498	12.7021	11.9754	10.8081	14.6348	17.0622	16.2623	12.1463	11.7565	11.044	15.5442	20.0684	17.383	14.2202	12.1493	11.282	10.2547	16.9847	13.6449	13.8318	15.6421	13.6825	13.4519	12.349	8.24928	16.0836	14.8101	13.0935
MORN1	0.762016	0.580647	0.821283	0.659863	0.515846	0.632307	1.07905	0.811491	1.249	1.83106	1.81033	2.36983	0.528854	0.592232	0.753761	0.688563	0.531629	0.428009	0.63098	0.724752	0.933119	0.74215	0.734816	0.827133	0.712697	0.597866	0.449629	0.597044	0.561346	0.593969
LOC100129534	0.440049	0.246164	0.367916	0.439384	0.3548	0.367995	0.566937	0.451442	0.454715	0.885523	1.10297	0.844597	0.557313	0.416214	0.219852	0.306761	0.290064	0.146558	0.388238	0.436176	0.42881	0.595528	0.59566	0.549685	0.580405	0.333194	0.318921	0.531814	0.342721	0.25278
RER1	35.6662	38.3299	36.3267	39.4169	43.7789	38.0779	44.3302	41.5548	45.4798	38.6929	39.1652	40.7786	54.1318	44.5675	42.9612	39.7557	38.3592	35.8	33.4595	38.9899	39.5621	35.2124	35.4174	36.4718	36.5971	36.5142	34.6148	37.4313	36.7639	37.4989
PEX10	14.6201	15.0854	15.8981	18.0973	16.7527	14.808	15.383	17.3218	16.7914	11.4325	11.4376	9.72895	14.5209	13.9016	12.8897	17.0973	15.0283	15.9308	10.8242	16.0516	17.7427	12.1952	15.6459	17.7595	15.7681	15.6114	11.4765	13.6208	16.7819	17.2155
PLCH2	0.0251374	0.0435377	0.0241694	0.0313742	0.021851	0	0.0186218	0.0222423	0.0257512	0.0452451	0.0270363	0.0543958	0.0211219	0.00506337	0.0196945	0.0159094	0.0254067	0.020631	0	0.0204668	0.0122477	0.00698603	0.026087	0.0208328	0.00614973	0.0149239	0	0	0.0264873	0.0276763
PANK4	9.19924	9.96259	8.95304	10.6761	9.99222	7.68119	9.43527	9.07258	9.789	13.4081	12.9021	13.7297	11.6193	10.206	10.2975	9.18543	8.66498	7.64233	7.33001	9.49866	10.9355	8.13828	9.92995	8.87021	8.76652	8.75622	7.11849	8.41274	8.76284	8.7143
HES5	0	0	0	0.0328828	0.0381696	0	0	0	0	0.033872	0	0	0.0737919	0	0	0.0555814	0.0665711	0	0	0.143006	0.0320915	0.0366098	0	0	0.0322272	0.0260692	0.0365969	0.0339039	0.0347012	0.0362589
LOC115110	0.0651809	0.0829416	0.0238746	0	0.0323768	0.0223872	0.0459867	0.043942	0.0381557	0.0287314	0.0160239	0.00805986	0.0730251	0.052517	0.0778173	0.00785769	0.0188227	0.0101897	0.0104972	0.0101086	0.0181474	0.0310537	0.0193266	0.0205787	0.00911209	0.00737093	0	0.0191723	0.0196232	0.0410082
TNFRSF14	0.479118	0.838947	0.629973	0.269863	0.398682	0.221522	0.533913	0.420314	0.422859	0.290616	0.338255	0.244575	2.54625	1.24718	1.38601	0.300641	0.273168	0.241986	0.429331	0.733515	0.658421	0.450674	0.535465	0.488705	0.348636	0.116697	0.109216	0.556484	0.569572	0.622191
LOC100996583	0	0	0	0	0	0	0.0608632	0	0	0	0	0	0.138069	0	0.0643693	0	0	0	0	0	0	0.0684992	0	0.136179	0	0	0	0	0.0649281	0.0678426
FAM213B	14.6301	14.0654	13.7245	15.1265	14.3813	13.1816	13.1965	12.5791	13.0304	6.79653	7.18792	6.3567	27.0431	21.4479	22.9849	15.6331	16.5513	12.0784	13.4676	14.0968	16.8433	16.8891	16.68	17.394	16.0533	12.8145	12.939	13.9326	14.838	15.234
MMEL1	0	0	0	0	0	0	0.014639	0	0	0	0	0.0256571	0	0	0	0	0	0	0	0	0.0144423	0	0	0	0	0	0	0	0.0156167	0
TTC34	0	0	0	0	0	0	0	0	0	0	0	0	0	0	0	0	0	0	0	0	0	0	0	0	0	0	0	0	0	0
ACTRT2	0	0	0	0	0	0	0	0	0	0	0	0	0	0	0	0	0	0	0	0	0	0	0	0	0	0	0	0	0	0
LINC00982	0	0.0110622	0	0.0223207	0.0388639	0.0134364	0	0.0131866	0	0.011496	0.00961726	0.0193495	0	0	0	0.0188642	0	0	0	0.0606699	0.0435671	0.0124253	0.0347984	0.012351	0.0109378	0	0	0.0690412	0.09422	0.0615309
PRDM16	0.0345145	0.0487991	0.0379262	0.0738478	0.137153	0.0296362	0.0146105	0.0116341	0.00404084	0	0.00848498	0.0128036	0	0.00794536	0	0.0124824	0.0149505	0	0.0444679	0.165934	0.0720707	0.087699	0.112572	0.0599327	0.0482503	0.074158	0.0383548	0.14213	0.446808	0.304005
MIR4251	0	0	0	0	0	0	0	0	0	0	0	0	0	0	0	0	0	0	0	0	0	0	0	0	0	0	0	0	0	0
ARHGEF16	1.40701	1.27526	0.968339	1.67107	1.47626	0.836795	0.965511	0.821238	0.801097	1.50807	1.51648	1.49991	1.94138	1.4797	0.943773	1.28731	1.07779	0.810368	0.784736	1.14156	1.25561	0.444537	0.645545	0.572807	0.840615	0.703436	0.378546	1.41801	3.26165	2.56013
MEGF6	5.63137	5.09848	6.35214	14.0225	13.4223	7.65923	1.21069	1.3574	1.19405	1.46881	1.4974	1.13602	1.57403	1.93789	1.57638	5.19122	3.88018	2.80284	3.15466	6.68457	6.90732	3.38717	4.64408	4.32525	5.55601	4.34332	3.1097	3.61894	3.8259	3.30378
MIR551A	0	0	0	0	0.524731	0	0	0	0	0	0	0	0	0	0	0	0	0	0	0	0	0	0	0	0	0	0	0	0	0
TPRG1L	42.4961	27.7294	49.1633	51.7746	46.214	52.385	59.9516	55.7389	60.1123	24.2783	24.0768	24.0214	98.6356	69.593	72.3468	58.2778	61.2032	57.228	42.0937	36.0143	48.9054	42.0206	43.4394	44.2367	47.1352	48.5093	57.5831	35.2476	35.0309	37.9887
WRAP73	10.8601	10.7734	10.1579	11.3239	10.5919	9.43379	10.5269	9.73626	10.1865	16.9761	18.1006	17.2009	12.2805	10.6878	10.4722	11.6852	11.0021	8.69852	9.3035	11.5424	11.0761	8.89272	10.7975	9.76267	11.0982	10.26	8.88958	10.2682	7.30879	5.99243
TP73	0	0	0	0.00777707	0	0	0	0.00918907	0.0127665	0.048066	0.0804213	0.0337093	0.0174524	0	0.00813651	0	0	0.0085234	0	0.0169111	0.00758992	0	0.00808309	0	0.00762201	0	0	0	0	0
TP73-AS1	6.47649	5.44046	5.95375	6.84591	6.52561	6.49595	6.55501	6.52454	6.61281	5.37969	5.67005	5.5713	5.80025	5.44366	6.22265	6.87659	6.61997	7.11644	6.53499	6.64026	6.79155	6.51819	5.96744	6.16999	6.76158	6.09194	5.84209	5.61112	5.25864	5.36998
CCDC27	0	0	0	0	0	0	0	0	0	0	0	0	0	0	0	0	0	0	0	0	0	0	0	0	0	0	0	0	0	0
SMIM1	0.300245	0.222866	0.288683	0.374738	0.347989	0.0902326	1.70523	2.30243	2.52213	0.0772021	0.064585	0.0649712	1.85008	0.907165	0.862527	1.58354	0.531058	1.6428	0.338476	0.407431	0.438864	0.333769	0.155793	0.414717	0.88144	1.0101	0.750716	0.309099	0.316369	0.247928
LRRC47	18.5489	18.4866	19.9897	20.1913	20.0301	16.8895	19.5888	18.3001	19.4212	25.1755	24.3035	23.5912	23.347	20.3891	18.0703	20.5871	20.0281	19.1429	15.7289	20.8419	21.3831	17.3519	20.379	19.0429	18.1516	17.4346	16.335	20.4671	22.0609	21.6921
CEP104	5.44119	6.07071	6.38642	5.21351	4.77808	5.42012	5.38761	5.83007	5.30525	13.693	11.9766	13.9852	4.9171	6.18701	6.48414	8.59314	8.58245	8.70922	6.08899	6.44919	5.93173	6.7965	6.59362	5.97578	6.65417	6.95372	7.29737	5.69079	4.91234	5.33083
DFFB	2.93038	3.37481	2.68093	2.47376	3.19568	2.81814	3.02601	2.7186	2.93645	4.80864	4.77919	5.2113	3.22335	2.79033	3.14467	3.49571	3.21758	3.11928	2.68786	3.09446	3.45261	3.13912	2.76462	3.09092	3.16741	3.17372	3.16762	3.29106	3.45267	3.24103
C1orf174	11.6432	12.7498	10.6239	11.1358	12.3576	12.2275	10.3529	9.89866	8.97075	16.7813	16.8598	16.6701	10.2388	11.3571	10.0323	10.2828	10.4372	7.48652	11.3504	12.1073	11.5471	10.0733	11.0649	10.7833	10.358	11.0967	10.5288	13.1294	11.1259	10.0052
LINC01134	0.242372	0.15265	0.39546	0.330007	0.229839	0.211899	0.261163	0.311939	0.451438	0.29461	0.227503	0.362368	0.419654	0.266294	0.230173	0.223123	0.311779	0.289341	0.198716	0.191359	0.450892	0.171458	0.228662	0.146086	0.194057	0.244185	0.171398	0.181469	0.301822	0.533705
LINC01346	0	0	0	0	0	0	0	0	0	0	0	0	0	0	0	0	0	0	0	0	0.0737879	0	0	0	0	0	0	0	0	0.08337
LOC284661	0	0	0	0	0	0	0	0	0	0	0	0	0	0	0	0	0	0	0	0	0	0	0	0	0	0	0	0	0	0
AJAP1	0	0	0	0	0	0	0	0	0	0.0800183	0.0334705	0	0	0	0	0	0	0	0	0	0	0	0	0	0	0	0	0	0	0
MIR4417	0	0	0	0	0	0	0	0	0	0	0	0	0	0	0	0	0	0	0	0	0	0	0	0	0	0	0	0	0	0
MIR4689	0	0	0	0	0	0	0	0	0	0	0	0	0	0	0	0	0	0	0	0	0	0	0	0.678951	0	0	0	0	0	0
NPHP4	1.58694	2.01498	1.45884	1.44541	1.28302	1.16323	1.47572	1.306	1.16733	4.39501	4.42941	5.03215	2.44573	2.23291	2.5554	1.58087	1.557	1.44011	1.19559	1.82363	1.50869	1.20478	1.39785	1.17191	1.62113	1.44617	1.05811	1.40263	1.69664	1.58529
KCNAB2	0.410829	0.487921	0.325583	0.581748	0.493473	0.386113	0.545972	0.43181	0.465243	2.29712	2.42944	2.48276	0.728064	0.643964	0.725681	0.321471	0.385033	0.326962	0.362092	0.518975	0.487682	0.348753	0.410845	0.371431	0.445886	0.413901	0.257323	0.530603	0.850041	0.847079
CHD5	0.111275	0.0616728	0.0970043	0.173326	0.0980172	0.128415	0.0703425	0.0525117	0.0729551	0.444062	0.344681	0.585608	0.0498666	0.0681383	0.0697451	0.0901451	0.0944727	0.136381	0.0702487	0.159456	0.13012	0.153388	0.0692872	0.12296	0.117603	0.140935	0.133549	0.0595695	0.117251	0.107812
RPL22	49.3842	46.8548	46.1734	42.842	49.4908	46.347	46.8632	45.899	42.5008	44.0883	47.7988	43.2101	45.8057	39.0083	35.1034	30.7939	32.0455	26.7499	52.8121	46.4004	40.1828	49.5323	48.8093	47.595	41.2207	42.1456	41.7896	49.8	44.9938	45.2874
LOC102724450	0.682699	0.450449	0.729343	0.795277	0.131877	0.136781	0.561938	0.402715	0.466247	1.17029	0.293708	0.295464	0.254953	0.366706	0.475448	0.38407	0.230005	0.124514	0.769629	1.35875	0.554385	0.505952	0.472326	0.251463	1.2248	0.540418	0.632217	0.234277	0.359681	1.0022
RNF207	2.10122	2.24039	1.7912	1.10309	1.26789	1.38014	1.1554	0.856136	1.23382	1.72669	1.21152	1.55627	2.24488	1.64935	2.40998	1.25217	1.14945	0.805969	1.77048	1.92833	2.02644	1.8181	1.88835	2.02266	2.08801	1.47468	1.37212	2.10743	1.32387	1.59795
ICMT	19.0441	20.7223	20.3262	18.8369	18.8941	21.7551	17.8047	19.0744	19.9411	32.0085	30.9662	32.2879	18.704	19.9286	21.7604	20.0883	20.9184	21.2311	19.9384	19.0548	20.2028	19.6413	19.6152	19.8792	18.9683	19.0207	21.5899	18.2447	18.5138	20.7906
LINC00337	0.236031	0.233602	0.134484	0.0523719	0.121584	0.126106	0.12952	0.309403	0.0644786	0.161842	0.0225654	0.0908012	0.0293818	0.0633909	0.0547924	0.309832	0.609653	0.459182	0.11826	0.0854114	0.0766674	0.0583078	0.108865	0.0869389	0.179647	0.18684	0.378867	0.0539981	0	0.0288745
HES3	0	0	0	0	0	0	0	0	0	0	0	0	0	0	0	0	0	0	0	0	0	0	0	0	0	0	0	0	0	0
GPR153	1.01151	0.875959	0.959046	2.07255	1.24563	1.40594	1.67557	1.14362	1.80473	0.888637	0.80687	0.711373	3.55316	2.10537	2.67465	1.22701	0.873252	1.25679	0.867106	0.846442	1.16022	2.26061	1.97915	1.87452	2.18589	1.18437	1.25285	1.3776	1.54323	1.69371
ACOT7	23.0263	20.9719	23.3801	36.0781	31.6124	33.394	28.7722	28.2278	31.2498	32.0527	29.6646	30.8238	50.4048	34.5377	34.2663	36.2339	32.6987	40.7027	17.0485	20.5216	26.8065	19.8935	20.1968	21.9828	25.669	23.5004	22.3273	27.5976	37.6748	40.9517
HES2	1.40338	0.689473	1.69557	2.74203	1.84888	2.94927	0.837683	0.46454	0.810876	9.37695	7.84449	10.1636	1.07457	0.715851	1.27617	0.323755	0.234702	0.232016	1.8211	1.3043	2.19396	0.549955	0.366718	0.334694	0.414959	0.255747	0.359028	1.88131	1.53194	1.6007
ESPN	0.0243614	0.0120554	0.0156155	0.0121623	0.0141177	0.0292853	0	0.0574818	0.0299476	0.0501125	0.0524033	0.06326	0.0272932	0	0.0381731	0	0	0	0	0.0264467	0.0237392	0	0	0.0134598	0.0119198	0	0	0.0250798	0.0513393	0.013411
MIR4252	0	0	0	0	0	0	0	0	0	0	0	0	0	0	0	0	0	0	0	0	0	0	0	0	0	0	0	0	0	0
TNFRSF25	15.221	14.4191	14.1233	16.4102	15.9998	13.1083	8.8607	6.04767	8.42052	11.2847	9.67256	11.1705	11.5365	9.6371	11.0387	25.7459	20.1789	22.6843	12.4955	16.1822	15.8181	15.6709	16.2393	17.1921	24.9056	21.7662	20.7872	17.3133	11.0161	12.3027
PLEKHG5	18.5138	16.1012	16.5342	20.3408	17.0848	15.8145	11.4638	9.8336	12.6449	14.9399	13.0723	14.3301	9.69991	12.5183	13.6453	34.4848	25.3822	33.1018	13.8683	18.1985	20.6133	17.8778	17.1438	18.9124	31.9386	25.4041	23.2362	16.165	13.4614	15.1161
NOL9	2.60162	2.91732	3.03951	2.25218	2.91878	2.69609	2.76592	2.76692	2.49973	2.99877	2.81744	3.3002	2.46243	2.52984	1.98141	2.55771	2.63598	2.60154	2.97624	2.8104	2.75372	3.15568	3.09225	2.82526	2.53962	2.87608	2.73443	3.43039	3.14646	3.10427
TAS1R1	0.0307764	0	0	0.0153649	0	0	0.0303989	0	0	0	0.0132405	0.0133197	0.0172401	0	0	0.0129856	0	0	0	0	0	0	0	0	0	0	0	0	0	0
ZBTB48	9.05956	7.98819	9.00984	9.66719	9.80019	9.57061	9.85232	9.3279	10.2445	13.2146	11.9683	14.0676	9.14511	8.42011	8.20208	9.99261	10.248	9.23299	8.29431	9.13963	10.0053	10.1322	11.3391	10.1525	9.42071	10.4747	9.13201	9.85431	8.40827	8.94692
KLHL21	5.80007	6.19283	6.59316	6.11462	5.79517	4.84289	5.75715	5.96635	7.10273	10.6282	8.9568	11.0053	9.01622	7.91909	8.83473	6.98407	7.28687	7.14956	4.71338	6.18281	6.57072	5.96067	6.46394	6.51439	5.21915	4.84761	4.95313	6.07897	7.24555	7.45545
PHF13	6.26986	5.637	6.14485	5.35934	5.63693	5.17033	6.79489	5.71021	6.9248	5.4844	6.47374	5.37632	7.19509	7.2329	7.30874	7.07103	6.6687	5.39915	6.16983	4.87272	6.36096	6.82662	6.36076	6.52681	6.83512	6.37325	5.93863	7.35963	7.59446	6.94184
THAP3	4.5586	4.16794	4.35986	4.8696	6.1557	4.3492	4.78857	4.79761	4.82707	4.21232	4.1465	4.70993	7.29601	5.17707	5.65402	4.29869	4.08088	4.78264	3.4913	4.30467	5.47162	4.03799	4.59564	4.58955	4.26269	3.99804	3.07165	3.97791	4.05621	4.38169
DNAJC11	28.1204	26.0343	31.2445	34.3768	32.3953	31.2763	31.7232	29.1694	32.3047	28.2105	27.3312	27.7998	33.0703	31.202	30.317	28.3039	28.3558	32.5018	25.6348	27.7342	31.475	25.0024	29.8876	27.2055	27.2241	28.2358	27.0547	27.0538	35.0805	34.2825
LOC100505887	0	0	0	0	0	0	0	0	0	0	0	0	0	0	0	0	0	0	0	0	0	0	0	0	0	0	0	0	0	0
CAMTA1	3.23398	3.8977	3.4094	3.55754	3.86101	3.65371	7.77526	8.17186	8.10676	0.752926	0.685688	0.70984	7.22039	5.6742	5.67733	4.07792	3.89145	3.397	2.82051	3.34481	3.51257	3.06457	3.42827	3.69134	3.66344	3.66393	4.19106	3.72525	3.93491	4.51454
VAMP3	88.2633	86.3897	93.5477	81.2741	87.31	90.2287	97.5075	103.141	94.6828	33.303	32.5261	29.1581	137.959	129.091	124.805	88.1442	89.9188	95.9894	97.1052	89.7198	78.1208	97.7932	93.723	95.1394	81.677	77.9746	87.9395	93.6775	98.3471	97.8653
PER3	0.330018	0.40661	0.241759	0.316068	0.21857	0.17812	0.219531	0.166862	0.126951	0.152397	0.115901	0.0874456	0.196185	0.282179	0.232177	0.0909356	0.0884939	0.0663319	0.349262	0.343643	0.321589	0.359379	0.216674	0.253039	0.349312	0.293227	0.239502	0.242679	0.219999	0.222459
UTS2	0	0	0	0	0	0	0	0	0	0	0	0	0	0	0	0	0	0	0	0	0	0	0	0	0	0	0	0.0586469	0	0
TNFRSF9	0.129181	0.0568229	0.0460023	0.050161	0.141405	0.0862728	0.0567095	0.0508013	0.0235263	0.214061	0.123501	0.149088	0.345737	0.335377	0.179929	0.187741	0.18134	0.0549747	0.0728149	0.116865	0.0839209	0.159561	0.163852	0.150677	0.168552	0.159068	0.0558266	0.110825	0.0378106	0.0553111
PARK7	142.681	146.572	139.481	155.469	173.254	160.705	188.895	165.321	168.796	133.999	142.676	146.435	222.679	163.064	157.231	131.318	132.267	109.511	147.882	141.629	157.528	139.855	146.166	143.223	134.807	126.017	138.911	147.625	130.913	138.515
ERRFI1	29.4844	43.547	26.8555	25.5968	24.1839	27.2314	38.3822	37.493	35.0342	24.8399	22.3534	20.4882	38.4996	55.4858	56.5033	34.7635	35.4408	42.0723	26.9629	24.5172	25.4228	25.7628	24.0506	24.9556	18.9796	19.7379	20.8504	32.5756	44.0163	43.0107
LOC102724539	0	0	0	0.0867575	0	0	0	0	0	0	0	0	0	0	0.0907673	0	0	0	0	0.0943264	0.0846697	0.0965908	0	0	0	0	0	0	0	0
SLC45A1	0.187222	0.286366	0.261836	0.441856	0.216994	0.388746	0.201737	0.321279	0.237127	0.245079	0.205026	0.279914	0.305096	0.191987	0.248919	0.272892	0.326849	0.167628	0.172687	0.351064	0.364881	0.132444	0.229621	0.188075	0.366424	0.282933	0.226968	0.262832	0.645632	0.618396
RERE	13.5579	16.0837	14.2402	12.9594	10.6576	10.3146	13.5295	14.8732	15.7031	13.0834	13.6003	12.7063	10.8	16.2295	16.4255	11.2142	10.9082	12.8964	11.0655	14.3705	13.398	11.5092	12.9919	11.806	13.0702	12.6635	11.4075	13.2447	16.4864	15.8777
LOC102724552	0.0619741	0.184009	0.3178	0.0618804	0	0.149001	0.244856	0.0731153	0.20316	0.0637418	0	0	0	0.0499333	0.0647403	0.104596	0.187915	0	0.0698655	0.0672789	0.422739	0	0.128631	0.0684821	0.0606466	0.245291	0	0.0638018	0.130605	0
ENO1	267.95	302.513	261.471	345.949	350.126	339.878	244.121	191.924	209.702	377.203	306.877	386.041	336.577	255.04	259.634	209.088	202.655	260.202	293.797	267.404	286.501	284.993	270.814	268.811	230.912	220.019	218.188	282.753	305.968	276.381
MIR6728	0	0.478286	0	0	0	0	0	0	0	0	0	0.418298	1.08283	0	0	0	0	0	0	0	0	0.537218	0	0	0	0	1.07406	0	0	0
ENO1-AS1	0.38574	0.381771	0.123629	0.481446	0.33531	0.231853	0.571513	0.113771	0.39516	0	0.0829758	0.083472	0.108041	0.388494	0.402958	0.325513	0.194937	0.316589	0.434858	0.418758	0.375888	0.214405	0.400312	0.106562	0.566216	0.152674	0.42866	0.099279	0.304842	0.106175
CA6	0	0.058192	0	0	0	0	0.0290379	0	0.0240931	0.0907111	0	0	0	0.0236867	0	0.868293	1.63425	0.965131	0.0331419	0.0638299	0	0.0326811	0	0	0.632913	0.814505	3.20162	0	0	0
SLC2A7	0	0	0	0	0	0	0	0	0	0	0	0	0	0	0	0	0	0	0	0	0	0	0	0	0	0	0	0	0	0
SLC2A5	0.0150648	0.104369	0.0965646	0	0.0523812	0.0181097	0.0297601	0.0355461	0.0370385	0.0154945	0	0.0391193	0.0168778	0.0121379	0.0472117	0.038138	0.0152262	0.0329711	0.0339661	0.0163543	0.0293601	0.0334938	0.0469017	0.0665872	0	0.0477006	0.033482	0	0.0317477	0.0497592
GPR157	0.671449	0.775296	1.0999	0.670433	0.994395	0.986533	1.17905	0.572113	0.97827	0.268567	0.256772	0.290595	0.710463	0.601105	0.467613	0.629569	0.942561	1.55118	0.672842	0.445453	0.726999	0.622018	0.658102	1.27782	0.620563	0.974439	1.2436	0.384028	0.58959	1.02676
MIR34A	0.782001	0.386977	1.00252	0.390409	0.453177	0	0.386205	0.922582	0.320439	0.804305	0	1.01532	0.876111	1.8902	0.816905	0.329951	1.18557	1.7115	0.881576	0.424469	0	0	1.21731	0	0	0	0.434505	0.402531	0	0.860985
H6PD	10.94	9.99808	10.7428	10.5259	8.71963	9.57818	14.1166	14.0155	14.3308	1.79518	1.8165	1.72718	8.43387	9.70229	10.6061	11.4901	11.1789	12.6152	10.6942	10.5094	12.4246	11.477	10.9545	10.9531	12.7444	11.2877	12.4865	10.7908	12.6544	14.3235
SPSB1	1.33846	1.48856	1.68051	1.2951	0.879602	0.978663	4.22508	4.49304	3.61869	0.865718	0.664871	0.609129	3.94208	1.99006	2.34955	0.232882	0.362606	0.543594	0.917778	0.943718	1.0488	0.659587	0.801909	0.731882	0.607633	0.447834	0.429348	0.937561	2.5735	2.27883
LOC100506022	1.1467	0.768239	1.28913	1.63818	0.695194	0.911912	1.20233	1.2904	1.11326	0.961669	0.834863	0.519183	0.849878	0.696485	0.7003	0.714579	0.427934	0.463326	1.11372	1.1491	1.44404	0.88251	1.35479	0.838246	0.914973	0.628419	0.941012	1.19868	1.71018	1.68983
SLC25A33	1.79577	1.5442	1.66057	2.14578	2.28605	1.911	2.06452	2.0144	2.46087	0.787239	0.937212	0.611557	3.46307	2.9649	2.46022	1.51538	1.7555	2.02955	1.99124	2.10927	1.89333	1.47266	2.19966	1.82169	1.18114	2.35365	2.61714	2.42455	1.79914	1.65302
TMEM201	2.99795	3.83901	2.73922	2.59298	3.18512	2.31566	2.55207	2.35017	2.38688	1.96773	1.91768	1.5308	2.11394	2.53732	2.25267	2.9626	2.35229	1.87056	1.86772	3.94687	2.99185	2.40451	3.05662	2.49184	3.31975	3.35675	2.0822	3.15404	2.75715	1.81686
PIK3CD	1.89972	1.21149	1.92592	2.40479	1.95307	1.95882	1.37395	1.04091	1.55038	0.96469	0.786515	0.88754	3.15245	3.44552	4.00225	2.7501	2.41014	3.34882	1.57709	1.52733	2.26172	2.21787	1.8725	2.04652	2.39574	1.86245	2.27892	1.27655	1.05531	1.43524
PIK3CD-AS1	0	0	0	0	0	0	0	0	0	0	0	0	0	0	0	0	0	0	0	0	0	0	0	0	0	0	0	0	0	0
PIK3CD-AS2	1.25708	0.84424	0.345334	2.01725	1.82122	1.94292	5.7205	3.8136	5.1879	0.507938	0.463556	0.233164	6.43823	3.36409	4.36166	1.93218	1.45206	2.75126	1.2147	1.85207	1.83746	0.848446	1.58412	1.68675	1.53769	1.52818	2.1952	0.554636	0.520374	0.790884
CLSTN1	56.5567	52.0323	65.9424	60.3169	54.5616	66.7908	57.1311	58.898	58.7471	48.0205	48.2524	54.475	59.6748	61.2374	70.9024	54.0878	56.6802	59.0084	55.6121	55.0274	69.4676	54.8205	53.6796	59.1127	64.5989	70.1578	74.0347	55.2675	76.5997	91.5369
CTNNBIP1	41.3729	38.8295	41.5517	24.8206	27.3798	26.7752	22.4966	23.3125	17.7948	11.9343	12.3934	11.759	36.6021	36.9909	33.4686	34.2345	39.1166	22.3781	43.0957	41.1884	48.4047	47.7965	45.7525	48.3518	100.142	106.857	114.741	37.3151	37.6631	40.6503
LZIC	17.8521	17.2146	22.0632	16.5126	15.0576	18.5573	18.2672	17.3828	17.1857	18.0154	17.0175	17.3045	15.0689	16.0092	15.9346	19.0631	18.9703	22.5797	21.3314	17.024	19.6004	21.4765	18.9071	20.1996	23.1533	25.9643	27.006	16.6162	17.1036	16.8954
NMNAT1	5.62703	5.3173	6.37322	5.1104	5.0927	5.15268	6.82427	5.49561	6.01506	4.16701	3.60389	4.59109	6.52349	6.0161	6.64491	7.61403	8.31833	11.1909	5.91328	5.05693	5.86475	6.28796	6.31692	6.69373	7.67078	8.62197	10.44	6.69969	7.76469	8.66274
MIR5697	0	0	0	0	0	0.662862	0	0	0	0	0	0	0	0	0.576023	0	0.55732	0	0	0.59861	0	0	0	0.609315	0.539599	0.436491	0	0	1.16205	0
RBP7	4.46517	26.3853	4.12485	18.686	23.0601	13.577	83.2787	80.0252	54.2447	2.16119	2.71198	1.19359	0.367833	0.211626	0.13719	6.53858	11.4153	1.86828	5.32983	12.0471	6.27073	8.10256	13.6971	6.67549	161.929	202.199	125.655	3.98844	3.73629	2.89186
UBE4B	6.48918	8.51494	6.6121	5.99725	6.23224	6.39365	8.25226	8.7519	7.66241	6.96773	6.94948	7.35831	4.83582	7.12644	7.0616	5.57477	5.69359	4.83551	7.67011	7.15583	6.87238	7.76677	7.41762	6.49156	9.42862	9.11531	9.33311	6.44707	6.15159	6.25858
KIF1B	10.3121	8.94352	10.2558	10.2134	8.86745	10.7855	9.55697	10.021	9.78923	11.4984	11.6156	12.0314	6.27298	8.98365	9.85224	11.0475	12.2927	14.4848	11.5071	9.53889	9.18515	11.6904	10.3115	10.7748	13.1133	14.4	15.0376	10.1379	10.5773	10.7032
RNU6-2	0.0367293	0.0727027	0.0470866	0.146695	0.12771	0.0441531	0.145115	0.129997	0.150505	0.0377769	0.0948093	0.0635841	0.205748	0.0591865	0.0767375	0.123978	0.185615	0.160773	0	0.159493	0.143165	0.0816608	0.0762337	0.0405863	0.0359426	0.0290746	0.0816321	0.075625	0	0.0404391
PGD	107.398	77.4577	111.403	146.013	135.622	145.765	141.302	130.673	135.592	133.788	124.807	124.295	122.69	97.9018	103.083	145.977	147.921	164.538	124.274	109.345	135.517	128.258	122.697	134.083	126.299	126.888	149.622	102.545	111.599	112.775
APITD1-CORT	0	0	0	0	0	0	0	0	0	0	0	0	0	0	0	0	0	0	0	0	0	0	0	0	0	0	0	0	0	0
APITD1	0.362572	0.26913	0.406711	0.181011	0.367699	0.490337	0.358124	0.53469	0.185713	0.675904	0.526446	0.353063	0.406205	0.346902	0.284066	0.229471	0.297746	0.371967	0.281008	0.442807	0.264983	0.226719	0.164617	0.400646	0.266104	0.412574	0.503642	0.583225	0.214899	0.174647
CORT	0.0698782	0.0691591	0.0447915	0.0348862	0.121485	0.0840021	0	0.0412202	0.0572677	0.179678	0.0601255	0.060485	0.117432	0	0.109496	0.0294839	0.0353135	0.0764682	0.078776	0.0379298	0	0.0388403	0.036259	0.308865	0	0.0553149	0	0.071939	0.110446	0.153872
DFFA	11.0029	11.2284	11.1317	13.0113	11.7094	12.7544	13.3094	15.2241	14.4297	15.8929	15.7278	15.2293	12.2418	11.97	13.9172	10.6755	11.6076	9.71009	11.7037	10.9264	11.4259	11.9637	12.1552	10.9257	10.9656	10.2149	11.1143	9.57865	14.7193	13.44
PEX14	11.6793	10.8297	11.3655	14.2927	13.0965	10.9796	14.3152	14.701	14.0188	13.6661	13.9498	12.8927	18.689	14.7179	14.4867	14.3596	14.2195	14.8334	8.15663	10.7638	14.2534	10.2774	11.657	11.7459	11.9098	11.72	10.3731	11.1961	12.1418	13.2523
CASZ1	0.814546	1.48294	1.09581	0.77315	0.541969	0.592345	0.193689	0.142367	0.210155	0.87915	0.882566	1.11416	1.1041	1.20725	1.41817	0.712825	0.604751	0.715292	0.674528	0.94977	1.3278	1.34148	1.39321	1.55014	0.979151	0.620906	0.625801	0.698806	1.04902	1.22344
C1orf127	0.0311554	0	0	0	0	0.0187263	0.0153866	0.0183781	0	0.048066	0.0268071	0.0134837	0.0349048	0.0125511	0.048819	0	0	0	0	0.0169111	0	0	0	0	0	0	0	0	0.0328285	0
TARDBP	41.5414	39.8521	41.6316	37.2319	36.4325	38.8786	39.8632	40.2134	42.0188	36.8937	35.2257	37.9701	37.605	37.5052	42.3408	43.9547	43.2441	46.843	42.5767	39.406	34.1891	43.1525	38.9721	41.3054	42.3083	42.5478	44.6901	41.9684	41.3972	41.9978
MASP2	0	0	0	0	0	0	0	0	0.0134999	0.0169425	0	0	0.018455	0.0132722	0.0688315	0	0	0	0	0	0.0160519	0	0	0	0	0	0.0183055	0	0	0
SRM	24.2248	47.7504	20.3574	29.4846	32.2279	23.5163	21.6918	23.9958	20.2961	41.0745	37.9084	39.802	25.4747	25.3437	20.259	19.7012	19.328	12.0901	19.9203	30.1496	24.1658	23.0611	24.3686	20.5712	23.21	21.9576	14.6803	29.3914	28.0178	23.8817
EXOSC10	32.8705	30.7348	32.5941	31.4305	27.012	30.1451	32.542	30.4059	31.2546	39.7851	38.088	40.32	34.2152	33.2271	37.9895	30.6372	29.9035	31.1677	31.5624	29.441	31.8834	32.4862	30.9397	28.5461	30.2559	29.7216	28.7581	30.5213	31.3826	32.6747
MTOR	13.4428	13.1727	13.7577	13.8408	11.6668	14.2458	14.8117	14.2252	15.3032	14.8047	14.5696	15.3949	8.44983	11.5102	14.2848	14.1476	14.9022	18.9721	14.0431	13.3894	14.041	14.067	13.4749	13.253	14.6068	15.2652	16.3792	11.794	13.5933	12.8955
MTOR-AS1	0	0	0	0	0	0	0	0	0.0499267	0	0	0	0	0	0	0	0	0	0	0	0	0	0	0	0	0	0	0	0	0
ANGPTL7	0	0	0	0	0	0.0225778	0	0	0	0	0	0	0	0	0	0	0	0	0	0	0	0	0	0	0	0	0	0	0	0
UBIAD1	3.43704	4.38023	2.9727	4.43083	4.18823	4.16003	3.60415	3.61054	3.01935	1.44066	1.08368	1.38563	2.63744	2.87358	2.74202	5.37368	6.00789	6.83967	3.72872	3.73124	3.49836	3.44134	4.27536	3.44678	3.7896	4.76127	4.89205	3.01733	3.24953	3.09733
PTCHD2	0.0164979	0.0244922	0.0211501	0	0.0478035	0	0.00814778	0.00973188	0.0135206	0.169685	0.170344	0.228483	0.027725	0.0265851	0.0430857	0.034805	0.0416867	0.0270807	0.00929932	0.0447752	0.0321531	0.03668	0.0256817	0.0364608	0.064578	0.0130596	0.0366671	0.0169844	0.00869195	0.0181642
LOC101929181	0	0	0	0	0	0	0	0	0	0	0	0.0289942	0	0	0	0	0	0	0	0	0	0	0	0	0	0	0	0	0	0
FBXO2	0.100315	0.0992827	0	0.150245	0.0872002	0.0602954	0.198169	0.0591744	0.184976	0.876997	0.755249	0.976841	0.112387	0.0606187	0.157189	0.126978	0.050695	0.0274438	0.113088	0.108902	0.122191	0.0836369	0.0260261	0.0831369	0	0	0.0278691	0.232365	0.158553	0.331341
FBXO44	4.06077	1.62932	2.62638	5.05306	4.59344	3.51823	3.50508	2.34504	2.98816	6.4593	6.13814	6.31206	4.52214	2.643	2.99362	3.49878	2.60061	3.38951	3.71177	3.91854	4.08777	3.94483	4.12559	3.5709	4.45112	3.50406	2.84578	4.88356	3.0967	3.41025
FBXO6	1.88811	0.93434	1.45944	2.52291	1.83436	1.96933	0.987327	0.884464	0.819198	1.97052	2.03074	2.09095	2.95525	1.99108	3.01659	1.7339	1.68383	1.2154	1.87811	1.71815	2.21869	1.82113	1.95944	1.7182	2.49978	1.97816	2.99301	2.74418	3.39387	3.20993
MAD2L2	7.41664	7.88524	6.0619	11.7387	11.1861	9.1493	6.46195	6.03708	5.81278	7.09521	7.13392	6.72804	8.85347	7.95887	7.24019	8.28108	6.8087	6.23769	7.2657	7.52409	8.04777	9.18085	8.50347	8.08811	8.11349	6.64006	6.51431	10.8362	9.48713	8.87891
DRAXIN	0.121292	0.0480174	0.0932967	0.508654	0.281159	0.466583	0.215647	0.200335	0.139164	1.47206	1.02276	1.42783	0.0271777	0.0195452	0.0253411	0.081883	0.0735549	0.0530922	0.0546945	0.184343	0.165471	0.134835	0.100699	0.0804173	0.0949549	0.153621	0.0539149	0.0249737	0.0255611	0.0267085
AGTRAP	20.9338	27.17	19.2123	22.1435	22.0428	18.7828	25.7218	24.8953	22.636	38.4998	40.5634	34.7854	37.3066	27.1003	26.7122	22.032	20.8525	18.3117	19.3947	21.8867	24.0664	21.03	21.7246	23.0578	19.1701	19.417	15.907	20.9977	28.7852	28.1535
C1orf167	0.00920592	0.0820007	0	0.00919199	0	0.0110666	0.036372	0	0.00754458	0.00946849	0	0.00796843	0.0103138	0	0.00961682	0.00776855	0.00930456	0	0	0.0199878	0	0	0.00955368	0	0	0.0218619	0	0.0379096	0.0097003	0.0101357
LOC102724659	0	0.0227877	0	0	0	0	0	0	0	0	0	0	0	0	0	0	0	0	0	0	0	0	0	0	0	0	0	0	0	0
MTHFR	11.6338	12.3178	11.1125	12.6733	11.4689	12.9584	15.1155	15.5562	13.2514	2.95737	3.22455	2.44198	5.50602	7.37663	7.5658	10.4823	12.5184	10.19	12.3895	13.4328	14.6192	12.8726	13.534	12.3303	11.7672	12.0662	10.7423	10.2181	10.5535	10.5438
CLCN6	9.0948	8.76257	9.72746	9.02085	9.60659	8.85876	10.1071	10.6409	9.76923	2.85974	2.9694	2.65452	6.97297	9.51945	9.4299	9.5442	10.3042	10.439	8.74085	9.65243	10.1695	8.9041	9.96229	9.0507	9.33503	11.1718	10.6929	9.04496	9.01156	8.85194
NPPA-AS1	0.491691	0.384183	0.298583	0.284233	0.449905	0.279982	0.511221	0.580083	0.424167	0.1597	0.111333	0.313598	0.985757	0.458713	0.838041	0.698814	0.784674	0.821251	0.525126	0.477591	0.353045	0.546592	0.402841	0.629113	0.379862	0.757951	0.632673	0.399625	0.327219	0.199446
NPPA	0	0	0	0	0.0583717	0	0.0497453	0	0	0	0	0	0	0	0	0	0.0509027	0	0	0	0	0	0	0.0556518	0	0	0	0	0	0
NPPB	0.492952	1.34167	1.26392	1.16899	1.99969	1.4074	0.243453	0.726963	1.21198	0.950647	0.848303	1.06672	0.207104	0.645413	0.257477	0.571979	1.18331	2.56234	0.27786	0.869614	0.900677	0.616493	0.831307	0.817076	0.66329	1.41453	1.57493	1.14185	1.55827	2.23881
KIAA2013	11.5486	10.8869	10.5472	14.2237	13.6675	13.6081	11.3317	11.7733	11.2874	17.5976	15.2591	18.3571	14.5087	12.3123	11.5547	17.4723	16.446	17.1893	9.03435	11.1312	13.1391	10.0943	10.293	10.741	12.8965	12.8322	12.7319	12.5793	13.132	14.4092
PLOD1	103.602	110.147	106.111	145.851	135.947	158.112	91.062	91.0879	97.0694	39.1432	37.1049	44.0699	124.464	113.771	141.905	263.331	276.674	351.203	105.148	106.801	135.096	99.3161	91.9939	98.6753	151.775	153.371	192.05	117.423	132.864	152.764
MFN2	21.574	22.071	22.0813	24.6725	23.6511	24.4974	24.7156	24.0854	24.9835	28.7534	27.5833	28.9343	21.0589	21.8132	24.0836	22.3728	23.599	27.02	20.8378	22.8316	21.8564	22.0814	23.2861	21.9596	20.6349	20.9941	22.2167	21.273	25.9206	25.7881
MIIP	11.1525	10.5887	10.746	13.1148	15.334	9.81817	9.24661	9.43841	10.9992	1.67024	1.7055	1.40563	19.9594	12.6608	12.4736	19.689	16.2925	18.8422	6.73052	10.7072	11.5658	9.45098	11.8464	12.5612	13.2272	11.3614	9.6865	10.793	11.0972	10.9643
MIR6729	0	0	0	0	0	0	0	1.56129	0.542281	0	0	0	0	0	0	0	0	0	0	0	0	0	0	0	0	0	0	0	0	0
TNFRSF8	0.210033	0.173226	0.13463	0.233017	0.162288	0.140269	0	0.0688308	0	0.0360039	0.0401598	0.0302999	0.0261455	0	0.0243786	0.0984662	0.0943482	0.0638446	0.0920799	0.152007	0.113705	0.142685	0.254295	0.219195	0.0799298	0.147787	0.0518672	0.144151	0.0983609	0.0642352
MIR7846	0	0	0	0	0	0	0	0	0	0	0	0	0	0	0	0	0	0	0	0	0	0	0	0	0	0	0	0	0	0
TNFRSF1B	126.093	94.8414	127.441	153.176	142.644	123.483	44.2858	40.8698	28.7549	46.259	44.0059	33.2575	25.2797	34.2765	27.0924	62.1305	65.2241	26.7029	130.762	137.394	144.917	152.87	161.074	153.986	70.4571	58.9766	45.0904	116.51	111.937	97.1179
MIR4632	0.705083	1.39565	0	0	0	0	0	0	0	0	0	0	0	0	0.736554	0	0	0	0	0	0.687074	0	0	0	0	0	0	0	0	0
VPS13D	6.07588	5.84147	5.95744	5.24956	4.56559	5.91844	5.42695	6.2989	5.78378	9.90828	10.492	10.7734	2.83604	4.73003	5.59664	5.89996	6.02928	6.35804	6.69232	5.89322	6.18737	7.10824	6.08694	6.00734	6.27791	5.84901	6.17293	4.97912	5.77276	5.45536
SNORA59B	0	0	0	0	0	0	0	0	0	0	0	0	0	0	0	0	0	0	0	0	0	0	0	0	0	0	0	0	0	0
SNORA59A	0	0	0	0	0	0	0	0	0	0	0	0	0	0	0	0	0	0	0	0	0	0	0	0	0	0	0	0	0	0
DHRS3	3.74435	2.2729	2.4001	3.26511	4.22404	2.82072	36.9349	50.8893	39.217	5.13486	6.70125	5.55295	13.3959	8.54778	8.81385	2.06435	3.20418	1.42045	3.2362	4.39004	3.91628	3.10795	3.23816	2.28944	4.47025	6.32317	4.77124	4.08605	2.52507	1.6765
MIR6730	0	0	0	0	0	0	1.44827	1.15323	0	0.502691	0.841073	0.846102	0	0.393792	0.510566	0	0	0	0	0	0	0	0	0	0	0	0	0	0	0
AADACL4	0	0	0	0	0	0	0	0	0	0	0	0	0	0.0220023	0	0	0	0	0	0	0	0	0	0	0	0	0	0	0	0
AADACL3	0	0	0	0	0	0	0	0	0	0	0	0	0	0	0	0	0	0	0	0	0	0	0	0	0	0	0	0	0	0
C1orf158	0	0	0	0	0	0	0	0	0	0	0	0	0	0	0	0	0	0	0	0	0	0	0	0	0	0	0	0	0	0
PRAMEF12	0	0	0	0	0	0	0	0	0	0	0	0	0	0	0	0	0	0	0	0	0	0	0	0	0	0	0	0	0	0
PRAMEF1	0	0	0	0	0	0	0	0	0	0	0	0	0	0	0	0	0	0	0	0	0	0	0	0	0	0	0	0	0	0
PRAMEF11	0	0	0	0	0	0	0	0	0	0	0	0	0	0	0	0	0	0	0	0	0	0	0	0	0	0	0	0	0	0
HNRNPCL4	0	0	0	0	0	0	0	0	0	0	0	0	0	0	0	0	0	0	0	0	0	0	0	0	0	0	0	0	0	0
HNRNPCL3	0	0	0	0	0	0	0	0	0	0	0	0	0	0	0	0	0	0	0	0	0	0	0	0	0	0	0	0	0	0
HNRNPCL1	0	0	0	0	0	0	0	0	0	0	0	0	0	0	0	0	0	0	0	0	0	0	0	0	0	0	0	0	0	0
PRAMEF2	0	0	0	0	0	0	0	0	0	0	0	0	0	0	0	0	0	0	0	0	0	0	0	0	0	0	0	0	0	0
PRAMEF4	0	0	0	0	0	0	0	0	0	0	0	0	0	0	0	0	0	0	0	0	0	0	0	0	0	0	0	0	0	0
PRAMEF8	0	0	0	0	0	0	0	0	0	0	0	0	0	0	0	0	0	0	0	0	0	0	0	0	0	0	0	0	0	0
PRAMEF7	0	0	0	0	0	0	0	0	0	0	0	0	0	0	0	0	0	0	0	0	0	0	0	0	0	0	0	0	0	0
PRAMEF6	0	0	0	0	0	0	0	0	0	0	0	0	0	0	0	0	0	0	0	0	0	0	0	0	0	0	0	0	0	0
PRAMEF9	0	0	0	0	0	0	0	0	0	0	0	0	0	0	0	0	0	0	0	0	0	0	0	0	0	0	0	0	0	0
LOC101929983	0	0	0	0	0	0	0	0	0	0	0	0	0	0	0	0	0	0	0	0	0	0	0	0	0	0	0	0	0	0
LOC391003	0	0	0	0	0	0	0	0	0	0	0	0	0	0	0	0	0	0	0	0	0	0	0	0	0	0	0	0	0	0
PRAMEF22	0	0	0	0	0	0	0	0	0	0	0	0	0	0	0	0	0	0	0	0	0	0	0	0	0	0	0	0	0	0
PRAMEF25	0	0	0	0	0	0	0	0	0	0	0	0	0	0	0	0	0	0	0	0	0	0	0	0	0	0	0	0	0	0
PRAMEF26	0	0	0	0	0	0	0	0	0	0	0	0	0	0	0	0	0	0	0	0	0	0	0	0	0	0	0	0	0	0
PRAMEF5	0	0	0	0	0	0	0	0	0	0	0	0	0	0	0	0	0	0	0	0	0	0	0	0	0	0	0	0	0	0
LOC649324	0	0	0	0	0	0	0	0	0	0	0	0	0	0	0	0	0	0	0	0	0	0	0	0	0	0	0	0	0	0
LOC645354	0	0	0	0	0	0	0	0	0	0	0	0	0	0	0	0	0	0	0	0	0	0	0	0	0	0	0	0	0	0
HNRNPCL2	0	0.0368231	0	0.0371496	0.0431224	0	0	0	0.0304916	0.0765342	0.0320132	0	0	0.0299772	0	0	0	0	0	0	0	0	0.0386114	0	0.0728179	0	0	0	0	0
PRAMEF10	0	0	0	0	0	0	0	0	0	0	0	0	0	0	0	0	0	0	0	0	0	0	0	0	0	0	0	0	0	0
LOC645382	0	0	0	0	0	0	0	0	0	0	0	0	0	0	0	0	0	0	0	0	0	0	0	0	0	0	0	0	0	0
PRAMEF15	0	0	0	0	0	0	0	0	0	0	0	0	0	0	0	0	0	0	0	0	0	0	0	0	0	0	0	0	0	0
LOC400736	0	0	0	0	0	0	0	0	0	0	0	0	0	0	0	0	0	0	0	0	0	0	0	0	0	0	0	0	0	0
PRAMEF14	0	0	0	0	0	0	0	0	0	0	0	0	0	0	0	0	0	0	0	0	0	0	0	0	0	0	0	0	0	0
PRAMEF19	0	0	0	0	0	0	0	0	0	0	0	0	0	0	0	0	0	0	0	0	0	0	0	0	0	0	0	0	0	0
PRAMEF16	0	0	0	0	0	0	0	0	0	0	0	0	0	0	0	0	0	0	0	0	0	0	0	0	0	0	0	0	0	0
PRAMEF17	0	0	0	0	0	0	0	0	0	0	0	0	0	0	0	0	0	0	0	0	0	0	0	0	0	0	0	0	0	0
PRAMEF20	0	0	0	0	0	0	0	0	0	0	0	0	0	0	0	0	0	0	0	0	0	0	0	0	0	0	0	0	0	0
LRRC38	0	0.02231	0	0	0	0	0	0	0	0	0.0193958	0	0	0	0	0	0	0	0	0	0	0	0	0	0	0	0	0	0	0
PDPN	0.562883	1.04276	0.370056	0.576442	0.552024	0.399052	0.270862	0.698129	0.165596	0.267202	0.42223	0.337305	0.388076	0.627953	0.512622	0.499356	0.583502	0.142146	0.423038	0.783416	0.379735	0.465289	0.659037	0.350868	0.423712	0.856871	0.465125	0.341746	0.760399	0.349595
PRDM2	8.19089	7.68018	8.00925	8.25468	7.08494	8.92385	7.46536	7.40242	7.14676	6.67037	5.85442	6.39835	5.62666	8.25932	8.92219	11.4985	11.6718	16.915	9.08714	8.30733	7.78051	9.18529	9.00801	8.76834	9.36818	9.76305	10.8728	8.08591	7.6802	8.41533
KAZN	1.4049	3.13076	1.89523	0.724307	0.97911	0.83339	1.07929	1.31622	1.21909	1.10498	1.63151	1.16438	1.65627	2.6301	2.23018	0.34094	0.524361	0.261256	1.07656	1.44042	1.86114	1.05138	1.49132	1.19222	0.849143	1.07576	1.00509	1.25727	1.63999	1.97141
TMEM51-AS1	1.0107	0.695327	1.19299	0.966092	0.807134	1.0594	0.88873	0.632549	0.792947	1.2487	1.35748	1.50429	0.234751	0.243306	0.283266	0.0884094	0.0560594	0.0809277	0.896228	0.729242	0.966866	1.25371	1.3047	1.60034	0.307569	0.219528	0.164364	0.513906	0.629893	0.990645
TMEM51	15.778	15.3304	15.965	20.3787	20.1358	19.5216	16.8373	14.8734	15.1042	12.0772	10.8971	11.0621	20.7342	16.3978	16.4221	7.10324	6.52647	5.23659	14.4723	14.4164	17.7721	14.5275	14.978	16.9465	8.8014	8.1845	7.79508	11.5543	14.3371	15.1076
C1orf195	0	0	0	0	0	0	0	0	0	0	0	0	0	0	0	0	0	0	0	0	0	0	0	0	0	0	0	0	0	0
FHAD1	0.160548	0.117081	0.0974942	0.101245	0.0587616	0.0711047	0.5592	0.458572	0.380875	0.799565	0.828845	1.27996	0.0568009	0.0816983	0.0176541	0.0499141	0.00854046	0.0277404	0.0857328	0.110078	0.123511	0.093934	0.0701529	0.121384	0.0330756	0.0468221	0.0375604	0.0782919	0.151363	0.204674
EFHD2	15.362	16.3829	14.9072	15.8358	16.0326	12.4396	12.5393	9.87991	14.5131	15.727	12.4683	14.8206	26.2544	17.4629	16.7349	14.4939	11.2676	13.7755	9.96191	13.4149	17.0488	11.4837	12.824	14.8729	11.6749	9.83811	9.14814	12.685	13.5079	14.7015
CTRC	0	0.142049	0.061333	0	0.16635	0.230048	0.425298	0	0.156833	0	0	0.041411	0	0.0770939	0.149933	0.121117	0.0483548	0.209416	0.053934	0.103874	0.233101	0.106368	0.0992988	0.211464	0.0468173	0.0378713	0.106331	0.197012	0.151234	0.105349
CELA2A	0.0935001	0.370152	0	0	0.0541842	0	0	0	0	0.0480835	0.0402252	0.0404658	0.104752	0	0	0.0789014	0	0	0.0527029	0.203007	0	0.10394	0	0.0516593	0.0457486	0.0370069	0.0519517	0.0962575	0.0492607	0
CELA2B	0.0465981	0.138356	0	0.0930552	0.0540081	0	0	0	0	0	0	0	0	0.0750893	0	0	0	0	0	0.0505868	0.0454079	0	0.0967168	0.0514914	0.1368	0.0737732	0.0517829	0	0.147302	0.0513046
CASP9	2.6686	3.65895	2.26962	2.50859	2.86665	2.62898	4.83457	4.39232	4.54472	0.495388	0.257617	0.281693	3.71896	3.30385	3.31806	4.49289	4.35499	6.16818	2.20127	2.60026	2.15646	3.16916	3.06662	2.3303	2.80252	2.90589	3.09572	2.43907	2.56501	2.30751
DNAJC16	4.83428	4.28445	5.97865	4.34972	4.43968	5.39277	5.74616	4.99445	6.55274	4.2769	4.03031	4.42085	3.7331	4.28564	4.85747	5.51421	6.16971	7.741	4.92641	4.6699	5.07676	5.03249	5.0665	5.0024	4.89777	5.39963	5.9109	5.56732	5.99324	5.69092
AGMAT	0.04091	0.215941	0	0.13616	0.158052	0.0819646	0.0538776	0.0321763	0.0111757	0.322589	0.222935	0.29509	0.0152778	0.0439489	0.042736	0.0805525	0.068914	0.0149227	0.0768653	0.0296078	0.0398651	0.0303186	0.0424554	0.0301373	0.0800674	0.0215893	0	0.0701941	0.057476	0.15014
DDI2	3.28995	2.63664	2.71577	2.75617	1.97166	2.79738	2.93256	3.91925	3.61689	3.21872	3.12076	3.68118	0.863035	2.5861	2.73267	2.9117	3.08189	3.12604	3.11183	3.15342	2.98698	2.96152	3.33096	3.20982	2.52847	2.71862	2.58595	1.93305	3.06078	2.57974
RSC1A1	3.0622	3.23733	3.3309	3.24288	2.47365	3.37438	3.20796	3.09269	4.18264	2.74392	3.37337	4.11642	1.50744	3.2336	3.68356	2.89731	3.75154	3.45254	3.6875	3.12285	3.7526	4.25515	4.33348	3.89646	2.49717	3.03001	3.14512	2.53156	2.5911	2.8862
PLEKHM2	25.9605	24.8362	25.6697	29.5572	28.3835	25.2245	26.415	28.3747	28.4244	36.6493	40.5625	37.373	33.8542	30.963	32.7981	27.3134	27.3143	26.3991	20.6674	28.058	30.727	22.8391	24.9812	24.8932	27.0585	25.4976	21.5324	24.1587	29.1467	27.2154
SLC25A34	1.4276	1.9947	1.5072	2.01239	1.99528	1.78345	1.11978	0.825611	1.23879	1.05086	0.830946	1.42954	1.30148	1.45471	1.7545	1.8543	1.68338	1.76135	0.91514	1.24592	2.2231	1.16692	1.85918	1.33006	2.16402	1.90562	1.64866	1.75788	1.637	1.7413
TMEM82	0	0	0	0	0	0	0	0	0	0	0	0	0	0	0	0	0	0	0	0	0.0662633	0	0	0	0	0	0	0	0	0.0748683
FBLIM1	70.1863	56.0609	73.1866	76.8752	73.2218	72.4504	38.9019	35.1684	39.144	33.1805	38.5177	30.1735	59.9868	63.9252	67.1744	46.3279	45.9596	33.0574	64.7174	72.6795	87.5776	60.1172	60.2741	59.5815	56.4009	50.316	48.5937	83.1585	83.9011	90.0771
UQCRHL	2.31839	1.34507	2.25473	2.95346	3.42831	2.78698	2.6058	3.48969	4.45517	5.92016	5.50293	5.67423	4.92609	2.6409	2.6724	2.29371	2.82803	2.62451	2.88396	2.95077	3.0382	1.77741	2.65486	1.85513	1.7211	1.64536	2.84286	1.97525	2.19018	2.8166
FLJ37453	1.9364	2.35274	1.91733	2.07494	2.13484	1.62756	2.03705	2.32165	2.12883	1.71636	1.84223	1.49895	1.90487	1.95339	1.51301	3.0157	2.17991	2.44634	1.68603	2.11924	2.39319	1.40007	2.18926	1.80921	1.92573	1.69484	1.27711	2.04212	1.54273	1.49065
SPEN	10.8519	10.1519	10.2863	9.79231	7.95422	10.2206	10.5242	10.0098	11.3151	12.8799	12.1915	13.126	5.0996	8.54793	10.7998	12.3367	12.9023	13.7345	11.3692	10.1158	10.489	11.9541	11.521	10.2073	10.5334	11.4221	11.2228	8.81078	12.5503	11.8047
MIR5096	0	0	0	0	0	0	0	0	0	0	0	0	0	0	0	0	0	0	0	0	0	0	0	0	0	0	0	0	0	0
ZBTB17	11.1912	10.2991	10.7553	14.3099	13.7737	12.1208	12.6353	12.7854	15.1641	14.202	13.338	13.6043	17.6774	14.7222	14.5853	10.8598	9.73973	12.3309	7.25391	10.8958	13.0505	8.52204	9.82477	9.57676	11.2377	10.6136	9.7336	11.236	13.0736	12.0504
C1orf64	0	0	0	0	0	0	0	0.0547379	0	0	0.0399215	0	0	0	0	0	0	0	0	0	0	0	0.0962995	0.0512693	0	0	0	0	0	0
HSPB7	0	0.0294381	0.0190658	0	0.0689481	0	0	0.0350913	0	0.0458888	0.0255928	0	0	0	0.0155359	0.01255	0.0150314	0	0	0	0.0144922	0.0495979	0.0308678	0	0	0.0470904	0	0	0.0940245	0.0327484
CLCNKA	0	0	0	0.0169341	0.0196567	0.0407755	0.0167518	0	0.0555967	0.0174435	0.0437783	0.02936	0.0380017	0.0136647	0.0177168	0.0143118	0	0	0	0	0	0	0	0.0187408	0	0	0	0	0.0178706	0.0560183
CLCNKB	0.0144136	0	0	0.0143917	0	0.0346537	0.0142368	0	0.0236249	0.0592986	0.0744113	0.162189	0	0.0232263	0	0	0	0	0	0	0.0421362	0	0	0.0159271	0.0282096	0	0	0	0.0151876	0.0158694
FAM131C	0.0505703	0.025025	0	0	0	0.0303958	0	0	0	0.130032	0	0.0437725	0	0	0.0264138	0.0213372	0	0.0276697	0.0285048	0.0274495	0	0.0281084	0	0	0	0	0	0	0.026643	0
EPHA2	38.3336	42.5245	38.4327	58.2964	64.9778	53.9858	40.7678	40.2582	46.8703	83.05	90.7069	89.3991	59.0657	61.1685	57.205	30.4622	34.0069	41.925	29.662	41.7209	42.5353	40.3945	48.3168	46.3996	38.9034	39.4917	31.6869	37.8221	45.8	42.2532
ARHGEF19	1.64713	2.20637	1.40167	1.65882	1.57991	1.34848	1.52875	1.49093	1.11715	1.37282	1.93039	1.3151	1.81354	1.65889	1.55749	1.04247	1.10507	0.730311	1.2806	1.64939	1.356	1.31015	1.47358	1.45922	1.94534	1.60734	1.43592	1.66647	1.34658	1.06308
RSG1	1.13039	2.42853	1.4138	1.54161	1.43797	1.09372	1.71564	1.36613	2.16912	0.453711	0.545619	0.644339	2.6873	1.97704	2.01608	1.74494	1.50476	1.29734	1.08784	1.64618	1.42392	1.22596	1.25893	1.40143	1.86162	1.4186	1.0417	0.908276	1.42351	0.910657
FBXO42	5.49519	5.46594	5.46257	5.6108	5.47401	5.91794	6.30632	6.25531	6.16478	8.12686	8.60219	8.397	6.19514	6.17745	5.76928	6.9878	6.6412	10.1406	5.98505	5.16467	5.78484	6.19308	5.91744	5.61512	5.71484	6.28203	6.54335	6.02635	5.55781	5.30628
SZRD1	63.0647	63.3877	62.4296	73.791	74.3374	73.1616	77.1476	76.7463	75.8503	58.4499	61.8589	52.9859	80.9286	76.5584	77.5713	64.5035	71.0818	74.6111	60.6019	69.839	72.861	63.9615	68.5522	65.6109	63.6919	63.9612	64.3451	62.3378	70.555	66.6303
SPATA21	0	0	0.0547279	0	0	0	0	0	0	0	0	0	0	0	0	0	0	0	0	0	0	0.0237282	0.0221513	0	0	0.0168964	0	0	0	0
NECAP2	104.58	79.0392	115.629	135.108	133.092	138.339	102.154	94.6567	104.17	106.84	108.034	109.914	165.722	137.482	144.332	141.83	147.02	157.754	107.132	94.2133	121.888	105.665	102.525	113.918	128.774	126.991	146.947	90.9187	104.904	120.194
CROCCP3	3.36517	2.79131	3.09178	2.79206	2.56305	2.16715	2.58789	2.57113	3.30945	1.30205	1.18578	1.26222	2.01075	2.54996	2.87089	3.38741	3.28785	3.20906	2.26717	2.98346	3.40414	3.01054	3.2179	3.20504	2.99514	3.26002	2.51087	2.16938	2.12753	2.27596
FAM231B	0	0	0	0.0327324	0	0	0	0	0	0	0	0	0	0	0	0	0	0	0	0	0	0	0	0	0	0	0	0	0	0
MIR3675	0	0	0	0	0	0	0	0	0	0	0	0	0	0	0	0	0	0	0	0	0	0	0	0	0	0	0	0	0	0
NBPF1	6.46561	7.22938	5.97093	5.55317	5.39819	6.05103	6.39345	5.91294	5.54774	7.31949	6.98202	6.82971	3.65427	4.59175	5.08454	7.98275	7.86526	9.86119	7.43565	7.26244	6.45552	7.91916	7.61801	6.00176	8.00443	8.26684	7.62704	6.30634	5.89836	5.40667
CROCCP2	13.2807	14.9288	13.5269	12.263	12.6248	10.2821	10.9756	12.1033	11.8426	14.5367	13.7545	15.018	13.2409	13.7829	11.8879	12.5438	11.1818	9.81324	8.8732	14.7085	13.3689	11.2691	13.5295	11.471	11.9232	11.9596	8.61133	15.7546	11.9398	12.4757
MST1P2	0.652656	0.904316	0.753028	0.716835	0.567331	0.706115	0.515721	0.577489	0.655222	0.93978	1.24949	1.4688	0.65808	0.591584	0.596564	0.95005	0.725615	0.58922	0.956489	0.673095	0.763184	0.816221	0.745042	0.594984	0.622709	0.723291	0.77967	0.604713	0.481394	0.538932
FAM231A	0	0	0	0	0	0	0	0	0	0	0	0	0	0	0	0	0	0	0	0	0	0	0	0	0	0	0	0	0	0
FAM231C	0	0	0	0	0	0	0	0	0	0	0	0	0	0	0	0	0	0	0	0	0	0	0	0	0	0	0	0	0	0
ESPNP	0	0	0	0	0	0	0	0	0	0	0	0	0	0	0	0	0	0	0	0	0	0	0	0	0	0	0	0	0	0
MST1L	0.0368552	0.0638329	0.023624	0.0183997	0	0.0332283	0.0637056	0	0.0302042	0.0379064	0.0237836	0.0717773	0.0206453	0.00742367	0.0288752	0.0155504	0.0372502	0.0504137	0.010387	0.0500124	0.0179569	0.0409704	0.0286856	0.0203627	0.0180329	0	0.010239	0.0189711	0.00970861	0.0507221
CROCC	2.29396	3.34477	1.78935	2.47759	2.06708	1.55358	1.55735	1.53995	1.79525	2.70498	2.23511	2.42187	2.68585	2.22313	2.16009	3.27721	2.17485	1.84559	1.27481	2.65867	2.42427	1.62344	1.83743	1.88507	2.73804	1.81587	1.18484	2.27512	3.05718	2.57545
MFAP2	41.6912	19.1807	36.7276	69.7581	57.8746	59.5865	97.413	85.7947	97.4582	79.2042	84.3853	80.7992	99.902	59.7142	59.9319	56.1423	45.1002	55.5654	45.0587	33.925	54.7277	37.4273	28.4766	37.5274	56.6441	41.2384	49.6276	36.6975	41.8841	43.7643
ATP13A2	8.18681	17.2272	7.01513	13.3618	11.8331	10.3023	12.4293	11.957	12.5114	32.1921	29.9997	32.5012	19.0001	15.9115	16.3816	19.5578	17.6789	18.2323	6.38488	9.24586	9.3886	8.46185	8.54027	8.09364	12.0849	10.3993	8.80196	8.34057	9.33319	7.95878
SDHB	42.3715	43.2738	43.3402	44.8953	51.4603	48.0005	46.5267	48.8808	49.5323	62.086	61.0215	62.3618	86.8613	59.0475	62.6663	50.9393	47.0018	51.4234	43.5745	44.9789	54.4301	40.0038	46.5449	47.9832	43.1547	41.7774	46.1676	45.9026	51.4548	51.9862
PADI2	0.0492895	0.0292694	0.088464	0.019686	0.0114255	0.0118504	0.058422	0.0348902	0.0323156	1.37891	1.45043	2.27825	0.0110443	0.0158853	0	0.00831874	0.0199271	0.0107876	0.0222263	0.0535086	0.0384245	0.0219172	0.0409212	0	0.0192935	0.0312137	0.0109548	0.0507431	0	0.0434143
PADI1	0.0670809	0.0663906	0.0286656	0.0223265	0.025916	0.0268798	0	0.0263801	0.00916254	0.0689942	0.038479	0.0483864	0	0	0.0116792	0	0	0.0122345	0.0126038	0.0242743	0.0217892	0.0124285	0	0	0	0	0	0.0115099	0.0353417	0
PADI3	0	0	0	0	0	0	0	0	0	0	0	0.0116777	0	0	0	0	0	0	0	0	0	0	0	0	0	0	0	0	0	0
MIR3972	0	0	0	0	0	0	0	0	0	0	0	0	0	0	0	0	0	0	0	0	0	0	0	0	0	0	0	0	0	0
PADI4	0	0	0	0	0	0	0	0	0	0.0195306	0.0163387	0	0	0	0	0	0	0	0	0	0	0	0	0	0	0	0	0	0.0200087	0
PADI6	0	0	0	0	0	0	0	0	0	0	0	0	0	0	0	0	0	0	0	0	0	0	0	0	0	0	0	0	0	0
RCC2	37.524	30.1643	35.536	44.286	43.8144	42.8729	53.422	47.4998	54.968	28.7119	32.438	31.2011	41.1718	38.8907	38.5945	52.3191	52.8794	58.5077	39.4369	37.0011	39.4248	40.0485	38.2982	38.8615	53.5537	58.3277	60.4592	39.7368	40.1053	43.1568
ARHGEF10L	1.30159	0.672516	0.993816	5.08383	3.72706	3.60105	1.94735	1.21943	1.67849	5.33519	4.29033	4.63078	2.29458	1.56535	1.51965	1.84138	1.30587	2.26219	1.43496	1.15326	1.52016	1.69163	1.03294	1.14216	1.60151	1.07579	0.99973	1.43851	1.26056	1.30661
ACTL8	0	0	0	0	0	0	0	0	0	0.0237704	0.0397713	0.0200046	0	0	0	0	0	0	0	0	0	0	0	0	0	0	0	0	0	0.0254456
LOC101927876	0	0	0	0	0	0	0	0	0	0	0	0	0	0	0	0	0	0	0	0	0	0	0	0	0	0	0	0	0	0
IGSF21	0	0	0	0.022091	0	0.0265963	0	0	0	0.0227555	0.0951832	0.0191505	0	0	0	0	0	0	0	0	0	0	0	0	0	0	0	0	0.069938	0
KLHDC7A	0.0510303	0	0	0	0.0295726	0	0.0420037	0.020068	0.0139404	0.0262429	0.014636	0.0441707	0.095286	0.0411157	0.00888467	0	0	0	0	0.0184661	0	0.0189094	0.00882634	0.00939818	0	0.00673251	0	0	0.0089618	0
PAX7	0	0.00674282	0	0	0	0	0	0	0	0	0	0	0	0	0	0	0	0	0	0	0	0	0	0.00752837	0	0	0	0	0	0
TAS1R2	0	0	0	0	0	0.020509	0	0	0	0.0350946	0	0.0147674	0.0191139	0.013746	0	0	0	0	0	0	0	0	0	0	0	0	0.037918	0.0175638	0.0359538	0
ALDH4A1	33.4616	21.8602	41.5578	50.5242	47.8031	53.046	12.9191	10.7832	12.3433	18.3321	20.307	19.6591	19.6458	17.5349	18.6946	17.5848	19.8721	16.0217	32.7126	31.9448	45.9493	31.8838	32.1455	35.5686	29.7477	28.0851	25.773	35.215	44.5098	54.8785
MIR4695	0	0	0	0	0	0	0	0	0	0	0	0	0	0	0	0	0	0	0	0	0	0	0	0	0	0	0	0	0	0
MIR1290	0	0.545737	0	0	0	0	0.544647	0	0	1.13428	0.474452	0	0	0	0	0.930632	0.55732	0	0	0	0	0	0	0	0.539599	0	0	0	0	0
IFFO2	9.77401	8.81259	8.43849	10.3406	9.21809	10.252	4.36838	4.26111	4.65144	11.5008	11.3019	10.9548	4.12906	5.74889	5.53634	8.83885	8.91024	10.486	9.14059	8.66615	9.56746	8.80863	8.85047	7.52606	8.3889	8.43719	8.6417	6.86752	6.98243	6.84951
UBR4	26.32	24.4652	27.0936	24.4929	20.2449	25.2266	23.1217	23.9301	25.8336	26.951	27.7985	29.3032	12.1724	18.9568	25.6532	26.3423	27.2207	34.6195	25.9163	23.1018	26.0067	26.444	23.6776	24.1374	27.0786	27.6474	29.4742	19.6551	30.2275	31.155
EMC1	23.1072	21.4975	26.3418	24.0765	23.3144	28.8162	30.9369	27.535	32.934	29.7211	28.7137	34.0866	20.225	19.9943	23.8826	22.5407	27.1082	32.511	22.7715	21.2985	25.4447	22.2972	22.0197	22.285	21.0034	24.819	27.4551	23.6227	32.5004	34.4775
MRTO4	15.8378	19.926	15.4523	18.459	21.8653	18.675	15.1576	13.6845	12.9487	25.9816	27.092	26.7462	15.1151	11.8612	11.1089	11.2573	11.4749	8.7175	14.7188	16.2691	15.9865	14.6614	15.9648	14.0928	12.7396	12.582	12.5114	14.4932	17.6055	16.1875
AKR7L	0.204456	0.202352	0.238282	0.129911	0.215426	0.134062	0.275384	0.306996	0.167559	0.630862	0.767652	0.6918	0.208237	0.239611	0.0970825	0.188218	0.244219	0.142378	0.209536	0.161423	0.181122	0.0619867	0.0964451	0.123232	0.0909437	0.117706	0.227205	0.287025	0.11751	0.225106
AKR7A3	0.242603	0.37731	0.0888612	0.207631	0.482025	0.374963	0.445022	0.327104	0.198822	0.855506	0.805153	0.869965	0.465941	0.502632	0.39825	0.438694	0.385318	0.417186	0.234424	0.300993	0.337724	0.115582	0.395635	0.038297	0.406982	0.411519	0.539193	0.356796	0.657338	0.381581
LOC100506730	2.21096	1.79501	1.55007	1.27628	1.66165	1.91032	2.13266	1.91556	2.01014	2.77146	3.1954	2.75102	1.21917	2.08757	1.69614	1.67626	2.19973	2.13594	1.96673	2.06268	1.53171	2.1506	2.25863	1.87052	1.77483	2.74832	2.3034	2.40064	2.4571	1.8257
AKR7A2	10.8716	11.231	9.07394	10.314	10.7731	10.7	11.2897	12.1285	11.8033	16.7725	15.9531	14.1863	13.7806	11.5248	10.379	14.9669	14.2247	13.7299	10.386	11.6417	11.8901	11.9942	11.964	11.5051	14.8813	13.2207	11.8622	10.7695	10.9882	10.035
PQLC2	6.71061	6.17419	7.50366	9.12007	8.74274	7.00631	10.1143	10.512	10.5205	10.238	10.0297	10.3586	14.6327	11.094	9.64543	10.7594	9.82209	10.512	5.42165	8.86344	9.5303	6.58958	7.59604	7.48396	8.85311	9.31577	7.01536	7.84244	9.11372	9.05763
CAPZB	104.603	103.761	111.68	121.788	123.843	122.064	97.0068	93.8562	90.3457	70.8519	75.7203	71.9854	149.432	130.08	120.385	107.036	104.767	114.452	115.137	104.594	118.901	111.283	114.435	114.983	105.634	100.195	106.048	108.465	124.797	134.781
MINOS1	7.67492	7.88771	7.51946	7.5009	8.56548	7.77199	8.06274	7.6155	7.15629	5.80274	5.96524	6.0449	11.1724	8.26414	7.66705	9.40178	9.00036	7.64228	7.88438	7.08485	7.85531	8.03466	7.81716	8.26745	8.59482	9.08492	9.44389	10.099	8.77261	9.04329
MINOS1-NBL1	0	0	0	0	0	0	0	0	0	0	0	0	0	0	0	0	0	0	0	0	0	0	0	0	0	0	0	0	0	0
RPS14P3	5.02982	5.18124	6.90875	7.22582	10.1127	8.26759	6.03272	7.38727	6.51967	10.8744	7.63992	7.15249	9.02771	4.92099	5.62963	5.32726	5.60246	6.45897	3.70304	7.57763	8.15224	6.21904	11.1853	6.12515	7.78491	6.05358	6.73017	6.86897	5.73258	6.83754
NBL1	0.0262176	0.0129739	0.0336107	0.0654449	0.0607735	0	0.012948	0.0309308	0.0214863	0	0.0225585	0.0680802	0	0.0211239	0	0.0663724	0.0264986	0.0717254	0.029556	0.0996163	0	0.0728626	0.013604	0	0.0641401	0.0207536	0	0	0.0276256	0.0432985
HTR6	0	0.0125642	0.0325492	0.0126756	0.0147135	0	0	0	0	0.0391707	0.0436921	0.0659301	0	0.0306851	0.0132614	0	0.0128309	0.013892	0	0	0.0247412	0.0141123	0	0.0420838	0	0.0100491	0.0141073	0	0	0.013977
TMCO4	2.74778	3.02008	2.8181	3.16239	3.10093	3.18147	3.51402	3.60006	3.38971	2.03781	2.27718	2.20317	2.93264	2.49357	2.11505	2.41639	2.33872	2.1365	2.36401	3.18708	3.18494	2.58837	2.59644	2.63682	2.77384	2.65593	2.05711	2.41194	2.60581	2.19734
RNF186	0	0	0	0	0	0	0	0	0	0	0	0	0	0	0	0	0	0	0	0	0	0	0	0	0	0	0	0	0	0
OTUD3	1.90158	1.88855	1.70138	2.03715	1.96674	2.15893	2.38043	2.01753	1.92096	2.81149	3.03375	2.9433	1.657	1.83004	1.8692	2.65774	2.54926	2.69507	2.01718	1.7848	1.72433	2.04785	1.78156	1.78754	2.81712	3.3346	3.28714	2.44028	2.33765	1.83194
PLA2G2E	0	0	0	0	0	0	0	0	0	0	0	0	0	0	0	0	0	0	0	0	0	0	0	0	0	0	0	0	0	0
PLA2G2A	0.0416764	0.618713	0.160286	0.12484	0.627949	0.2505	0.370487	0.491686	0.0683106	0.0857302	0.286878	0.0360741	0.373536	0.40295	0.217683	0.0703385	0.294861	0.13682	0.281899	0.497681	0.162448	0.277979	0.302755	0.0460529	0.122351	0.329906	0.0463135	0.300338	0.395231	0.0917716
PLA2G5	0.227086	0.179799	0.0873364	0.838946	0.78959	0.327581	0.15701	0.214327	0.111663	0.0467125	0.0781567	0.0589681	0.0763244	0.109779	0.0474443	0.268282	0.367231	0.248502	0.256001	0.246524	0.132771	0.126221	0.164965	0.0501865	0.177777	0.215711	0.176647	0.794861	1.31604	0.625055
PLA2G2D	0	0	0	0	0	0	0	0	0	0	0	0	0	0	0	0.0184237	0	0.0238915	0	0	0	0	0	0	0	0	0	0	0	0
PLA2G2F	0	0	0	0	0	0.0190155	0	0	0	0	0	0.013692	0	0	0	0.0133485	0	0	0	0	0.0154143	0	0	0	0	0	0	0	0	0
PLA2G2C	0	0	0	0	0	0	0	0	0	0.0976529	0.163387	0.0821821	0	0	0	0	0	0	0	0	0	0.211092	0	0	0	0	0	0	0	0
UBXN10-AS1	0	0	0	0.168742	0	0	0.0834627	0	0.20775	0.608364	0.872469	0.731405	0.284005	0	0	0.142612	0.341618	0.092468	0	0	0.247023	0.093934	0.350765	0.280117	0.165378	0.133777	0.0939009	0.173982	0.0890369	0.0930337
UBXN10	0.00771066	0.0228939	0.0593098	0.030796	0.0178736	0.0185383	0.0456965	0.00909682	0.00631916	1.25303	1.02835	1.33483	0.0345544	0.00621257	0	0.0845878	0.163659	0.0675026	0.00869248	0.0334827	0.0150274	0.0342864	0.0160039	0.0340815	0.0603639	0.0549331	0.0257058	0.00793805	0.00812474	0.0254684
VWA5B1	0	0	0	0	0	0.0115538	0	0.022678	0.00787671	0	0	0.00831922	0	0	0	0	0	0	0	0	0	0	0	0	0	0.0152162	0	0	0.0101273	0
LINC01141	0	0	0	0	0	0	0	0	0	0	0	0	0	0	0	0	0	0	0	0	0	0	0	0	0	0	0	0	0	0
CAMK2N1	1.37208	0.724244	0.914673	0.767201	0.869344	0.725737	5.89081	7.07928	5.08259	4.25245	3.3371	3.56292	0.532896	0.28006	0.21022	2.79427	1.7381	6.52641	1.40242	0.814272	0.962664	1.36258	1.08217	0.828835	1.03834	1.15853	1.17913	1.67621	0.84818	1.30924
MUL1	19.4928	17.7682	20.862	21.0182	22.1057	21.9813	24.4732	22.7906	21.9692	22.5863	23.7129	24.2334	23.5638	20.7104	21.2219	25.5598	26.3691	26.0032	19.4302	20.0785	21.365	19.7435	20.3926	21.037	22.6882	24.2258	25.9784	19.0048	20.0602	19.2461
FAM43B	0	0	0	0.0332649	0	0	0	0	0	0.651045	0.472982	0.692087	0	0.0134213	0	0	0	0	0.0187787	0.0180835	0.0162322	0	0	0	0	0	0	0	0.0351044	0.0183401
CDA	2.96002	5.10454	2.41482	1.43299	1.66338	1.99481	4.38558	5.82025	3.63877	1.1532	1.27345	2.09629	1.85911	1.8429	1.17127	2.68709	2.3118	0.981568	3.74141	3.31077	2.40368	2.89168	4.74739	2.57704	3.15995	2.80465	2.64147	2.9088	3.35527	2.81459
PINK1	26.1294	22.868	26.8022	22.2151	23.2943	21.9836	19.8198	18.8852	17.3459	35.4892	38.8158	36.1928	18.4593	15.985	15.3538	26.5797	29.0242	22.1884	24.6808	26.1719	29.4011	26.9978	27.4185	27.2295	27.3893	26.4179	23.8619	27.1164	26.1356	24.4426
MIR6084	0	0	0	0	0	0	0	0	0	0	0	0	0	0	0	0	0	0	0	0	0	0	0	0	0	0	0	0	0	0
PINK1-AS	4.31746	4.08142	4.69104	4.63956	3.99424	5.01556	6.7601	6.00727	6.88623	3.97265	3.56495	3.93819	3.68744	3.65022	4.85399	4.95855	5.303	8.24162	4.61622	4.91822	5.28257	4.78878	4.85226	4.83503	5.57962	6.54413	6.93859	4.24547	5.06953	4.54037
DDOST	199.311	184.826	215.263	220.603	219.234	225.758	260.59	237.17	266.683	220.955	234.611	252.79	200.269	184.841	204.636	212.988	218.009	253.307	197.573	204.226	242.894	178.611	195.881	202.491	217.59	216.625	240.192	191.214	208.224	226.77
KIF17	0.871116	0.862152	0.753477	0.670688	0.583888	0.492052	0.704932	0.581961	0.25804	1.07947	1.01142	1.30818	1.03474	0.803343	0.493373	0.47826	0.487961	0.35604	0.840057	0.865925	1.02273	0.665034	0.718862	0.405913	1.83843	1.61176	1.11966	0.680708	0.807307	0.589327
SH2D5	0.34776	0.25536	0.244484	0.403239	0.481072	0.350622	0.24377	0.119113	0.220646	0.599977	0.231657	0.524345	1.13113	0.768274	0.832033	0.265063	0.26078	0.220968	0.126465	0.109605	0.185836	0.137177	0.325971	0.34709	0.1976	0.124321	0.211926	0.254076	0.23641	0.247022
HP1BP3	35.1671	36.108	34.9871	28.6409	30.4742	33.6645	28.3758	27.2798	29.3421	34.0717	32.9016	32.823	25.2175	29.7751	34.5138	29.3986	29.7678	31.4375	35.4159	33.6522	28.6572	35.9233	31.5096	31.6238	31.054	36.7641	32.8145	37.6271	27.7629	29.1178
EIF4G3	35.9014	29.2353	37.964	33.1237	31.1899	36.0588	40.4224	39.5235	42.3536	37.0332	38.8974	38.1045	28.9601	33.356	38.0517	34.9668	36.7289	37.9028	38.525	36.0537	36.9988	38.346	38.3718	36.5893	39.1963	42.0768	42.8514	36.274	42.823	40.1254
MIR1256	0	0	0	0	0.418903	0	0	0	0	0	0.310985	0	0	0	0	0	0	0	0	0	0	0	0	0	0	0	0	0	0	0
ECE1	151.896	128.852	161.753	207.621	177.997	204.912	225.327	254.789	238.996	99.5154	100.997	106.935	272.511	286.695	333.21	215.674	210.687	214.723	147.919	142.126	189.285	176.607	170.347	191.888	191.024	172.884	196.756	142.089	186.951	216.556
LOC100506801	0.334188	0.363824	0.471268	0.533892	0.309865	0.522255	0.379603	0.335126	0.328655	0.137488	0.115019	0.144633	0.168483	0.188482	0.314194	1.04344	0.709316	0.895977	0.357905	0.145118	0.341935	0.445803	0.606922	0.535459	0.539599	0.489399	0.575627	0.567672	0.475383	0.607105
NBPF3	0.856696	1.03095	0.748823	1.11785	0.936511	1.08837	0.826957	0.895853	0.837725	1.54198	1.33186	1.30612	0.545339	0.831438	0.783068	0.665429	0.541173	0.404825	0.82311	0.982869	0.901221	0.930708	0.808236	0.763782	1.06698	0.870809	0.5301	0.731626	0.800123	0.707419
ALPL	0.132543	0.213165	0.361076	1.14145	0.825704	1.65307	0.0981876	0.234555	0.0814675	0.289686	0.228088	0.172089	0.055685	0.186884	0.155766	0.349525	0.25118	0.235694	0.130742	0.305761	0.306748	0.110506	0.257905	0.292922	0.129703	0.314758	0.220935	0.42641	1.43152	3.08276
RAP1GAP	0.131566	0.0828621	0.122666	0.167194	0.138625	0.21567	0.685202	0.790199	0.901791	1.34088	1.26582	1.34586	0.334998	0.221645	0.224899	0.0807445	0.108798	0.0785309	0.161802	0.142827	0.244756	0.146256	0.186185	0.224681	0.0936346	0.113614	0.0531653	0.430964	0.441099	0.618923
USP48	25.1528	22.1781	26.9528	22.3665	23.4162	23.4	22.3385	20.2068	20.8174	30.7645	33.2266	32.4781	18.6874	19.0301	19.8928	22.7716	22.2801	22.3809	25.1779	22.3108	22.5311	25.9798	23.4703	25.797	21.7583	20.8557	23.1239	25.8177	27.9187	26.7257
LDLRAD2	0.385933	0.435011	0.742142	0.749289	0.782781	0.889214	0.624743	0.46796	0.439286	0.463097	0.470431	0.361892	0.24021	0.31095	0.425556	0.723722	0.411739	0.422329	0.386733	0.698279	1.45207	0.536281	0.767648	0.817382	0.367175	0.390362	0.250176	1.03743	0.74554	0.779007
HSPG2	931.711	468.928	1002.76	927.309	773.569	835.111	457.708	505.245	606.822	379.391	415.243	519.455	150.669	270.419	398.031	554.403	530.88	511.221	561.618	967.664	1215.99	874.194	982.654	1090.9	540.569	498.154	382.551	755.743	880.104	1090.39
CELA3B	0.171526	0	0.109947	0	0.0497004	0	0.169422	0	0.0702857	0.0441045	0.0368965	0.0371172	0	0	0	0.0723722	0	0	0	0	0.0835723	0.0476694	0.178005	0.142153	0	0.0339445	0.0476526	0.088292	0.180737	0.0944251
CELA3A	0	0	0.060792	0.142045	0.0549608	0.0570047	0.093677	0.167835	0	0	0.122405	0.0410458	0	0.0382069	0	0	0.143785	0	0	0.0514791	0.138627	0.158145	0.0492115	0.0523998	0.0464043	0.112612	0	0	0.0499667	0.313258
LOC101928043	0.492952	0.12197	0.631958	0.615257	0.428505	0.296294	0.18259	0.726963	0.252495	0.507012	0.901322	0.373352	0.552276	0.496471	0.386216	0.25999	0.311396	0.33715	0.486256	0.468254	0.420316	0.273997	0.19184	0	0.241196	0.341439	0.13695	0.697798	0.714209	0.474899
LINC00339	9.51303	7.11502	11.8381	8.78701	9.26597	9.8713	10.0085	8.62761	8.93904	10.3899	13.7044	10.9969	11.9771	8.51362	8.77231	10.6687	10.6485	8.85034	10.0257	9.25085	11.4743	8.26728	7.62136	8.01241	10.9467	11.3324	12.6032	9.31506	7.93423	10.9174
CDC42	67.4256	64.8294	66.201	66.5068	76.2831	73.1712	65.3463	73.8534	65.0334	36.9177	36.0454	30.8566	81.3284	74.9091	71.5601	91.3636	100.238	96.6237	75.7191	71.5691	61.1603	79.9096	78.8996	80.6521	75.7864	79.3047	92.3341	72.0805	66.7372	66.4609
WNT4	0	0	0.0141199	0	0	0.0264805	0.032637	0.0259882	0.0361058	0.0679694	0.123199	0.143003	0.0863772	0.0354967	0.0230114	0.00929441	0	0.0482112	0	0	0.0107328	0.0122439	0.0114302	0.0121707	0.0107782	0	0.0244792	0	0.0232112	0.0242531
MIR4418	0	0	0	0	0	0	0	0	0	0	0	0	0	0	0	0	0	0	0	0	0	0	0	0	0	0	0	0	0	0
ZBTB40	11.9626	10.0738	12.1228	12.0735	10.8713	11.6666	14.5608	14.2938	14.6136	12.0382	12.9105	11.8906	8.2418	11.284	13.1312	11.7094	10.9451	12.7035	12.7148	11.8079	12.3329	12.6178	12.0274	11.3742	10.5128	10.7001	10.4287	9.84841	12.338	11.6542
EPHA8	0	0	0	0	0	0.00955875	0	0	0	0.0245351	0	0.0068827	0	0	0	0	0.0160736	0.0174029	0	0.0086322	0.015497	0	0	0.0175732	0	0	0	0.00818607	0	0
MIR6127	0	0	0	0	0	0	0	0	0	0	0	0	0	0	0	0	0	0	0	0	0	0	0	0	0	0	0	0	0	0
C1QA	0	0	0	0	0	0	0	0	0	0	0	0	0	0	0	0	0	0	0	0	0	0	0	0	0	0	0.0435297	0	0	0
C1QC	0	0.0357409	0	0	0	0	0	0.0426046	0	0	0	0	0	0	0.0377244	0	0	0	0	0	0	0	0	0	0	0	0	0	0.0380519	0
C1QB	0	0	0	0	0	0.0495242	0	0.097207	0	0	0.106343	0	0	0	0	0	0	0	0	0	0	0	0	0	0	0	0	0.0424123	0	0
EPHB2	1.51172	1.23781	1.43852	2.0852	1.4315	2.12171	0.765832	0.445872	0.878094	10.5593	7.95191	10.8155	1.03889	0.728296	0.789599	0.677299	0.523746	0.929471	1.142	0.850168	1.7123	1.60255	1.18875	1.98907	1.1667	0.761794	0.991502	1.52421	3.24739	3.71489
MIR4684	0	0	0	0	0	0	0	0	0	0	0	0	0	0	0	0	0	0	0	0	0	0	0	0	0	0	0	0	0	0
MIR4253	0	0	0	0	0	0	0	0	0	0	0	0.547478	0	0	0	0	0	0	0	0	0	0	0	0	0	0	0	0	0	0
LACTBL1	0	0	0	0	0	0	0	0	0	0	0	0	0	0	0	0	0	0	0	0	0	0	0	0	0	0	0	0	0	0
C1orf234	0.0843334	0	0	0.421029	0	0	0.083299	0	0.0691143	0	0	0	0	0.0679484	0.0880976	0	0	0	0.0950719	0.0915521	0.164359	0.0937498	0.175038	0	0.0825269	0.133515	0	0.0868205	0.0888624	0.0928513
KDM1A	33.7076	26.99	31.1983	34.2924	34.6395	35.0957	31.9952	27.9106	28.7023	56.9938	55.1118	56.8433	39.3926	35.1891	35.5736	25.1972	23.9811	24.1769	36.798	31.6036	31.7945	31.8698	30.312	31.0215	31.5361	30.1672	31.4586	36.3975	31.0106	28.5771
MIR3115	0	0	0	0	0	0	0	0	0	0	0	0	0	0	0	0	0	0	0	0	0	0	0	0	0	0	0	0	0	0
MIR4419A	0	0	0.716083	0	0	0	0	0	0	0	0	0	0	0	0	0	0	0	0	0	0	0	0	0	0	0	0	0	0	0
LUZP1	20.3318	21.1157	21.3615	21.5762	19.2479	23.8078	14.9567	14.4029	15.8403	22.3972	22.9796	23.9329	12.786	18.3578	21.827	14.0611	14.3008	15.0177	21.9495	19.1949	20.6767	21.3232	20.2479	21.0221	18.8797	18.698	20.1387	17.6863	19.6936	20.7283
HTR1D	0.182053	0.0600599	0.136144	0.711962	0.369255	0.820687	0.074925	0	0.0248665	0.358887	0.143591	0.446479	0.0679875	0.0122235	0.142634	0.0128023	0	0.0166018	0.222337	0.131758	0.192187	0.219246	0.0944652	0.301756	0.0148461	0.0120093	0.0337182	0.062474	0.0319716	0.133627
LINC01355	2.89102	2.03684	3.31364	1.66349	2.37108	2.00275	1.93597	1.60421	2.19863	1.29775	1.10674	1.48447	2.15472	1.63843	1.75317	1.72635	1.84482	2.21188	3.09342	2.35386	1.71896	2.95508	2.46629	2.61254	1.88207	2.67638	2.04196	3.93474	2.54287	2.7784
HNRNPR	20.3201	21.072	19.2914	18.1804	19.4184	18.7292	19.1659	21.3518	19.1303	18.9812	21.0951	17.2942	20.0734	21.9901	20.4075	16.8187	18.1036	19.4088	21.5098	21.8569	16.3156	20.3813	20.302	19.0955	18.8487	19.746	21.1239	20.5578	19.9835	18.5672
ZNF436	9.45256	8.19693	8.95683	12.1591	10.3551	13.0493	7.78346	7.11485	6.83878	5.02649	4.42795	4.87203	10.46	12.3815	13.9064	6.92871	6.31204	5.28933	11.6835	8.22486	9.82927	10.2299	9.05862	10.3168	14.6707	13.3172	13.8303	8.29646	6.60875	7.04312
ZNF436-AS1	2.11525	2.01924	2.53863	1.82745	1.99954	2.10997	1.76331	1.69907	2.01629	1.60468	1.60059	1.45434	2.10089	1.66802	2.1313	2.06349	1.44044	2.19982	2.16473	1.80773	2.6752	1.96786	1.85265	1.5914	1.90845	2.2088	1.90049	2.47107	2.46595	3.12171
TCEA3	4.12896	2.91891	4.22202	3.01842	3.50371	3.19083	2.96164	2.89954	2.3566	4.01923	3.23549	3.48884	5.14903	3.7426	2.82416	0.518495	0.546492	0.564794	3.60187	2.58805	3.68821	1.6666	1.3518	1.49369	1.6114	0.817112	0.983223	3.49167	6.57785	6.92724
ASAP3	4.79616	3.72158	3.62543	6.38175	4.38224	5.57877	4.00064	2.76197	2.9034	2.42919	2.37089	1.67672	3.87624	3.48874	3.78743	3.26932	3.17237	2.67525	4.9164	3.81225	4.0781	4.58318	3.62282	4.22382	6.39643	5.55139	5.23771	5.2362	5.30477	5.96489
E2F2	0.0496939	0.25411	0.0318535	0.0496187	0.00959936	0.0199127	0.0245422	0.0390849	0.0543012	0.417408	0.612868	0.372787	0.0463953	0.10677	0.025956	0.0559132	0.0334842	0.0362536	0.102706	0.0449563	0.0242123	0.0276213	0.0773567	0	0.0891539	0.0262248	0.0184077	0.0596859	0.0261813	0.0364754
LOC101928163	0	0	0	0	0	0	0	0	0	0	0	0	0	0	0	0	0	0	0	0	0	0	0	0	0	0	0	0	0	0
ID3	187.731	221.151	225.093	163.704	227.199	137.625	263.433	308.998	283.437	275.989	346.984	268.893	320.113	278.824	241.729	143.45	138.728	102.793	124.797	228.973	263.072	109.749	145.252	155.353	194.58	182.515	163.832	179.258	248.436	222.362
MDS2	0.711948	0.414483	1.12746	0.878135	0.533928	0.956536	0.0827313	0.197632	0.102965	0.0861476	0.25224	0.0724995	0.375354	0.337426	0.699977	0.388745	0.592593	0.183315	0.708179	0.409176	0.775383	1.02422	1.04307	0.694157	0.409822	0.331512	0.605007	0.258686	0.353027	0.553311
RPL11	1204.89	1126.76	1166.52	1326.01	1444.38	1306.45	1445.34	1349.63	1287.45	1611.92	1697.02	1618.56	1671.77	1266.94	1094.83	886.7	882.995	778.745	1376.9	1255.59	1324.51	1247.5	1270.82	1203.76	1081.3	994.754	1006.65	1250.69	1222.63	1140.61
TCEB3	17.5677	17.9295	18.9521	19.1571	18.7578	19.7483	17.8249	17.2357	17.4993	14.2743	13.873	14.6112	15.9191	18.5572	18.1973	19.1349	20.9396	20.8813	18.6178	17.05	18.3485	18.4073	17.7257	18.2395	17.3191	17.922	18.6038	19.537	20.299	19.0643
TCEB3-AS1	1.22999	0.903184	1.16991	0.911194	0.735785	0.715451	1.05814	0.74896	0.780405	0.571324	0.68279	0.927278	1.33356	0.799209	0.787515	1.13839	1.24317	1.04206	1.25242	0.904542	1.04392	1.45554	1.68822	1.22762	1.20364	1.00506	1.1023	1.18457	1.0452	0.524216
PITHD1	19.5693	21.7824	19.1387	20.8635	22.1587	21.1977	20.2198	20.0215	19.4061	26.8639	24.8236	25.4081	22.6671	19.3351	19.1686	23.8533	22.6467	25.9415	20.3572	21.0141	18.6819	21.0469	21.1616	21.2141	20.9406	20.7804	21.0984	22.6033	21.9893	19.2103
LYPLA2	28.947	30.5888	29.5724	34.5093	35.484	29.1945	35.2887	36.1193	34.8576	44.6454	42.1572	39.796	50.2038	38.2386	38.4559	40.2281	37.2608	37.5602	21.2876	30.5048	33.3434	24.8483	31.4972	27.0703	28.4306	24.5284	23.9861	30.9186	35.2735	30.821
GALE	27.1301	29.6002	25.9667	29.0075	31.6858	29.497	42.0709	38.8622	34.2808	25.5707	27.0882	26.088	53.7361	38.0855	36.7322	21.6049	24.8238	15.0217	25.7047	30.533	30.0012	29.5933	31.6864	28.0862	22.4941	20.8163	17.6725	22.9733	22.3428	21.995
HMGCL	47.0757	33.6463	50.8864	49.8087	48.1444	51.446	48.9817	41.4015	42.4163	23.3288	23.3597	23.1984	58.7343	43.4895	44.6783	47.3997	45.904	44.549	51.9543	43.2652	53.2235	50.1614	47.8825	50.896	45.3082	45.7339	50.0843	47.8857	51.5485	55.1582
FUCA1	8.2485	10.1945	8.15225	14.7072	14.1519	16.4855	4.27434	4.14661	4.56213	27.3946	30.0673	32.7618	4.32469	4.37059	4.07488	8.72649	9.19933	4.86892	9.00107	8.13849	8.19621	9.05658	9.78297	9.33919	10.9546	10.0836	9.93389	10.1232	8.84132	8.8132
CNR2	0	0	0	0.0241943	0	0	0	0	0.0198582	0	0	0	0	0	0	0	0.0244907	0	0	0.0263051	0	0	0	0	0	0	0	0	0	0.0533568
MIR378F	0	0	0	0	0	0	0	0	0	0	0	0	0	0	0	0	0	0	0	0	0	0	0	0	0	0	0	0	0	0
PNRC2	19.1354	16.9988	20.991	17.5943	19.1014	18.4838	18.5487	18.6657	21.2161	13.0658	14.1192	14.2036	22.1568	19.2074	19.2636	14.5991	15.991	20.1016	17.4343	15.3962	14.7229	15.0132	15.2357	18.6838	12.6057	14.6678	16.2552	18.4157	21.1205	23.2063
SRSF10	8.33348	8.00422	7.724	5.71798	6.38855	6.57264	6.12433	7.43545	6.93254	6.90754	6.98347	6.47019	6.52432	6.57942	6.72867	6.12236	6.63188	6.67342	7.75114	7.79377	5.77166	7.6579	7.31464	7.66707	6.11622	7.13123	6.94262	9.17741	8.30665	8.68818
MYOM3	0.00741553	0.0220176	0.0190132	0.0074043	0.00859474	0.00891436	0.0146491	0	0	0.00762703	0.0191417	0.0192561	0	0	0	0.106381	0.0524649	0.324594	0	0	0.00722612	0.00824352	0.00769566	0.0163885	0	0.0176102	0	0.00763421	0.00781376	0.00816451
IL22RA1	0	0	0	0	0.0168297	0	0	0	0	0.0149348	0	0.0125687	0	0	0	0	0	0	0	0	0	0.0322839	0	0	0	0.0114944	0	0	0	0
IFNLR1	0.00942583	0.00932883	0	0	0	0	0.0186204	0	0	0.0484733	0.0162206	0.0163176	0	0	0	0	0	0	0.010626	0	0	0.0209566	0	0	0	0	0	0	0.00993202	0
LOC284632	0	0	0	0	0	0	0	0	0	0	0	0	0	0	0	0	0	0	0	0	0	0	0	0	0	0	0	0	0	0
GRHL3	0	0.0497574	0.0161129	0.0250993	0.0291347	0.0151091	0.297949	0.32622	0.309015	0.646359	0.573169	0.815937	0.0422438	0.040507	0.0525187	0.159094	0.0508135	0.27508	0.0425073	0.0272891	0.0122477	0	0.026087	0.0555542	0.0614973	0.039797	0.0419014	0.0258787	0.105949	0.0830289
STPG1	0.959857	1.38306	0.76003	1.46579	1.21065	1.39142	0.822602	0.582859	0.520569	2.52616	2.52626	2.61467	0.521871	0.830233	1.01745	2.20365	2.01162	3.81534	0.938862	0.904103	0.811546	1.44363	1.05471	1.26342	1.4642	0.804508	0.674503	1.13348	0.99653	0.854768
NIPAL3	5.16025	6.55849	4.88786	6.05472	5.92571	6.90838	6.98385	6.31236	7.41214	10.0605	8.9142	9.832	2.80627	3.35935	3.82557	7.28435	7.3226	9.02117	5.62073	4.89633	5.32197	6.1594	6.54797	6.40286	5.56167	5.19542	6.21889	4.40663	5.80488	5.31491
RCAN3AS	0.100257	0	0	0	0	0	0	0	0	0	0	0	0	0	0	0	0	0	0	0	0	0	0	0.110785	0	0	0	0	0	0
RCAN3	0.567789	1.46106	0.600517	0.65197	0.378395	0.563105	0.476701	0.267945	0.442058	0.218994	0.378622	0.233446	0.349866	0.468911	0.533819	0.946296	0.645608	1.0252	0.416057	0.61639	0.331972	0.583848	0.368274	0.376448	0.472283	0.359565	0.441675	0.540694	0.344012	0.375083
LOC100506985	0	0	0	0	0	0	0	0	0	0	0	0	0	0	0	0	0	0	0	0	0	0.0491392	0	0	0	0	0	0	0	0
NCMAP	0	0	0	0	0	0	0	0	0	0	0.00927499	0	0	0	0	0	0	0	0	0	0	0	0	0.0119114	0	0	0	0	0	0
SRRM1	22.6451	20.4734	22.3078	23.0868	20.0599	22.5626	24.2201	24.3806	24.4869	26.67	26.342	25.2257	15.8376	19.6065	19.899	19.6603	19.9862	23.0454	23.776	22.997	22.0364	25.4846	22.7369	21.8966	23.093	22.9054	23.7135	21.9578	25.5975	26.0163
CLIC4	80.9761	68.0753	78.4298	62.5385	59.7429	70.5585	47.6371	57.1391	56.5133	74.7556	70.3588	75.9599	66.476	83.0391	87.4175	75.2987	88.1477	87.8696	80.3737	71.8802	54.4075	88.605	70.3748	84.2166	66.9775	75.8556	96.4427	76.953	67.0905	75.0575
RUNX3	0.207517	0.357184	0.0809668	0.22522	0.177772	0.0976147	0.0980297	0.0319333	0.0961249	0.213435	0.155264	0.265527	0.202165	0.152659	0.113102	0.12182	0.100311	0.08886	0.111884	0.127332	0.158256	0.180538	0.102996	0.0797593	0.0971211	0.0785629	0.0802108	0.120751	0.123591	0.129139
MIR6731	0	0	0	0	0	0	0	0	0	0	0	0	0	0	0	0	0	0	0.673426	0	0	0	0	0	0	0	0	0	0	0
MIR4425	0	0	0	0	0	0	0	0	0	0	0	0	0	0	0	0	0	0	0	0	0	0	0	0	0	0	0	0	0	0
SYF2	21.977	19.547	24.668	22.7171	23.6764	21.7346	27.2777	25.728	28.8413	27.1594	27.5732	30.0845	33.3262	25.8391	25.8909	29.6362	27.2274	32.6047	23.3293	23.0173	23.1374	23.7582	22.0285	23.9104	26.717	23.9876	26.9237	24.1202	22.2136	25.0228
RSRP1	85.7852	77.1444	90.6302	66.4255	72.3413	64.7967	65.5941	56.4224	70.5206	36.8992	34.86	47.2662	59.5666	58.3318	62.1657	88.7175	70.8294	67.4669	72.5149	78.308	81.5344	77.4463	81.1043	88.7596	85.499	87.1493	61.4654	90.5819	70.2534	75.9606
RHD	0.0143033	0.0141561	0	0.0142817	0	0	0.226046	0.151872	0.140665	0	0	0	0	0	0	0.0482802	0.0867395	0.0469566	0	0.0155276	0	0	0	0	0.0559877	0.0792565	0.0794739	0.0147251	0.0301429	0
TMEM50A	66.4395	62.8711	66.7074	64.9771	69.9019	69.8735	65.0894	69.5003	66.592	69.6989	71.6191	72.2738	84.7967	78.5805	77.3487	82.5853	87.8861	82.5805	65.3159	69.6317	66.1809	69.4339	72.1098	77.7727	67.7954	71.1542	75.9705	65.9945	54.8287	53.3814
RHCE	0.132911	0.0526174	0.170391	0.26542	0.338902	0.159775	0.183793	0.470414	0.370347	0.218723	0.228722	0.23009	0.178688	0.107088	0.111075	0.336477	0.214937	0.378159	0.179802	0.288576	0.103613	0.0591006	0.137932	0.234989	0.130064	0.315633	0.531718	0.218929	0.252088	0.351205
TMEM57	9.25738	8.4878	8.36018	8.81144	8.81171	10.0234	8.79132	8.49741	8.25148	8.44247	8.9424	8.44358	9.18408	9.03593	9.35425	9.32691	9.31286	10.2961	9.66807	7.83085	7.51393	10.0386	7.94605	8.41306	8.56168	8.82619	9.25386	8.35022	7.91986	7.20374
LDLRAP1	26.9637	31.5884	31.768	24.6696	25.171	27.4635	15.4587	14.4014	14.964	39.7603	41.9121	36.8099	11.4268	12.5627	12.8436	13.8501	15.0038	10.199	23.7229	25.7559	32.4439	23.1813	25.914	27.8359	24.6223	22.539	20.8281	18.1036	18.1897	20.1679
MAN1C1	17.7564	16.2529	20.0784	18.2754	19.7207	22.114	4.2748	4.59204	4.29116	3.44096	4.84818	2.98406	1.73391	2.17286	2.43963	1.54063	1.42374	0.943149	18.1995	20.7853	22.3781	13.8152	16.8114	17.5524	8.57918	7.96688	5.95256	13.1853	14.8136	16.8765
SEPN1	178.265	158.714	185.436	275.772	232.148	264.46	107.834	105.162	94.5487	47.9538	51.5043	41.0614	81.4448	106.681	117.531	108.641	108.517	95.3493	196.767	206.868	236.531	187.762	192.707	181.516	161.564	146.229	134.295	139.224	121.805	127.59
MTFR1L	27.4384	30.8583	29.3245	31.1677	30.6191	31.7363	33.8905	31.3574	33.136	33.0441	29.5226	30.071	31.9436	29.938	29.037	29.1203	28.6731	28.5962	30.2865	27.4942	30.1735	29.5072	28.3263	29.2517	33.2086	32.9695	33.7533	25.6863	24.1781	24.1205
LOC646471	0.0706434	0.0116527	0.015094	0.0235122	0.0136462	0.0283073	0.0116295	0.027781	0.0289474	0.084768	0.0405226	0.0203824	0.0263817	0.0284591	0.0122994	0.0397423	0.0119001	0.0644213	0	0	0.0344195	0	0.0122187	0	0.0115217	0.0559206	0	0	0.0496248	0.0518524
AUNIP	0.232197	0.548003	0.068694	0.231846	0.331226	0.3006	0.0882112	0.168578	0.117104	1.24921	1.168	0.8967	0.200108	0.230257	0.0746342	0.0904352	0.144422	0.0977288	0.281899	0.310243	0.243672	0.258124	0.0926803	0.157896	0.367053	0.282777	0.29773	0.312597	0.244667	0.314646
PAQR7	9.71745	13.4898	9.01037	6.87574	8.09662	7.71359	8.24917	6.64699	6.84444	11.297	11.2993	10.357	8.32059	8.36824	7.25297	4.75444	5.20558	4.43727	10.1528	8.47955	10.3843	7.82903	7.53019	6.68171	10.2333	9.66316	8.55356	8.8176	8.51527	8.25526
STMN1	67.8346	54.8579	56.6385	97.3117	107.906	90.5023	56.1755	59.5465	40.7772	9.83722	10.7878	7.47257	71.8511	58.4553	48.6719	141.712	131.221	140.114	84.0238	72.0855	66.3696	101.001	87.7702	92.0317	124.689	120.608	125.832	118.637	87.7458	78.5643
MIR3917	0	0	0	0	0	0	0	0	0	0	0	0	0	0	0	0	0	0	0	0	0	0	0	0	0	0	0	0	0	0
PAFAH2	5.74108	6.75183	5.78945	5.60047	5.70742	6.48276	7.72301	7.07073	7.44141	5.68247	5.79756	5.16687	8.85408	8.32231	8.87053	6.12175	6.33673	5.7042	6.21485	6.44112	6.0626	6.12843	6.16985	5.69364	5.41829	5.14355	5.07186	6.76356	6.13798	6.00357
EXTL1	0.032145	0.0212095	0.0412095	0.0106988	0	0.0257615	0.0529179	0.0379238	0.0351253	0.121227	0.0737563	0.0463733	0.0120045	0	0.0111933	0.0452101	0.0324895	0.0586276	0.0241588	0.0232644	0.0104413	0.0119114	0.0222396	0	0.0629129	0.0254457	0	0	0.0112904	0.047189
SLC30A2	0	0	0	0	0.0398955	0	0	0	0	0.0177018	0.0592352	0.0148974	0	0	0	0	0	0.018834	0	0	0	0.0382652	0.0178611	0	0	0	0	0	0.0362704	0.0189492
TRIM63	0.0242995	0.0961976	0.124606	0.0485254	0.197145	0.175265	0.0720042	0.0286678	0.0796571	0.249925	0.20908	0.168264	0	0.0391567	0	0.164044	0.122799	0.425457	0.0547872	0.0263794	0	0.0540253	0.0504348	0.0805536	0.0713369	0.211587	0.108013	0.0250161	0.102418	0.160523
PDIK1L	1.91675	1.87852	1.51031	1.38171	1.72306	1.39374	1.29295	1.77597	1.24902	0.625085	0.78037	0.526055	1.30941	1.29575	1.22092	2.61953	3.18472	4.26665	1.76028	1.89811	1.49424	1.94368	1.66895	1.8804	1.96719	2.44986	2.37939	1.76151	1.6256	1.40004
FAM110D	2.34241	3.24004	2.09844	2.5643	2.28967	1.62845	0.919897	1.26522	1.08705	1.3062	1.55411	1.14812	0.600745	1.43253	0.737037	1.40511	0.884251	0.617667	1.55895	2.9412	2.61259	1.85101	1.87443	1.34097	1.82274	1.56381	0.940858	2.23716	2.91427	2.42364
ZNF593	6.42831	11.2158	7.39143	11.1829	9.83164	7.09028	7.85501	8.05305	10.4278	15.6771	12.0886	14.3981	14.7008	8.86366	7.13061	10.5137	9.24343	7.9048	5.37911	8.92104	10.5263	6.40937	8.87194	7.24982	8.69013	9.02306	6.03889	5.79918	6.49421	4.23196
CNKSR1	0.0840697	0.316177	0.107776	0.033577	0.0779507	0.121274	0.0830385	0.218203	0.0688981	0.328577	0.303812	0.523935	0.169537	0.0948303	0.122951	0.156076	0.0849705	0.165596	0.151639	0.0730126	0.0819224	0.0186913	0.174491	0.111478	0.0987226	0.053239	0.130793	0.0865489	0.0885844	0.0370244
CATSPER4	0	0	0	0	0	0	0	0	0	0	0	0	0	0	0	0	0	0	0	0	0	0	0	0	0	0	0	0	0	0
LOC101928303	0	0	0	0.0398376	0	0	0	0	0	0.0820719	0.0343295	0.0345348	0	0.0642926	0	0.0336685	0	0	0	0	0	0.0443529	0	0	0	0.0315829	0	0.0821492	0	0
CEP85	2.52294	3.46802	2.0279	2.74904	2.48319	2.50332	2.17555	2.1615	2.14148	13.3555	12.6028	14.1253	1.66004	1.64557	1.93483	1.82487	1.59879	1.61051	2.48302	2.6302	2.39021	2.47075	2.4624	1.98027	2.05741	1.81485	1.8246	2.63857	2.42634	2.27071
SH3BGRL3	265.274	241.05	296.461	333.315	307.502	312.353	297.149	259.035	291.565	64.788	58.0499	61.6023	465.828	343.336	340.54	296.379	280.943	274.335	265.176	267.629	318.49	299.096	296.311	303.147	306.587	292.096	283.816	266.346	287.567	284.167
UBXN11	3.342	2.794	2.87401	3.75147	4.28243	2.86963	5.00277	4.45707	4.84834	14.8808	14.6993	13.8529	3.60466	2.42509	2.36358	3.17053	3.04213	3.97519	2.7145	3.67313	3.72187	2.74598	3.03741	3.07363	2.84383	3.2206	2.30674	3.12001	3.54334	3.7024
CD52	0	0.084292	0	0	0.0987118	0	0	0.100479	0	0	0	0	0	0	0	0	0	0	0	0	0	0	0	0	0	0	0	0	0.0897422	0
AIM1L	0.0082002	0	0.0105126	0	0	0	0.0242989	0	0.0201611	0.396402	0.112891	0.198741	0	0	0	0.00691986	0.00828807	0	0.00924436	0.00890211	0.0239723	0.0182316	0	0.0271839	0.00802455	0.0259648	0.0091126	0.00844203	0	0.00902844
ZNF683	0	0	0	0.024795	0	0	0	0	0	0	0	0	0	0	0	0	0	0.0271745	0	0	0	0	0	0	0	0	0	0	0	0
LIN28A	5.43251	5.25995	2.95335	3.5199	5.20352	2.35717	2.05322	3.19824	0.843008	4.28702	7.31109	2.83805	1.0684	2.37413	0.705176	1.21163	1.27792	0.621452	3.66005	5.93241	1.91076	4.66927	6.56067	2.36804	3.38681	4.24095	1.71464	4.56683	12.7921	6.53568
DHDDS	23.7537	22.9977	25.697	28.8149	26.3927	29.3472	20.0924	21.9557	19.0646	33.4036	33.0819	36.0427	23.2533	24.9178	25.624	22.8914	25.1708	22.2744	23.1652	24.4401	27.2903	25.2854	25.2144	24.7487	21.9423	21.5449	22.7201	21.9263	27.8755	28.3442
LOC101928324	0.164789	0.217458	0.0704194	0.0548467	0	0	0.162768	0.194414	0.045017	0.0564965	0.0945267	0.095092	0.123081	0.0442576	0	0.0463533	0.0555184	0.0601101	0.123848	0.0596316	0.0535268	0	0	0.364189	0.215013	0.0434819	0.183125	0	0.0578797	0.0604779
HMGN2	5.9633	10.4635	5.65665	6.45592	5.72168	3.8075	5.45865	7.21573	7.69769	8.60472	8.13821	8.09233	9.5687	8.43023	7.4845	5.69581	3.0688	3.01185	4.08775	7.92026	6.87528	4.85652	6.57394	5.98608	4.6599	4.16717	2.74297	5.62194	6.3526	5.29097
RPS6KA1	2.17402	1.42185	1.85805	2.11996	1.69456	1.55889	9.00383	7.21458	9.23144	1.20301	1.22519	1.08945	13.5172	8.38941	9.76157	1.23378	1.11793	0.987792	1.34725	1.42159	1.75922	1.66771	1.47771	1.41891	1.08239	0.986267	1.04548	1.63606	2.04964	2.04366
MIR1976	0	0	0	0	0	0	0	0	0	0	0	0	0	0	0	0	0	0	0	0	0	0	0	0	0	0	0	0	0	0
ARID1A	19.4585	19.764	19.1908	18.0184	16.3107	17.2003	21.9415	21.3489	20.7014	19.6425	20.7042	18.959	11.3716	17.2966	18.5267	16.4034	18.0061	18.3769	21.3375	23.082	20.6604	22.0823	22.372	18.6397	19.9388	20.1145	18.1662	22.6111	21.0419	19.5484
PIGV	5.822	5.73328	6.21356	5.30454	4.80782	5.94894	7.24575	6.25046	7.07351	2.44013	2.83033	2.4819	5.38119	4.93713	5.92982	8.97847	10.077	10.4485	5.20145	5.04048	5.77258	5.59834	5.78515	6.44946	6.1958	6.0834	7.76375	4.91483	4.37095	4.99983
ZDHHC18	11.3451	13.032	10.9434	13.0928	12.7204	13.3417	13.8315	12.738	12.8798	13.4585	12.9095	12.0735	16.149	13.623	14.0271	15.7828	15.3582	14.8891	12.4653	11.5874	13.1115	13.3125	12.3851	12.3851	15.1916	16.1067	14.0083	11.6515	12.4453	11.9479
SFN	0.0654145	0	0.0838606	0.0653155	0.0379083	0.0393181	0.0646122	0	0.134024	0.134561	0.0844271	0.113243	0.256504	0.0263526	0	0	0	0.0715836	0.110616	0.0355069	0	0.0727185	0.0678856	0.0722838	0.0960199	0.0517815	0	0	0.0344637	0
GPN2	12.7036	14.8845	14.6427	12.7982	11.4885	12.2239	15.1924	14.0129	17.7875	17.8119	16.3959	16.2721	13.2113	14.0221	13.7765	13.7727	11.5443	13.0289	11.2707	14.1002	15.2658	11.3673	13.4791	11.2364	11.6789	11.3638	11.2051	11.9933	13.0857	12.5442
GPATCH3	8.90908	7.17788	8.18399	8.3308	8.33556	8.11127	9.39843	9.08066	8.09601	11.3865	10.9162	10.964	11.3392	10.5475	8.77914	9.30807	10.2501	11.0757	7.90271	8.44352	9.01619	6.66993	7.77807	7.38906	8.44147	9.09928	8.71051	7.4456	9.51524	8.56334
NR0B2	0	0	0.0433819	0	0	0	0	0.0399229	0	0	0.0582332	0	0	0.0545298	0	0.057112	0.0342021	0	0	0	0	0	0	0	0	0	0	0	0.0356568	0.0745148
NUDC	35.6796	34.3028	39.3845	40.5999	40.8859	37.5298	39.1551	35.4886	38.2035	49.3119	44.4781	47.0644	54.2725	38.897	37.1482	33.1116	33.4244	31.1006	37.1205	36.7764	37.265	32.9914	36.5351	33.8689	35.1707	38.3279	33.1643	35.8037	38.4456	34.7908
KDF1	0	0	0	0.0238186	0	0	0	0	0	0	0	0	0	0	0	0	0	0	0	0	0	0	0	0	0.0466875	0	0	0	0	0.0262641
TRNP1	8.143	8.99835	8.79837	11.9647	10.1796	12.0438	4.01066	2.34314	3.83409	15.2752	12.38	14.0395	14.5374	8.42784	8.85225	13.8922	10.7729	18.6671	6.21943	5.65378	7.8275	5.7159	5.08411	5.9012	10.4088	9.60774	12.0409	8.36042	14.0447	12.5857
FAM46B	0.525397	1.38066	0.534196	1.5738	1.1339	0.805822	0.143159	0.299237	0.163324	0.968961	0.85737	0.815452	0.466841	0.481707	0.416367	0.535094	0.402848	0.495642	0.388057	0.767048	0.653212	0.443081	0.48884	0.360353	0.460955	0.631019	0.442925	0.690102	0.916323	0.837774
SLC9A1	35.1736	37.8906	36.8015	60.9851	52.2463	58.8558	23.5795	21.0052	21.98	40.3094	34.3148	41.3659	23.2192	25.2339	28.0077	23.6045	24.2106	27.7613	37.2597	40.3013	42.38	37.5583	37.7447	33.6755	34.2071	33.6084	27.869	36.9298	44.8419	43.5395
WDTC1	11.7633	11.9337	10.9842	13.0644	11.0685	12.8105	11.9716	11.393	10.8985	9.13376	8.59329	7.57858	11.3191	10.9664	12.4375	17.1946	15.8675	18.889	12.5669	12.7605	13.1066	14.8626	13.773	13.6791	15.5114	14.5893	15.9881	10.3828	11.0126	10.5832
TMEM222	16.833	18.0367	15.6052	19.4699	20.2623	17.4481	19.8557	20.9807	16.8166	14.2607	15.3814	12.0014	22.4436	20.1197	17.6813	18.881	19.5912	18.9787	15.5523	17.5439	19.8148	17.6043	20.1398	17.8577	17.6523	16.2064	15.408	20.337	15.5382	15.623
ACTG1P20	1.84885	1.76562	1.85042	1.27928	0.845862	1.24774	1.63394	1.72201	1.23608	1.10092	1.07449	1.0388	0.436073	0.901623	0.796267	1.01275	1.16381	1.29556	2.0477	1.16201	1.23269	2.21754	2.05334	2.09676	1.63467	1.61759	1.58598	1.63623	1.76016	1.66061
SYTL1	0.175015	0.303125	0.14023	0.152907	0.152135	0.0525974	0.0432172	0.0774294	0.0896447	0.202508	0.0752944	0.24617	0.0735292	0.070506	0.0685602	0.203073	0.0884454	0.0718202	0.0739878	0.0474991	0.0213182	0.0486393	0.0908134	0.0483485	0.149858	0.0692702	0.0243111	0.0450442	0.138311	0.168606
MAP3K6	3.00714	5.27688	3.08156	3.11124	2.86623	2.91336	2.24723	2.18233	1.89699	4.59867	4.55356	4.1698	3.43553	2.99673	3.37903	2.95499	2.44949	2.76032	2.68751	3.69409	3.18096	3.12298	2.75118	2.95128	3.81393	3.60196	2.26446	2.68848	2.61621	2.3089
FCN3	0.250058	1.19618	0.106857	0.0832267	0.144911	0.0501001	0.123496	0.147506	0.170777	0.0857302	0.322737	0.216445	0.046692	0.0335792	0.0870732	0.316523	0.463353	0.364854	0.0469832	0.226219	0.121836	0.0463299	0.0432508	0.0460529	2.93642	5.6414	4.35347	0	0.131744	0.183543
CD164L2	0	0	0	0.027476	0	0	0	0	0	0	0	0	0	0.0221713	0	0	0.0278125	0	0	0	0	0.0917705	0	0	0	0	0	0	0	0
GPR3	0.203453	1.02693	0.286907	0.44692	0.471613	0.342406	0.281341	0.33604	0.383496	3.47365	3.29109	3.90952	0.888959	0.688484	0.573843	0.66958	0.534647	0.890562	0.206424	0.220868	0.178431	0.22617	0.168911	0.224818	0.238914	0.46705	0.361745	0.251344	0.514511	0.336004
WASF2	37.4289	37.3353	36.4233	35.0648	32.7195	35.988	27.4663	27.1129	24.2313	33.6262	35.2982	34.9079	29.597	36.7347	36.7801	45.4528	47.7455	41.9588	43.6167	40.0014	39.1223	43.3124	42.55	38.789	49.5162	48.8187	48.0977	36.5423	36.7094	36.5945
AHDC1	7.41413	9.51374	7.77036	7.95677	7.61306	5.7168	3.49455	3.97445	4.09142	7.1803	6.99633	6.62243	3.80457	5.80469	5.51906	3.71623	2.31097	2.206	4.08758	10.0022	8.78046	5.10611	6.98516	6.12957	4.89204	3.85551	2.26274	5.62012	5.38164	5.41467
FGR	0.170613	0.337715	0.0994201	0.108408	0.0539302	0.0559357	0.0306401	0.0182986	0.0127112	0.0159527	0.0400367	0.0268507	0.0173769	0.0249937	0.0324052	0.117797	0.141088	0.0509191	0.122397	0.168379	0.0302283	0.120695	0.0321924	0.0171391	0.0910683	0.135056	0.241305	0.0798385	0.065373	0.0170769
IFI6	25.556	19.8978	26.8639	48.3381	39.2999	18.7575	47.0271	51.5091	102.958	71.1903	188.952	122.811	220.087	156.828	137.349	42.4563	48.0202	36.8868	13.9258	24.9203	28.9969	17.7351	18.6843	31.666	45.2209	67.4592	70.9153	44.2784	156.143	157.205
FAM76A	1.86514	2.14129	2.26356	1.57676	1.98879	1.58443	1.79313	2.28845	1.83426	4.3738	4.73958	4.15444	2.45179	2.44449	2.23415	1.30111	1.55837	1.00691	2.03254	2.26776	1.82962	2.25309	2.46466	2.23962	1.46015	1.72249	1.65813	1.77933	1.79497	1.93031
STX12	36.2072	29.5995	36.5858	31.1731	32.947	34.0714	25.1528	27.8183	22.0946	45.3143	48.5817	49.2954	52.3177	55.1713	52.0363	67.5559	75.4353	101.699	35.3375	35.7731	29.824	39.8152	38.5898	40.8429	33.1898	38.0934	45.6534	36.484	32.058	34.5429
PPP1R8	22.0027	20.7464	22.1752	24.4088	25.3792	24.9452	22.0009	22.9513	20.887	25.112	26.3929	23.2482	17.9769	19.2224	18.0066	22.6142	23.4121	25.4804	23.8353	22.7237	22.8809	23.3195	23.1469	21.9802	24.0254	23.8157	26.5121	24.0644	24.4079	24.0922
SCARNA1	0	0.25643	0.996477	0	0.300298	0	0.255919	0.305675	0.424678	0.266487	0.668805	0	0	0.417514	0	0.655928	0.261873	0.283531	0.584177	0.562549	0	0.288027	0	0	0.76064	0.205098	0.57585	0.266738	0.819033	1.14106
THEMIS2	0.505258	0.593819	0.546526	8.37143	9.02195	10.4583	1.0761	0.875505	1.31987	0.698304	0.964579	1.02501	0.300721	0.178103	0.346375	0.559609	0.383004	0.501072	0.569594	0.497084	1.03086	0.403703	0.393258	0.59321	0.293571	0.224976	0.508837	0.341354	0.665489	0.817051
RPA2	18.9543	17.6276	20.0144	20.3308	20.6177	20.6707	16.4413	15.9023	15.9122	31.0291	31.2177	31.9373	16.333	16.0158	14.7928	16.0134	14.2236	13.499	19.9797	19.1922	19.7987	18.8708	18.9629	18.1262	15.4498	15.944	16.8604	21.3243	21.4551	23.8466
SMPDL3B	0.162302	0.017848	0.439257	0.0360125	0.188111	0.108393	0.0356247	0.0851019	0.0443375	0.0556437	0.0620666	0.0312189	0.0202038	0.0435896	0.0753539	0	0.0182268	0.0197343	0.223628	0.215349	0.386605	0.0601414	0.112289	0.0996365	0.0176473	0.0285504	0.0801603	0.427004	0.247026	0.51623
XKR8	7.54114	8.39648	8.15196	9.6355	10.481	10.2369	8.33238	9.10416	7.31939	6.86886	7.32721	6.23702	9.37947	7.87818	7.91111	10.8264	12.3857	10.0706	7.56478	9.29669	11.8168	8.4542	9.2851	8.77441	10.1939	10.0545	10.1557	7.22074	7.91245	7.47605
EYA3	5.74564	5.49651	6.0298	5.34673	5.80107	6.93993	6.11537	6.02627	6.74286	6.69228	6.3832	7.66172	4.53209	5.18728	5.40046	10.4955	9.56319	15.6362	6.3845	6.03648	6.15344	7.05029	6.86635	6.22778	5.80372	6.15472	6.24779	6.19037	6.37931	6.09195
PTAFR	0.0759057	0.103296	0.121638	0.0568431	0.0549851	0.102654	0.149949	0.0447757	0.0544315	0.0975883	0.0489837	0.0574894	0.0425203	0.0611581	0.0198234	0.0720609	0.076719	0.145362	0.0748746	0.0515018	0.15718	0.0316429	0.0984664	0.0733921	0.0649948	0.0600862	0.105439	0.0879122	0.0999775	0.104465
DNAJC8	48.6911	42.664	49.4495	57.2843	65.9855	61.0532	66.2525	60.8387	65.6609	59.1328	56.9374	59.2828	83.2877	62.0781	60.0847	65.0999	66.0196	87.1418	51.4003	50.1855	49.0393	47.4059	47.9495	47.9846	52.4916	52.324	56.6556	51.2315	56.2901	56.2666
ATPIF1	43.0324	43.0539	43.3087	47.8306	47.8296	38.0858	54.9073	57.8855	66.7245	66.5275	65.3826	65.0774	78.7999	54.4018	52.3753	46.1366	37.306	38.5332	34.7089	47.1767	50.3156	38.0512	45.655	44.1936	42.7447	35.4612	34.6611	49.7989	51.5115	47.8954
SESN2	35.3175	33.1925	40.9474	46.9619	44.7769	45.4162	45.9143	43.7377	46.4282	35.0835	36.682	36.5743	42.6272	37.679	39.9376	37.3131	37.0636	48.2669	31.9396	38.4729	44.0023	30.5875	36.8541	33.4222	32.3181	37.4722	34.6681	34.3886	42.3267	41.7302
MED18	7.77817	7.33372	6.93286	7.60556	8.13488	7.16487	8.68289	7.6561	6.92141	6.34321	6.03917	7.03139	9.43612	7.73172	6.73105	9.263	8.76861	7.22739	7.54929	7.29478	7.46738	7.64896	7.92871	7.6541	7.83675	7.30475	8.89934	6.15965	5.64982	6.79022
PHACTR4	8.86436	9.73045	8.62917	7.85869	7.51735	8.43404	16.654	19.165	19.3779	9.89399	9.99286	9.59959	8.07555	10.4463	10.1113	8.94508	9.48164	8.68535	10.1275	9.65189	9.15443	9.3165	9.70113	8.32374	11.9939	14.4167	15.6447	8.32096	7.5184	7.10458
SNHG3	12.9067	15.9673	15.6296	11.0932	13.8542	11.8129	11.1729	9.06262	9.93142	20.1008	19.2135	21.4389	11.5638	10.1775	8.84807	9.23611	8.2087	6.9215	14.2194	12.2401	12.9343	11.8818	12.443	12.0741	10.7644	10.7247	9.02534	13.6648	10.451	12.6762
RCC1	7.72959	10.2094	7.23156	6.9234	8.39882	8.48911	8.36458	6.5041	6.82375	11.7789	10.2818	10.7492	7.92755	6.88037	7.82227	6.07908	6.24706	5.1	7.32025	7.46572	8.50138	7.96084	7.40227	7.45792	7.56402	7.29966	7.68961	8.08919	7.17152	6.89897
SNORA73B	3.5388	4.04121	2.09386	2.17443	5.04805	1.96342	3.76427	2.24806	2.67708	5.87957	6.79246	5.18372	1.52488	1.75462	1.42183	0.918852	1.10053	0.595775	3.37565	3.25068	3.71368	2.42088	2.25999	2.40641	2.66384	3.8787	2.11753	2.80243	2.86834	2.39768
TRNAU1AP	8.4526	9.29513	8.09973	8.50374	8.93085	8.95506	9.46632	7.65537	7.08464	25.159	24.2613	29.6719	13.8699	10.9206	10.5245	9.24028	10.0102	8.85265	9.55295	8.50412	8.23671	9.6574	9.28138	10.1893	8.54308	8.11029	8.06476	8.37225	6.74737	6.90924
SNHG12	7.21684	11.5203	6.71509	7.55459	9.64611	6.22678	5.74865	5.97369	6.00986	26.6378	25.1389	33.954	10.8239	8.06554	6.87018	7.809	7.05888	5.03143	6.69234	8.4664	7.99665	8.99313	6.58348	9.96837	8.65695	7.04883	4.91538	8.2685	6.74584	7.49721
SNORD99	3.76338	2.66047	3.44615	3.22087	2.49247	1.29258	3.71722	0.634275	0.440603	13.271	4.16331	12.5646	4.81861	3.0322	1.12324	1.36105	2.17355	2.35331	1.81825	2.91822	1.57168	3.58593	2.78968	1.78225	0	3.83021	0.597445	0.55348	0.566498	0.591927
SNORA61	4.30101	5.89395	3.39313	2.64277	7.66915	3.18174	1.63394	3.90323	1.62684	13.271	13.6642	16.6096	5.55994	5.86447	3.80175	4.18784	3.34392	1.44819	5.59461	4.30999	4.19115	7.72355	4.46348	7.31178	1.29504	2.88084	3.67658	4.76845	3.83475	4.37115
SNORA44	7.16834	4.19225	2.08857	5.85613	4.53177	3.91691	4.50572	4.2285	4.27252	15.0807	14.859	9.58916	6.57083	6.82573	7.82868	4.39935	4.61055	5.34843	6.97914	5.30586	5.71521	5.79545	4.39585	4.68065	5.73937	3.61097	3.62088	4.36075	4.80665	2.15246
SNORA16A	2.56776	2.22367	2.46888	1.28194	2.23207	2.31507	1.58517	1.51469	1.31523	5.282	7.45668	11.3908	1.43839	2.06888	2.01178	2.97941	3.89292	2.80992	4.70393	2.09067	3.4405	1.42724	1.33238	2.12806	2.51276	2.28669	3.21015	3.30436	2.36745	1.06017
RAB42	0.129062	0.0958007	0	0.0322168	0.0747929	0	0	0	0.0793285	0.0663718	0.305386	0.33514	0.0722972	0	0.0674115	0.163367	0.0652227	0.070617	0	0.105082	0.0314415	0.179341	0.066969	0.142615	0.126298	0	0	0.0332171	0	0
TAF12	8.03843	8.5722	8.28977	7.61162	8.35408	8.02292	12.7155	12.2481	13.054	26.7251	23.1742	28.422	15.7519	13.6942	11.6198	7.25893	8.00465	8.34208	8.76104	8.08247	8.55573	8.54029	8.1574	8.52201	7.31473	5.89354	7.41656	7.97012	5.2821	5.45389
RNU11	0	0	0	0.318111	0.369255	0	0.314685	0.375867	0.522197	0.32768	0.274128	0	0.356934	0	0	0.268849	0	0	1.07748	0.345863	0	0	0	0.352049	0	0.252195	0	0	0.671404	0
GMEB1	3.68794	3.6974	4.29809	3.6983	3.7933	4.22224	5.29849	4.74647	5.10276	2.41381	2.8298	2.6118	4.18543	4.74655	4.93661	4.67492	5.05063	5.38099	4.69748	4.24626	4.02936	4.33045	3.97638	5.02787	4.187	4.04411	4.96762	3.78027	4.0374	4.55261
YTHDF2	18.6616	19.5813	17.0654	17.6799	17.2838	17.7408	18.0859	18.1233	17.1926	17.6052	19.5004	18.0612	19.3028	18.4865	18.2624	15.7834	15.4128	13.8909	20.4204	20.1522	16.625	19.996	16.7727	16.3698	18.5092	17.5289	17.2894	21.5538	18.6576	18.1347
OPRD1	0.0484893	0	0	0	0	0	0	0	0	0.0249362	0.0208609	0.0419713	0	0	0	0	0	0	0	0	0	0	0	0	0	0	0	0	0	0
EPB41	4.9627	2.80085	4.28523	6.74342	5.45872	6.31911	2.03905	1.67742	2.39209	1.54674	1.62921	1.50878	2.59617	2.2526	2.62781	2.78036	2.76357	2.40866	5.59461	5.1055	5.84177	5.01529	4.8877	4.51699	3.47841	2.88409	3.75255	7.05837	9.39961	9.05389
TMEM200B	0.805616	2.22926	0.906326	0.902895	1.2005	0.830098	0.438466	0.368539	0.256008	0.456572	0.707325	0.455395	0.79205	0.675588	0.4122	0.513342	0.68131	0.359833	0.722852	1.1066	0.65687	1.06006	1.00667	0.872048	0.659648	0.741835	0.420221	1.67567	1.71508	1.48434
SRSF4	36.89	36.258	34.456	34.322	38.126	36.2945	33.0793	30.6859	29.6894	37.575	38.0311	37.9201	46.3958	40.3517	37.3823	35.0466	35.7733	32.258	39.2301	39.5679	35.9975	42.5398	42.8	38.5097	34.6525	36.2936	32.229	49.1263	41.8089	39.9235
MECR	5.69488	6.59428	5.08779	6.42725	6.67527	6.43867	5.13104	4.35856	4.86548	5.74116	5.06663	4.8735	4.35591	4.12049	4.19637	5.28219	5.95157	5.79059	5.51067	5.42925	5.06208	5.07536	5.79281	5.93637	4.49936	4.85281	5.32456	5.049	6.03471	6.3056
PTPRU	2.37928	1.93969	3.63679	5.67269	3.49123	5.01448	2.26724	1.54745	2.42488	11.8592	9.50114	12.2907	1.61475	1.26572	1.33833	2.12362	1.73421	4.56475	1.97729	1.45704	3.64125	1.55136	1.20292	1.90443	2.49995	2.19732	3.13553	1.38959	3.47934	4.26523
LOC101928460	0	0	0	0	0	0	0	0	0	0	0	0	0	0	0	0	0	0	0	0	0	0	0	0	0	0	0	0	0	0
LOC101929406	0	0	0	0	0	0	0	0	0	0	0	0	0	0.0228135	0	0	0	0	0	0	0	0	0	0	0	0	0	0	0	0.0623491
MATN1	0.168447	0.144485	0.129568	0.0560639	0.0390466	0.0674977	0.0443681	0.0662429	0.0736256	0.173251	0.11595	0.136083	0.0377437	0.0361919	0.023462	0.0568585	0.0681007	0.0368665	0.151916	0.109719	0.164144	0.149804	0.104886	0.111681	0.0989031	0.0800044	0.0998341	0.12717	0.0354985	0.0865481
MATN1-AS1	0.209805	0.186881	0.242071	0.230436	0.0486336	0.151327	0.248678	0.0495044	0.154749	0.0215789	0.0180523	0.163442	0.0705163	0.0507127	0.0438339	0.159342	0.106027	0.0918365	0.165564	0.136658	0.163557	0.0699694	0.0870923	0.139102	0.18478	0.182688	0.0466298	0.215992	0.0442144	0.0923984
LAPTM5	56.5467	77.1915	65.9199	121.032	113.363	127.596	37.4946	37.0825	33.659	56.7969	61.2436	60.4797	41.3239	46.1637	39.5944	14.3558	12.6531	14.372	61.0412	51.3399	56.1689	45.1016	49.2378	44.1106	29.9882	27.845	25.1994	36.8657	39.493	41.9634
MIR4420	0	0.552824	0	1.11545	0	0.671471	0	0	0	0	0	0	0	0	0	0	0	0	0	0	0	0	0	0	1.09321	0	0	0	0.588569	0
SDC3	11.7583	14.2058	9.85191	20.6548	14.3679	18.9508	8.81008	7.39183	8.08762	9.64899	9.07656	9.58883	12.3265	12.3836	12.4586	7.2646	6.40052	5.68912	10.1499	8.50678	9.94386	10.1768	8.79448	8.80741	10.6763	6.47552	6.46794	7.70398	10.018	9.00663
PUM1	25.7102	22.0544	26.0794	23.4224	20.4674	23.9074	24.8978	25.1967	23.4596	27.2485	26.6644	27.3493	17.0374	21.9119	22.7527	27.2833	29.6668	33.3003	27.2552	24.9455	23.8394	28.4566	27.4771	26.0183	26.0348	28.3498	28.9969	26.2053	27.3434	27.498
SNORD103A	0	0	0	0	0	0	0	0	0	0	0	0	0	0	0	0	0	0	0	0	0	0	0	0	0	0	0	0	0	0
SNORD103B	0	0	0	0	0	0	0	0	0	0	0	0	0	0	0	0	0	0	0	0	0	0	0	0	0	0	0	0	0	0
SNORD85	0	0	0	0	0	0	0	0	0.469977	0	0	0.49638	0	0	0	0	0	0	0.646489	0	0	0	0	0.633688	0	0	0	0	0.604264	0
NKAIN1	0.220791	0.0874075	0.471752	0.529096	0.204721	0.371584	0.0290777	0	0.0120631	0.181671	0.0759902	0.0764446	0.0659632	0.0830171	0.138387	0.0496847	0.0595085	0.0322151	0.232311	0.0798966	0.0573737	0.229081	0.442987	0.455423	0.0432123	0.104865	0.147214	0.212149	0.728963	0.486182
SNRNP40	23.5708	21.9128	19.7602	23.8789	25.3545	23.9096	23.831	23.84	22.0302	31.6522	30.2621	31.8414	25.1315	20.4423	20.6666	14.1245	14.2137	15.9399	22.7804	23.0008	20.8267	19.8728	23.2244	19.7247	19.3857	17.2747	18.2765	22.0029	24.1947	22.19
ZCCHC17	16.6129	15.8437	17.2218	18.0856	19.3066	20.4283	14.7063	16.1392	13.9819	26.6664	27.5676	27.151	20.2427	17.9853	17.5182	17.0798	16.9041	18.1307	16.0276	14.9724	16.7341	13.5398	14.5452	15.6855	15.9065	13.895	15.9733	15.6046	17.3164	18.5867
FABP3	0	0.465642	0.201051	0.704658	0.318091	0.801236	0.154904	0.138766	0.160658	4.27447	3.27229	5.73529	0.351403	0.442253	0.245742	0.0992561	0.0792542	0.128713	0.0883986	0.0851259	0.114617	0.0871694	0.0813761	0.173297	0.0383671	0.0620717	0.0871387	0.363269	0.16525	0.0863339
SERINC2	2.33895	1.2474	2.34598	4.0658	2.10691	2.68059	7.70886	5.77621	7.09137	19.2702	16.976	18.2733	8.62163	4.92124	5.88683	2.40328	1.73933	2.45344	1.48916	1.07881	2.46816	2.19595	1.81105	2.49083	3.64081	2.5422	2.58573	1.64687	1.40467	1.50775
LINC01225	0	0.0364447	0	0	0	0	0	0	0	0	0	0	0	0	0	0	0	0	0	0	0	0	0	0	0	0	0	0	0	0
LINC01226	0	0	0	0	0	0.0188629	0	0	0	0	0	0	0.0175798	0	0	0	0	0	0	0	0	0	0	0	0	0.0124211	0	0	0	0
TINAGL1	25.5307	39.2643	37.2504	16.7563	13.5059	16.6602	8.23203	6.4512	11.3889	88.4154	109.075	111.996	17.9985	19.6437	22.6323	10.2631	8.72849	14.7533	18.3658	26.7949	45.0351	17.2091	18.4527	27.9409	12.2705	8.1944	12.237	17.0436	31.253	35.4585
HCRTR1	0.0644828	0.106365	0.137777	0	0.0249123	0.0516774	0.0424613	0	0.123307	0.287395	0.351393	0.279074	0.048162	0.0519546	0.0224537	0.0362765	0.0217246	0.0235213	0.0484624	0.0466682	0.0628359	0.119471	0.0446125	0.118757	0.0841354	0.119103	0.143315	0	0	0.141992
PEF1	41.0118	37.3065	44.7175	47.9814	47.9832	48.4383	44.6287	42.0218	41.5284	46.0326	49.0759	48.4122	55.7498	42.1878	44.6461	39.9781	42.3141	37.3218	45.053	43.5956	51.1748	46.7988	45.9032	47.8053	51.4671	49.3725	52.5816	41.9617	42.1309	43.1036
COL16A1	0.346607	1.95914	0.286356	0.269175	0.678467	0.240739	0.319532	0.408917	0.145185	1.19623	0.914577	0.680034	0.198474	0.266853	0.168969	0.188493	0.326966	0.109574	0.182346	0.217403	0.150113	0.256872	0.223814	0.119157	0.226121	0.256079	0.188306	0.33304	0.413917	0.186567
ADGRB2	0.181844	0.273871	0.21285	0.465763	0.357377	0.351658	0.156186	0.102603	0.142548	3.97643	3.63269	3.70232	0.177155	0.101923	0.0991098	0.140108	0.0639278	0.121126	0.133695	0.188826	0.192608	0.114258	0.147689	0.122311	0.147001	0.137687	0.105431	0.203485	0.341565	0.269849
MIR4254	0	0	0	0	0	0	0	0	0	0	0	0	0	0	0	0	0	0	0	0	0	0	0	0	0	0	0	0	0	0
SPOCD1	3.88632	7.27364	3.82712	4.49827	4.06395	3.74529	2.06944	2.20283	2.48215	6.43119	4.42742	6.04188	2.20133	2.5015	2.67628	1.80466	2.28217	2.51843	1.76226	2.7223	3.26872	2.53423	3.07554	2.69901	2.03964	2.13112	2.53333	3.69918	4.6212	4.37446
PTP4A2	29.1404	33.0225	27.5902	30.0254	32.0996	32.0826	26.6746	27.6892	28.2776	20.2438	18.4424	17.4441	47.8672	40.5719	39.1892	33.9298	34.686	37.3631	29.2845	29.2699	27.7454	31.7492	30.6389	33.5553	29.8231	29.263	35.5091	29.7519	31.905	32.2524
KHDRBS1	33.8685	39.2018	32.6751	32.413	34.4444	30.099	39.9661	42.4052	39.3485	38.5812	42.8792	36.4003	36.5367	37.2265	33.2247	32.9288	36.3054	33.9215	34.7893	34.978	31.0377	35.0231	34.7771	31.4891	33.5604	34.5026	34.8187	34.179	29.1645	29.0649
TMEM39B	8.32758	10.2087	8.91677	9.25986	9.87118	9.7548	11.754	11.7505	9.90752	13.6506	13.781	13.2696	11.3176	10.0644	9.56426	8.62447	8.3929	7.9997	8.69453	9.14312	9.68253	9.28371	10.0662	8.54851	8.89003	8.12767	7.28239	9.91272	8.99915	9.37706
MIR5585	0	0.721482	0	0	0	0	0	0	0	0	0	0	2.45014	0	0	0	0	0	0	0	0	0	0	0	0	0	0	0.750482	0	0
KPNA6	15.4549	13.3095	16.5669	17.0044	15.5594	18.4594	17.5762	15.2735	18.2218	21.8304	20.2606	24.9318	12.7525	13.5381	14.938	12.5988	12.2063	13.9883	17.2716	14.6877	16.7657	17.5438	16.6805	17.4776	14.296	14.3214	14.8924	16.7335	17.748	17.1187
TXLNA	30.5716	32.3605	31.1907	33.0146	35.3291	35.4463	32.6148	30.6822	31.4045	30.8901	30.6799	33.5258	30.1213	32.2909	34.2126	27.9021	27.6452	25.6627	32.4929	32.0688	34.7806	35.4107	37.236	33.4351	34.8312	36.8717	30.9137	31.2146	26.9027	26.106
CCDC28B	11.1335	8.07887	9.6368	13.3091	13.4728	11.3344	12.0176	12.6474	11.8553	22.9553	25.7828	24.3047	20.5768	14.0904	13.4115	7.01915	6.86658	3.87271	9.377	9.17006	11.2771	9.73478	11.3933	10.7613	8.84748	7.64764	6.25792	9.44075	8.35626	6.71206
IQCC	0.675256	0.668307	0.432835	0.749149	0.956553	0.698998	0.926352	1.12858	0.737862	0.82956	1.45253	0.990379	0.819563	0.876544	0.58783	0.870565	0.758324	0.821041	0.803529	0.977408	0.877345	0.625544	0.85649	0.787619	0.734213	0.86118	0.521103	0.71448	1.00799	0.805413
DCDC2B	0.0318829	0.0631096	0	0.0318347	0.0369529	0	0	0	0.0261292	0	0	0.0275971	0	0	0	0	0	0	0.0359427	0	0	0.0708857	0.0330873	0.035231	0	0.0252382	0.0354304	0	0.0335951	0
TMEM234	13.9922	12.5106	15.0841	14.6854	12.9461	12.6152	18.5714	19.4621	18.4386	11.7338	11.6973	11.492	19.0607	15.3091	14.4921	17.1075	14.3832	13.5718	14.8328	13.7227	15.8814	12.5055	14.8508	14.6709	15.9097	12.7438	11.8385	13.8319	12.5656	14.5301
EIF3I	48.8804	72.2304	50.6002	55.257	63.3546	54.3629	54.1958	51.1597	48.3515	78.097	83.3043	81.2235	50.8962	44.0183	42.5261	39.2072	40.9664	32.2491	54.772	53.0324	53.6973	54.6006	56.268	51.1123	51.0954	47.2165	42.485	51.3241	47.3402	44.6584
MTMR9LP	41.585	50.6816	50.0374	42.5939	44.8516	41.2469	20.6563	17.1615	25.2077	26.9723	31.9275	27.2005	23.6576	23.8729	28.1101	37.7471	30.078	21.2446	31.2326	38.6552	50.1532	38.4721	42.2148	48.7127	39.6076	33.2406	29.5535	28.6933	22.8354	26.7946
FAM167B	5.12881	13.358	6.45973	3.09958	3.91078	4.7593	1.46645	1.06155	1.51169	4.2571	4.64526	4.01102	2.82262	3.11738	3.61882	4.06227	3.27396	2.60932	3.55028	5.1771	6.88296	3.90101	5.18249	7.25825	11.3147	9.9005	9.04916	1.66739	1.6592	1.23834
LCK	0	0.0190458	0	0	0.022304	0.0231335	0	0	0	0	0	0.0666282	0.0215598	0.015505	0.0402056	0	0	0	0.0216943	0.0208911	0	0	0.0399417	0	0	0	0.021385	0.0198114	0	0
HDAC1	91.6355	87.0689	103.869	77.1613	83.6308	86.6667	80.4343	73.2132	73.8511	32.9184	34.0693	34.5757	92.639	80.8089	87.3241	77.2932	75.4452	60.2114	92.9849	84.2503	99.6977	101.341	103.038	111.373	80.9167	82.0303	86.0366	84.2794	93.9774	97.743
MARCKSL1	488.42	481.35	472.383	824.587	896.269	752.875	432.359	419.515	344.291	294.138	307.525	243.034	463.907	453.537	391.654	544.257	486.279	360.62	517.801	613.896	615.203	513.05	541.076	506.758	665.579	607.123	527.863	578.001	471.013	460.445
FAM229A	1.5998	3.04488	2.52422	1.47451	2.35341	0.813642	1.03319	1.01629	1.66408	1.64543	1.64124	2.34343	4.48083	3.22245	2.50681	2.80388	1.2438	1.01	0	2.60511	2.75813	0.752413	1.14939	1.29185	1.32468	1.31509	0.273508	1.64698	2.91758	2.16786
TSSK3	0.0981218	0.0971121	0.0838606	0.0653155	0.0379083	0.0393181	0.193837	0.154348	0.0804143	0.0336401	0	0.0283106	0	0	0.102501	0.055201	0	0.0357918	0.073744	0.0710138	0.0637438	0.181796	0.101828	0.0361419	0.0960199	0.103563	0	0.134687	0.0689275	0.0360108
BSDC1	27.0309	20.7638	30.3308	28.8929	27.8462	32.2105	30.2228	28.3256	31.664	31.7808	33.6085	35.3463	39.3993	39.129	45.9167	41.621	42.8865	48.5635	26.3504	24.8356	31.3086	29.0713	29.303	31.7054	32.7082	35.1101	40.0393	22.5375	28.0363	29.0258
ZBTB8B	0.0214087	0.0105942	0.0137228	0.0106881	0.0124065	0.0514717	0.0528652	0.0505147	0.00877259	0.572502	0.322363	0.315025	0	0.0344985	0	0.018066	0.010819	0	0	0.0464824	0.0104309	0	0	0	0.0314251	0.0254204	0.0237907	0.02204	0.0451168	0.023571
ZBTB8A	2.97708	3.09665	2.61922	2.39555	2.27327	2.87708	2.72146	2.81671	2.44461	1.43493	1.47667	1.39455	1.83118	2.65735	2.84775	1.64035	1.99419	1.69919	2.98764	2.70593	2.26395	2.91365	2.70184	2.56081	2.0793	2.17179	1.87472	2.48796	2.49111	2.20446
ZBTB8OS	12.8022	10.8747	12.32	13.3868	14.4096	12.845	21.5068	19.94	19.6895	16.2432	16.1039	16.2293	26.54	17.8683	17.656	12.4196	12.7696	14.0095	13.1065	11.5999	14.0142	10.7951	9.83361	9.31967	9.99608	11.1449	11.6128	12.0382	8.28503	8.54595
RBBP4	16.5432	14.8439	16.0643	15.9986	17.203	17.7073	18.5391	19.2324	17.1713	16.5681	17.4651	16.1766	15.4931	17.275	15.169	14.268	15.0668	13.1959	19.4902	16.7829	15.8959	18.0623	17.619	17.658	16.404	17.3119	16.4107	16.893	13.978	13.2885
SYNC	5.57789	4.09466	5.85638	5.52027	3.96741	7.13455	4.52433	2.8763	3.98599	10.4355	11.5906	10.4129	4.33165	3.94852	5.28661	1.70407	1.48097	2.3176	5.38586	3.48883	6.01136	5.29728	3.97407	5.56495	4.5065	3.37247	4.4881	5.34941	4.7227	6.83267
KIAA1522	2.71594	2.21721	1.86876	3.1255	1.96517	2.56395	3.09942	2.57059	2.88601	3.03802	2.55473	2.90868	6.37783	4.5867	5.25757	2.62855	1.66719	2.12411	2.74175	2.06556	2.63909	3.20683	2.22139	2.23814	3.844	2.32603	2.08029	2.59068	1.87553	2.25536
YARS	26.6864	30.3585	26.6759	30.1869	33.5049	32.5945	60.6912	49.7978	61.6082	46.5927	43.929	48.36	33.9946	29.0615	29.9388	28.0972	29.0504	36.1188	29.7578	26.6488	29.3529	27.2118	28.0668	27.5981	25.4396	26.7608	28.1683	29.178	34.0662	30.7187
S100PBP	8.1947	7.9856	7.95683	5.8777	7.50833	7.04144	8.59229	7.29953	8.26566	6.37369	7.14277	6.7238	7.99661	7.36831	7.1219	7.26711	8.27271	6.5691	7.93716	7.48539	7.15378	8.36583	7.89035	8.91593	8.08559	8.02219	8.03957	8.99546	6.15164	6.26762
FNDC5	0.0673084	0.25314	0.103546	0.188178	0.171626	0.178008	5.89037	5.09803	7.63437	0.498443	0.521228	0.38452	0.0904903	0.0976161	0.0703127	10.5874	10.8303	11.564	0.121406	0.14614	0.0655892	0.104753	0.153672	0.0148753	1.47541	2.16319	4.21858	0.083152	0.127661	0.103749
HPCA	0	0.0302756	0	0	0	0	0.0604303	0.0360896	0.0752097	0.125851	0.0526419	0.0529566	0.0342718	0	0.0319558	0.0258141	0	0	0	0	0.029809	0.034006	0	0.0338027	0.0299351	0.0968601	0	0.062985	0	0.0336801
TMEM54	1.47265	0.985953	0.721852	3.15708	2.35944	1.87444	2.48135	2.81049	2.27179	0.890972	0.968971	1.08724	1.60135	0.907348	1.31215	1.38892	0.744215	0.853164	1.12305	1.45764	1.85711	1.68523	0.898989	1.2444	1.82257	1.20002	1.34771	1.11476	0.547671	0.858384
RNF19B	8.42287	8.00959	8.40069	12.2543	13.3138	13.8656	13.4727	14.646	15.3511	13.6735	13.9267	14.6629	13.697	12.446	12.2625	11.9877	11.4832	11.9858	8.85763	9.5362	9.99935	8.35014	8.96936	8.82116	9.67257	9.98875	10.9666	7.50646	9.45473	8.37392
AK2	17.9985	19.3549	16.7679	19.9507	21.5171	21.6543	18.8893	18.3589	18.2563	22.4902	21.2835	21.8688	16.1316	16.0148	15.5942	14.0877	13.9655	12.3966	20.8112	19.8304	17.793	18.5086	19.5292	18.5873	17.8901	16.8137	16.7463	20.3093	18.1562	17.5188
AZIN2	0.368323	0.381102	0.193167	0.919413	0.698552	1.0868	1.28985	1.2246	1.11137	5.73408	6.2375	6.11539	0.506432	0.283273	0.367273	0.607501	0.62609	0.696191	0.320854	0.47255	0.424173	0.42806	0.347488	0.462501	1.03215	0.689143	0.781399	0.293006	0.405744	0.368658
TRIM62	2.42988	2.44921	2.3399	3.7008	3.36137	3.60752	3.18536	3.21018	3.43214	3.21324	3.60341	3.46019	1.51797	1.71419	1.87159	2.46626	2.2522	2.3772	2.22173	2.35828	2.43329	2.31531	2.32412	2.22723	2.76135	2.59713	2.27717	1.69459	1.45127	1.51642
ZNF362	17.2262	14.9521	15.4444	18.3062	16.4667	15.0982	11.708	13.1348	11.4733	13.0887	15.1794	9.64873	17.6083	17.8624	16.6787	13.9406	13.226	12.2742	15.3765	20.6098	18.365	17.7796	19.084	18.5761	15.7867	14.6226	12.2644	19.3879	18.8225	20.0028
A3GALT2	0.126129	0.249662	0	0.167918	0.243644	0.252704	0.166109	0.0992024	0.344558	0.0432422	0.325577	0.327523	0.0942055	0.0677492	0.307437	0.177393	0	0.184032	0.14219	0.182567	0.245815	0.233687	0.218156	0.0929161	0.123427	0.0998426	0.186884	0.216415	0.132903	0.138869
PHC2	17.204	23.3076	15.0029	20.1301	20.8711	20.5079	22.1723	22.1806	17.8732	15.4166	16.6643	13.7054	22.6561	22.7594	19.9736	21.5247	20.9806	18.8941	18.0359	18.7885	16.8048	19.3655	18.6451	17.1096	18.3477	17.0843	16.531	17.4887	15.9569	14.6089
MIR3605	1.7204	1.27702	2.20553	2.5767	2.49247	2.06813	2.97378	2.02968	2.1149	0	1.11022	1.48914	1.44558	1.38615	0	2.54063	2.60826	2.82397	2.42433	1.40075	2.09558	2.86875	2.67809	1.4258	4.20887	1.70232	3.82365	3.98506	0	2.84125
LOC101929464	0.0877756	0.173745	0.112527	0.0876428	0.305201	0.105517	0.086699	0.103555	0	0	0	0.0759765	0.098339	0.0707218	0	0.0740707	0.177432	0	0.0989524	0.0952889	0.0855337	0.0975764	0	0.0969931	0.257686	0.138965	0.195084	0.0903641	0.0924894	0
ZSCAN20	2.06995	1.39268	2.02618	2.15845	1.60728	2.14511	2.20571	2.23756	2.35657	1.34242	1.33359	1.72109	1.58793	1.58562	2.05582	1.96187	2.0406	2.46601	1.97717	1.70472	2.12638	2.13104	2.0529	2.16337	1.81606	2.31657	2.17562	1.59562	2.35302	2.76177
CSMD2	0.179209	0.425063	0.273315	0.0894687	0.114596	0.130001	0.0488305	0.0656147	0.0481119	0.324149	0.183441	0.213957	0.0830795	0.238991	0.219485	0.125154	0.178006	0.101436	0.188095	0.261634	0.255925	0.192349	0.30462	0.194613	0.235842	0.283719	0.260953	0.203579	0.172554	0.204113
HMGB4	0	0	0	0	0	0	0	0	0	0	0	0	0	0	0	0	0	0	0	0	0	0	0	0	0	0	0	0	0	0
CSMD2-AS1	0	0	0	0	0	0	0	0	0	0	0	0	0	0	0	0	0	0	0	0	0	0	0	0	0	0	0	0	0	0
C1orf94	0	0	0.0334882	0	0	0	0	0	0	0.0268672	0.0224763	0.0565267	0	0	0	0	0	0	0	0	0	0	0	0	0.0127813	0	0.0145143	0	0	0
MIR552	0	0	0	0	0	0	0	0	0	0	0	0	0	0	0	0.378069	0	0	0	0	0	0	0	0	0	0	0	0	0	0
GJB5	0	0	0	0	0.0735785	0	0	0	0	0	0	0.0274749	0	0	0	0	0	0	0	0	0	0	0	0.035075	0	0	0	0	0	0
GJB4	0	0.0149885	0	0	0	0	0	0	0	0	0	0	0	0	0	0	0	0	0	0	0	0	0	0	0	0	0	0	0	0
GJB3	1.97495	1.79174	2.15677	1.36942	1.42003	1.275	0.0541869	0.043148	0.0449595	0.0752326	0.0944062	0.0633138	0.0204873	0.0736686	0.095514	0.0617256	0.0924127	0.0200111	2.06151	2.73956	3.24315	1.70759	2.42911	3.05124	0.429477	0.231608	0.284498	2.16497	1.27173	1.46975
GJA4	447.893	218.532	346.841	431.753	484.48	368.107	448.685	510.173	343.747	22.5002	22.4051	7.80376	53.8009	57.5781	60.6081	461.672	456.311	166.705	550.362	757.054	710.816	697.112	734.328	643.719	707.932	696.417	515.467	769.113	448.56	374.075
SMIM12	17.1689	12.123	17.8834	19.2993	18.5146	19.4465	15.7918	14.2282	15.1546	9.74556	10.9924	9.32903	15.7571	14.2519	13.4444	18.4577	19.522	17.2224	18.7693	15.7006	20.5908	18.1107	17.4183	18.9122	18.2343	18.6873	21.5841	17.2236	17.138	19.7501
DLGAP3	0.0334622	0.0220786	0	0.0334115	0.0387833	0	0.0110172	0.0263185	0.0457058	0.0458888	0.0575838	0.0482735	0.0124964	0.00898695	0	0.00941251	0.0225472	0	0.075446	0.0363264	0.0434767	0.0619974	0.0463017	0.0616268	0.0109151	0.0441472	0.0123951	0.045932	0.0470122	0.0122806
LOC653160	5.06001	4.17328	5.2304	4.34684	4.41169	3.64416	3.98485	3.92599	4.85668	3.11791	3.03981	3.76823	5.00502	4.79312	5.23824	2.88511	2.64926	2.74366	4.41956	4.84979	5.06403	4.38344	4.63615	4.48317	4.394	3.01311	3.52071	5.25616	3.43441	3.18706
ZMYM6NB	23.1557	26.2768	27.0029	17.5958	20.2092	18.4455	21.7235	20.5711	20.2725	17.1687	18.9637	20.2845	30.5266	24.8008	29.8722	15.8127	16.1665	11.6012	20.3382	23.3205	21.8846	21.3993	21.1352	24.2	19.5656	19.3604	21.1334	22.4025	17.197	18.8393
ZMYM6	5.27592	4.60099	5.68105	4.96739	4.55468	5.18641	5.08733	6.31316	5.31054	6.72495	6.92806	7.12147	4.25282	5.05254	5.01355	4.82612	5.07048	4.9134	6.16452	5.64583	4.64416	6.10668	5.4492	5.47886	4.90926	5.58614	5.63995	5.62088	4.0527	3.62705
ZMYM1	4.84439	4.30232	4.68735	3.3933	3.49053	4.27355	3.32946	3.77034	3.62295	6.71603	5.67391	6.29776	3.18833	3.42085	3.64634	2.99994	4.30986	4.61591	4.71369	4.12925	2.97958	4.96553	3.86134	4.40664	3.74923	4.35239	5.06613	4.75969	4.08558	4.44135
SFPQ	81.9472	89.6091	79.2177	80.8729	78.5133	74.4675	83.9005	92.5179	88.6311	61.5687	61.9115	59.3136	73.7767	90.7447	83.8212	84.1993	91.4686	87.9754	85.5972	90.5722	72.7621	86.4607	86.2485	77.6232	82.9585	91.1152	85.3726	74.8684	91.8784	75.6465
ZMYM4	16.1611	15.1062	14.8528	14.0489	14.8394	15.6721	14.3896	14.0676	14.6759	13.1875	12.9107	12.3119	11.0648	13.4274	14.634	13.0877	13.4254	12.5707	17.8445	16.3694	15.0112	18.1638	18.4883	17.498	17.4036	18.06	18.5128	17.4227	16.7633	16.297
KIAA0319L	33.3301	36.039	33.837	31.584	30.7778	32.5241	50.0308	48.5382	48.3602	28.7374	31.1008	28.5558	38.9334	42.0209	45.2286	41.7328	44.7628	45.0904	33.0197	33.4759	36.4418	33.3256	35.8136	33.3634	39.1674	41.9353	43.7034	26.3812	31.8237	33.7836
NCDN	11.9917	12.4428	11.6676	12.8661	11.0328	10.1453	17.1421	15.8321	18.2568	17.8857	16.0315	17.3231	15.1386	14.4227	16.2378	11.2166	10.3837	10.8995	8.32322	12.3377	12.0022	9.52377	12.1677	10.0697	11.4849	10.2552	8.8109	12.4171	13.0272	13.7653
TFAP2E	0.196662	0.175175	0.176483	0.0981824	0.136761	0.189129	0.330225	0.27842	0.241758	0.303407	0.355351	0.391521	0.154231	0.110917	0.10272	0.0165956	0.178893	0.23673	0.177363	0.192146	0.210803	0.131173	0.102046	0.282508	0.0962248	0.0622704	0.240398	0.202462	0.35228	0.281483
PSMB2	31.1057	29.3975	30.4314	34.9676	34.8792	34.5222	34.6524	34.8334	32.8402	37.7816	36.1517	37.4437	43.0045	36.1343	34.2932	27.53	28.4243	28.9974	32.4345	30.7422	34.3597	30.7401	30.9357	30.9389	29.7618	29.4295	30.7687	31.886	37.5841	37.8833
C1orf216	15.2895	12.9559	15.7672	12.5585	13.4563	13.428	12.5536	10.9647	11.6173	16.0875	18.718	15.6197	19.5438	17.2324	17.2736	20.9307	20.1057	18.2554	14.5427	13.3359	16.9417	15.7582	14.0872	16.312	19.6816	18.0327	21.3402	17.9891	17.439	20.546
CLSPN	0.263617	0.93825	0.181975	0.141733	0.170395	0.134073	0.355523	0.364835	0.303291	1.00112	1.42201	0.820572	0.113593	0.314514	0.217129	0.521917	0.38429	0.737837	0.142877	0.242153	0.202543	0.242331	0.231487	0.190465	0.223243	0.208676	0.236612	0.172229	0.170937	0.122795
AGO4	11.8369	8.62805	12.5194	10.0793	8.64246	11.2195	10.2656	10.0262	9.93542	12.187	13.267	13.3305	9.31644	11.6527	12.9635	13.2738	13.3861	15.0532	12.4238	10.1253	12.1579	13.2128	11.38	12.8376	12.3941	12.3985	13.4654	10.0912	9.25012	10.1818
AGO1	5.09587	5.08897	4.30607	5.54184	4.91962	5.5589	6.1298	5.29948	5.39235	9.46494	9.55121	9.2449	3.95644	4.92603	5.34735	5.22239	4.53428	5.15475	5.82255	4.5705	5.08341	4.98712	4.67955	4.34082	5.89287	5.97336	6.58963	5.05075	5.36953	4.71135
AGO3	4.3305	5.01	4.73479	4.86592	3.92505	4.62422	5.51282	5.33174	5.93757	4.59965	4.42665	5.22935	3.39748	4.63951	4.91824	4.1124	4.63928	4.98424	5.20117	4.67556	5.27775	5.33873	5.02065	4.88957	4.63034	4.86643	4.94347	4.08163	4.4263	4.53405
TEKT2	0.114009	0.0564181	0.0730793	0	0.0991043	0.0342633	0.168917	0.0336263	0.0700761	0	0.147146	0.0986839	0.12773	0.0229647	0.0893236	0.0481042	0	0.187142	0.0321316	0	0.0833231	0	0.0887372	0	0.0557836	0	0.0633474	0.117372	0.030033	0.0941435
ADPRHL2	27.5712	25.6512	27.7159	31.8976	34.9624	30.8813	35.0211	30.9373	33.6432	41.4638	40.7714	40.5749	45.365	30.5346	32.0434	33.6976	36.7356	36.239	25.4333	26.0932	30.8574	26.2671	27.5569	27.7965	29.6438	28.5297	30.1584	25.8967	25.5946	25.5953
COL8A2	0.00948612	0.103273	0.0608054	0.037887	0.0329838	0	0.037479	0.0671487	0.0310968	0.0780534	0.0816216	0.106743	0.0531386	0.0611446	0	0.01601	0.0287633	0.0207614	0.021388	0.102981	0.0184877	0.0421812	0.0393779	0.0419291	0.0556975	0.0225273	0.0105416	0.0488293	0.139938	0.0313327
TRAPPC3	33.7603	31.1303	35.2282	37.2369	40.7497	37.4576	38.2415	34.6482	36.5955	36.0607	37.725	35.6145	55.7727	44.2018	42.7769	32.8991	32.1878	29.3996	33.2741	35.2917	40.5966	34.2024	36.1051	36.926	34.7658	36.0662	35.5809	33.4425	36.7109	33.1992
MAP7D1	32.8929	32.2087	32.0084	42.4639	40.9433	34.6185	28.397	28.5895	29.8095	36.9156	37.5357	33.5484	48.8473	43.271	40.6142	46.0925	41.8762	42.5981	27.9161	36.1791	38.7661	33.0577	33.6855	36.1074	38.3996	34.8186	32.3768	32.437	35.2939	31.7728
THRAP3	41.2726	38.7248	39.4717	41.2586	40.6806	41.89	42.2907	44.0314	40.6099	29.4712	31.7539	28.7679	33.0158	40.8555	40.4885	41.7827	44.0399	43.6247	46.1997	44.0467	44.0019	46.0104	48.1907	44.6521	42.1742	45.0647	46.2207	40.5611	42.0673	40.5679
SH3D21	2.31811	2.27775	1.94556	2.73089	1.66229	2.7265	2.12495	1.82978	2.44647	12.3328	8.71011	12.8907	1.23315	1.70648	1.7073	3.01165	2.86547	2.70097	1.99286	2.4079	2.45391	2.16908	2.04223	2.26668	2.59485	2.9043	2.57603	1.28766	3.1455	3.39687
EVA1B	17.8259	23.1129	21.6568	20.4204	16.9768	10.133	15.3551	22.2939	27.5191	4.6191	5.02347	4.18634	27.828	22.8798	14.9044	13.6141	8.13552	4.34748	5.91966	24.2271	29.8935	8.37197	16.0255	16.9111	13.5901	7.62966	4.68358	17.7469	23.5517	21.452
STK40	24.6023	28.3674	24.7551	26.8502	26.6654	24.8266	26.3111	29.5314	25.9606	25.5643	25.8265	23.4476	34.8237	34.6626	35.8036	22.0888	21.9968	22.8889	21.9424	26.6246	28.6915	23.0317	26.4794	25.0582	21.7496	21.1298	19.2332	22.6773	28.1843	26.8449
LSM10	16.9349	21.5822	20.0449	24.3679	28.6083	22.9792	24.6554	25.891	27.0351	35.4085	33.8534	33.0117	36.5944	24.5978	24.2824	17.6188	15.944	16.7042	16.5284	20.4496	23.1938	19.1869	20.897	19.3798	18.5245	18.4372	16.3443	26.4142	24.8354	23.1407
OSCP1	3.20315	1.94302	3.60966	4.79746	4.49094	4.53374	3.36798	3.01709	2.64627	2.92255	3.91187	2.88437	3.18347	2.35187	2.59055	3.1608	3.08082	4.35327	3.49453	3.14081	3.97719	3.33108	3.53862	3.11135	3.03342	3.37396	3.50214	3.82949	4.73612	4.69276
MRPS15	51.7012	49.7576	55.2526	58.8769	63.642	60.4366	52.3437	49.7956	56.5799	61.0147	58.4829	59.527	82.7902	59.8629	58.0595	42.1996	42.3898	37.0677	48.2354	51.3849	63.2364	44.5423	46.9937	49.7921	46.8864	41.7729	41.0101	50.7481	56.5441	53.5372
CSF3R	0	0.024394	0	0	0	0	0.0121726	0	0	0	0.0212076	0	0	0	0	0	0	0	0	0	0	0	0	0	0	0	0	0.0253745	0.0259712	0
GRIK3	0.00466537	0.00461736	0	0	0	0.00560834	0	0.00550407	0.00382344	0.0383875	0.0280996	0.00807647	0	0	0	0	0	0.00510535	0	0	0.0181848	0	0	0.00515529	0.0136963	0	0	0	0	0
MIR4255	0	0	0	0	0	0	0	0	0	0	0	0	0	0	0	0	0	0	0	0	0	0	0	0	0	0	0	0	0	0
LINC01137	1.65771	2.17759	1.39102	0.932932	1.25759	1.08696	0.922885	1.13787	1.11154	0.309998	0.440871	0.547862	2.60009	2.03988	1.66873	1.47519	1.09667	1.22036	1.76686	1.43968	1.43915	1.17269	1.31371	0.999158	1.17978	1.16907	1.23927	1.30322	0.857488	0.630504
ZC3H12A	1.75777	1.97478	1.482	2.22947	2.42273	1.54196	1.48595	1.60671	1.44056	3.46923	2.58887	3.09781	13.1997	9.44173	9.82632	1.60359	1.60055	1.47298	1.16039	1.92543	1.86719	1.67238	1.77487	1.4524	1.8286	1.65468	1.35503	1.36944	1.35158	1.42969
MIR6732	0	0.709458	0	0	0	0	0	0	0	0	0	0	0	2.31025	2.99532	0.604911	0	0	0.808111	0	1.39705	0.796874	0	0	0	0	0	0	0.75533	3.15694
MEAF6	6.64425	7.05599	6.55219	5.57895	5.7731	5.842	6.10071	6.59187	5.87826	6.85158	6.50701	6.71088	8.15233	7.94976	7.67381	6.89343	6.68918	7.67847	7.28521	6.72396	6.04404	7.00093	6.39181	6.01142	6.29	6.1304	7.2295	6.35861	5.10247	6.15175
MIR5581	2.86734	2.83783	4.59486	2.14725	0.830824	1.72344	1.41608	0.845701	1.17494	5.16096	2.46715	1.24095	0	2.31025	0.74883	1.20982	2.17355	3.13775	1.61622	0.778193	4.19115	5.57812	0.743913	3.16844	2.80592	2.26975	2.38978	3.68987	3.77665	0.789236
SNIP1	2.10147	2.88405	2.0834	2.37806	2.40317	2.27921	2.85062	2.98612	2.66371	2.99715	3.25471	3.258	2.96127	3.04772	3.1124	2.52999	2.72814	3.30128	2.27429	2.95054	1.98408	2.60606	2.6558	2.30151	2.41291	2.72075	2.31453	2.81728	2.20448	2.27259
DNALI1	2.35427	1.96045	2.16474	3.06402	2.3711	2.61542	4.60267	3.60117	4.15155	4.05796	4.06535	3.69615	5.11147	3.7414	3.96888	1.94558	2.18257	1.45694	2.96521	2.32665	2.3416	2.76153	2.83075	2.4759	3.11415	2.59621	2.58013	2.60756	2.08721	1.96639
GNL2	16.1512	20.3445	14.4159	17.7358	19.7364	16.9402	15.3517	17.0056	13.6327	29.4114	29.9817	31.7729	30.6931	28.075	25.9441	14.808	15.0212	14.9507	16.5121	16.3479	14.7092	16.9394	16.3896	14.7012	16.1381	15.9459	17.0528	16.056	14.7733	12.7947
RSPO1	0	0	0	0	0	0	0	0	0	0.0286415	0.0119803	0	0.0155993	0	0	0	0	0	0	0	0	0	0	0	0	0	0.0154728	0	0	0
C1orf109	5.24348	5.23958	5.07939	4.81468	5.45198	5.97901	5.64546	5.09211	5.12627	11.3063	11.7361	12.7987	5.0245	5.09413	4.96676	4.23983	4.90773	4.33577	5.24591	5.30794	5.37243	4.89182	5.73901	5.45876	4.38871	4.89808	4.79642	6.16184	6.23569	5.56889
CDCA8	1.15916	4.58893	0.931541	0.932835	1.74453	0.977496	1.17912	1.08179	0.694757	4.07491	4.71894	3.60904	0.872235	1.32426	1.22897	0.715381	1.04918	0.549043	0.916683	1.12691	0.775515	1.32705	0.825906	1.03236	1.03275	1.06823	0.884391	1.05086	0.78389	0.838127
EPHA10	0.00647449	0.00640787	0	0.0258588	0	0.0233494	0	0.0229153	0.0106122	0.146501	0.0724212	0.0952709	0.00725367	0	0	0.0109272	0.00654387	0.00708508	0.0291956	0.0140574	0.00630913	0.0431845	0.0403144	0.0357719	0.0126716	0.00512514	0.0143898	0.0533234	0.0272888	0.0641559
MANEAL	0.650619	0.56172	0.283944	0.373194	0.449239	0.399382	0.355502	0.277636	0.328999	0.669176	0.690833	0.635053	0.434249	0.379217	0.332599	0.362129	0.363773	0.318117	0.655436	0.556031	0.593533	0.507824	0.617733	0.581272	0.609589	0.536939	0.476879	0.427536	0.379245	0.335305
YRDC	13.5871	11.6156	12.8536	13.8238	13.8199	13.827	16.9143	16.1125	17.2018	11.9266	10.4209	11.5173	15.9571	14.0804	12.1624	16.6449	18.2786	16.6629	12.0688	11.2914	13.4455	11.4323	12.593	13.9525	15.1987	17.7835	22.2577	12.4684	15.8471	14.263
C1orf122	19.906	22.4787	20.8338	22.1893	22.5798	17.4175	25.9794	24.0235	26.1287	4.06119	3.65018	3.75675	38.9364	27.6861	22.7035	26.1883	22.626	14.5341	14.4209	21.4328	23.8495	16.4695	17.2037	20.8064	21.715	17.1523	19.0022	22.9791	23.6227	22.2759
MTF1	2.46018	2.42953	2.60061	2.21405	2.21359	2.36725	2.44599	2.57784	2.48047	2.59694	2.58104	3.17554	1.71057	2.45167	2.71653	3.47376	3.57714	3.30621	2.46326	2.56534	2.65496	2.46499	2.61471	2.61718	2.37581	2.77598	2.86582	2.21614	2.63778	2.79183
INPP5B	4.89071	5.46405	4.36477	4.85514	5.01438	4.53379	5.61107	5.42595	4.85598	5.85245	6.78965	6.22782	5.00512	5.07719	4.64723	4.69854	4.61041	4.98142	5.31201	4.78862	4.91244	5.59362	5.48541	5.34194	4.68471	4.51916	4.42107	4.80256	4.6182	4.22491
SF3A3	34.9722	35.5429	38.2236	42.8541	48.9882	46.6897	34.3934	31.8301	33.2597	44.7827	45.4239	48.5966	32.1807	29.0817	28.5168	32.3785	33.5076	34.2375	38.1773	34.4095	37.6258	35.4378	39.205	36.9018	33.021	33.8542	39.0993	38.0176	41.101	42.2113
FHL3	29.0195	30.442	29.8153	46.5993	42.6593	43.5281	20.7413	19.0474	15.1885	12.0136	14.2937	9.9306	17.6518	18.7385	19.3873	30.9939	30.5897	25.8765	30.9004	32.9405	33.4635	41.2912	38.7895	35.4513	26.2134	26.485	26.739	25.3592	32.93	32.7793
UTP11L	17.9383	20.204	16.9719	20.5717	22.4201	21.5893	18.4643	17.8958	16.988	23.8447	22.6195	24.0623	20.1912	16.6507	15.4734	16.3237	15.3951	17.426	19.5839	17.9933	17.8686	21.1541	19.095	20.1003	16.507	16.5747	19.1182	18.2298	16.8015	16.9089
POU3F1	0.0734461	0.0436142	0.0753256	0.058668	0.0681004	0.0353164	0.0435272	0.0173299	0.0601917	0.0906491	0.151669	0.178005	0.016457	0.0118353	0.0767244	0.0123957	0.0296933	0.0160745	0.049679	0.0797329	0.0286281	0.0816469	0.0609765	0.0486953	0.0287491	0.0116278	0.0163236	0	0.170259	0.0323457
MIR3659	0	0	0	0	0	0	0	0	0	0	0	0	0	0	0	0	0	0	0	0	0	0	0	0	0	0	0	0	0.457776	0.478325
LINC01343	0	0	0	0	0	0	0	0	0	0	0	0	0	0	0	0	0	0	0	0	0	0	0	0	0	0	0	0	0	0
RRAGC	39.2331	25.4969	44.8088	41.7193	42.7359	46.6332	51.778	54.3439	51.9503	10.8124	12.7284	12.0962	68.9909	57.5406	56.5362	46.8922	53.428	58.3979	44.3884	39.294	39.3812	39.6425	40.0946	43.0922	43.8136	50.1289	61.2091	41.3784	43.6781	41.9136
GJA9-MYCBP	0	0	0	0	0	0	0	0	0	0	0	0	0	0	0	0	0	0	0	0	0	0	0	0	0	0	0	0	0	0
MYCBP	0	0	0	0	0	0	0	0.0197825	0	0	0	0	0.018786	0	0.0175165	0.01415	0	0	0	0	0	0	0	0	0	0	0	0	0	0
GJA9	0	0	0	0	0	0	0	0	0	0	0	0	0	0	0	0	0	0	0	0	0	0	0	0	0	0	0	0	0	0
RHBDL2	0	0	0	0	0	0	0	0	0	0.0220853	0	0	0	0	0	0	0	0	0	0.0233108	0	0	0	0	0.0210129	0	0	0.0663182	0	0.0236416
AKIRIN1	17.5133	17.9577	18.5076	18.1327	20.0422	19.5357	18.8101	20.55	20.3783	19.0027	19.7661	17.2349	21.7598	22.1448	21.3441	22.1815	22.5647	22.7561	17.9824	18.5328	15.836	20.6263	19.4029	19.5964	18.2807	19.6335	20.8119	20.5799	20.748	19.9075
NDUFS5	168.877	130.759	172.368	241.048	263.827	247.469	260.326	206.789	229.206	260.153	262.291	270.249	318.906	207.376	200.335	204.293	187.587	209.449	179.426	167.877	206.475	153.234	164.938	164.387	171.082	165.044	194.865	175.02	163.501	164.537
MACF1	38.8377	33.512	37.6016	37.8442	33.9892	42.0635	32.2635	32.1279	34.7461	40.0529	39.9508	45.0577	25.7425	40.1449	52.0925	49.2314	50.927	58.8321	40.6856	35.959	38.8029	40.0631	36.3609	36.7445	50.9043	55.3818	65.0721	31.1293	34.6489	36.3622
KIAA0754	7.65417	7.95357	8.09813	7.45799	4.98566	7.21579	5.24716	6.53634	5.88397	4.22148	4.48074	3.79806	1.03567	4.35468	6.02583	6.77632	7.72996	4.99729	6.89888	7.14524	7.4827	6.56316	6.33163	6.31963	6.30819	5.74675	6.43073	3.54659	7.55871	8.10836
BMP8A	0.0458692	0.0832282	0.0588038	0.076333	0.0531633	0.0919006	0.0906132	0.090192	0.106509	0.0314517	0.0526231	0.0529378	1.01922	0.301819	0.439235	0.174183	0.0618143	0.0752925	0.120656	0.0746932	0.0893953	0.0679878	0.0634693	0.050686	0.231915	0.175497	0.26336	0.0393516	0.10472	0.126255
PPIEL	3.40884	4.06788	3.7428	3.64796	2.85448	3.11749	5.05859	4.2718	3.87637	1.34203	1.17884	1.21413	4.38554	4.1658	4.32771	4.39059	3.47833	4.14083	3.80612	4.26722	3.54428	3.95264	3.74073	2.73949	4.62864	4.32519	3.045	3.96273	2.83571	2.7116
PABPC4	33.9624	42.6339	33.0417	34.2595	36.6092	33.8072	31.2785	28.7918	26.3592	43.6845	43.8566	39.4943	30.56	31.2575	30.5562	26.8019	26.4028	23.3274	37.0309	36.6363	38.3273	36.8144	35.2871	34.7253	34.3646	32.2717	28.4178	39.1237	35.4751	33.476
LOC101929516	0.335492	0.0664079	0	0	0	0	0	0	0	0	0	0.0580788	0	0	0	0	0	0	0	0	0.0653846	0	0	0	0	0	0	0.0690771	0	0
SNORA55	1.56971	3.41782	1.20741	3.7616	2.54705	1.88698	0.930274	1.8519	1.02915	2.26027	5.13239	1.90219	0.351723	2.52947	1.96773	1.85447	2.22114	0.343549	2.47742	2.3857	0.91777	2.44297	1.30321	1.38764	2.15052	1.49108	1.39549	1.9392	2.31561	0.691302
HEYL	0.23	1.11747	0.0938183	0.323601	0.181755	0.188515	0.216853	0.283682	0.145654	0.268819	0.386804	0.135738	0.374807	0.547518	0.338557	0.185267	0.412097	0.091524	0.176787	0.419929	0.203751	0.383522	0.325485	0.450544	0.143229	0.281375	0.127796	0.22602	0.33048	0.138126
NT5C1A	0	0	0	0	0	0	0	0	0	0	0	0.0336301	0.0435286	0	0	0	0	0	0	0	0	0	0	0	0	0	0	0	0	0.0855541
HPCAL4	0	0.0170851	0.0110653	0	0	0	0.017051	0.010183	0.0141474	0.0532652	0.0297068	0.0971243	0	0.0139088	0	0	0	0	0	0.00937017	0.0084109	0	0	0	0	0	0	0.0088859	0	0
PPIE	8.29875	7.96174	8.03155	8.84828	10.3551	9.26664	10.6274	9.45856	10.6258	7.25606	7.45301	6.97101	9.51109	8.36166	7.94831	10.244	10.1496	11.1282	9.09956	8.16141	7.97177	8.73079	8.54629	8.22711	9.04504	8.66791	10.1504	8.09481	7.2615	7.59746
BMP8B	0.0227989	0.0225642	0.0438418	0.0341465	0.0132122	0	0.0225192	0.0134487	0.00934224	0.0351737	0.068659	0.0789367	0.0510852	0.0183693	0.0119082	0.0288587	0.0230432	0.024949	0.0257019	0.0247504	0	0.0126723	0.0236601	0.025193	0	0.00902367	0	0.0117356	0.0480464	0.0376524
OXCT2	0.0471601	0.0700123	0	0	0.0273298	0.0566922	0.0465817	0.0834573	0.0193247	0.0242526	0	0	0.0528356	0	0.0246326	0	0	0.0516077	0.0531652	0	0.0689334	0.0524259	0	0.0260562	0	0	0	0	0.0496928	0
TRIT1	9.15581	9.40165	9.30201	8.15309	9.67473	9.11124	8.94368	8.34573	8.21576	12.5975	12.6778	11.8263	9.87272	7.63749	8.31877	7.00992	8.31422	6.96704	9.1596	8.82049	7.97658	8.71768	8.28513	9.22391	8.34655	8.01561	7.47929	10.8407	8.73173	9.32396
MYCL	3.63123	1.64217	3.94243	2.82772	2.68831	3.29999	1.17554	0.819908	0.861451	2.62687	2.42928	2.42876	1.01219	0.867917	1.13436	2.82235	2.8887	2.2245	3.9467	3.0367	5.51935	3.30274	2.54232	3.49418	3.80847	2.81255	3.34984	4.00661	3.20378	4.17015
MFSD2A	0.252657	0.615526	0.423566	0.698608	0.608195	1.00463	0.422329	0.435652	0.414123	1.03945	0.668906	1.11029	0.762094	0.407138	0.324843	1.55806	1.37504	2.55217	0.10955	0.379778	0.246204	0.345684	0.342879	0.236237	0.627622	0.338463	0.647929	0.420175	0.511972	0.663344
CAP1	101.251	114.624	99.0025	116.445	113.289	124.494	173.699	170.433	158.077	173.453	160.814	177.04	232.798	224.306	236.282	164.681	161.013	181.866	104.649	96.2288	105.119	109.419	104.883	107.205	133.946	129.015	153.384	98.6804	104.09	102.171
PPT1	27.6542	33.5576	30.8942	30.7681	30.6781	34.462	46.2659	49.9112	48.2834	47.2047	40.7611	48.8698	44.4336	34.7921	36.2812	40.6865	44.391	71.4451	28.9293	29.8162	32.7727	26.1594	31.034	31.5832	38.6934	49.4107	56.9386	32.0594	43.2203	44.6877
RLF	4.36982	3.63015	3.8641	4.00591	3.59714	3.82191	4.48615	4.18926	4.31439	6.46919	5.79089	7.11809	3.59276	4.05864	3.58719	3.84433	3.59592	5.20364	4.67799	3.65315	3.20539	4.31459	4.14211	3.99223	3.88563	3.96572	4.00718	4.6758	4.71326	4.47781
TMCO2	0	0	0	0	0	0	0	0	0	0	0	0	0	0.0467661	0	0	0	0	0	0	0.0565608	0	0	0	0	0	0.0645015	0	0	0
ZMPSTE24	25.5342	21.5998	25.8009	20.9908	24.0191	25.9088	21.3285	25.7959	26.9067	17.1077	17.0596	17.7262	24.0093	24.0879	26.1487	22.4878	27.511	25.7117	25.0323	23.1466	19.8236	25.4244	22.9168	27.1194	20.3595	26.3227	28.8435	28.5816	23.4117	26.5572
COL9A2	0.592509	0.706701	0.662206	1.18322	1.14455	0.712267	1.27553	1.29051	0.771951	1.48446	2.09154	1.63064	1.36167	1.10167	0.73005	0.320511	0.23033	0.315881	0.256906	0.593747	0.636593	0.439111	0.630658	0.436486	0.46088	0.456998	0.219478	0.609982	1.08857	0.986894
SMAP2	9.19097	13.8668	9.59885	11.8142	11.9382	10.6518	39.0521	48.2338	32.3587	17.0047	15.0779	15.2709	24.1892	19.9602	20.8302	10.4527	10.2371	10.4913	11.582	11.8987	10.5647	13.5936	13.718	11.7029	12.7029	13.4638	13.4274	9.62516	9.60106	7.57492
ZFP69B	0.825895	1.38328	0.814452	0.866934	1.10449	0.941911	1.81978	2.59831	1.78758	2.33054	2.05899	2.1263	0.782935	1.34793	1.3052	0.857776	0.941763	0.672043	0.907185	0.735662	0.722257	0.988735	1.2307	0.748819	0.828927	0.90522	0.823656	0.763045	0.714049	0.629524
ZFP69	1.23512	1.89276	0.996015	1.3526	1.20064	1.29318	1.63319	1.59817	1.15916	0.983495	0.617073	0.827683	1.56231	2.08661	1.7897	1.36168	1.63091	1.417	1.32502	1.4706	1.57241	1.24016	1.3438	0.924556	1.48159	0.993478	1.59392	1.12798	0.818653	1.0528
EXO5	3.06517	3.36211	3.97957	4.23017	4.00515	3.9194	3.39397	3.57014	2.94402	5.1807	6.13147	6.33713	4.19961	4.07413	3.32436	2.88314	3.27561	3.46106	3.19136	3.32754	3.12006	2.88654	3.26201	3.79695	3.20967	3.38454	3.75335	3.69824	3.16807	3.11682
ZNF684	1.9895	2.35471	1.86687	1.5769	2.11569	1.75056	1.25604	1.42765	1.17662	2.72129	2.38244	2.53871	1.6085	1.47076	1.28554	1.26348	0.974313	1.25689	1.82663	2.13753	1.51897	1.98363	1.89437	1.81313	1.54546	1.38004	1.43592	2.28043	1.68572	1.7388
RIMS3	0.0416476	0.00588843	0.0228822	0.0475252	0.0206873	0.0286088	0.129287	0.0561539	0.107271	0.146864	0.168936	0.0926979	0.206636	0.134224	0.124304	0.0301242	0.0240536	0.104172	0.0603652	0.0129179	0.0115954	0.0529118	0.0185232	0.0262977	0.0523999	0.0423872	0.0595048	0.0367507	0.0438842	0.0327529
NFYC-AS1	1.39222	1.11034	1.36893	0.89075	0.814636	0.926174	1.522	1.18005	1.32929	0.611696	0.709441	0.854079	0.938887	0.860353	1.38376	1.01516	0.737722	0.931858	1.40188	0.851072	1.26446	1.08186	1.05205	0.940973	0.872991	1.10207	0.510701	1.33587	1.55244	1.53283
NFYC	11.2669	12.0326	10.4068	11.989	11.4881	9.68305	10.8437	11.6346	11.0536	11.8335	12.2638	10.9361	10.922	10.7257	9.92178	10.6089	9.58694	11.1624	10.2688	14.0701	11.9695	10.5723	12.5259	10.7725	11.4553	10.349	9.23007	11.9738	11.7662	11.2722
MIR30E	0	0	0	0	0	0	0	0	0	0	0	0	0	0	0	0	0	0	0	0	0	0	0	0	0	0	0	0	0	0
MIR30C1	0	0	0	0	0.560106	0	0	0	0	0	0	0	0	0	0	0	0	0	0	0	0	0	0	0.534007	0	0.382543	0	0	0	0
KCNQ4	0.104928	0.062309	0.121065	0.261923	0.097291	0.13875	0.0518206	0.0495165	0.0859924	0.140297	0.0270851	0.0726587	0.0352667	0	0.0438446	0.0531271	0.042421	0.0918589	0.0591445	0.0911277	0.102248	0.0699865	0.196006	0.0463787	0.102681	0.0747541	0.0466412	0.0972203	0.0331689	0.0924209
CITED4	2.16549	1.81349	2.09278	1.92936	1.35146	0.881078	1.05301	0.864698	1.11943	2.60418	2.55123	2.45114	4.40431	3.03321	2.36656	5.65083	4.14169	4.0832	0.826264	1.26584	1.52583	0.851809	0.829772	1.14123	1.79309	1.66144	1.07364	1.40621	0.63188	0.256762
CTPS1	15.3803	21.0132	13.7607	18.086	20.0291	18.698	11.0562	10.5383	10.1509	29.5423	28.6694	30.4001	20.7248	20.0695	18.7402	14.5829	14.8168	13.5679	16.1342	15.4829	14.0431	14.5564	15.2393	14.6616	14.5888	15.548	16.5117	14.6699	13.4179	11.9001
SLFNL1-AS1	0.376338	0.39907	0.356102	0.295247	0.342715	0.35546	0.159309	0.126855	0.190928	0.55296	0.593658	0.74457	0.220853	0.281561	0.421217	0.317578	0.28075	0.186304	0.232332	0.252913	0.305605	0.42832	0.418451	0.257436	0.412119	0.347556	0.318637	0.249066	0.245482	0.177578
SLFNL1	0.199583	0.237035	0.102345	0.0597842	0.069396	0.0719767	0.0591404	0.164823	0.130852	0.08211	0.0686909	0.0518262	0.178881	0.225128	0.312736	0.117894	0.121033	0.0655214	0.179997	0.151666	0.252831	0.221867	0.352108	0.264649	0.234369	0.221183	0.0665368	0.226015	0.168241	0.0878964
SCMH1	6.65349	8.52245	6.29573	7.24223	6.72791	6.59723	8.0919	8.53043	6.52849	4.42251	4.72205	3.72187	11.2193	11.533	11.6669	4.83165	5.83272	4.56917	7.60275	7.46869	7.47593	7.94987	8.18481	6.58945	7.4411	6.19838	5.87228	7.07104	5.74695	5.09546
FOXO6	0	0.0356213	0	0.0179686	0.0208575	0	0	0	0.0147482	0.148073	0.108389	0.140191	0	0	0	0.015186	0.0181887	0	0	0	0.0175362	0.0200052	0	0	0	0	0	0	0	0
EDN2	0	0.0339724	0	0.0685474	0	0.123791	0.0678093	0	0.112524	0	0	0	0.0384566	0	0	0	0	0	0	0	0.0334489	0	0.0712447	0.0758605	0	0.0271718	0	0	0.036169	0
HIVEP3	0.228534	0.820287	0.222663	0.282953	0.367293	0.347985	0.294955	0.391844	0.347114	0.673816	0.568939	0.532778	0.163864	0.218504	0.194171	0.416559	0.446566	0.563527	0.281679	0.317562	0.201912	0.260826	0.205545	0.181823	0.277312	0.265327	0.358932	0.257232	0.250439	0.181164
GUCA2B	0	0	0	0	0	0	0	0	0	0	0	0	0	0	0	0	0	0	0	0	0	0	0	0	0	0	0	0	0	0
GUCA2A	0.0748001	0	0	0	0	0	0	0	0	0	0	0	0	0	0	0	0	0	0	0	0	0	0.155252	0	0	0	0	0	0	0
FOXJ3	11.9026	11.9348	12.0526	11.2825	10.3443	11.6417	10.764	10.7403	11.2126	10.1213	9.15893	9.47143	6.35476	8.35455	8.6547	12.406	12.7599	12.5852	12.0168	11.3375	10.1043	13.0164	11.572	11.6719	12.2959	12.6392	14.0789	12.9433	14.5027	14.9488
RIMKLA	0	0	0.00521699	0	0.00471657	0.00489197	0	0	0	0.313914	0.168071	0.274749	0.00455919	0	0	0.0206044	0.00822612	0.0400791	0	0	0	0	0	0	0.00398228	0	0.00452224	0	0.00428799	0.00896096
ZMYND12	0.0484893	0.143971	0.404058	0.072624	0.2529	0.17487	0.0239473	0.0286032	0.0596081	0.149617	0.0834436	0.0419713	0.10865	0.253945	0.0759805	0.225051	0.0980179	0.106124	0.163991	0.15792	0.401632	0.242566	0.226445	0.187534	0.166077	0.249494	0.24248	0.249597	0.281013	0.320321
PPCS	7.0762	10.0127	6.64424	6.6791	7.46461	6.91149	7.67197	6.86452	7.0338	4.71935	4.75671	4.28271	8.90328	7.47193	6.36698	8.35057	7.31965	8.12164	6.71521	6.70666	7.74393	6.94448	6.99929	6.59752	7.83078	7.47225	8.0632	5.46366	4.06305	3.94111
CCDC30	0.166598	0.123663	0.142384	0.0693108	0.0643634	0.150203	0.137129	0.0491369	0.1024	0.414095	0.418093	0.480678	0.0777697	0.100672	0.087017	0.140586	0.0561277	0.0911547	0.15651	0.0904291	0.0676429	0.339533	0.201707	0.214775	0.149444	0.142867	0.107995	0.128633	0.0585149	0.0458562
PPIH	10.5375	12.1849	9.99383	10.7362	12.4624	11.2455	9.55856	9.8947	8.90019	9.6215	11.1484	9.12098	11.0226	11.5657	9.54758	11.7504	10.7047	9.53091	12.9096	10.7391	10.0064	10.2199	8.42482	6.95077	12.9423	11.4481	11.8892	10.1287	9.68711	8.40536
YBX1	96.0076	101.765	93.5498	126.335	132.523	115.446	118.407	123.507	121.34	141.695	127.132	123.822	152.506	135.409	122.787	123.885	120.459	116.265	96.9106	120.897	120.882	99.4288	107.92	107.442	107.863	103.504	102.918	102.763	114.941	104.265
CLDN19	0	0	0	0	0	0	0	0	0.00978575	0	0.0102741	0	0	0	0	0	0	0	0	0	0.0116356	0	0	0	0	0	0	0	0	0
P3H1	43.9935	47.1738	45.4781	52.5989	57.5075	56.6821	62.636	59.7302	64.5026	100.669	104.037	119.791	58.3199	50.033	53.7276	62.8289	63.9254	67.3176	44.1455	42.466	54.5457	41.3296	41.5442	44.0367	54.0444	56.3711	64.9435	45.1911	52.9972	53.1953
C1orf50	14.2378	11.4911	14.4501	14.724	14.2427	13.3461	13.9795	13.5479	15.0369	11.3752	10.7923	11.0402	20.6987	15.3637	16.0685	15.0185	15.2041	14.0967	10.796	12.8804	14.0393	11.4467	12.0052	12.9703	13.684	12.2097	12.9495	10.9933	10.2695	12.0368
LOC100129924	0.0875077	0	0.112184	0.0436877	0.253558	0.0525974	0.129652	0.103239	0.143431	0.0450018	0.0752944	0.151489	0.245097	0	0.0914136	0.0369223	0.0442227	0.0478802	0.345276	0.237495	0.213182	0.145918	0.0908134	0	0.12845	0.0692702	0.340355	0	0.138311	0
SVBP	17.3549	15.2027	15.5465	18.8355	21.6764	18.2063	21.4542	21.8738	19.0818	6.04237	5.565	4.61857	24.0931	20.8443	19.875	20.7853	20.4281	19.6404	17.1344	17.5532	20.273	14.6793	16.3885	16.4973	20.7807	19.2417	22.9395	13.8162	9.5978	8.18907
ERMAP	6.64813	6.64052	6.45907	5.95094	5.51193	5.62827	6.55444	6.94441	7.0698	1.47877	2.59051	1.75506	5.1628	6.34658	5.90506	5.5479	5.21651	5.0697	6.51107	5.97652	7.10101	6.6391	7.52415	7.3191	6.72217	6.31316	6.9645	6.52791	6.15054	5.65544
ZNF691	6.23106	6.72352	7.29603	6.26655	7.01334	6.21954	7.55442	7.51046	7.59534	9.39337	9.58084	10.1444	5.82165	6.561	6.41518	5.71375	4.75179	4.60323	7.5063	7.1063	7.10216	7.02683	6.58317	6.23911	6.49382	6.83776	6.57439	7.10956	5.97311	5.86974
LOC339539	0.0363721	0	0	0	0.021078	0.0437237	0	0	0	0	0.0312957	0.0157414	0	0	0.0379956	0.0460397	0.0183809	0.0995057	0.0205018	0	0.0531647	0.0202167	0.0188731	0.0602874	0.106779	0.0143959	0.0404191	0	0.0383254	0.0200229
SLC2A1	5.67217	13.6981	4.10157	6.04974	6.80506	5.50844	5.6026	4.41055	5.07114	4.32725	3.80156	4.37207	26.1807	24.928	26.2723	6.41832	6.07645	11.1317	4.82224	5.29256	5.37884	7.19141	7.99048	7.35562	6.70897	8.53477	7.05864	7.43202	8.06371	7.6515
SLC2A1-AS1	0.765303	0.340843	0.686777	0.229244	0.399151	0.0919987	0.566937	0.361153	0.564474	0.196783	0	0.331214	2.61508	2.43562	2.11858	0.387487	0.309402	0.669982	0.603926	0.415405	0.223727	0.723142	0.436818	0.338268	0.524237	1.02987	1.02055	0.630298	0.524161	1.01112
FAM183A	0.748724	0.247006	0.426602	0.415328	0.578524	0.500032	0.410856	0.687029	0.613606	2.73806	2.36216	2.80834	0.652423	0.536227	0.347619	0.631822	0	0.63726	0.468923	0.180625	0.567467	0.184961	0.518006	0.367711	0.732686	0.790243	0.739583	0.17129	0.175318	0.824347
EBNA1BP2	20.3787	30.746	20.1144	22.2571	26.9284	22.7658	19.8183	18.6652	18.1179	49.2208	45.0082	46.2069	28.8471	25.03	20.9052	19.8714	20.9148	18.2876	18.81	21.6396	20.0879	17.209	22.997	19.1612	17.584	17.583	18.7748	16.746	16.2014	13.3526
MIR6733	0.705083	0	0	1.40803	1.63441	0	0.696434	0	0	1.45039	2.4267	1.83091	0	0	0	0	0.712638	0	0	0	0.687074	0.78381	0	0	0	1.11627	0	0	0	0.776298
CFAP57	0.0251668	0.0581182	0.043018	0.0418812	0.0486147	0.040338	0.157435	0.0494851	0.123751	0.362384	0.252634	0.428415	0.093985	0.0811087	0.0613436	0.0637121	0.0678306	0.119341	0.075657	0.072856	0.0817467	0.0373025	0.0696467	0.0463493	0.0492554	0.0597653	0.102546	0.103636	0.079555	0.0738899
TMEM125	0.0722453	0.143004	0.154363	0.072136	0.111645	0.173695	0	0	0	0.148612	0.310811	0.145912	0.0269799	0.116418	0.100627	0.0203218	0.146039	0.105411	0.135741	0.0784293	0.0234667	0.0267707	0.0749745	0.0532213	0.0235659	0.0381258	0.0267612	0.024792	0.025375	0.0530282
C1orf210	0	0	0	0	0	0	0	0.0335374	0	0	0	0	0	0	0	0	0	0	0	0	0	0	0	0	0	0	0	0	0	0
TIE1	407.094	387.394	406.587	494.352	476.787	440.4	290.72	275.386	262.291	219.94	224.497	220.463	260.341	294.678	292.19	731.353	719.923	736.181	369.872	437.602	450.733	433.097	471.748	465.658	693.302	761.913	654.999	380.548	350.915	351.672
MPL	1.73456	2.06706	2.25394	0.636222	0.42396	0.581573	0.361305	0.445472	0.241758	0.546133	0.497491	0.418757	0.436253	0.694025	0.493057	0.45804	0.512826	0.555239	1.98203	1.60122	2.05821	1.56095	1.33476	1.32996	0.912211	1.0835	0.839209	1.29981	1.14387	1.02633
CDC20	3.16024	11.5954	2.23979	2.10364	4.28813	2.53266	2.38552	2.97056	1.87401	6.28934	6.52158	4.62576	1.87103	3.82971	2.4961	2.25487	2.59683	1.4058	2.14338	3.5702	2.32842	3.48454	3.46626	2.64037	3.16797	2.88804	2.76952	2.61862	1.92217	1.64071
ELOVL1	66.7065	67.4739	67.8579	77.6905	78.1794	82.3605	59.4422	53.6968	56.7604	13.9695	15.0432	13.2155	82.3157	72.8193	73.1304	128.474	130.681	100.141	65.8615	64.1029	76.8769	76.4303	76.9238	82.7591	115.544	116.226	123.476	71.2769	74.425	76.6788
MIR6734	0.632501	1.87798	2.43258	1.89463	2.19924	1.52068	0	2.23862	1.03671	0.650541	0.544224	0.547478	1.41724	2.03845	1.9822	4.8037	0.639278	2.07645	3.5652	2.74656	6.16346	2.8125	0.656394	0.698921	3.09476	5.50749	1.40575	1.95346	0	1.39277
MED8	20.5399	22.322	21.9747	22.1428	23.9277	24.5654	23.6866	23.2176	22.8168	25.7868	24.9302	27.5673	26.3731	20.6063	22.3115	25.601	25.9553	23.8086	21.7599	19.9749	22.3869	21.7605	22.0344	24.3197	25.7049	29.2632	30.8223	22.7008	18.5037	19.5423
SZT2	6.5935	6.60178	6.06644	6.12578	5.16717	6.15823	6.41842	6.17442	6.57359	4.69614	4.32047	4.50343	2.83346	4.94309	5.93	7.17377	6.95025	8.02001	6.40638	6.38631	6.54502	7.10397	6.85854	6.09254	7.50305	7.28955	7.43654	5.69833	5.26824	5.75879
MIR6735	0	0	0	0	0	0	0	0	0	0	0	0	0	0	0	0	0	0	0	0.639611	0	0	0	0	0	0	0	0.606554	0	0
HYI	16.0462	14.8535	19.1189	14.0113	12.5444	11.3089	15.9115	14.4023	14.878	14.5622	19.4105	19.0364	23.7582	20.7364	19.5233	34.9937	31.1324	32.4333	13.7976	16.0193	20.0206	17.9428	17.7298	24.1284	13.6396	11.7307	11.3633	11.8551	11.8024	11.8818
PTPRF	16.8803	11.0533	16.9486	16.4049	12.3383	14.1544	11.1796	8.89118	10.8758	40.5528	35.1743	45.5957	15.0235	16.5583	20.1728	56.946	49.4072	94.1263	13.5058	13.7364	18.525	17.8377	17.0562	22.0639	20.5899	18.7732	21.8118	11.8698	16.0521	14.6845
KDM4A	21.3763	18.2297	22.1458	19.5343	20.3864	21.2478	21.1989	19.5586	20.239	23.8696	24.0477	26.0988	18.381	21.0428	20.4969	37.2203	36.7994	48.7781	22.3561	21.7252	23.3771	22.4588	22.2432	21.3127	29.366	33.0194	36.4641	21.9674	23.7705	23.1152
KDM4A-AS1	0	0.109147	0.0706902	0.0550576	0.0958644	0.0662862	0.0544647	0	0.0677851	0	0	0	0.0926656	0.0444278	0.0576023	0.0232658	0.055732	0.120683	0.0310812	0.0299305	0.0537327	0.030649	0.114448	0	0.0539599	0.0218246	0.0612764	0	0.0290512	0.0910657
ST3GAL3	3.27624	4.01244	3.68228	4.75009	4.40409	4.58586	6.02882	6.17729	5.46808	1.64638	2.20113	1.52799	9.10089	7.87091	7.15751	4.68359	5.26187	5.48424	3.40671	4.25502	4.02351	4.29065	4.26942	3.81866	3.82093	4.14477	4.27251	3.34206	4.39799	5.2872
LOC101929592	0	0	0	0	0	0	0	0	0	0	0	0	0	0	0	0	0	0	0	0	0	0	0	0	0	0	0	0	0	0
MIR6079	0	0	0	0	0	0	0	0	0	0	0	0	0	0	0	0	0	0	0	0	0	0	0	0	0	0	0	0	0	0
ARTN	0.0663735	0.0875873	0	0.022091	0.0769282	0	0.0218531	0.0783056	0.0362637	0.0910222	0.0190366	0	0.0743613	0.0891299	0.0462241	0.205371	0.0670848	0.072633	0.0748251	0.0240183	0.0431188	0	0	0.0488957	0.151554	0.0525406	0.147517	0.136662	0.0932506	0.0243591
IPO13	10.125	10.3908	11.296	13.1384	13.3072	13.6609	10.8132	10.7356	11.5627	27.0122	23.921	26.708	13.0307	12.5036	13.7902	16.3853	17.4445	15.416	10.9086	11.7917	13.3114	12.1935	12.4805	11.979	17.1093	17.1288	17.9337	11.985	11.9292	12.8057
DPH2	7.30327	8.35324	6.71288	7.27502	8.76408	7.84763	6.75433	5.4664	5.46299	11.0725	10.7302	11.0478	4.88229	5.42635	5.50601	5.62516	6.52847	3.39284	6.50502	8.43328	7.72098	7.48685	7.07865	7.57533	7.45023	7.04924	5.26383	7.53638	7.74992	7.60473
ATP6V0B	50.1437	41.3736	53.4053	70.1282	72.3155	63.204	79.0487	71.2793	83.0755	74.7833	76.8777	82.81	105.809	69.8101	68.6983	94.159	92.7015	83.5721	46.3296	53.3521	63.9414	50.9336	56.0093	58.1213	67.2036	77.7567	79.3897	58.988	65.087	68.6269
B4GALT2	21.7977	20.6606	19.9408	28.5119	26.6823	26.0115	20.8996	20.0457	19.2448	18.4974	18.3434	17.1788	24.8183	19.5061	20.5473	26.656	25.724	22.3395	17.9351	22.9703	25.6308	20.2882	20.7069	21.4997	28.7592	24.373	24.7354	17.8392	19.5296	19.6837
CCDC24	1.20699	1.28198	0.981244	1.44032	1.39892	1.34478	2.15175	1.70182	2.26786	1.93782	1.82376	1.6563	2.73747	1.80266	1.84517	3.70151	3.48124	1.9329	0.730121	1.37422	1.66384	1.57084	1.55809	1.59398	1.93015	1.46812	1.24314	1.27289	0.744473	0.583419
SLC6A9	0.0815467	0.265182	0.16428	0.18611	0.13502	0.266079	0.13808	0.164925	0.17185	0.311527	0.280661	0.302507	0.156618	0.131406	0.133864	2.47732	2.51971	0.369697	0.262658	0.240287	0.317855	0.259006	0.29015	0.231711	0.1368	0.156768	0.0647286	0.431751	0.564656	0.346306
KLF17	0.04125	0.027217	0.0176274	0.0549168	0.0318731	0	0	0	0	0.0141422	0	0	0	0	0	0.0232063	0	0.0300935	0	0.0298539	0.0267976	0.0305706	0.0428083	0.0151939	0	0	0.0152799	0.0141555	0.0289769	0
DMAP1	16.4149	15.0649	17.6093	16.3901	16.7388	12.999	17.6088	18.8774	16.227	19.9642	20.1591	18.9094	17.9811	12.6566	13.5603	16.9553	17.5262	15.9641	13.618	16.4187	17.3722	15.3509	16.6812	15.7704	17.0405	16.5412	15.9679	16.8238	17.0655	16.6517
ERI3	23.0612	24.1822	22.3381	26.4521	29.1996	24.6879	22.972	23.6218	20.6469	22.7864	25.4095	21.3825	25.4247	21.3254	19.764	22.2731	22.2928	16.5737	25.6385	23.7848	27.0096	24.9006	26.374	24.156	26.2605	26.0537	23.9114	25.9615	26.2622	25.4984
ERI3-IT1	1.61288	1.10219	1.13231	0.920249	0.623118	1.24642	0.986201	1.04202	0.660905	0.947931	0.925181	0.864233	0.25814	0.649757	1.16336	0.583307	1.04796	0.462257	1.16887	1.08391	1.12263	1.62221	1.39484	0.721386	1.20254	0.729564	0.725469	1.06743	1.133	1.05701
RNF220	20.9906	20.3079	19.7839	24.0977	25.5209	24.4775	23.443	23.7021	21.6057	22.4858	23.36	20.3211	27.3908	22.9336	21.4499	33.7625	34.459	33.7751	21.5049	22.4771	22.2368	21.3806	22.6881	20.3843	25.5609	28.4926	29.2649	19.5208	23.232	21.1442
MIR5584	0	0	0	0	0	0	0	0	0	0	0	0	0	0	0	0	0	0	0	0	0	0	0	0	0	0.567439	0	0	0	0
TMEM53	1.94756	1.62127	1.84339	1.38122	1.81424	1.61915	2.31919	2.70567	2.43143	0.561618	0.360206	0.582926	3.30349	2.37575	2.03448	3.56342	3.27458	2.88811	1.68257	2.25258	2.28802	1.71987	2.15335	1.64925	2.40456	2.40615	2.52833	1.70518	1.13156	1.36271
C1orf228	0.331828	0.126313	0.261785	0.127433	0.20709	0.0920533	0.781577	0.662507	0.585728	0.183773	0.087851	0.176753	0.829316	0.370188	0.58662	0.452337	0.335384	0.418987	0.172653	0.387942	0.198986	0.312129	0.450322	0.39488	0.299742	0.484933	0.595672	0.367892	0.295856	0.505861
KIF2C	0.80037	3.46721	0.571905	0.655048	1.06451	0.61514	0.531355	0.681101	0.569908	2.11872	3.37558	1.89663	0.720293	0.835156	0.69903	0.310021	0.623287	0.272806	0.739577	0.72644	0.536999	0.977252	0.844222	0.797426	0.603469	0.768587	0.61239	0.702403	0.317985	0.47672
RPS8	851.965	891.381	746.441	923.834	1043.02	899.344	1023.38	930.918	875.357	1129.76	1238.56	1142.36	1088.12	923.755	767.567	640.33	631.839	413.515	941.879	962.442	997.435	889.582	928.657	891.545	785.239	693.145	631.444	842.986	742.859	665.444
SNORD55	0	1.72571	0.745113	4.06236	3.36821	0.698693	1.14818	2.74281	3.3343	2.39118	3.00059	2.51544	2.60465	4.21464	3.0358	2.94281	1.17489	2.54412	0.655225	3.15484	3.39823	0.646114	1.80952	0.642251	2.84383	3.68068	0	0.598357	1.22486	1.91976
SNORD46	2.63327	2.60617	4.50109	3.0675	1.526	4.74826	3.03446	2.58888	3.59676	4.51396	6.41962	5.31836	3.44187	1.76805	1.3754	1.85177	4.87939	1.92107	2.96857	0.952889	2.13834	1.95153	3.64366	2.42483	3.00634	4.16894	2.92626	2.2591	3.69958	2.41603
SNORD38A	13.9328	12.5904	10.8724	10.2826	14.7442	10.9232	17.352	17.1522	11.4185	20.5608	24.4977	22.0225	13.5736	13.1782	4.4297	11.7574	12.2453	7.95485	15.7069	11.1797	12.3964	10.7746	18.2311	8.03266	15.4128	11.9881	4.71224	18.7092	10.2129	14.6731
SNORD38B	5.61001	9.87071	8.79017	4.35674	7.22456	1.49865	8.00395	4.41235	4.5976	8.97558	10.7267	14.5677	2.09505	3.51559	8.46503	4.73409	5.04011	4.77483	5.62164	2.70676	3.64448	7.62227	2.58753	6.88791	5.48984	7.40137	3.46345	8.34231	4.59766	6.17663
BEST4	0.184681	0.243707	0.210452	0.122934	0.142699	0.197341	0.263489	0.169463	0.117718	0.379896	0.582652	0.905846	0.0229896	0.198399	0.0857439	0.242426	0.269619	0.202097	0.0925318	0.155936	0.19996	0.159679	0.170362	0.204074	0.180725	0.129948	0.136819	0.190127	0.194598	0.180741
PLK3	12.0567	13.088	12.6973	12.9491	14.5024	13.0026	17.3497	16.9355	19.9112	43.5051	41.5272	46.8435	28.4662	22.8526	23.9511	33.6934	31.0085	38.7029	8.78024	10.9897	12.2286	12.4296	14.689	13.2825	14.7971	15.6948	16.2764	10.6471	13.3192	11.949
TCTEX1D4	0	0.0671411	0	0	0	0	0	0	0.0277983	0	0	0.02936	0	0.0273294	0.0354336	0.0572471	0	0	0	0.110469	0.0661065	0.037707	0.035201	0.0374815	0	0.0268504	0	0	0.0357412	0
BTBD19	12.1752	10.9126	9.43525	6.47453	5.89822	5.52554	11.053	9.03802	10.6956	14.0421	12.3122	15.654	6.43708	11.9701	12.2042	14.1069	11.6144	10.8683	8.88305	11.6432	10.6378	9.64156	9.79581	8.556	9.53155	7.77521	6.26329	10.1683	10.5227	11.3264
PTCH2	0.287724	0.496038	0.142784	0.166813	0.139845	0.21199	0.394205	0.197099	0.44878	1.58466	1.18193	1.7594	1.3102	0.658076	0.814437	3.92396	3.68668	7.22142	0.219728	0.241821	0.20802	0.330168	0.202273	0.225633	0.381469	0.352659	0.464135	0.181547	0.176037	0.296347
EIF2B3	7.8272	10.9744	7.90587	9.21659	10.7671	9.48052	13.1782	10.75	11.0313	18.9063	17.9254	21.6767	13.4195	10.0012	9.66321	22.4006	21.9352	28.0537	9.24723	8.56155	9.03332	9.82176	9.57925	9.87225	9.05217	8.26124	8.14897	9.42138	9.1431	9.14005
HECTD3	27.9067	25.3668	29.1042	31.6642	30.8742	31.5379	42.0024	35.3152	40.6113	19.6798	17.9324	20.1637	37.3881	30.833	35.1463	46.939	45.6636	59.663	27.1568	26.4603	30.96	28.242	29.9083	30.5229	26.8913	30.0204	31.3016	26.7038	36.8629	36.0899
UROD	57.1697	55.8223	55.214	76.8179	82.6722	73.335	112.646	86.2406	106.736	67.4171	67.9735	65.2903	114.748	78.6482	84.097	98.3291	99.3749	112.952	63.884	61.4228	66.4605	65.0616	71.5137	69.4645	64.7208	62.8619	69.5626	62.4696	67.5135	62.944
ZSWIM5	0.479036	0.459518	0.444055	0.206042	0.324585	0.265781	8.57512	8.4599	10.0683	2.75153	3.11987	2.7494	0.891724	0.950067	1.2395	1.16297	1.32588	2.06459	0.290787	0.456035	0.359077	0.557102	0.535373	0.480478	0.872642	1.30095	1.18752	0.55386	1.34344	1.34695
LINC01144	0.251521	0.199146	0.161223	0.326482	0.17491	0.151179	0.198749	0.23739	0.103065	0.310434	0.238058	0.130626	0.169074	0.162123	0.210198	0.360824	0.203373	0.192669	0.255193	0.16383	0.147058	0	0.182716	0.111173	0.196906	0.179191	0.139753	0.233044	0.132514	0.0830775
HPDL	0.453491	1.55907	0.550772	2.88365	2.29606	1.77891	0.282902	0.281587	0.136924	1.0065	0.88308	0.661106	0.187182	0.26923	0.0997332	0.201413	0.144742	0.156713	0.295978	0.440487	0.511683	0.504127	0.59447	0.817605	0.21021	0.264511	0.344807	0.737155	1.00599	0.946032
MUTYH	4.39533	6.6465	3.84518	4.95374	5.46595	3.87775	4.58364	4.65135	3.8804	5.64601	5.34008	5.35568	4.01551	4.21012	3.98062	4.55275	4.15643	3.26161	3.95549	5.05825	4.81615	4.90706	5.81427	4.62759	4.79959	4.74857	3.52178	4.23364	3.33935	2.63771
TOE1	4.17154	6.05056	3.59598	5.74515	5.52262	4.82016	6.46473	6.80945	5.92383	6.58373	6.01831	5.89866	5.11675	4.66492	4.37652	4.62787	4.67058	4.28948	4.33785	4.87997	4.04748	4.27753	4.38511	4.53013	3.88863	4.09922	4.77556	4.72032	4.47135	4.39491
TESK2	0.293632	0.442834	0.197179	0.293187	0.324119	0.184895	0.455762	0.379411	0.469824	1.20803	1.22716	1.34342	0.250643	0.214051	0.175279	0.755155	0.452233	1.23939	0.267969	0.197331	0.313383	0.233156	0.188639	0.278114	0.328391	0.320983	0.372917	0.201527	0.2652	0.323289
CCDC163P	0.158636	0.314006	0.152527	0.158395	0.137896	0.214536	0.137104	0.233942	0.211262	0.12237	0.153557	0.137311	0.199942	0.159768	0.0207145	0.184067	0.120252	0.282093	0.380025	0.344428	0.309167	0.37474	0.308678	0.131471	0.135833	0.266845	0.242393	0.285799	0.208943	0.305652
MMACHC	1.25257	1.46372	1.62513	1.55205	1.59168	1.43318	1.98252	1.83383	1.62018	0.760562	0.844024	0.757633	0.997537	1.27672	1.10354	1.34991	1.47954	1.00738	1.53116	1.70383	1.42646	1.67763	1.55047	1.65092	1.43249	1.31407	1.44225	1.64685	1.33574	1.59509
PRDX1	309.175	271.478	292.053	362.866	410.74	369.594	289.247	248.026	270.429	392.191	403.373	419.345	374.086	261.805	264.546	219.76	209.97	187.148	348.651	310.215	348.071	317.307	309.96	315.516	257.466	222.715	232.241	332.351	273.465	277.169
AKR1A1	68.4078	60.5913	67.1781	74.6644	85.659	85.245	57.2707	49.907	51.8685	20.9985	20.9395	22.3842	71.5777	54.437	54.7688	53.5002	52.9905	43.849	73.6506	69.3577	80.8256	68.8741	72.2349	73.0345	61.8012	57.2754	57.9295	69.5003	51.9744	51.1005
NASP	26.6869	34.1212	23.7073	30.0001	33.445	29.6929	30.2838	30.2509	26.1765	30.6472	34.8257	28.6199	18.8001	21.9231	18.6081	16.8294	17.3303	15.4885	30.7333	29.6806	23.7893	27.9378	27.5187	24.4781	22.1123	21.901	18.4444	26.4917	23.1075	20.6626
CCDC17	1.58659	2.25135	1.86245	1.54602	2.17122	1.49365	0.736363	0.766769	0.830293	1.29761	1.33226	1.6546	0.642481	0.908697	0.698908	1.04851	0.92738	1.06683	1.57312	1.34887	1.24803	1.5725	1.34896	1.49973	1.51519	0.817112	1.10461	1.8105	1.5308	1.70475
GPBP1L1	26.3491	28.3214	27.6872	25.1604	23.9779	27.1795	20.4571	20.1041	20.1702	22.6746	23.6914	22.2295	21.6825	22.9171	23.2342	21.9632	23.4799	24.2508	28.9778	26.4311	24.3867	28.8563	27.6191	28.5821	21.6862	22.5427	22.0438	28.8911	28.6007	28.4024
RPS15AP10	1.99384	1.97333	2.92124	1.32722	1.37554	1.88323	1.35982	0.952113	0.817013	0.390612	0.612702	0.904003	0.212742	0.803231	1.04142	1.16175	1.10357	0.831191	2.08717	1.64915	1.8504	2.05815	2.26623	2.51797	1.57949	1.65346	1.21335	2.15039	1.90083	1.88162
TMEM69	31.5777	20.8641	35.0846	31.2964	30.601	32.4068	30.9883	30.7005	28.5149	39.0944	35.8751	37.8106	26.3042	23.9113	24.2822	22.0087	21.5729	23.1971	28.4459	29.7734	32.3952	28.5704	27.9461	29.6274	26.1517	24.3486	25.961	32.8702	35.2453	40.6261
IPP	1.71141	2.4727	1.64951	1.24731	1.11484	1.03617	2.99833	2.31382	2.50823	1.45186	1.5048	1.57867	1.59547	1.89221	1.98354	1.68665	1.79288	1.76344	2.05607	1.69516	1.70422	2.23578	2.13905	2.1534	2.02926	2.00738	2.29052	1.47895	1.13201	1.00402
MAST2	5.48682	7.36659	4.84311	7.23733	6.08132	7.19953	6.46344	6.52625	5.66995	18.0401	14.2405	16.1228	7.38999	7.18077	7.29776	8.38104	6.6214	9.60518	5.81367	4.80912	5.17868	6.32444	6.14526	5.45007	8.69942	8.94769	8.9877	4.93869	5.26019	4.95164
PIK3R3	33.5795	20.9477	31.8028	23.6331	26.0098	26.0701	24.4083	22.098	22.3934	37.9092	41.7696	40.4936	16.4975	19.9987	20.3621	15.2911	16.4428	18.4032	35.1723	34.4658	33.8714	28.5914	27.7161	23.0016	33.2227	35.3059	32.6894	41.4823	34.6746	34.6453
LOC101929626	0.360419	0	0.308036	0.119958	0.278489	0	1.18666	0.56695	0.88613	0	0.206744	0	0.269196	0.290394	0	0.60829	0.607136	0.920289	0.270875	0.39127	0.585356	0.133554	0.249356	0.132756	0.117566	0.380406	0.267014	0.247366	0.126592	0.264548
TSPAN1	0.343236	0.130655	0.067696	0.0790883	0.0918038	0.222175	0.70413	0.280343	0.238018	0.162935	0.159024	0.0685608	0.0591604	0.042546	0.193068	0.0445607	0.080057	0	0.178588	0.0286627	0.15437	0.0587016	0.0548003	0.0583506	0.0516743	0.0627004	0.146702	0.163088	0.0278206	0.0581389
POMGNT1	14.4301	18.5637	12.2964	16.112	16.9932	15.3249	23.3901	23.8541	20.8953	24.8448	24.0353	24.5482	22.6252	19.3939	19.5557	23.1714	22.493	23.5531	14.6875	14.7921	15.0354	15.1201	15.7088	13.1846	16.3871	16.4491	16.9567	13.3124	13.2145	12.2109
LURAP1	0.18609	0.138131	0.178924	0.185808	0.107841	0.139814	0.390591	0.356758	0.266888	3.20591	1.84135	2.13425	0.234546	0.112451	0.315894	0.137405	0.0705315	0.127275	0.236009	0.303028	0.272006	0.155151	0.19312	0.359855	0.113815	0.147307	0.129247	0.215525	0.0735313	0.230496
RAD54L	0.382798	1.25835	0.175265	0.21841	0.380288	0.312258	0.14854	0.274194	0.280104	0.534329	0.799902	0.508845	0.229749	0.308425	0.257068	0.219198	0.262539	0.104725	0.369892	0.430405	0.266443	0.455935	0.184441	0.317247	0.26757	0.357129	0.24308	0.323714	0.187272	0.195678
LRRC41	56.5929	52.5162	58.8417	63.6162	62.9375	61.2442	62.3692	58.7974	58.4562	48.6184	47.9788	47.1671	54.9367	56.4827	57.1834	56.4118	57.7892	53.3566	54.8189	62.1815	66.8196	57.8355	58.2766	57.9089	64.7321	61.4289	62.6304	59.2532	61.4462	62.8551
UQCRH	75.1421	64.5965	83.0294	84.6645	98.1472	81.8132	101.275	83.4512	91.6638	147.341	142.845	161.517	102.31	70.2513	77.0391	66.9403	68.9558	53.7812	78.2327	74.3068	80.0722	69.3931	70.1073	71.3207	72.9866	71.6695	71.9103	79.885	70.7718	69.9564
NSUN4	3.67132	4.57312	2.94756	3.4436	3.98864	3.76251	4.16107	4.08631	3.86582	4.42444	5.06703	4.50671	3.85555	4.30258	4.10636	3.54873	3.6207	2.85692	4.15552	3.72792	3.41132	3.62777	4.02552	3.63887	3.33865	3.56961	3.40396	4.46678	3.38394	2.88257
FAAH	1.08808	1.15816	1.1054	1.35292	1.14214	1.35737	1.07474	0.678175	0.740298	1.79481	1.30718	1.70594	0.920021	0.711269	1.00797	0.623679	0.767744	0.629047	1.43493	1.47095	1.12031	1.27804	1.32093	1.54263	1.38622	1.07258	0.889751	1.41606	0.930192	1.03976
FAAHP1	0.0678927	0	0.0435188	0.101685	0.157378	0.0408076	0.03353	0	0.166922	0.209488	0.0876256	0.146916	0.22819	0.054702	0.106385	0.114585	0.10293	0.0371478	0.0382689	0.0737041	0.0661587	0	0	0.187556	0	0.0268716	0.0377234	0.0349475	0.143078	0.0747501
LINC01398	0	0	0	0	0	0	0	0	0	0	0	0	0	0	0	0	0	0	0	0	0	0	0	0	0	0	0	0	0	0
DMBX1	0	0	0	0	0	0	0	0	0	0.0460161	0.0256638	0.0903604	0	0	0	0	0	0	0	0	0	0	0	0	0	0	0	0	0	0
MKNK1-AS1	0	0	0	0	0.0203883	0	0	0	0	0	0	0	0.019708	0	0	0	0	0	0	0	0	0	0	0	0	0	0	0	0	0
KNCN	0	0	0	0	0	0	0	0	0	0	0	0	0	0	0	0	0	0.039353	0	0	0	0	0	0	0	0	0	0	0	0
MKNK1	16.8287	14.6376	16.8199	21.2438	22.7585	21.065	14.0538	12.3238	12.4961	28.7364	28.4514	29.5424	22.4626	19.428	22.0867	31.9932	32.1963	29.8469	19.9543	20.4506	18.7313	23.5038	23.7357	21.6327	38.1849	38.4322	36.6964	20.6714	14.1673	13.3067
MOB3C	14.4375	12.6775	11.2493	16.5737	21.0253	17.3037	4.63963	3.80778	3.89679	6.90598	6.76916	6.48537	8.07138	8.95075	9.01606	14.761	14.2282	7.26885	17.4617	17.175	15.852	17.1388	17.2259	15.4442	34.376	33.4646	25.7632	17.0735	11.3413	9.45497
ATPAF1	20.046	17.3672	18.7809	23.1887	24.1835	24.7224	19.4843	18.1087	18.7871	14.5126	15.9929	11.9193	17.3309	17.5845	15.0949	22.4986	23.6545	22.527	22.1029	22.1742	20.6052	24.7949	24.2463	22.5265	30.53	32.401	33.1371	23.5383	23.3127	23.325
TEX38	0	0	0.0647924	0.0504641	0	0	0.0998414	0.178879	0	0	0.0434867	0.0437468	0.0566229	0.0814423	0.0527965	0	0	0.0553069	0	0	0	0	0	0	0	0	0	0	0	0
EFCAB14-AS1	0.0737737	0	0	0	0	0	0	0	0	0	0	0	0	0	0	0.12451	0	0	0	0.0800885	0.0718894	0.082011	0	0.0815208	0.0721934	0.0583985	0.0819821	0	0	0
EFCAB14	83.6261	58.7766	78.4099	71.1976	71.9087	80.8945	26.8508	28.1646	26.9236	39.4656	41.3259	37.8611	26.6457	32.821	34.716	180.661	192.834	122.55	104.49	95.3991	95.9234	127.826	121.413	131.248	287.308	342.76	365.002	103.744	80.1328	85.3393
CYP4B1	0.0199305	0	0.0511014	0	0	0	0	0	0	0	0	0	0	0	0	0	0	0	0	0.0216365	0.0388429	0	0	0.0220234	0.0390072	0.0157768	0	0.0205183	0.0210008	0
CYP4Z2P	0	0	0	0	0	0	0	0	0	0	0	0	0	0	0	0	0	0	0	0	0	0	0	0	0	0	0	0	0	0
CYP4A11	0	0	0	0	0	0	0	0	0	0	0	0	0	0	0	0.0568882	0.0340681	0.0737715	0	0	0	0	0	0	0	0	0.0187287	0	0	0
CYP4X1	0.091239	0.01806	0.140361	0	0	0	0.0720959	0	0	0	0.015701	0.0157949	0.0204438	0	0	0.939319	1.43858	2.59593	0.0411427	0.138668	0.0355634	0	0.0189371	0.040328	0	0.0288895	0.0202781	0.0751437	0.192277	0.140636
CYP4Z1	0	0	0	0	0	0	0	0	0	0	0	0	0	0	0	0	0	0	0	0.0244843	0	0	0	0	0	0	0	0	0	0
CYP4A22	0	0	0	0	0	0	0	0	0	0	0	0	0	0	0	0	0	0	0	0	0	0	0	0	0	0	0	0	0	0
LINC00853	0.0650682	0.45079	0	0.194909	0.0754152	0.0782198	0.32135	0.0767656	0.159977	0.066924	0	0.0563215	0.0728988	0.0524262	0	0.0549087	0.131531	0.213614	0.0733535	0.211913	0	0.289334	0.202579	0.0719011	0.127349	0.0515073	0.144616	0.133974	0.0685625	0
PDZK1IP1	0	0.0476146	0	0.0480369	0	0.173501	0	0	0	0	0.0413951	0	0.0538995	0	0	0	0	0	0.0542356	0.0522277	0	0.0534815	0	0	0.0941583	0.0761663	0.0534626	0.0495284	0	0
TAL1	22.1414	22.1054	23.7172	251.518	183.553	223.156	15.9674	14.2193	14.6436	12.6998	14.4388	13.9342	15.7504	19.5916	22.6366	10.7824	9.77947	9.02955	20.4759	19.8551	21.814	20.5754	20.0301	21.6724	16.0998	14.2243	14.4426	19.2107	16.7141	19.5337
STIL	0.625242	1.53888	1.00194	0.607867	0.858158	0.751616	1.13763	0.9997	1.17314	4.56922	4.56573	5.26953	0.940127	1.27267	1.4438	0.513735	0.507216	0.549166	0.760502	0.75914	0.825724	0.9054	0.819614	0.736353	0.595747	0.501447	0.703952	0.846948	0.788849	0.751797
CMPK1	42.3602	32.7871	42.9884	36.065	34.5451	39.3228	32.8307	37.8829	39.9206	41.5886	37.9356	42.3968	40.8236	37.4691	38.3722	33.077	39.7781	41.8336	38.8667	37.0285	30.3942	40.2617	36.1481	45.2912	29.8988	32.1829	38.8441	41.8297	38.0981	44.2359
LINC01389	0	0	0	0	0	0.0600503	0	0	0	0	0	0	0	0	0	0	0	0	0	0	0	0	0	0	0	0	0.0555117	0	0	0
FOXE3	0	0	0	0	0	0	0	0	0.0177932	0	0.0373622	0.0375856	0	0	0	0	0	0	0.0489517	0	0.0211567	0	0	0	0	0	0	0	0	0
FOXD2-AS1	0.0857799	0.0169794	0.109969	0.3426	0.139189	0.226859	0.0169456	0.0202401	0.0421798	0.335261	0.236185	0.445495	0.134544	0.0276456	0.10753	0	0.0173398	0.187739	0.0580215	0.037249	0.083589	0.0190716	0.0178041	0.0568727	0.0503655	0.0407415	0.0571946	0	0.0361546	0.0566663
FOXD2	0	0.00910534	0	0.00918609	0	0	0.00908717	0.0108539	0.00753974	0.0473121	0.0395799	0.0238899	0.0103072	0	0	0	0	0	0	0.0099875	0	0.0102273	0.00954755	0.0203322	0	0	0.0102237	0.00947132	0	0
TRABD2B	0.0244758	0.308855	0.0470665	0.0488775	0.0638277	0.0441342	0.0483511	0.108284	0.0551616	0.0818151	0.131623	0.0741498	0.0274213	0.0197204	0.0127841	0.0154907	0.0680296	0.013392	0.0275923	0.0464989	0.0298133	0.0136043	0.0508008	0.040569	0.0119757	0.0242185	0.00679977	0.0503951	0.0322377	0.0538958
SKINTL	0.0284646	0.225374	0.0364913	0.0568431	0.197946	0.0342179	0.196808	0.0335818	0.0233278	0.0292765	0.0489837	0.0492766	0.0318902	0.0229343	0	0	0	0	0.0641782	0.0927033	0	0	0.0295399	0.0629075	0.0278549	0.0225323	0	0.0293041	0	0
SLC5A9	0.197053	0.31204	0.404191	0.30169	0.334969	0.252673	0.103806	0.0619939	0.0538306	0.0540462	0.0678202	0.0341129	0.0883069	0.0317535	0.0960625	0	0.0132776	0.0143757	0.251763	0.32801	0.268828	0.204451	0.245396	0.246778	0.179976	0.280773	0.0583941	0.202864	0.332216	0.216956
SPATA6	1.09071	1.62348	1.12303	0.505941	0.348389	0.495559	0.907673	1.24626	0.865722	1.66065	1.68483	1.48676	0.298277	0.249108	0.269148	0.260904	0.347212	0.516901	1.065	0.96031	0.786678	0.754229	0.597151	0.569408	0.268938	0.271935	0.229052	1.2555	1.00449	0.775368
AGBL4	0.0143943	0.128215	0.0553598	0.028745	0.0333664	0.0346073	0.0710885	0.0169819	0	0.0296096	0	0.0249187	0	0.0231952	0.0150367	0.0242936	0.116388	0.0157517	0.0162271	0.0781318	0.0140266	0.032003	0.029876	0.0159058	0.0422578	0.0797605	0.0319917	0.103731	0.0606691	0.0316962
BEND5	0.232612	0.253241	0.119283	0.418069	0.323523	0.111851	0.160832	0.246987	0.0762537	0.239247	0.540397	0.18121	0	0.131193	0	0.157035	0.047021	0.178185	0.183562	0.277776	0.0680014	0.310302	0.28968	0.0514079	0.159341	0.147307	0.155097	0.311314	0.196084	0.0768321
LOC101929721	0	0	0	0	0	0	0	0	0	0	0	0	0	0	0	0	0	0	0	0	0	0	0	0	0	0	0	0	0	0
AGBL4-IT1	0	0	0	0	0	0	0	0	0	0	0	0	0	0	0	0	0	0	0	0	0	0	0	0	0	0	0	0	0	0
ELAVL4	0	0	0	0	0	0	0	0	0	0	0	0	0	0	0	0	0	0	0	0	0	0	0	0	0	0	0	0	0	0
DMRTA2	0.0139507	0.0276143	0.0357693	0	0.0161691	0	0.0413388	0.0164587	0.125764	0.157835	0.120036	0.217357	1.06281	0.517052	0.495496	0.04709	0	0.0305327	0	0.0605794	0.0271888	0	0.0144777	0.0308314	0.0273038	0	0	0.0287243	0.0440997	0.0460793
FAF1	8.90839	9.83847	9.92619	9.80934	10.1706	9.84824	10.9208	9.66515	10.1392	12.5877	11.5764	12.8851	13.7675	11.3768	11.7238	9.31605	9.40776	10.0765	10.1741	9.36362	9.94648	9.62542	9.14124	9.03429	9.19011	9.41118	9.4925	9.56538	9.61489	8.68985
CDKN2C	0.069427	0.601235	0.0667535	0.121313	0.0804673	0.0625948	0.0514316	0.081908	0.113796	0.178518	0.298686	0.225354	0.0583367	0.0839073	0.12692	0.117174	0.157885	0.132955	0.0587006	0.169582	0.0507403	0.0192948	0.0540373	0.0575383	0.0339699	0.0824366	0.0385759	0.0536059	0.146311	0.0764393
MIR4421	0	0	0	0	0	0	0	0	0	0	0	0	0	0	0	0	0	0	0	0	0	0	0	0	0	0	0	0	0	0
MIR6500	0	0	0	0	0	0	0	0	0	0	0	0	0	0	0	0	0	0	0	0	0	0	0	0	0	0	0	0	0	0
C1orf185	0	0	0	0	0	0	0	0	0	0	0	0	0	0	0	0	0	0	0	0	0	0	0	0	0	0	0	0	0	0
RNF11	35.6365	25.5072	37.2193	30.0084	28.3788	33.8073	32.4769	45.4598	44.5018	36.9407	36.634	35.5572	34.4545	34.7664	39.1711	28.384	32.4689	39.4413	34.6536	35.4212	27.5002	34.4984	28.4449	35.1425	26.617	30.2142	35.4968	32.7407	29.8102	35.4925
TTC39A	0.735215	0.406627	0.914815	1.02558	0.664158	0.649865	0.83299	1.04596	0.655699	0.32249	0.362816	0.280758	1.44146	0.792732	1.11816	0.109486	0.0764948	0.0236632	0.901964	0.575135	0.927153	0.637018	0.594682	0.728789	0.296251	0.171173	0.21627	0.367317	0.672164	0.738049
TTC39A-AS1	0	0	0	0	0	0	0	0.234194	0.0542281	0	0	0	0	0	0	0.0558379	0	0	0	0.0718332	0	0	0.0686689	0	0	0	0	0	0.0697228	0
EPS15	16.4337	14.5023	17.3772	14.6387	13.692	17.4262	26.7152	29.5586	29.6425	5.97838	7.22866	6.53858	14.6852	18.929	18.4865	12.9014	13.6684	16.0435	18.0045	15.0983	14.7604	16.9606	15.4997	16.8246	16.2199	17.0635	19.4913	14.5603	15.7871	15.6062
OSBPL9	23.6767	20.294	23.1405	23.2072	23.7423	23.7024	31.5875	30.9958	32.4089	21.4431	22.7275	23.3531	20.7886	23.4144	23.9844	26.5433	26.8299	29.2699	25.3365	21.8435	22.6291	25.3435	23.9317	23.9196	29.5946	31.7835	36.2788	23.3039	22.2555	21.3305
NRD1	36.6776	38.7299	37.6864	36.1066	36.6361	38.7078	48.1545	41.4812	47.6137	59.8529	56.8435	62.8835	37.3732	37.3448	41.2205	34.6497	34.9088	35.2593	39.4949	34.2123	36.3363	39.9647	37.3961	40.471	35.1702	35.6811	35.876	39.5273	41.0232	39.9413
MIR761	0	0	0	0	0	0	0	0	0	0	0	0	0	0	0	0	0	0	0	0	0	0	0	0	0	0	0	0	0	0
RAB3B	0.1239	0.185595	0.128788	0.294235	0.197939	0.366319	3.58541	1.29976	3.98203	0.91959	0.567613	0.855061	0.0750329	0.121412	0.143423	2.02328	1.15751	3.6388	0.0943761	0.141776	0.101157	0.193573	0.187658	0.159113	0.783184	0.94367	2.32577	0.120659	0.169367	0.180657
TXNDC12	11.766	15.2656	11.9403	12.4688	14.634	12.7654	14.4831	14.5111	13.8724	17.2778	16.7851	16.6801	13.3924	13.511	11.6508	13.5917	13.1812	11.4582	12.8183	13.7606	13.3635	11.8817	14.4678	13.1436	12.7524	13.5011	14.1629	14.0775	12.8458	11.6154
KTI12	0	0	0	0	0	0	0	0	0	0	0	0	0	0	0	0	0	0	0	0	0	0	0	0	0	0	0	0	0	0
TXNDC12-AS1	0	0	0	0	0	0	0	0	0	0	0	0	0	0	0	0.0928252	0	0	0	0	0	0.122282	0	0	0	0	0	0	0	0
BTF3L4	8.06844	6.76605	7.80226	6.55782	7.22565	7.61685	7.64008	9.15827	8.65454	5.90713	6.62352	5.28399	7.23362	7.29944	7.36411	8.70822	9.35332	8.95099	7.91576	8.23614	5.5876	8.50594	8.06561	8.43462	7.69618	8.6454	8.71912	8.80228	6.56908	6.61918
ZFYVE9	6.13483	6.15364	5.96492	4.48049	5.0953	5.42412	7.875	7.56003	6.96824	9.3753	9.22509	8.73562	6.07544	6.90406	6.83244	4.01023	3.94125	3.09849	7.28933	6.59704	6.47027	6.2216	6.91646	6.01058	5.18514	5.04633	4.89456	6.043	5.59191	5.01343
CC2D1B	10.0108	10.4348	9.90813	11.3021	10.8181	10.2419	10.9775	10.9759	10.3176	9.09929	9.2289	8.76391	11.5906	11.0507	12.0311	12.6781	13.3627	13.6687	9.48466	10.62	10.867	10.1646	10.0653	9.54903	12.0668	11.5676	10.2286	8.00364	8.93732	7.88119
ORC1	0.420736	1.26265	0.400184	0.352341	0.408989	0.652613	0.415575	0.56042	0.456036	2.4289	2.5341	2.14983	0.288904	0.382733	0.34027	0.49248	0.658443	0.371302	0.443709	0.530419	0.357088	0.482801	0.422545	0.239958	0.411723	0.365281	0.377056	0.503005	0.514835	0.268973
PRPF38A	11.2956	13.0221	9.58755	11.4799	12.1567	11.8067	16.2758	16.731	15.7422	19.198	17.3421	19.6081	14.8626	14.5891	12.3832	14.2979	13.7376	14.1776	12.0692	11.4034	10.614	12.9363	13.7672	12.2931	11.828	11.8523	12.5869	12.7947	10.7741	9.58358
ZCCHC11	8.19764	7.66214	7.7665	6.88588	6.49321	7.00867	9.3171	9.27235	8.94161	10.6698	11.507	11.2386	4.99159	6.29098	6.41306	7.35199	6.94792	7.56277	9.68075	8.58806	7.01391	9.42354	8.80488	8.01859	9.33866	8.60761	8.12933	8.76486	8.12658	7.53619
GPX7	19.2828	27.8472	17.2279	20.5465	22.8764	16.4491	26.5472	30.9654	24.1776	15.5495	18.2778	14.5097	20.8976	21.2885	18.3156	13.0826	14.8204	8.54008	19.2526	22.187	21.4161	19.4129	18.7038	14.695	24.7601	23.4917	19.0949	21.7249	17.6633	17.3003
FAM159A	0	0	0	0.0615257	0.214253	0	0.0608632	0.145393	0.050499	0	0.0530189	0.053336	0.0690345	0	0	0.0519981	0.0622793	0.0674301	0	0	0	0	0	0	0	0	0	0.0634361	0.0649281	0
COA7	9.1554	9.26255	9.0767	10.2792	9.78596	9.70965	8.56081	8.47301	7.56988	7.596	6.80975	7.60772	8.0918	8.78637	8.14007	5.70001	6.16901	5.25432	9.90834	9.5636	8.98104	9.11467	10.1769	9.93697	6.6896	7.56943	6.91838	8.29435	8.48942	7.28009
ZYG11B	4.85461	5.00332	3.83978	3.32821	3.20819	3.86727	4.74289	4.99817	4.76211	5.63962	5.59063	5.45488	3.43257	4.14551	4.45877	3.22738	3.59855	4.10427	5.34175	4.77697	3.46431	5.8136	4.96125	4.52968	3.63921	4.09794	4.16788	4.78568	4.40285	3.8793
ZYG11A	0.0100703	0.0697664	0.0387298	0.030165	0.0116716	0.036317	0.00994673	0.0237612	0	0	0.0259943	0.0348663	0.0225643	0.0162274	0	0	0.0101782	0.0330598	0.0227051	0.0109322	0.0294391	0.0559733	0.0104507	0	0.00985454	0	0.0111907	0	0.0212221	0.0221747
ECHDC2	0.405755	0.963791	0	0.567198	0.344871	0.162589	7.7751	6.28691	7.62604	1.16852	1.00082	1.05364	6.06115	2.98588	2.51494	1.16417	0.874887	1.27286	0.365937	0.146829	0.421751	0.390919	0.364939	0.418473	0.661773	0.406843	0.450902	0.389873	0.399042	0.536085
SCP2	20.1217	20.1102	17.9572	16.586	18.0671	18.3756	22.3435	22.5322	20.4916	19.2729	19.6138	18.7249	20.2251	19.6683	18.6155	28.3	27.7274	51.3022	21.2293	19.5726	17.7048	21.2184	20.4114	19.3189	17.4953	17.6581	19.0666	20.7869	17.6625	16.7787
MIR1273F	0	0	0	0	0	0	0	0	0	0	0	0	0	0	0	0	0	0	0	0	0	0	0	0	0	0	0	0	0	0
MIR5095	0	0	0	0	0	0	0	0	0	0	0	0	0	0	0	0	0	0	0	0	0	0	0	0	0	0	0	0	0	0
MIR1273G	0	0	0	0	0	0	0	0	0	0	0	0	0	0	0	0	0	0	0	0	0	0	0	0	0	0	0	0	0	0
PODN	0.0503483	0.921859	0.032273	0.012568	0.116709	0.105918	0.273519	0.133649	0.257889	0.634358	0.465704	0.817131	0.0705094	0.0405662	0.0788934	0.0849743	0.101776	0.0550965	0	0.109316	0.0858591	0.0139925	0.0783754	0.0278177	0.0862222	0.00996381	0.0559503	0.0647914	0.0663152	0.0415752
SLC1A7	0	0.0591379	0.0153205	0	0	0.028732	0.0236079	0.0281979	0.0293817	0	0	0	0.0267775	0.0096287	0	0	0	0.0130776	0	0.025947	0.0116453	0.0132849	0	0	0	0	0.0132802	0	0.0125923	0.0789455
CPT2	8.66039	9.63065	9.32042	8.59177	9.34476	10.11	14.1974	12.9397	15.1748	16.1277	16.841	16.2078	12.6461	11.4467	12.0094	12.4697	13.5443	14.2842	9.70047	9.43188	10.6608	9.17924	10.1561	10.1689	10.3521	10.7289	11.9721	8.54371	9.35984	8.61681
C1orf123	30.8706	34.603	33.1323	31.8934	39.0265	34.2047	30.1664	27.4448	26.47	15.9038	18.8345	13.931	29.7548	26.5988	22.6944	32.0765	32.6448	24.7654	34.3989	37.389	36.0503	36.9127	40.616	38.4826	39.4011	38.3728	38.4562	31.6396	24.9751	25.189
MAGOH	25.4305	24.6621	24.9435	25.2216	30.4636	26.3304	24.6129	27.3175	24.9908	26.5655	30.4477	28.2661	32.9527	26.3111	22.1083	25.0606	25.358	24.716	23.602	25.0133	22.4526	23.4003	23.7344	24.0776	23.828	24.9043	26.6795	28.1133	24.5782	24.4914
LOC100507564	0.21851	0.180218	0.233439	0.0727264	0.337676	0.262675	0.43166	0.257792	0.149231	0.337113	0.564039	0.346752	0.0816022	0.322769	0.304351	0.338054	0.147234	0.55794	0.123167	0.276749	0.354882	0.121454	0.377941	0.321941	0.285106	0.230627	0.242823	0.262446	0.268619	0.0801933
LRP8	2.88098	3.17422	2.708	3.09747	2.28803	2.88496	5.54927	5.31689	6.12245	1.48442	1.29416	1.31626	1.95148	2.17421	2.33949	4.73632	4.51588	5.08906	2.91119	2.36519	2.93133	3.17807	2.81765	3.36682	2.83009	2.67013	3.34901	3.41567	3.496	3.66511
LOC105378732	0	0.0750749	0.0972458	0.0757407	0	0	0.14985	0.0894921	0.372998	0.234057	0	0	0	0.122235	0	0.0640117	0.0766683	0.0830092	0	0	0.073918	0.0843253	0	0.335285	0.0742306	0.0600464	0	0.156185	0.159858	0.0835171
SLC25A3P1	0	0	0	0	0	0	0	0	0	0	0	0	0	0	0	0	0	0	0	0	0	0	0	0	0	0	0	0	0	0
DMRTB1	0	0	0	0	0	0	0	0	0	0	0	0	0	0	0	0	0	0	0	0	0	0	0	0	0	0	0	0	0	0
GLIS1	0.137461	0.801163	0.0979019	0.0305007	0.106213	0.0734421	0.226292	0.0900959	0.275377	0.125673	0.0919924	0.198305	0.0855577	0.06153	0.0638207	0.115999	0.0463114	0.116997	0.0688731	0.0497424	0.193484	0.15281	0.0792521	0.0843867	0.0597851	0.0604516	0.0339457	0.0628955	0.128749	0.184977
NDC1	3.03967	5.39923	3.19974	2.70576	3.36807	3.11827	3.33697	3.42837	3.36776	9.23242	10.1396	10.4703	3.07592	3.1314	3.1381	2.37702	2.6488	2.04848	3.37648	3.55146	2.80568	5.78704	5.27292	5.10234	2.53841	2.76604	2.61514	3.6891	3.50348	3.48409
YIPF1	10.6	11.8777	10.5467	10.8322	13.3596	12.0632	57.9307	47.5423	59.8091	14.9471	14.5851	15.2005	32.2591	20.6866	23.728	18.0615	19.3026	19.3657	9.47821	10.8693	11.4084	11.6328	13.0879	12.2625	11.6336	9.75052	13.5877	8.74866	8.21615	7.4403
DIO1	0	0	0	0	0	0	0	0	0	0	0	0	0	0	0.0241558	0	0	0	0	0	0	0	0.0239972	0.0255519	0	0	0	0	0	0
HSPB11	11.5218	19.6193	12.6607	11.2186	14.5982	11.2698	22.8317	21.8672	24.5154	2.20816	3.01723	1.98222	47.8654	31.713	30.2024	13.2255	14.2492	10.1024	13.3923	17.4025	12.9012	14.9563	16.2646	14.0761	12.6056	12.6328	12.5652	17.2399	9.19969	7.56406
LRRC42	15.5635	17.4746	14.278	14.6032	16.4771	15.297	23.8073	23.9237	25.2534	2.89469	3.3737	2.95663	39.0502	28.3742	29.4758	18.7969	19.7418	18.1105	16.0809	14.7804	14.955	16.4723	15.5273	16.8257	17.0191	15.576	16.0388	15.7996	14.3209	13.1628
LDLRAD1	0	0	0	0	0	0	0	0	0	0	0	0	0	0	0	0	0	0	0	0	0	0	0	0	0	0	0	0	0	0
TMEM59	27.2366	25.244	29.4228	28.8742	31.1781	31.3968	47.5309	47.9579	52.3388	27.7431	30.2476	30.9788	41.7339	32.309	33.5552	30.3719	30.6675	30.2	26.8934	27.4707	27.3453	26.8524	27.777	30.7521	27.7421	27.9049	31.1843	27.9203	27.4947	30.5194
TCEANC2	2.22535	2.12298	2.04407	1.93564	1.51563	2.11667	1.00839	0.933778	0.911877	2.76664	2.69942	3.17229	1.42007	1.45565	1.402	1.87305	1.88399	2.05864	2.36646	2.07961	2.20763	2.31443	1.84515	2.15483	1.89144	1.76156	1.94395	1.53519	1.30538	1.61657
MIR4781	0	0	0	0	0	0	0	0	0	0	0	0	0	0	0	0	0	0	0	0	0	0	0.5873	0	0	0	0	0	0	0
CDCP2	0.94407	1.60796	1.12585	0.394594	0.229017	0.184749	0.0433716	0.051804	0.017993	0.474207	0.2078	0.304061	0.0983892	0.0176895	0.0229351	0.0370543	0	0	0.69302	0.691197	0.663225	0.341692	0.318983	0.169825	0.0214848	0.0521383	0.0243979	0.904103	0.485817	0.749351
CYB5RL	3.49388	3.02418	2.96527	2.88083	2.06001	2.41467	2.50109	2.45595	2.77357	2.71706	3.20527	2.92939	1.30933	2.1775	2.53072	1.55123	1.23043	1.53202	4.04856	3.51541	3.78426	3.30207	3.41109	2.97293	2.43026	2.73681	2.11042	2.50656	3.27103	3.60551
MRPL37	20.6785	29.1342	19.2594	18.4753	20.8406	19.6633	18.792	17.6211	17.327	26.6673	27.4497	23.6475	25.4415	23.0168	20.632	17.1561	16.9721	15.5195	23.5077	22.0392	23.0895	24.6961	22.4227	18.5235	18.7881	15.8868	14.1485	22.5423	26.9535	24.9064
SSBP3	25.3513	21.8462	22.7908	17.302	14.6607	17.8753	18.7738	17.8392	17.5158	27.3523	25.3387	25.536	18.1253	16.3045	14.5255	14.1208	12.1168	17.0098	24.7052	22.6857	21.2778	24.6997	24.7453	21.85	20.7081	19.9214	18.61	21.9759	22.0889	20.9266
SSBP3-AS1	0.0328196	0	0	0.0655398	0.076077	0.0591796	0.0162085	0.0193598	0.0268968	0.0337556	0.084717	0.0852236	0	0.0396647	0.0171422	0	0.0497569	0	0.0739972	0.0356288	0.047972	0	0.0681187	0.054399	0.0321166	0.0649491	0.0182356	0.101362	0	0.0542016
ACOT11	2.25768	1.83275	2.14635	0.873843	0.867331	1.08255	0.613873	0.912788	0.561311	2.30903	2.13902	1.91028	0.65366	1.24676	1.17922	0.235471	0.294849	0.222076	1.85882	1.969	1.9281	1.95987	1.77697	1.51368	1.06742	0.863457	0.606078	0.835688	1.49685	1.11717
FAM151A	0.0651338	0.0429757	0.0278336	0	0	0	0	0	0	0	0.0186811	0	0	0	0	0	0	0	0.0979034	0	0.0211567	0	0	0	0	0	0	0.0223516	0.0457545	0.0956167
MROH7	0.185472	0.183564	0.187716	0.0292408	0.067884	0.0234695	0.0674938	0	0.0240002	0.0502006	0.100791	0.0591465	0.0546824	0.0393256	0.0611845	0.00823755	0.0098663	0.0106823	0.132056	0.201348	0.247322	0.249588	0.21274	0.151015	0.124184	0.0618181	0.0976306	0.110545	0.0925734	0.0537383
MROH7-TTC4	0.0262777	0.0195055	0.0336877	0.00655949	0.0152282	0	0.0194666	0.0310017	0.0161516	0.0202704	0.0169576	0.017059	0.0147201	0.0158792	0.00686265	0.0110874	0	0	0.0222178	0.0427905	0.0128033	0.0292118	0.0477232	0.0290372	0.0321435	0.0104006	0.00730038	0.0135263	0.0138444	0.0144659
TTC4	0.0539198	0.0177883	0	0.0358922	0.0833255	0.0864242	0.0710113	0.0848174	0.058919	0.0554577	0.108253	0.0311145	0.100681	0.0144813	0	0.060668	0.0544976	0.0786731	0.0202619	0	0.175142	0.0599404	0.0559567	0.0397214	0.0175883	0.0284549	0	0.0555099	0.075754	0.0395772
PARS2	2.39746	2.74744	2.7962	2.96979	3.09209	2.99038	2.99122	2.48819	2.39322	0.982628	0.99265	0.889365	2.38305	2.41094	2.24084	1.8558	2.00411	2.68273	2.96691	2.75923	3.35503	2.56496	3.18018	3.38622	2.39902	2.71115	2.56405	2.72797	2.64017	2.61976
TTC22	0	0	0	0	0	0	0	0	0	0.0143953	0	0	0	0.0112768	0	0	0	0	0	0	0	0	0	0	0	0	0	0	0	0
C1orf177	0	0	0	0	0	0	0	0	0	0	0	0	0	0	0	0	0	0	0	0	0	0	0	0	0	0	0	0	0	0
DHCR24	23.1708	30.0733	24.4945	27.1838	27.4486	28.3487	16.0771	15.1539	17.4021	30.7366	32.0511	30.2623	41.137	44.5582	51.2405	20.3321	20.1634	41.3339	25.4199	27.1042	30.578	25.2337	26.5143	27.1121	22.154	18.3339	20.9761	18.0172	20.9046	19.1251
TMEM61	0	0	0.0450109	0	0	0	0	0	0	0	0	0	0	0	0	0	0	0	0	0	0	0	0	0	0	0	0	0	0	0
BSND	0	0	0	0	0	0	0	0	0	0	0	0	0	0	0	0	0	0	0	0	0	0	0	0	0	0	0	0	0	0
PCSK9	0.0221018	0.15312	0.0425013	0.0110342	0.0768491	0.0132845	0.0109153	0	0.0271698	0.0681965	0.0665597	0.0956539	0.0247616	0.0356153	0.080809	0.0466273	0.0446772	0.0483723	0.012458	0.0479872	0.0646118	0	0	0.0366341	0.0540708	0.0437389	0.0122805	0.0113768	0.034933	0.0243341
USP24	11.077	11.7078	11.0818	9.71251	8.73127	10.377	10.9215	11.2692	11.62	8.56315	8.41758	8.34384	6.42809	8.73561	10.178	12.9024	13.9926	23.1453	12.4022	11.4762	10.4177	12.8671	11.6649	11.5627	9.75655	9.31373	9.62814	11.1905	11.2859	10.9552
LOC100507634	0.315015	0.436483	0.430768	0.251631	0.219065	0.252457	0.435612	0.297317	0.361433	0.2808	0.469818	0.436272	0.211755	0.186128	0.13163	0.425328	0.509425	0.965225	0.213076	0.250785	0.327434	0.420226	0.50127	0.348095	0.18496	0.265987	0.256715	0.302685	0.243417	0.369954
MIR4422	0	0	0	0	0	0	0	0	0	0	0	0	0	0	0	0	0	0	0	0	0	0	0	0	0	0	0	0	0	0
PPAP2B	35.0139	40.2255	43.1373	20.4209	21.2177	22.6475	16.1172	17.0112	13.6497	38.4197	40.4417	43.5533	21.9518	31.3015	27.3681	4.21316	4.54684	4.92289	33.9319	34.807	36.1975	21.5358	25.3668	23.4903	13.9702	16.2924	13.5816	36.2607	40.196	41.2273
PRKAA2	0.367922	0.204826	0.318378	0.15613	0.0639642	0.143743	0.990289	0.737908	0.897037	1.46163	0.933886	1.29774	0.772874	0.889316	0.99449	0.120309	0.111559	0.171113	0.342186	0.209693	0.156854	0.419228	0.27682	0.325246	0.202523	0.20387	0.204429	0.39771	0.348912	0.339257
C1orf168	0	0.0246055	0	0	0	0	0.0122782	0.0293307	0	0	0	0	0	0.020031	0.0389565	0	0	0	0	0	0.0242263	0.0829117	0	0	0	0	0	0.0255945	0	0
C8A	0	0	0	0	0	0	0	0	0	0	0	0.0155638	0	0	0	0	0	0	0	0	0	0	0	0	0	0	0	0	0.0189464	0
C8B	0	0	0	0	0	0	0	0	0	0	0	0	0	0	0	0	0	0	0	0	0	0	0	0	0	0	0	0	0	0
DAB1	0.0333411	0.016499	0	0.0166453	0	0	0.0329322	0.0590024	0	0.0514381	0.200814	0.0577186	0.0186768	0.0268633	0	0.253219	0.21904	0.0912136	0.0187933	0	0.0162448	0	0.0173003	0	0.0326269	0.052785	0.0370508	0.0171622	0.0175658	0.0183543
DAB1-AS1	0	0	0	0	0	0	0	0	0	0	0	0	0	0	0	0	0	0	0	0	0	0	0	0	0	0	0	0	0	0
OMA1	3.53599	3.12543	3.50673	2.59801	2.26823	2.80705	3.62441	2.91229	2.62448	3.75121	3.15729	3.13767	3.63763	3.01025	3.08979	2.53349	2.87708	2.33627	3.40961	3.66966	2.81722	4.22747	3.78496	3.26838	3.17733	3.20395	3.26216	2.90763	1.52316	1.44462
TACSTD2	1.24546	3.01999	1.41039	0.787601	0.240586	0.499066	0.369056	0.293873	0.306211	1.47314	1.35741	1.63504	0.581396	0.568642	0.498738	0.210201	0.125881	0.159007	0.725428	0.968985	0.950696	0.576887	0.689341	0.940439	0.528141	0.443654	0.530549	0.833426	0.940517	1.34841
MYSM1	18.0279	14.3627	16.9007	13.1356	11.0121	13.6979	13.716	15.011	13.0911	12.9214	12.7153	13.2658	7.98966	12.8881	12.9445	17.4932	18.4002	22.2122	17.6519	15.8744	12.5497	17.4003	14.7902	14.4819	14.2553	14.9632	16.7728	17.4252	15.3497	15.0755
JUN	24.0354	27.2852	25.1217	19.0364	16.4715	13.6454	14.6893	13.8498	16.3035	37.767	38.4884	39.1667	60.8743	52.455	46.6469	42.6186	30.847	45.7206	14.9268	22.4395	22.2864	18.9926	23.1972	24.0136	11.336	10.4506	10.8881	19.1878	23.6759	21.2046
LINC01135	0.191496	0.227431	0.343694	0.114724	0.0443896	0.0460403	0.340465	0.0451844	0.188326	0.196958	0.0329539	0.0994528	0.0429084	0.185149	0.160035	0.193916	0.154839	0.125733	0.043176	0.0415775	0.149284	0.127727	0.278222	0.0423211	0.0749577	0.0606346	0.0425606	0.0788574	0.20178	0.0843351
LINC01358	5.5703	1.98829	4.2144	2.82653	2.85761	2.74434	3.06668	2.04692	3.66702	3.09939	2.98572	2.92453	2.96687	2.94299	3.52952	11.9441	8.95261	12.1912	5.86781	3.27138	3.29241	5.07563	4.83307	3.83442	4.02122	2.02399	2.84135	4.32443	2.69417	2.31241
HSD52	0.0412369	0.204063	0.10573	0.0411745	0.286766	0.0991434	0.0407311	0.0973002	0	0.042413	0.0354815	0.0713874	0.0461995	0.033225	0	0.591572	0.291751	2.25629	0.0464877	0.0447666	0.0401836	0.0916825	0.342357	0.0455672	0.0403535	0.130571	0.229126	0.0849059	0.173806	0.0908038
FGGY	4.35253	2.81815	4.91934	3.53362	3.64599	4.10757	3.28128	3.34334	3.16701	2.35688	3.13838	2.94589	4.54213	3.45226	4.07938	8.99357	8.78464	10.7279	4.26475	3.4003	4.6906	4.4014	5.27681	5.25909	4.72371	4.13236	5.22858	3.68522	3.24325	3.82177
MIR4711	0	0	0	0	0	0	0	0	0	0	0	0	0	0	0	0	0	0	0	0	0	0	0	0	0	0	0	0	0	0
LOC101926944	0.0814584	0.0806202	0.208857	0.16267	0	0.0979229	0	0.288307	0.0667581	0.251345	0.140179	0.0705085	0.0912616	0.196896	0	0.0687399	0.329325	0.267422	0.183662	0.088431	0.0793779	0.0905538	0	0.540075	0.159427	0.193445	0.181044	0.0838607	0.085833	0.0896859
HOOK1	0.0587469	0.0508745	0.0282423	0.0659902	0.0680887	0.0088276	0.145066	0.242578	0.114345	0.0226584	0.00631846	0.025425	0.0164542	0.047333	0.0536979	1.51822	1.42503	0.393759	0.0579489	0.103635	0.0143116	0.122449	0.0685869	0.0243435	0.143721	0.145323	0.097925	0.120959	0.0696394	0.0161701
CYP2J2	0	0.0458454	0.0593843	0.254386	0.13422	0.0835271	0.2974	0.218598	0.246757	0	0.079714	0.160381	0.389225	0.242595	0.0967793	0.351806	0.280911	0.304143	0.234992	0	0.0902779	0.154483	0.12018	0.0767796	0.0226649	0.0916702	0.0772142	0.166908	0.122024	0.0510007
C1orf87	0	0.0209899	0	0	0	0	0	0.0250207	0	0	0	0.0183573	0	0.0512629	0.0221547	0	0	0	0	0	0	0	0	0	0.0207538	0	0.0235678	0	0	0.0233502
LOC101926964	0.165141	0.0908009	0.141139	0.109927	0.191402	0.0441154	0.0181239	0	0	0.056617	0.0473642	0.0476474	0	0	0	0.139357	0.111274	0.140556	0.103427	0.258955	0.107282	0.203978	0.171379	0.141931	0.179559	0.188823	0.0611718	0.0377802	0.0193344	0.141416
NFIA-AS2	0.0432479	0.0642043	0.083165	0.0431825	0.0250626	0.0519892	0.0213587	0	0.0177216	0.0667221	0	0.0561516	0.0242263	0	0.0225891	0.255468	0.196701	0.307622	0.0487548	0.117374	0.063215	0.0240384	0.0224408	0.119474	0.0211608	0	0.12015	0	0.0455704	0.023808
NFIA	1.67354	1.67756	1.49082	1.09687	1.12899	1.14002	2.82284	3.0021	3.03143	1.25786	1.12244	0.999149	1.22112	1.42791	1.49721	0.57214	0.524791	0.521236	1.8818	1.59319	1.17919	1.37384	1.31816	1.10009	1.14219	0.930729	0.848809	1.82892	1.18013	1.37957
NFIA-AS1	0	0	0	0	0	0	0	0	0	0	0	0	0	0	0	0	0	0	0	0	0	0	0	0	0	0	0	0	0	0
MGC34796	0	0	0	0	0	0	0	0	0	0	0	0	0	0	0	0	0	0	0	0	0	0	0	0	0	0	0	0	0	0
TM2D1	20.6792	19.9556	19.0999	19.1363	23.0504	21.219	25.2176	29.5522	25.3506	25.0203	23.8919	26.0004	29.5284	21.7902	24.8012	25.8418	25.9782	29.181	18.6577	20.9925	19.1117	20.8462	19.4251	21.1018	19.8322	20.7274	20.6859	23.0248	18.563	21.5935
INADL	0.257939	0.190212	0.103741	0.237349	0.134823	0.097278	0.459594	0.483314	0.364752	0.0988357	0.0739796	0.100689	0.300313	0.228199	0.253602	0.303025	0.44984	0.531321	0.319291	0.214131	0.246422	0.331718	0.267683	0.206783	0.336552	0.352314	0.359703	0.16141	0.175865	0.172622
MIR3116-1	0	0	0	0	0	0	0	0	0	0	0	0	0	0	0	0	0	0	0	0	0	0	0	0	0	0	0	0	0	0
MIR3116-2	0	0	0	0	0	0	0	0	0	0	0	0	0	0	0	0	0	0	0	0	0	0	0	0	0	0	0	0	0	0
L1TD1	0	0.0106685	0.0138191	0	0	0	0	0.0127173	0	0.0443476	0.0834749	0.158618	0	0	0.0112606	0	0	0	0	0	0	0	0	0	0.0105486	0.0255987	0.0239577	0	0	0
KANK4	0.0314114	0.0310882	0.0100673	0.0235229	0.0364064	0.00944007	0.0310261	0.0370583	0.0386141	0.00807683	0.0202705	0.00679724	0	0	0	0.0198802	0.007937	0	0.00885278	0.0255751	0.0153046	0.0698374	0.032598	0.017355	0.0691617	0.0186487	0.0087266	0.00808443	0.0165491	0.017292
USP1	4.91778	5.95214	3.90093	3.61114	4.07298	3.79338	3.57225	3.91625	3.83718	5.65868	6.44409	5.94166	3.56977	4.59793	3.93858	2.90496	3.52075	2.39928	5.19747	4.23761	3.40444	3.86098	4.29549	4.13226	4.21088	3.83609	3.77993	4.61981	4.79323	4.19622
DOCK7	5.41524	4.11943	4.74998	4.69828	3.87677	4.91304	6.37928	5.77335	6.2978	3.87722	3.83583	4.08685	6.65737	6.95847	7.6175	4.90554	4.20143	9.4921	5.62586	4.06902	4.36513	4.44767	3.53261	3.85656	4.15204	3.53319	4.20109	4.70022	5.99504	5.41749
ANGPTL3	0	0	0	0	0	0	0	0	0	0	0	0	0.0163287	0	0	0	0	0	0	0	0	0	0	0	0	0	0	0	0	0
ATG4C	2.02103	2.18775	1.98369	1.46618	1.39081	1.51845	1.55956	1.39708	1.25517	3.92999	3.72246	3.82672	1.8397	1.92096	1.83084	0.82609	1.06922	1.08854	2.20718	2.1426	1.49244	1.87809	1.85159	1.67495	1.56056	1.46234	1.45633	2.16191	1.84673	1.94701
LINC00466	0	0	0	0	0	0	0	0	0	0	0	0	0	0	0	0	0	0	0	0	0	0	0	0	0	0	0	0	0	0
FOXD3-AS1	0.034826	0	0.0892929	0	0.0403639	0	0.0343988	0	0.0285411	0.0358193	0.149827	0	0.117051	0	0.0727608	0.146942	0.0351991	0.304882	0	0	0	0	0.0361415	0.0769662	0	0	0.0387009	0	0.0366962	0.0383435
FOXD3	0	0	0	0	0	0	0	0	0	0.0427822	0	0.0360044	0	0	0	0	0	0	0	0	0	0	0	0	0	0	0	0	0	0
MIR6068	0	0	0	0	0	0	0	0	0	0	0	0	0	0	0	0	0	0	0	0	0	0	0	0	0	0	0	0	0	0
ALG6	4.54215	5.12678	4.43266	3.38872	3.29767	3.52766	3.16319	3.40187	3.05325	2.62455	2.60181	2.5732	4.73142	4.73906	4.81153	2.65938	2.69517	2.10828	4.89038	3.91982	2.73525	4.2834	4.66077	3.90533	3.38358	3.76721	3.36029	4.03248	2.79636	2.23355
ITGB3BP	1.86523	3.4387	2.7663	1.38768	2.24662	2.06637	1.98685	1.76907	1.46868	4.70204	4.87765	4.81185	3.19602	3.65396	3.09465	1.35796	1.25681	1.12062	1.85536	2.26311	1.42556	2.11415	2.80865	2.22276	1.89686	2.08447	2.07277	2.33441	1.42588	1.00668
EFCAB7	2.3994	2.23293	2.18074	1.69849	1.41123	1.74353	2.21079	1.98574	1.74627	3.46233	2.80404	3.22378	3.69119	3.17394	4.45183	1.34481	1.26685	1.35203	2.60399	1.90499	1.60527	2.38863	2.24846	1.66205	1.82233	1.67255	1.79084	1.86183	1.09432	1.02515
DLEU2L	0.129783	0.205516	0.066552	0.259173	0.0601683	0.187218	0.102553	0.275605	0.0850894	0.240272	0.29034	0.134804	0.145402	0.167308	0.162691	0.0219038	0.104939	0	0.117047	0.309962	0.0252936	0.0865644	0.107748	0.0286823	0.0762017	0.164376	0.115379	0.026722	0.164103	0.0857348
PGM1	3.33511	4.0879	3.2889	2.31823	2.34901	2.74476	5.71417	5.1302	5.97108	23.6026	18.8734	24.9374	4.03826	2.91451	2.59958	2.06749	1.81507	4.12689	3.71639	3.07749	3.56242	3.87861	3.40785	3.48689	3.12559	3.0462	2.75113	3.24858	2.36533	2.45739
ROR1	1.20399	2.18892	1.02341	1.64645	1.27411	1.72266	2.77271	3.46618	2.77782	3.57367	2.89955	3.0245	1.64213	2.19321	2.26939	2.39093	2.61236	2.50619	1.06224	1.10105	1.15411	1.33843	1.37171	1.57627	0.883652	1.04112	1.0471	1.0913	1.12386	1.34721
ROR1-AS1	0.0124522	0.0246482	0.0319273	0.0124334	0	0	0	0.0146908	0.0102051	0.0128074	0.0428572	0.0538919	0.0139508	0.0100329	0.0260161	0	0.0125857	0	0.0140378	0	0	0	0	0.0137599	0	0	0	0	0	0
UBE2U	0	0	0	0	0	0	0	0	0	0	0.0325768	0	0	0	0.0395509	0	0	0	0	0	0	0	0	0	0	0	0	0	0	0
CACHD1	11.7233	7.02421	10.3997	18.8802	15.7698	19.8131	14.7759	16.2257	19.7337	12.3678	13.3778	13.5915	12.8458	14.7729	17.7937	21.3932	23.5492	39.0501	13.6307	13.11	12.2624	14.9536	14.5323	13.6858	12.6381	14.9971	16.2806	13.2729	12.1359	11.1341
MIR4794	0	0	0	0	0	0	0	0	0	0	0	0	0	0	0	0	0	0	0	0	0	0	0	0	0	0	0	0	0	0
RAVER2	4.27043	3.54322	3.94478	3.38754	3.5321	3.60417	5.28961	4.8287	5.03547	5.08201	5.21037	4.41347	3.32585	3.39306	3.00837	3.3956	3.44897	3.73421	4.95874	4.32547	3.70005	5.73398	4.93327	4.5663	6.15745	6.18314	6.03884	4.8025	3.55409	2.53004
JAK1	63.183	65.1022	71.2772	79.2523	71.9774	91.9874	50.3602	49.6776	49.6741	69.3361	76.5119	85.0958	53.0019	66.5642	73.9968	45.0002	45.2345	57.8058	78.8568	66.1887	75.3296	67.6073	62.6725	70.2318	49.2104	49.3143	58.7773	52.3665	49.7235	54.5515
LINC01359	0.318888	0.394508	0.255507	0.437808	0.184799	0.383342	0.275605	0.376215	0.490013	0.245988	0.240084	0.103508	0.0893162	0.224815	0.333122	0.538197	0.241729	0.436202	0.26962	0.389457	0.427272	0.398806	0.372301	0.396422	0.27305	0.347089	0.310073	0.410365	0.420017	0.30721
MIR3671	1.46625	1.45116	1.87972	0	0.566471	0.587537	0	0.576614	1.20165	0.502691	1.26161	0.846102	0.547569	0	0	0.412439	1.48196	1.06969	2.20394	1.06117	0	0.543323	1.52164	1.62022	0.478281	3.09512	1.62939	1.50949	1.03	2.15246
MIR101-1	0	0	0	0	0	0	0	0	0	0	0	0	0	0	0	0	0	0	0	0	0	0	0	0	0	0	0	0	0	0
AK4	1.23804	1.08981	1.41165	1.4204	1.59358	1.69578	0.523241	0.660082	0.546334	3.71599	3.86666	4.21435	0.246732	0.249376	0.180316	0.547484	0.523384	1.10729	1.38898	1.29878	1.43842	0.939574	0.809184	1.25624	0.827097	0.932905	0.833413	1.70349	1.46132	1.79561
DNAJC6	1.53802	0.552299	1.64019	2.41226	2.17697	2.92876	1.96952	2.20792	2.19186	3.56274	2.90436	4.15286	0.320224	0.504453	0.561622	3.76729	4.43651	5.35453	1.38095	1.26333	1.65789	1.74001	1.47606	2.03041	4.32875	5.04769	6.46602	1.59038	1.67081	2.09048
LEPROT	40.524	38.3697	40.7104	34.6092	35.4427	35.9934	65.6027	77.0791	63.4345	30.7869	34.6008	28.6865	37.591	44.2966	41.7801	46.862	53.3773	51.6708	42.124	39.3245	36.068	43.4523	43.6586	47.5173	41.2504	42.8953	48.0569	36.9808	31.5672	31.7266
LEPR	13.5253	14.288	14.8588	8.29484	7.2557	9.49131	23.6856	29.4541	27.7137	15.7984	16.385	18.2118	16.5515	27.9201	30.0706	4.62966	5.16655	4.6513	11.9686	9.4386	8.89806	8.84644	6.96306	8.49699	5.69856	5.11856	6.06895	10.403	8.87192	12.2045
PDE4B	8.8938	6.4832	8.01995	10.8889	9.65049	11.1432	8.2243	6.98062	10.1934	6.72987	5.88362	8.64222	12.4902	11.7194	13.7476	22.0865	22.3201	22.0373	9.00455	7.10333	7.58242	8.57626	8.4498	8.43542	26.1387	32.9497	44.4629	8.75404	10.5516	11.3497
LOC101927139	0	0	0	0	0	0	0	0	0	0	0	0	0	0	0	0	0	0	0	0	0	0	0	0	0	0	0.104815	0	0	0
SGIP1	5.21357	2.97098	5.52178	7.26321	6.96743	8.30214	4.07456	3.8614	4.39334	3.50978	2.70622	3.71816	2.04826	1.98173	3.07112	1.50356	1.6834	1.10205	5.56304	5.14684	5.37859	6.84634	5.90093	7.0665	3.30145	3.55365	3.55109	6.36024	5.15888	5.34355
MIR3117	0	0	0.706902	0	0.639096	0.662862	0.544647	1.30108	0	0	0.474452	0	0.617771	0.888556	0.576023	0	0	0	0.621624	0.59861	0.537327	1.22596	0	0.609315	0.539599	0	0	1.70302	0	0
TCTEX1D1	18.1615	16.3952	18.3876	9.52225	10.2385	10.5508	6.90528	5.62555	7.75338	12.5442	13.5671	12.4643	4.10774	4.56131	4.66365	2.06803	2.47692	1.14339	16.3835	13.4878	11.7182	18.4154	16.8169	19.6068	15.5416	14.978	13.7645	16.6044	13.5719	16.3983
INSL5	0	0	0	0.179436	0	0.0720101	0	0	0.0490923	0.123222	0.0515421	0.103701	0	0	0.0625763	0	0.0605445	0	0	0.06503	0	0	0.124331	0.066193	0	0.0474183	0	0.0616691	0	0
WDR78	1.30498	1.01172	1.67297	1.06412	1.04615	1.37265	1.20304	0.84677	1.05166	1.72249	1.61877	1.77906	0.77975	0.823628	0.761137	1.25724	1.00022	1.39235	1.40985	1.01529	1.31404	1.70456	1.35428	1.38194	1.23446	1.13631	1.26891	1.0076	1.2261	1.07759
MIER1	4.97917	4.31126	4.79991	3.73845	3.93328	4.51426	5.96217	6.97038	7.47732	4.53755	4.8108	4.62768	3.93292	4.95309	5.37577	5.5726	7.29295	8.52318	4.88567	4.66855	3.72981	5.028	4.31279	4.46926	4.52409	5.17895	5.73102	5.12028	4.56657	4.96144
SLC35D1	3.62856	4.32923	3.59338	3.13113	3.07122	3.64164	3.64981	3.25189	3.31203	4.83455	4.65168	5.21545	2.52865	2.98258	3.00459	3.16314	3.1762	3.9489	3.40758	3.05736	3.10768	3.53782	3.42707	3.50196	3.13385	3.37301	3.75114	2.96103	3.12188	2.88816
C1orf141	0	0	0	0	0	0	0	0	0	0	0	0	0	0	0	0	0	0	0	0	0	0	0	0	0	0	0	0	0	0
IL23R	0	0	0	0.0152612	0	0	0	0	0	0	0	0	0	0	0	0	0	0.0167257	0.0172305	0	0	0	0	0	0.0149569	0	0	0.0157351	0	0
IL12RB2	0	0.0100847	0	0.0610447	0.0708592	0.0122491	0.0100646	0	0.00835069	0.167683	0.0701392	0.0617388	0	0	0	0	0.0205975	0	0.057435	0.0221235	0.0198586	0	0.0211489	0.0337787	0	0	0	0.0209801	0.0107367	0.0336561
SERBP1	28.5059	28.779	27.504	26.5073	27.3936	26.746	26.4542	30.4797	29.318	39.5083	37.3246	36.0397	27.1563	24.9144	24.2916	22.5527	24.3769	23.8601	27.4906	32.9409	24.3761	28.1191	30.0183	29.6022	24.8027	27.4777	27.4591	31.6181	28.0669	27.4716
GADD45A	45.7839	44.3565	42.2328	67.934	72.8597	63.2803	48.27	48.1314	56.3717	53.8214	55.189	53.6037	49.1987	40.1029	37.7671	78.1387	65.4584	96.9632	43.3218	53.1878	50.0205	45.1446	47.4164	53.4158	39.8928	39.3506	39.9682	55.5726	46.4692	41.6579
GNG12	28.953	37.4408	28.3633	21.5358	21.7759	27.3116	42.2223	57.8659	48.3994	34.8155	29.6125	32.196	19.0165	26.5817	26.0672	21.4689	25.7434	34.459	29.1756	29.0803	22.2438	29.3663	27.4247	28.2853	17.3166	17.0888	19.2201	35.1094	34.27	33.918
GNG12-AS1	0	0.151553	0	0.0191121	0.0443698	0.0690297	0.0945316	0.0903285	0.109808	0.19687	0.164696	0.0331362	0	0	0.0599864	0.113067	0.096731	0.230409	0.0431568	0.0623385	0.0932611	0.0851133	0.139049	0.0211511	0.0561932	0.106063	0.0638125	0.0394112	0.0403381	0.0210744
DIRAS3	1.74044	1.40935	1.48749	4.2392	3.17863	6.68877	1.09397	0.964441	0.734789	1.22051	1.04374	1.00433	0.768142	0.61616	1.01925	7.54377	5.75703	24.4421	2.14043	1.6604	1.25914	1.64163	1.69672	1.3987	1.23866	1.35684	1.67035	3.90932	3.72339	3.91957
WLS	57.8709	36.8523	57.6536	64.3688	59.8806	65.202	93.5824	88.0229	95.9492	63.1566	65.1547	64.5688	62.7308	55.3047	57.3287	105.256	96.8849	202.243	61.4436	53.3683	63.3215	58.965	55.7538	61.3494	60.6481	65.5593	81.4891	77.1542	77.7958	79.3883
MIR1262	0	0	0	0.461774	0	0	0	0.545613	0	0.951329	0.397927	0	0	0	0	0	0.467429	1.01218	0	0	0.901323	0.514112	0	0	0.452567	0	0	0	0	0.509185
RPE65	0.131933	0.195863	0.126852	0.0823331	0.0764562	0.118949	0	0.0194563	0.0405463	0.0848098	0.0425697	0.0570989	0.0554288	0.0132875	0.0344554	0.0556666	0.0500049	0	0.148732	0.0895161	0.112493	0.219996	0.18826	0.0364468	0.0322766	0.0130546	0.0366531	0.152801	0.243281	0.0907864
DEPDC1	0.419186	1.27593	0.243347	0.173738	0.366675	0.294741	0.273425	0.233275	0.200937	1.18767	1.1501	1.03374	0.17722	0.426958	0.313963	0.166857	0.271793	0.103861	0.21399	0.463653	0.192679	0.395653	0.328318	0.235972	0.270891	0.300519	0.246097	0.333839	0.225016	0.200284
DEPDC1-AS1	0.0344908	0.0341359	0	0	0	0	0	0.0406913	0.0282665	0.0709491	0.059354	0.0597089	0	0	0	0	0	0	0	0	0	0	0.0357938	0	0.033752	0.0273026	0	0	0	0
LRRC7	0.00688712	0.05453	0.0264876	0.0275068	0.0718407	0.0496749	0	0	0.022577	0.00708355	0.0059259	0.0238453	0	0.00554903	0	0.0464944	0.0417655	0.060293	0.0155282	0.0149533	0.0201336	0.0229683	0.0214419	0.00761034	0.00673959	0.0327106	0.0229602	0.0212707	0.0145139	0.0151655
PIN1P1	0.0431828	0.0427384	0.166079	0.0862349	0.0500497	0.103822	0.0426531	0.203783	0.0353898	0	0	0	0.0967593	0.0347929	0.225551	0	0.087291	0	0.0486814	0.0937582	0	0.0480044	0.179256	0.0477175	0.169031	0.0683661	0.0479875	0	0.0910036	0.190177
LRRC40	6.68883	7.44388	6.55295	5.92043	6.29677	6.93473	5.72684	6.27168	5.42189	8.99757	8.01718	7.82494	6.92113	8.21334	7.59764	7.43147	7.07048	11.0274	6.86551	7.15039	4.7106	7.51686	6.51714	6.37454	5.6166	6.04626	6.26455	6.7658	6.89415	6.5926
SRSF11	109.82	89.8002	109.862	78.23	81.7196	81.5734	78.3918	86.5268	80.8993	79.0146	77.4342	75.4304	70.8812	81.7564	79.0938	77.5291	84.4818	86.2599	104.198	101.243	79.0494	105.18	92.0193	98.7471	79.9264	83.7501	85.765	119.022	101.239	110.38
ANKRD13C	6.07924	5.77631	7.05405	5.33497	5.08435	5.37378	5.00764	6.32149	5.46109	7.31425	6.8111	7.0949	5.36535	5.74198	6.16823	5.56556	5.68413	6.20407	5.3817	5.95694	6.19021	6.159	6.11986	6.55828	4.87953	5.55723	5.22909	6.46167	7.01349	6.66819
HHLA3	3.799	2.86469	4.00058	3.47714	3.82651	3.96881	3.7524	3.57489	3.70644	3.30264	2.95746	2.42709	5.11756	3.49817	4.15754	4.73243	4.6625	5.49353	4.3847	3.48591	4.75967	4.52483	3.14462	4.94756	4.51425	3.97386	3.9704	3.16607	3.66943	3.78435
CTH	0.803926	0.875219	0.798733	0.903048	0.908472	1.1597	1.07199	1.13814	0.938856	4.07226	2.81877	4.41871	0.337753	0.372446	0.587866	0.729285	0.771914	2.0454	0.860978	0.960014	0.920487	0.714952	0.834296	0.977182	0.767038	0.811384	1.34006	0.951779	1.14358	0.774484
LOC101927244	0	0	0	0	0	0	0	0	0	0	0	0	0	0	0	0	0	0.0225629	0	0	0	0	0	0	0	0	0	0	0	0
PTGER3	0.175722	0.269152	0.214546	0.104438	0.213363	0.191121	0.0950484	0.0987199	0.0925782	0.0559415	0.0539989	0.0398359	2.41399	2.33946	2.72726	0.264796	0.372125	0.151088	0.268846	0.208931	0.159003	0.218598	0.191044	0.175682	0.282502	0.53984	0.265014	0.111988	0.123439	0.133587
ZRANB2-AS1	0.076987	0	0	0	0	0	0	0	0	0	0.0220807	0	0.0575013	0.0620293	0	0.0216555	0.0259373	0	0	0	0.0250069	0	0	0.0283572	0.0251126	0	0	0.0264191	0	0
ZRANB2	53.8822	41.823	51.404	35.6259	35.6	39.5049	41.9287	45.9663	47.6552	52.7466	46.8797	54.9372	34.1057	38.0695	40.6725	32.8902	37.8176	42.6065	49.0108	48.3098	33.6092	47.2195	42.5769	43.7789	34.3803	39.0261	44.0114	54.4857	45.9538	53.121
MIR186	18.0042	7.91953	15.3875	5.49296	4.63716	7.21441	4.93983	17.1107	11.0663	5.65819	9.89728	2.16445	4.48243	6.85015	8.35903	5.4864	11.1205	6.56738	11.276	20.6312	1.46203	17.2347	10.3802	11.0527	3.42583	14.6478	12.7825	15.446	7.90462	25.329
ZRANB2-AS2	0.10986	0.108729	0.140839	0.219387	0.445653	0.198097	0.0542561	0.259219	0.225085	0.112993	0.0945267	0.047546	0.0615404	0.221288	0.114763	0.185413	0.111037	0.0601101	0.247697	0.0596316	0.0535268	0.122126	0.228019	0.121396	0.376272	0.260891	0.183125	0.226199	0.173639	0
NEGR1	0.311062	0.307861	0.34042	0.159083	0.149487	0.0912035	0.0374691	0.107409	0.0310886	0.476	0.19584	0.334919	0.0339997	0.0611284	0.0634042	0.236885	0.199373	0.182652	0.0940824	0.115308	0.11829	0.286756	0.259825	0.217973	0.17076	0.132125	0.16019	0.281182	0.191864	0.116944
NEGR1-IT1	0	0	0	0	0	0	0	0	0	0	0	0	0	0	0	0	0	0	0	0	0	0	0	0	0	0	0	0	0	0
LINC01360	0	0	0	0	0	0	0	0	0	0	0	0	0	0	0	0	0	0	0	0	0	0	0	0	0	0	0	0	0	0
LRRIQ3	0.0300559	0.0148733	0.0770627	0.0150052	0.0174177	0.0541963	0.0296873	0.0531887	0.0738958	0.139109	0.142236	0.130079	0.0168365	0.0242164	0.0156987	0.0253631	0.030378	0.115116	0.0338831	0.0489429	0.0146441	0.0334119	0.0623827	0.0166061	0.0294121	0.023792	0	0.0928269	0.015835	0
FPGT	3.42477	4.33607	3.12941	2.00992	2.21694	2.28843	2.37513	2.79393	2.54546	3.10088	3.01732	2.5702	1.85724	2.2897	2.41681	2.47498	2.85387	2.58156	3.24477	3.34218	1.77516	3.79705	3.31784	2.78799	2.37986	2.04047	2.67218	2.69121	2.0059	1.9054
FPGT-TNNI3K	0	0	0	0	0	0	0	0	0	0	0	0	0	0	0	0	0	0	0	0	0	0	0	0	0	0	0	0	0	0
TNNI3K	0	0	0.0182396	0	0	0	0	0	0	0	0	0	0	0	0	0	0	0	0	0	0	0	0	0	0	0	0	0	0	0
ERICH3	0	0.00594601	0.00770197	0.00599874	0	0	0	0	0.00492363	0.00617918	0.0103387	0	0	0	0.00627599	0	0	0	0.00677283	0	0.00585438	0	0	0	0	0	0	0	0	0.0132293
ERICH3-AS1	0.0085219	0.0168684	0.010925	0.00850901	0.00987705	0	0	0	0	0.00876496	0	0	0	0.0068662	0	0	0	0	0	0	0	0	0.00884383	0.0094168	0	0.00674585	0	0	0	0
CRYZ	9.2818	8.87207	9.76833	6.24688	8.03046	7.81274	8.76213	9.91486	9.04548	9.93071	9.46472	9.35966	8.13912	7.56874	7.76468	7.83259	7.96558	7.23467	9.411	7.62311	7.69803	10.2767	9.3611	9.84376	7.09094	8.02742	8.0524	10.2669	7.55658	8.84164
TYW3	5.05359	4.47384	5.59307	4.67082	4.6352	4.88042	5.26692	4.84687	5.50227	6.07025	4.8905	5.92677	4.71135	4.54043	4.49424	3.99865	4.63004	5.43735	5.13694	4.55207	4.71195	4.64787	4.90492	5.73158	4.31679	3.9524	4.59236	5.40224	4.8525	5.53733
LHX8	0	0	0	0	0	0	0	0	0	0	0.0151297	0.0456605	0	0.0141675	0	0.0445151	0.0533168	0	0	0	0	0	0	0	0	0	0	0	0	0.0193598
SLC44A5	4.80605	2.96279	5.70442	3.1924	2.87956	3.53746	6.27582	6.69113	7.66884	6.80727	8.85755	8.22306	2.29295	2.62528	3.03148	2.91285	3.40646	3.40963	3.9602	4.90792	4.72298	4.18811	4.35358	4.70315	3.38783	5.16659	5.05791	5.30419	6.38383	6.88339
ACADM	17.3268	18.6126	15.4541	13.9379	15.5768	14.5102	14.7204	15.5772	14.7545	13.7259	15.7345	13.976	13.8405	14.7972	14.1053	15.6573	18.2918	15.4132	16.9428	17.8702	14.4766	18.1768	18.3569	18.7463	15.5542	19.035	20.7936	19.0042	18.506	19.8738
DLSTP1	0.385548	0.664233	0.512574	0.584576	0.546159	0.532139	0.634699	0.640172	0.631941	0.969332	1.15494	1.18657	0.8159	0.989448	0.895016	0.602501	0.562871	0.734433	0.611717	0.558067	0.584424	0.587337	0.637217	0.631163	0.600869	0.553874	0.460183	0.411619	0.58681	0.613152
RABGGTB	40.0404	41.5213	39.2647	34.0745	43.0823	37.2118	37.138	35.7184	32.402	43.7709	45.4091	47.0312	36.2594	31.6121	27.184	32.9392	35.1532	31.203	39.2092	35.4353	31.4152	42.9724	41.9969	40.0458	34.6758	37.2139	38.2309	43.4234	35.508	36.049
SNORD45C	0.551411	5.45737	3.53451	1.10115	0.639096	3.31431	2.17859	3.90323	4.51901	5.10424	2.84671	6.20475	0	1.33283	1.15205	0.930632	3.34392	6.03413	1.24325	2.99305	1.07465	2.45192	3.43345	2.43726	1.0792	2.18246	0.612764	1.13534	1.74307	1.82131
SNORD45A	11.7766	12.6689	5.90768	4.60125	9.49514	4.92412	7.58616	6.64479	7.13358	14.7456	7.04899	11.5231	2.86822	6.6007	5.34878	4.75287	6.21013	8.96499	9.81278	11.117	2.49473	7.96874	10.096	10.7501	7.51585	7.29564	6.82794	7.90686	7.5533	5.6374
SNORD45B	10.2982	14.389	10.0958	8.46802	11.2337	7.28215	8.97518	8.57612	1.98582	6.85359	12.5095	14.6817	3.39339	6.34504	10.125	9.71265	9.184	10.6065	7.51202	8.54916	2.36121	10.1012	14.4592	6.69389	7.70639	10.5496	7.40495	11.8492	8.29799	8.67048
MSH4	0.459369	0.350724	0.757164	0.406254	0.578053	0.788881	0.298168	0.32517	0.301175	0.080995	0.0790511	0.102245	0.147043	0.264371	0.21937	0.37657	0.43776	0.157988	0.384697	0.484441	0.524374	0.525251	0.776376	0.464099	0.398154	0.675316	0.612577	0.472916	0.470209	0.520217
ASB17	0	0	0	0	0	0	0	0	0	0	0	0	0	0	0	0	0	0	0	0	0	0	0	0	0	0	0	0	0	0
LOC101927342	0.116558	0	0	0.116382	0	0	0	0	0	0	0	0	0	0.0939125	0	0.0983595	0	0	0	0	0	0	0	0.128798	0	0	0	0.119996	0.122818	0
ST6GALNAC3	13.8734	13.0371	18.9733	4.62539	5.65814	5.5687	36.4873	42.0398	38.8013	5.5464	7.28698	6.44636	10.8056	9.26395	10.2119	23.585	24.5147	27.608	12.8146	12.4433	13.6117	7.92252	7.66718	8.92518	21.8638	27.6809	37.5791	15.1019	15.9326	19.6688
ST6GALNAC5	0	0	0	0.0211343	0.0245322	0	0.0627202	0.0499429	0	0.348321	0.509942	0.293138	0	0.017054	0	0	0.0427863	0	0	0.0229781	0	0	0	0.0935563	0	0.0335102	0	0.0217906	0.0669092	0.0466084
MIR7156	0	0	0	0	0	0	0	0	0	0	0	0	0	0	0	0	0	0	0	0	0	0	0	0	0	0	0	0	0	0
PIGK	8.09984	8.93686	9.16787	6.15622	6.74719	8.21663	7.00846	7.64696	7.3164	9.98556	10.362	11.5187	6.97006	7.8898	8.36423	5.06163	6.53239	6.16694	7.89415	8.9244	6.67866	8.00147	8.52163	8.73462	6.29739	6.40439	7.00657	10.7896	12.1506	13.3513
AK5	1.68667	3.01458	1.66623	1.39683	1.28792	1.66977	3.91995	4.00318	2.98411	4.32673	3.12449	4.19948	1.52284	1.16711	1.41993	1.30611	0.902511	0.977153	1.47641	0.990917	1.25686	1.79779	1.46209	1.76512	1.45636	0.90319	1.0364	2.13476	1.88179	1.8898
ZZZ3	8.58501	9.00142	9.64796	7.84082	8.33603	8.31591	10.5334	9.58838	10.1437	7.75388	7.58935	7.74226	7.47918	8.28675	8.43543	7.15079	7.52712	6.76872	10.4448	8.84428	8.02805	9.65261	9.39109	10.2235	8.4715	8.7212	9.47483	9.50458	7.68191	7.50122
USP33	17.5853	16.7509	18.1808	14.2067	14.5291	15.6172	21.9164	23.4565	23.7326	17.6278	17.6674	16.7025	12.8357	16.5214	16.9616	27.3093	30.378	50.4753	18.9963	17.0109	13.8467	18.391	16.5221	17.5514	20.6121	23.6005	29.1941	16.9455	15.1491	14.8974
FAM73A	6.44144	5.52514	5.96974	5.25925	4.65832	6.17858	5.76596	6.80782	6.93418	5.55548	4.98818	4.81473	3.43542	5.17913	5.60045	6.27937	7.83969	8.24576	6.01356	6.06043	4.45923	6.39985	5.51494	6.42832	4.91801	5.1999	6.94937	5.85774	5.87531	6.67095
NEXN-AS1	0.0938265	0.0557166	0.168398	0.131158	0.0217493	0.0902326	0.185351	0.243526	0.230682	0.328109	0.290633	0.422313	0.189212	0.136075	0.156823	0.0633415	0.0568991	0.04107	0	0.101858	0.054858	0.0417211	0.155793	0.124415	0.16527	0.0445633	0.125119	0.135231	0.316369	0.185946
NEXN	2.63974	4.09471	3.05872	2.38231	2.52998	3.3106	6.74405	5.73449	7.35336	4.81657	4.5208	5.33876	4.93378	4.70366	4.75946	1.53147	1.60338	1.36102	2.33205	2.76926	2.30025	2.41249	2.52874	2.24381	1.63934	1.72793	2.01675	3.64523	4.31936	5.49135
FUBP1	39.548	38.8324	38.325	38.2892	34.7753	37.3246	42.236	42.2973	43.2232	40.3873	40.241	42.9923	26.6963	32.6182	35.3508	43.5325	41.2643	50.2233	45.6211	38.2945	38.5075	42.733	39.4398	39.2551	39.7081	38.3546	37.5017	39.2694	36.5286	39.3874
DNAJB4	49.4125	31.2073	49.0749	35.9954	37.4595	46.6416	22.3142	26.0629	28.9297	26.7556	25.4435	30.9211	16.2415	17.6134	21.9126	32.9524	40.3617	33.3692	46.2541	43.1015	39.1761	35.7364	30.3684	36.0327	32.0604	32.3417	45.2103	51.8792	40.9236	59.5685
GIPC2	0.562364	1.90521	0.790266	0.745085	0.839807	0.936041	0.320461	0.242419	0.301343	0.144601	0.241938	0.271468	0.157511	0.0958488	0.225948	0.292036	0.470015	0.15385	0.62178	0.692684	0.516385	0.384711	0.269358	0.537766	0.264576	0.256824	0.528792	0.534414	0.546983	0.59535
MGC27382	0	0	0	0	0	0	0	0	0	0	0	0	0	0	0	0	0	0	0	0	0.0351902	0	0	0	0	0	0	0	0	0
PTGFR	0.285097	0.227298	0.192898	0.213499	0.42222	0.409361	0.430222	0.383065	0.558157	0.733071	0.688221	0.685482	0.496856	0.401985	0.455006	0.2339	0.296156	0.476642	0.196411	0.206334	0.169776	0.281716	0.271211	0.288783	0.147245	0.188067	0.17601	0.277199	0.350475	0.279016
IFI44L	4.89563	3.60325	4.52705	3.93389	2.70599	1.42085	4.8572	6.71396	7.56986	4.72759	12.5868	9.04978	7.17683	13.544	10.6094	0.609529	0.766917	0.167666	3.06794	3.70681	3.49085	1.54103	0.984313	1.63662	3.24858	6.20862	3.57555	6.03899	22.264	23.0465
IFI44	18.2905	19.434	19.2313	13.8837	12.7656	10.3946	17.057	17.6686	19.2783	20.3243	38.6367	31.146	21.9434	29.1525	24.8077	2.56544	2.16599	1.55433	15.282	14.8785	15.9779	9.25223	10.0079	9.3346	11.5829	15.5043	11.8797	16.0336	37.2326	39.4527
ADGRL4	61.645	73.0198	63.3809	51.299	57.2188	60.961	49.3144	62.9123	59.0231	64.4789	63.3591	70.4451	31.6359	40.7437	41.0563	221.669	242.7	304.415	68.7709	61.2964	46.1386	62.0016	55.2786	60.5672	65.3137	76.1926	101.349	63.4262	60.034	64.1028
LOC101927412	0	0	0	0	0	0	0	0	0	0	0	0	0.204757	0.196338	0.0636399	0	0.0615736	0	0	0	0	0	0	0	0	0	0	0	0	0
LOC101927434	0	0	0	0	0	0	0	0	0	0	0	0	0	0	0	0	0	0	0	0	0	0	0	0	0	0	0	0	0	0
ADGRL2	49.7789	49.7672	50.4132	58.7934	50.1707	61.1395	55.1698	63.1169	61.1678	58.9729	66.247	59.9326	84.5896	135.896	140.261	56.383	59.5484	65.7016	58.6948	52.0617	47.4273	51.2628	49.2507	44.9543	74.4553	79.6041	81.6251	52.1884	53.6202	48.5518
LINC01361	0.162814	0.187995	0.173938	0.135473	0.157254	0.260963	0.160817	0.128056	0.155671	0.0837289	0.163439	0.258368	0.212809	0.240499	0.198428	0.137393	0.0548529	0.0296948	0.30591	0.265126	0.317311	0.180993	0.112643	0.119941	0.106218	0.0859213	0.0603099	0.111744	0.0571859	0.268888
LOC101927587	0	0	0	0	0	0	0	0	0.0111369	0	0	0.0117626	0	0	0.0141958	0	0	0	0	0.0147525	0	0	0	0	0	0	0	0	0	0
MIR548AP	0	0	0	0	0	0	0	0	0	0.66025	0	0	0	0	0	0	0	0.702481	0	0	0	0	0	0	0	0	0	0	0	0
LOC101927560	0	0	0	0	0	0	0	0	0.0354076	0	0	0	0.0484039	0	0	0.0182294	0	0	0	0	0	0.0240143	0	0	0	0	0.0240058	0	0	0
TTLL7	1.8982	1.78531	2.19163	2.14254	2.07706	2.74957	5.54322	6.28712	6.93757	9.27663	10.0228	10.1746	5.01939	6.21259	8.5475	8.76524	7.81714	20.6173	2.11332	1.94548	2.21736	3.06692	2.5572	2.95738	2.69977	2.7252	3.62921	1.77211	2.34798	2.41444
PRKACB	12.8985	10.2229	11.2789	10.2034	8.79077	11.2548	9.57442	10.6092	12.4265	16.8566	13.9677	15.736	21.0655	21.0829	23.9391	33.2341	35.0836	67.2303	13.7656	11.8684	9.2371	13.8482	10.854	12.0232	12.1904	10.8061	12.5239	11.462	8.73717	8.95793
SAMD13	1.83681	1.67626	1.83489	1.61967	1.57594	1.51984	0.753988	0.956866	1.19254	2.03641	2.09359	1.94092	1.1492	1.17242	1.42041	3.16043	2.74858	3.41967	1.64042	1.5538	2.34779	1.80324	1.60913	2.08242	1.494	1.43512	1.29894	2.16112	1.7595	1.26068
UOX	0.0277305	0	0	0	0.0642804	0.0333354	0.246514	0.0654314	0.204535	0.0285215	0	0.144017	0.124271	0.1564	0.0869048	0.117004	0.140138	0.364149	0	0	0.0540445	0.0308268	0.0575562	0.0919277	0.0271365	0.0439024	0.030816	0.0285483	0.0292197	0
DNASE2B	0.191866	0.0632973	0.16398	0.127717	0.0370628	0.192205	0.221099	0.0377264	0.0786207	0.0328898	0	0	0.0358261	0.0257648	0.13362	0.296834	0.258563	0.279948	0.216297	0.13886	0.186966	0.0710965	0.0663715	0.176679	0.156464	0.15188	0.142143	0.164604	0.101085	0.211245
RPF1	14.0463	12.9965	13.8753	14.0686	15.1694	14.7387	21.1229	20.194	20.56	17.9635	16.5455	16.569	23.4709	17.283	16.8572	19.5715	18.1147	23.4497	13.5763	12.9791	12.8812	15.3242	14.0119	13.9572	15.8126	15.2562	16.5772	14.2812	11.6569	10.6457
GNG5	97.7065	82.4414	94.5425	101.821	86.7109	85.9583	126.024	153.045	133.777	71.0203	67.1732	57.6903	206.614	150.051	136.685	164.767	143.357	210.747	90.717	103.115	83.511	79.6676	92.4816	79.781	131.593	127.991	122.632	110.257	88.2218	80.8428
SPATA1	0.0997913	0.158023	0.0511725	0.0199281	0.023132	0.0719767	0.0985673	0.0941848	0.065426	0.08211	0.103036	0.0691016	0.0670804	0.112564	0.104245	0.252631	0.403442	0.873619	0.179997	0.173333	0	0.155307	0	0.132325	0.332023	0.142189	0.310505	0.102734	0.168241	0.10987
CTBS	6.61586	4.54364	5.81433	5.62259	5.7228	6.18572	9.78152	9.81787	10.9462	6.11983	6.01472	5.94263	6.01355	5.0511	4.92619	4.61145	5.41109	4.49261	7.47392	6.05289	6.36579	6.61449	5.22491	5.44081	6.92204	7.36701	7.32115	6.11131	4.69128	4.71862
LINC01461	0.153607	0.304053	0.295384	0	0	0.0923273	0.227585	0	0.251773	0	0	0.0664795	0.0860466	0.123763	0	0.194436	0.0776267	0	0.0865833	0.166756	0.149684	0	0.079705	0.0848689	0.0751585	0.121594	0.256048	0.0790686	0.323713	0.084561
LINC01555	0	0	0	0	0	0	0	0	0	0	0	0	0	0	0	0	0	0	0	0	0	0	0	0	0	0	0	0	0.0471427	0
SSX2IP	1.33659	0.988645	1.47	1.13789	0.847946	1.07398	1.80658	2.12463	1.94286	2.17783	1.80375	1.9485	2.3565	2.20482	2.14581	1.39504	1.45756	1.51653	1.68918	1.26008	1.11051	1.52493	1.20457	1.17378	1.52825	1.50909	1.6182	1.52809	1.54179	1.22374
LPAR3	0.0749739	0.123671	0.0320386	0.224581	0.0289654	0.0901277	0.197478	0.206388	0.143369	0.87394	0.279543	0.519166	1.31595	0.986654	0.861524	0.105446	0.126296	0.30083	0.169041	0	0.024353	0.0833453	0.129677	0.0552314	0.048912	0	0.13886	0.128642	0.158	0.137577
MCOLN2	0.0281756	0.0975998	0.0361208	0.0843989	0.0326561	0.0338705	0.02783	0.116343	0.0577273	0.246323	0.133338	0.146329	0.110482	0.0454028	0.0147166	0.13077	0.056955	0.385409	0.0317633	0.045881	0.0411839	0.0469824	0.01462	0.0778359	0.0689301	0.0223035	0.0313106	0.0725163	0.0445331	0.0775535
MCOLN3	0.0150912	0	0.0386936	0.0602736	0.0349821	0.0181415	0.879462	0.605344	0.927586	0.341477	0.33761	0.326566	0.507222	0.279661	0.409886	0.012735	0.015253	0.0330289	0.0340257	0.032766	0.0441174	0.0503289	0.0156613	0	0.029536	0.0358382	0.0167704	0.0155363	0.0636067	0.0166155
WDR63	1.69533	1.29719	1.51589	2.21908	2.32818	2.29488	4.20744	3.7817	3.95799	12.0153	11.7065	13.4536	2.12281	1.82509	2.1877	0.649192	0.676758	0.88863	1.57393	1.56206	2.02686	1.88462	1.922	1.62148	1.0456	0.890911	0.854906	1.74532	1.83141	1.55285
MIR4423	0	0.532093	0	0	0	0.646291	0	0	0	0	0.46259	1.39607	0	0	0	0	0	0	0	0	0	0.597655	0	0	0	0	1.19489	0	0.566498	0
SYDE2	0.365188	0.786111	0.210675	0.30994	0.486749	0.37315	1.08213	0.818594	1.02505	0.516456	0.675572	0.742832	0.368223	0.478134	0.600844	0.184902	0.276826	0.13987	0.319059	0.356803	0.222413	0.294324	0.360035	0.19168	0.384168	0.354122	0.38553	0.244373	0.3367	0.160829
C1orf52	8.36095	6.73043	9.23852	7.00548	7.8818	7.68686	9.73714	10.9118	12.1445	10.074	9.0826	9.94956	9.73672	8.86276	9.18476	9.16467	10.4125	13.2174	8.42438	8.08494	8.23394	7.85591	7.32064	8.53796	8.59157	8.18518	8.99516	8.82956	7.48646	8.22761
BCL10	14.0642	15.0303	15.0991	14.6655	15.2086	16.1406	26.6611	28.3462	28.0941	17.2871	16.6199	19.6697	29.4954	28.2454	26.9087	15.9374	17.2679	17.0888	16.8547	16.5316	14.8932	15.7732	14.3079	15.9698	26.1699	28.6169	30.288	16.1337	13.7244	13.059
LOC646626	0.242174	0.479363	0.248371	0.725422	0.505231	0.407571	0.526247	0.685703	0.714492	0.348713	0.208374	0.461164	0.976745	1.28781	0.910739	0.653958	0.440584	0.689032	0.491419	0.578387	0.377581	0.269214	0.603173	0.749293	0.568767	0.536766	0.107648	0.199452	0.459322	0.799901
DDAH1	8.07038	11.2829	9.0052	7.61741	8.49732	9.52854	13.3836	15.363	18.6072	16.7294	15.7623	16.7952	22.7277	22.3757	24.3996	31.9056	36.4973	48.4629	7.34548	8.21947	7.19098	7.11532	7.95699	9.36323	9.53148	10.8094	15.0361	7.40938	7.7252	7.74445
CYR61	29.4862	52.852	40.4941	27.6811	33.2837	29.0197	43.0568	52.1362	71.3728	93.1422	115.718	117.969	103.664	82.1684	77.6131	94.9708	115.436	136.539	19.9402	22.7858	30.5426	21.5813	27.6607	40.6867	33.0946	46.7265	71.0993	25.5861	35.7538	36.7186
ZNHIT6	4.82362	5.55019	4.84919	4.63614	4.8667	5.0894	5.2032	5.55157	5.38081	10.6791	9.13685	9.87033	5.23306	5.01603	5.50294	3.79521	4.08965	3.41775	5.16398	5.00294	4.11879	4.91472	5.00584	5.41452	4.2245	4.3018	4.70474	5.27311	4.88521	4.63073
COL24A1	0.0198508	0.0720372	0.00848283	0	0.0306766	0.0159087	0.084965	0.0936776	0.206067	0.0612509	0.0170803	0.0229098	0.281703	0.181265	0.255754	0.0335028	0.0468148	0.130337	0	0.02155	0.0193438	0.0220673	0.0206007	0.0219354	0.0194256	0.0314274	0.0514722	0	0.0139446	0.0582821
ODF2L	5.41032	4.585	5.03582	4.51947	4.57589	4.56229	5.27831	4.89307	6.08987	4.47085	4.2892	4.43566	7.0667	5.87469	6.47111	3.7523	4.1113	4.69862	5.08769	4.59628	3.69179	5.2386	4.31794	4.62707	3.7074	4.05652	4.2027	4.42716	4.12508	4.28097
MIR7856	0.768037	0	0	0	0	0	0	0	0	0	0	0	0	0	0.802318	0	0	0.840468	0	0.833778	0	0.853793	0	0	0	0	0	0	0.809282	0
CLCA2	0.374093	0.126941	0.424774	1.4194	1.4494	1.67033	0.073901	0.100879	0.0525571	0.186885	0.413848	0.296052	0.143696	0.068894	0.0781582	0.0541173	0.0108029	0.0584819	0.409679	0.220462	0.260385	0.178227	0.199659	0.283459	0.0836754	0.0507649	0.0831434	0.231075	0.123886	0.188287
CLCA1	0	0	0	0	0	0	0	0	0	0	0	0	0	0	0	0	0	0	0	0	0	0	0	0	0	0	0.0153191	0	0	0
CLCA4	0	0	0	0	0	0	0	0	0	0	0.0115359	0	0	0	0	0	0	0	0	0	0	0	0	0	0	0	0	0	0	0
CLCA3P	0	0	0	0	0	0	0	0	0	0.0129651	0	0	0	0	0	0	0	0	0	0	0	0	0	0	0	0	0	0	0	0
SH3GLB1	29.2877	28.9994	31.64	25.391	25.9159	29.1668	23.3955	24.9174	24.225	19.6093	19.6672	18.5683	22.2437	25.7446	28.1642	25.6938	28.2347	25.7674	32.307	29.7939	26.944	31.1061	28.626	30.5172	27.4018	28.4209	33.4967	29.5303	26.0757	27.0856
2015-09-01	85.5059	81.8267	91.7275	72.5863	80.0301	80.2525	86.8813	97.2923	96.473	81.9102	82.2606	84.9579	93.8844	77.9332	84.8782	72.037	81.3662	86.0749	81.0834	79.4772	66.9901	78.1109	75.6609	87.4593	67.9825	76.4192	85.5645	93.9232	89.1618	101.271
HS2ST1	7.78503	7.6346	6.71679	5.55063	5.85294	6.3695	5.72476	6.32093	5.85126	9.17616	9.113	8.56794	4.67601	5.29942	5.32478	5.36551	6.12123	5.46136	7.83528	7.31383	5.67089	7.62761	6.72133	6.62036	6.46539	8.45417	7.36177	7.58798	7.54186	6.55723
LINC01140	0.0370617	0.100871	0.0237563	0.0185028	0.0214776	0.0111381	0.0366071	0.0109311	0.00759334	0.0476484	0.0637781	0.0400996	0.0311414	0.0373263	0.00967897	0.0156375	0	0.0101392	0.052226	0.0704095	0.0180575	0.0514998	0.0288463	0.0409536	0.0272008	0.0660097	0.0205927	0.028616	0.0585779	0.0306037
LOC101927844	0	0	0	0	0	0	0	0	0	0	0	0	0	0	0	0	0	0	0	0	0	0	0	0	0	0	0	0	0	0
LMO4	3.98595	4.28352	4.05939	3.49534	3.21818	3.35698	4.87221	5.54727	4.75976	1.30926	1.45126	1.08807	4.23389	3.84614	3.60702	4.75335	3.94825	7.53094	3.35442	3.86073	3.78336	3.52004	3.27784	3.58691	3.89278	3.43234	4.38524	4.33283	4.09102	4.62505
LINC01364	0	0	0	0	0	0	0	0	0	0	0	0	0	0	0	0	0	0	0	0	0	0	0	0	0	0	0	0	0	0
PKN2-AS1	0.510001	0.660985	0.607114	0.412233	0.5911	0.686068	0.299848	0.286516	0.248788	0.212317	0.177618	0.189191	0.326501	0.352212	0.304437	0.471359	0.613649	0.531521	0.465428	0.395468	0.449644	0.41846	0.289836	0.603811	0.487193	0.595955	0.566746	0.500039	0.371054	0.454557
PKN2	27.4802	26.8697	29.4119	21.8735	19.3387	22.7769	20.4896	23.5339	22.4921	14.8277	14.3749	14.4852	15.1095	23.9011	24.6952	26.4123	32.9522	32.5007	26.7852	23.9271	20.2691	25.606	23.7726	24.6042	23.6646	27.816	31.5401	28.5082	35.5564	37.2146
GTF2B	15.0601	13.3007	17.0611	17.5435	20.2428	20.0527	26.4709	22.9804	26.5273	22.1318	22.4518	23.2424	29.0874	21.5085	22.6151	20.9604	20.9823	27.0953	14.266	15.7815	16.1022	14.7942	15.2491	17.7683	16.5541	15.8331	18.1594	16.2309	21.3237	20.9855
CCBL2	17.9875	14.9144	15.655	17.8405	19.3885	18.0193	13.8384	14.8312	12.9069	1.3567	1.22096	1.02067	19.055	15.9581	16.0344	18.5352	19.1498	14.1942	19.985	18.1819	16.4179	20.5736	20.0774	17.9108	18.052	18.6685	18.3675	19.5261	16.6159	13.5989
RBMXL1	2.79857	2.57731	2.81816	2.54951	2.78302	2.62226	2.64733	2.62338	2.68156	0.365234	0.487416	0.395192	3.17325	2.6772	3.0913	3.81711	4.34966	4.28379	2.92617	2.86373	2.41401	3.36482	3.42197	3.05508	2.97029	3.1657	3.41061	3.38595	3.5903	3.19294
GBP3	8.96986	11.0759	8.41586	6.83729	6.69032	7.05818	4.47184	4.37316	4.06978	5.83518	6.79277	5.93942	14.7728	14.0097	15.2968	4.42938	4.50439	4.50535	8.05453	7.47987	7.3483	8.96483	9.20593	8.98941	4.08427	2.81106	3.49034	9.27808	11.4939	14.1907
GBP1	1.46657	4.81501	1.84397	1.23907	1.89591	1.57653	0.793935	0.682106	0.947659	1.46489	1.89283	1.70885	5.30837	5.02195	5.36211	1.11859	1.96688	1.1728	0.922041	1.27062	1.38789	1.47356	1.50734	1.68291	0.593382	0.848367	1.04994	1.97438	5.0669	8.1356
GBP2	4.69447	4.9037	3.21596	3.62725	3.18496	2.87797	2.73484	2.39465	2.00468	3.15824	2.866	2.54977	41.8072	27.4915	29.7393	15.6	13.319	27.7476	5.12795	4.0115	3.80368	5.92448	4.861	4.12925	6.05051	5.64418	6.77837	7.05112	9.82733	9.51209
GBP7	0.035053	0.0173461	0	0.0175	0	0.021069	0	0	0	0.0180264	0	0	0.0196357	0.0423639	0	0.02958	0.0177143	0.0383588	0.0197582	0.0190267	0	0.0389669	0.0181886	0.038734	0.0686043	0.0138738	0.0584298	0	0.0184677	0.0192967
GBP4	0.986886	2.01581	0.601183	0.880564	1.29795	0.732007	0.2074	0.165149	0.108986	0.194368	0.234871	0.205984	0.799835	1.05456	1.66705	0.720577	0.912571	0.260415	0.986303	1.20813	0.709324	3.44685	4.53975	3.9367	0.821912	0.703642	0.770018	0.792616	0.958759	1.03262
GBP5	0.732583	0.903678	0.476387	0.233224	0.246109	0.153157	0.178278	0.15031	0.0609079	0.163799	0.173571	0.137849	1.28465	1.29171	1.40856	0.878024	1.26625	0.894618	0.909648	0.714608	0.403493	1.16846	1.07979	1.05589	0.841567	0.689163	0.908482	0.786978	1.20823	1.09881
LOC729930	0.0389231	0	0	0	0.0451126	0	0	0.0918408	0	0.0800666	0.0334907	0.0673819	0.0872147	0.0627216	0.0406604	0	0	0	0.0877587	0.0422548	0.075858	0.0432692	0.0403935	0.086021	0.0380894	0.0616223	0	0.040071	0.0820268	0.0428545
GBP6	0	0	0	0	0	0	0	0	0	0	0	0	0	0	0	0	0	0	0	0	0	0	0	0	0.0172956	0.00699534	0	0	0	0.00972964
GBP1P1	0	0.0344955	0	0	0	0	0.0344267	0	0.0285642	0.0358483	0.0299896	0	0	0.0280824	0.0364099	0	0	0.0762823	0	0	0	0	0.0361708	0	0	0.0275902	0	0	0.0734519	0.0767491
LRRC8B	10.239	8.36458	11.3136	12.6368	11.2178	16.1184	8.96976	11.1921	10.5294	8.12736	9.05784	10.0957	5.58316	9.35878	9.75402	11.3643	12.8509	15.9632	12.1382	11.0459	10.4662	9.66806	8.19495	9.91096	13.1942	15.4119	17.4853	9.6236	8.78173	9.41679
FLJ27354	2.94365	2.15805	2.30617	2.72148	3.47493	2.88333	3.17676	2.12229	4.02072	1.56987	1.87616	1.5099	2.32075	2.81095	2.90421	3.22006	3.96693	2.74404	2.45813	2.7222	3.08095	2.48455	2.99828	3.43348	3.30735	2.07126	2.66541	1.73971	1.78063	2.22066
LRRC8C	7.52542	7.48932	7.62772	8.16354	8.68752	8.88863	7.83395	9.15286	8.89644	8.61779	9.77171	8.17715	8.63833	12.2949	12.2751	4.70869	5.97748	3.40245	7.57541	7.24312	5.50136	7.80841	7.43191	7.29352	4.21647	4.1808	4.64228	7.13296	6.238	5.51272
LRRC8D	9.88212	10.2322	9.93362	10.1427	11.0353	11.2925	8.71248	9.76772	8.79467	7.81677	9.29747	7.9106	10.56	12.033	11.7092	7.36283	8.1213	6.85317	10.255	10.5667	8.86431	9.36897	10.2004	9.64138	7.56185	7.62093	7.79686	10.1735	9.97662	9.41941
GEMIN8P4	0.631758	0.375154	0.809906	0.403713	0.527198	0.607559	0.599048	0.596264	0.683427	0.49383	0.608814	0.634328	0.877655	0.488654	0.527965	0.298546	0.45974	0.165921	0.341857	0.3292	0.640246	0.505654	0.314699	0.41886	0.222561	0.340063	0.308902	0.46828	0.559175	0.472985
ZNF326	12.7307	11.4701	10.9883	10.465	11.4098	10.185	12.0759	13.4138	11.8993	8.42068	8.90477	8.35005	9.08638	9.39956	9.22901	9.715	10.9149	9.9801	12.3598	13.32	8.99403	12.9688	13.2002	11.63	11.6525	12.7359	11.6714	12.3379	9.78325	10.2224
BARHL2	0	0	0	0	0	0	0	0	0	0	0	0	0	0	0	0.0485223	0	0.0943841	0	0	0	0	0	0.0317691	0	0	0	0	0	0.0633077
ZNF644	10.5572	9.85982	10.5021	9.33897	9.0877	9.93399	7.25622	8.79382	7.93541	7.76963	7.50505	7.25835	5.83758	8.49452	8.93205	12.9006	14.6545	16.5332	10.9481	10.9318	9.24693	11.1942	10.4651	11.0719	11.0675	12.4872	14.3363	11.1194	11.97	12.026
HFM1	0.36634	0.474794	0.525553	0.287403	0.33361	0.251648	0.284308	0.267551	0.207301	0.421644	0.585391	0.347295	0.0781766	0.24597	0.209569	0.132489	0.36145	0.286349	0.471985	0.397697	0.356983	0.542992	0.543113	0.414448	0.571881	0.635218	0.533108	0.493878	0.441158	0.336118
CDC7	9.63476	8.42624	9.17089	4.8038	6.08704	5.99546	3.12243	3.15002	2.28107	5.95869	7.21722	5.2436	3.54164	5.21581	5.13107	3.6029	3.79336	1.4747	11.032	12.0591	8.6523	9.9265	9.0838	8.37804	10.1432	10.2887	8.92931	12.0323	8.4535	7.01646
TGFBR3	22.6748	36.8538	23.0702	12.1094	13.7559	14.3054	12.6161	16.0835	11.9187	13.4687	15.2066	11.428	6.04983	12.9302	12.0086	3.98057	4.93378	2.08968	27.0804	28.6245	21.5719	23.3509	23.3739	19.6339	20.9021	21.7532	19.6537	23.2459	18.7822	17.9475
BRDT	0.0106171	0	0.0136111	0	0	0	0.0104869	0.0125258	0	0	0.00913533	0	0	0.00855436	0	0	0.0214618	0	0	0.0115259	0.0206919	0.0118026	0.0110182	0.0117321	0.0103897	0	0	0	0.0111873	0.0116895
EPHX4	2.5037	1.79946	2.63655	2.17254	2.31456	1.71986	1.00097	1.51206	1.29464	2.29921	2.00039	3.63771	3.77341	2.68968	3.45614	8.22478	5.99495	6.3603	2.5201	1.45608	2.09122	2.55132	2.10337	3.3924	2.68341	2.33582	3.14663	2.02521	1.31908	1.57519
SETSIP	0.0414755	0	0	0.0828254	0.144213	0.0498585	0.0409667	0	0	0.0426584	0.0713736	0	0.0464668	0	0	0.0349997	0	0	0	0	0	0.0461065	0.0860845	0.0916617	0.040587	0.0328316	0.0921805	0.0426986	0	0
BTBD8	0.297236	0.353013	0.457264	0.385822	0.172251	0.464508	0.322949	0.455872	0.487191	0.489142	0.332477	0.385921	0.0666014	0.167641	0.465755	0.326075	0.600842	0.260214	0.402101	0.484018	0.173787	0.297382	0.370157	0.328449	0.552651	0.329405	0.264246	0.153001	0.281879	0.196355
KIAA1107	0.490896	0.635335	0.423583	0.612692	0.601782	0.601465	0.811233	0.512321	0.758194	0.825313	0.820397	0.776275	0.391327	0.380308	0.394467	0.764769	0.982771	0.661158	0.553403	0.430432	0.441561	0.818562	0.724973	0.646762	0.591238	0.665084	0.629441	0.534529	0.447628	0.634022
C1orf146	0	0	0	0	0	0	0	0	0	0	0	0	0	0	0	0	0	0	0	0	0	0	0	0	0	0	0	0	0	0
GLMN	6.58274	7.31104	6.72949	5.15678	6.35384	5.47057	3.61687	3.92052	3.62544	6.70518	7.77662	6.77881	4.41074	5.04798	4.378	3.7152	3.63684	2.80266	7.32549	6.25005	3.87764	7.67069	6.89731	7.39095	5.32323	5.16056	5.05711	8.04072	5.8657	6.36205
RPAP2	5.5421	5.2115	5.86465	5.09212	4.72545	6.47952	4.83252	4.38612	4.07756	9.75142	8.89505	9.7019	4.08777	4.49874	4.96653	4.01201	3.58998	3.59954	6.8866	5.40134	6.19515	6.17628	5.67975	5.92555	5.63978	5.84214	6.09732	5.54903	5.75235	6.2236
GFI1	0.0886805	0.204792	0.246323	0.19185	0.119913	0.159907	0.0583952	0.139497	0.0605641	0.684074	0.712166	0.665252	0.0331176	0.0595424	0.108079	0.212031	0.164323	0.16174	0.0833104	0.0962713	0.201636	0.147873	0.184061	0.114325	0.144635	0.233995	0.164246	0.197807	0.218033	0.11391
EVI5	9.25445	7.5449	9.2095	7.20177	6.79095	7.3842	5.05608	5.51366	5.02937	7.85268	8.5252	8.08553	3.67422	4.69754	4.42289	7.32629	8.38318	9.27273	8.54189	8.57101	7.37228	7.93444	7.88732	7.59301	7.34119	8.29639	8.01521	10.6587	9.92209	9.33583
RPL5	701.302	617.042	686.475	696.908	793.675	730.215	772.432	700.201	642.332	786.737	811.61	788.009	720.502	609.582	526.04	483.694	486.149	439.163	751.237	695.89	738.919	699.054	717.75	697.549	631.168	582.354	606.971	675.557	641.686	613.537
FAM69A	0.624541	0.659322	0.569354	1.10861	0.932968	0.717406	1.93289	1.21165	1.50138	0.570981	0.477667	0.552601	7.8833	4.97609	6.85763	17.2045	19.2596	28.34	0.547607	0.5424	0.635638	0.971985	0.576119	1.11954	3.49042	4.55929	6.4622	0.557231	0.672704	0.488975
SNORD21	2.26369	4.92886	0.580404	6.32873	3.67312	2.72122	4.91903	4.80714	2.22621	3.7252	5.06415	4.31067	0	1.82388	0.472945	3.43844	2.74553	2.9726	3.06232	2.94894	3.52939	3.52302	4.22856	9.00504	2.2152	3.94221	2.01245	1.39827	3.33935	3.48925
SNORA66	2.26369	4.80084	3.73117	0.645789	0.374808	3.10997	2.87476	3.05215	1.32512	0.997822	2.50425	2.79914	2.17381	2.60554	2.02691	1.91025	1.96109	1.76941	2.55193	3.15958	2.83612	1.79746	3.0204	3.21609	1.58228	3.32784	2.51556	3.32921	3.4075	3.56046
MTF2	13.1802	11.4462	12.9832	10.5386	10.7597	11.3101	11.8144	13.1772	11.8775	12.7845	12.5599	12.3554	9.52516	10.2668	9.66513	12.2477	13.174	14.3433	13.1083	12.2837	9.94992	12.6017	11.6345	11.9968	11.5316	12.8004	14.994	15.6069	14.8321	15.6815
TMED5	20.3889	18.0869	20.7092	13.5535	14.5478	16.1254	15.2209	20.1655	20.2314	26.6422	22.5215	26.2977	17.4124	18.9713	20.9212	18.8427	23.1236	31.4282	17.6935	19.9977	13.6068	18.6534	16.1364	19.1336	14.0863	16.4259	19.1955	21.1262	20.6852	23.7651
CCDC18	1.09545	1.2086	1.00147	0.869658	0.697268	1.15496	0.674044	0.66738	0.765307	1.72699	1.64562	1.59329	0.774599	0.810274	0.825432	0.788026	0.662501	0.903986	1.15396	0.974772	0.804981	0.768592	0.875923	0.704465	0.887466	0.717887	0.7783	0.942881	0.662294	0.771112
LOC100131564	8.04106	6.35398	7.71089	5.14317	3.96769	5.15366	7.51054	6.97027	5.882	4.67267	4.66146	4.62472	5.26905	6.60766	6.6509	6.45258	5.40018	5.77678	9.36551	7.82631	6.49509	9.15229	7.6365	6.63463	6.43907	6.12884	5.09598	5.9177	3.6521	4.23874
DR1	13.9568	13.5743	13.8362	12.3293	11.3902	13.0225	11.243	13.2075	13.4598	22.0357	19.7264	20.6567	14.8103	14.5183	14.6918	16.8915	19.1744	27.0983	12.7414	13.3758	11.1442	13.682	11.2283	13.9409	11.0076	13.0327	14.8095	15.1551	13.2654	13.359
FNBP1L	31.3863	25.5621	29.2732	28.0228	25.3178	29.6237	21.7533	23.1866	21.678	17.552	18.3124	15.1627	18.2368	25.4391	26.378	29.6568	27.3417	30.7291	32.9045	28.648	25.51	29.3097	26.6822	27.3685	32.0567	31.9728	35.3724	31.6378	24.2659	25.7585
BCAR3	25.0169	18.3573	23.1317	25.4526	22.1059	23.85	14.8121	14.2511	12.9266	28.0969	27.0304	25.4013	22.8946	23.8966	22.7601	8.59252	8.03733	8.96709	24.8235	23.5758	24.6139	17.9717	15.7301	16.0689	12.9466	10.9041	10.4854	25.1209	18.8957	20.9883
LOC100129046	0	0	0	0	0	0	0.0271975	0.0649706	0	0.0283206	0.0236922	0.0238339	0	0	0	0	0	0.030132	0	0	0	0.0306097	0.0857263	0	0	0.0217966	0	0.0283473	0.0580279	0
MIR760	0	0	0	0	0	0	0	0	0	0	0	0	0	0	0	0	0	0	0	0.583645	1.57168	0	0	0	0	0	0	0	0.566498	0
DNTTIP2	21.1574	21.4088	20.7225	22.8924	24.9797	24.8829	23.1141	23.8238	24.047	24.7511	24.1594	25.5758	22.5883	21.719	20.6987	22.1075	22.5819	23.3948	22.1414	19.3662	20.617	21.7106	20.9236	21.9998	20.9052	20.6754	22.6687	22.1555	25.0075	23.6423
GCLM	6.54945	7.02995	6.95508	4.26048	4.57036	5.07818	6.55324	9.04313	8.34093	8.21665	8.19289	7.32775	6.42163	7.31502	7.6692	7.108	9.02129	9.80468	6.15444	6.19472	5.25346	6.0878	5.64785	6.5502	4.71727	5.29235	6.33173	5.97978	6.78451	6.64834
ABCA4	1.04516	1.63296	1.25708	1.23119	1.61968	1.77168	0.962743	0.796633	0.861357	0.833403	1.14179	0.965654	1.1841	1.77408	2.12841	5.54949	6.30254	3.4376	1.15176	1.29398	1.28166	1.50128	1.79149	1.77779	6.01022	8.56155	10.7467	1.19083	1.59625	1.46103
ARHGAP29	37.5235	39.8174	37.4121	39.6853	40.6965	47.8469	35.4603	38.0579	38.2059	43.5478	49.4323	46.6939	26.2785	38.793	39.8932	30.8487	33.4436	26.375	38.9829	33.8062	30.0143	41.944	39.2054	44.941	44.9833	48.5581	54.2753	33.6229	30.2033	32.9822
ABCD3	11.5199	11.8947	11.3994	12.0115	13.2468	13.3445	14.2876	15.0342	13.6463	14.7378	15.6235	16.266	11.6626	12.4304	10.9337	11.7764	12.7539	12.7055	13.4082	12.0018	9.68038	12.8188	11.6965	13.3555	12.6588	13.3513	14.9794	12.6643	11.5776	11.0996
F3	0.93461	9.32108	1.19816	0.861412	1.24988	1.70688	1.43798	2.18405	2.0327	0.591549	0.881493	0.700076	5.77911	4.83675	4.22449	1.21336	1.25345	1.33744	1.21571	1.54143	0.980796	0.919085	1.19374	1.52927	1.00253	1.01015	1.67774	0.962172	1.79916	2.33506
LINC01057	0.613968	0.735576	0.911378	0.677569	0.786505	0.815754	1.88315	1.52493	1.45654	0.0997072	0.305845	0.279703	0.796465	0.729003	0.641372	0.572643	0.457245	0.424338	0.437145	0.771762	1.00764	0.898055	0.972509	1.07122	0.980279	0.869703	0.897738	0.698608	0.476692	0.426935
MIR378G	0	0	0	0	0	0	0	0	0	0	0	0	0	0	0	0	0	0	0	0	0	0	0	0	0	0	2.33149	0	1.10536	0
SLC44A3	1.53548	1.15628	1.7759	1.68314	1.66358	1.40444	2.27497	2.34315	2.79032	0.360486	0.315933	0.158911	2.29992	1.49265	1.22044	1.18306	0.944653	0.840142	1.78744	1.81186	1.77274	2.56039	2.3729	2.25	1.8129	2.0478	2.09581	2.25086	1.31897	2.14996
CNN3	129.481	138.344	135.532	123.242	135.91	132.467	196.222	215.254	238.142	130.216	149.42	124.442	161.301	148.55	143.273	242.419	254.955	227.391	131.855	150.727	132.934	155.056	160.182	160.444	113.665	123.224	126.884	145.589	143.169	144.525
LOC729970	2.07822	2.41454	1.39004	2.2104	2.04215	2.1181	3.70383	3.35793	4.25793	1.16168	1.74929	0.860323	2.12586	1.60164	1.22707	3.69809	3.927	2.37309	2.24098	1.61851	1.89306	2.15959	2.81312	2.59599	1.50317	1.46628	2.05842	1.39533	1.85659	1.59174
ALG14	8.33467	8.40454	9.22333	9.46045	11.3004	10.0193	7.84412	6.53988	6.66946	9.01719	8.52452	10.2089	6.21046	5.76506	5.46221	7.82956	8.38425	12.0462	6.38216	6.82875	8.08348	6.51193	7.46633	7.34186	6.34794	6.16195	7.33972	8.13525	8.98939	9.47949
TMEM56	0.299304	0.337696	0.268593	0.268966	0.367714	0.381388	0.100515	0.120058	0.147174	1.92709	1.97784	1.90676	0.0938908	0.226684	0.156332	0.80318	1.4097	0.897435	0.344164	0.279435	0.157496	0.212943	0.236064	0.330735	0.374903	0.64444	0.698474	0.295806	0.473067	0.421805
TMEM56-RWDD3	0.7799	0.771875	0.740609	0.230732	0.535656	0.451405	0.399433	0.613403	0.426104	0.3268	0.422514	0.150014	0.22653	0.37237	0.512966	0.70688	0.905036	0.474139	0.683828	0.658511	0.478506	0.899092	0.689456	0.638369	0.48053	0.754553	0.513586	0.743426	0.365237	0.795067
LOC101928118	0.19131	0.172129	0.0222961	0.173655	0.0806299	0.0836284	0.0687141	0.0820737	0.0142532	0.0357758	0.0149645	0.045162	0.0194849	0.0280256	0.0181681	0.410938	0.281251	0.342576	0.137245	0.0944027	0.169476	0.15467	0.16244	0.0768728	0.102116	0.24781	0.212597	0.0895237	0.0733034	0.0765939
RWDD3	7.08035	6.63868	7.72335	7.81381	8.9981	6.60757	5.7359	6.37481	6.33705	4.82293	5.39744	4.48892	6.43641	6.50539	6.32585	8.5168	9.79273	8.46172	8.7171	7.01216	4.50889	8.45779	6.38101	7.17188	7.62764	10.1524	9.21402	9.39918	5.66089	6.08595
FLJ31662	0	0	0	0	0	0	0	0	0	0	0	0	0	0	0	0	0	0	0	0	0	0	0	0	0	0	0	0	0	0
LOC100996635	0	0	0	0	0	0	0	0	0	0	0	0	0	0	0	0.0218117	0.0261244	0	0.0291386	0	0	0	0	0	0	0	0	0	0	0
LOC102723661	0	0.104717	0	0	0	0	0	0	0	0	0	0	0	0	0	0	0	0	0	0	0	0	0	0	0	0	0	0	0	0
LOC101928241	0	0	0	0	0	0	0	0	0	0	0	0	0	0	0	0	0	0	0	0	0	0	0	0	0	0	0	0	0	0
PTBP2	6.26533	6.03535	5.60245	4.37464	5.20719	4.99879	4.9662	5.48456	4.99762	3.09589	3.84653	2.95281	4.89605	5.33548	3.86643	5.6728	6.69304	6.20962	6.45986	5.77291	3.95433	6.29567	5.81942	5.40803	5.31291	5.83323	5.19086	7.41417	4.33463	5.08155
DPYD	1.74613	1.40224	1.46289	1.52938	1.27819	1.39938	2.32988	2.38531	2.22185	4.21415	3.72972	4.23594	1.24412	1.33901	1.72807	7.27703	7.11357	12.1269	1.76127	1.67943	1.41795	1.68569	1.56572	1.26094	3.40997	3.95267	5.09785	2.25492	2.91319	2.28507
DPYD-AS1	0	0	0	0	0	0	0	0	0	0	0	0	0	0	0	0	0	0.0883043	0	0	0	0	0	0	0	0	0.0896728	0	0	0
DPYD-AS2	0	0	0	0	0	0	0	0	0	0	0	0	0	0	0	0	0	0	0	0	0	0	0	0	0	0	0	0	0	0
MIR137HG	0.871001	0.120685	0.736965	0.626172	0.423993	0.502583	0.860318	0.760411	0.828028	0.465839	0.35973	0.527743	0.780658	0.463172	0.891681	1.58762	1.74306	2.6688	0.628422	0.567334	0.645054	0.522858	0.325406	0.269491	0.613688	0.606739	0.638823	0.645615	0.86271	0.978154
MIR2682	0.394588	0	0	0.39399	0.914669	0.474342	1.55899	0	0.323379	0.405842	0	0	1.7683	0	1.6488	1.99787	3.19053	6.477	0	0	0.384509	0.877292	0	0.436024	1.15841	0.624703	1.75397	0	0	0
MIR137	0	0	0	0	0	0	0	0	0	0	0	0	0	0	0	0	0	0	0	0	0	0	0	0	0	0	0	0	0	0
LOC729987	0.550681	0.357078	0.413842	0.511927	0.30812	0.273925	0.0562682	0.067208	0.0778108	0.488265	0.359452	0.657457	0.255291	0.305993	0.257875	0.865303	0.671736	1.49614	0.27829	0.350444	0.296064	0.506622	0.354714	0.27278	0.33448	0.465976	0.506443	0.371431	0.360157	0.292697
SNX7	15.7802	14.0919	14.9981	17.4994	17.1333	17.2798	18.9682	16.5574	16.5186	15.3441	16.5235	16.2298	24.0296	19.9665	18.4503	19.8788	20.0741	21.4118	16.5371	13.0943	14.1399	17.1893	14.5175	16.5604	19.2361	15.5604	18.695	15.0551	13.1635	13.4049
LPPR5	0.0428494	0.0106021	0	0	0	0	0.0211619	0	0.0438957	0.0330536	0.0737379	0.166902	0.108014	0.0431553	0.134286	0	0	0.0234452	0.0120764	0.0116293	0	0.0119084	0	0	0.0104829	0	0.047617	0.0110283	0.0112876	0
LOC100129620	0	0	0	0	0	0	0	0	0	0	0	0.0146338	0	0	0	0	0	0.0185009	0	0	0	0	0.0175451	0	0	0	0	0	0	0
LPPR4	0.0599503	0.949334	0.120773	0.0769623	0.188598	0.144135	0.279156	0.33343	0.379014	0.0704688	0.132642	0.0593047	0.01919	0.110406	0.152092	0.10118	0.276995	0.18744	0.125513	0.185948	0.133529	0.0856853	0.0799907	0.141955	0.0502852	0.0949121	0.114207	0.079352	0.144388	0.198016
LOC101928270	1.35056	0.71974	1.19866	0.622391	0.722456	0.374661	1.53922	2.32874	2.46908	0.106852	0.446947	0.0899239	0.232783	0.418523	0.217052	0.263005	0.840018	0.227373	0.702705	1.46616	1.01236	1.27038	1.18595	0.688791	0.101664	0.32895	0.69269	0.748669	0.985213	0.800674
PALMD	74.1581	56.6355	75.6281	58.7703	74.5808	64.9199	62.5867	69.3422	81.6535	21.5178	33.7343	26.0946	58.5411	68.5412	63.2119	45.8118	63.6213	29.5214	71.0185	84.7077	73.7922	92.101	107.259	100.16	89.01	98.5996	103.897	90.0683	89.5321	89.9509
MIR548D1	0	0	0	0	0	0	0	1.15323	0	1.00538	0	0.846102	0	0	0	0	0	0	0	1.06117	0	0	0	0	0	0	0	0	0	1.07623
MIR548AA1	0	0	0	0	0	0	0	0	0	0	0	0	0	0	0	0	0	0	0	0	0	0	0	0	0	0	0	0	0	0
FRRS1	1.65423	1.39878	1.79128	1.60362	1.47054	2.25888	3.8707	3.03164	4.21189	3.40283	3.75876	4.3095	1.79933	2.38099	2.65082	0.813174	0.81163	1.03693	1.3036	1.22047	1.81544	1.24976	1.63339	1.52625	1.82311	1.85615	2.106	1.24006	1.30307	1.18474
AGL	3.38658	4.38263	3.38869	3.52779	3.35484	3.95152	2.64708	2.79121	3.02422	2.24495	2.15729	2.58701	2.01728	3.2136	3.05109	5.3976	5.47553	10.4706	4.13054	3.56849	3.12156	4.11384	3.47649	4.01984	3.43184	3.62133	4.59517	3.97143	3.72839	3.30793
SLC35A3	5.06417	4.36105	4.87822	4.74577	4.21355	5.69663	3.38127	4.35575	4.20243	7.42736	6.25003	7.34652	2.85266	3.84661	4.14498	7.13837	8.79999	7.28323	5.63724	5.15212	3.2738	5.55099	4.44807	5.36149	5.36405	6.76895	7.12886	4.90769	3.81578	3.99485
HIAT1	28.2167	26.2636	26.7851	26.464	28.0722	28.7044	27.9995	29.1329	30.3427	27.0587	28.5589	27.3037	26.8066	28.543	27.3293	33.4181	37.932	32.8767	29.8054	30.4726	25.398	30.8596	29.4011	30.4228	31.7621	35.8151	38.9506	30.7783	30.9522	29.8455
SASS6	0.734941	0.938213	0.791982	0.840181	0.839466	0.781055	0.452389	0.691137	0.549936	1.18315	1.13643	1.08791	0.334129	0.463422	0.51183	0.629179	0.667459	0.850875	0.936592	1.13318	0.539722	0.793322	0.784812	0.659111	0.646236	0.750402	0.69835	0.899166	1.03255	1.06717
TRMT13	8.58012	8.07197	9.08739	7.17343	6.85172	7.87969	6.42036	6.57079	6.81863	8.19147	8.1244	9.19164	4.50739	6.0972	6.5472	6.03949	7.34428	7.15802	8.19167	8.49748	6.29406	8.36679	7.85334	8.45287	5.9859	6.73777	6.69108	8.93176	6.71939	7.53328
LRRC39	0.331527	0.218743	0.226674	0.308957	0.204931	0.398535	0.240137	0.312901	0.181132	0.113661	0.152137	0.286962	0.346663	0.267115	0.161618	0.167858	0.15637	0.193489	0.298993	0.167955	0.366134	0.319405	0.229367	0.341918	0.173027	0.192451	0.147366	0.364057	0.232887	0.267675
DBT	2.84348	2.45211	3.00801	2.09662	2.20324	2.61982	3.19748	2.82917	3.6992	1.34162	1.37558	1.20136	1.74655	2.34229	2.42201	2.07398	2.31523	2.76348	3.03966	2.81056	2.60809	3.00182	2.79406	2.90477	2.12487	2.29809	2.60743	2.56295	2.4137	2.61838
RTCA-AS1	1.54395	1.25519	2.8983	1.4315	1.27819	2.05487	1.57948	2.34194	2.3047	2.0417	1.89781	2.10007	1.17376	0.666417	1.44006	1.34942	1.72769	1.0258	1.92703	1.61625	2.9553	1.90024	1.54505	1.82795	1.94256	1.83326	1.59319	1.07858	1.39446	1.51776
RTCA	29.7447	26.1117	31.6998	27.915	29.1723	30.3754	30.1086	29.7914	29.0802	29.3619	30.0234	30.9835	36.3738	31.2848	33.2477	27.9232	25.6881	25.9824	29.9645	27.5557	27.2273	30.441	28.1286	32.3971	28.0806	27.4006	26.3851	30.8919	27.5409	27.694
MIR553	1.265	2.50397	2.43258	1.89463	0.73308	0.760342	1.24949	1.49241	1.55507	0	1.08845	0.547478	0	0.509613	1.9822	1.60123	2.55711	2.07645	3.5652	3.4332	1.23269	2.8125	1.31279	0.698921	3.09476	0	2.8115	1.95346	0.666468	2.78554
CDC14A	1.34805	1.50786	1.36005	1.13097	1.01696	0.9493	2.15091	2.10798	2.41874	1.41932	1.37953	1.59492	2.38607	2.76998	2.86644	1.80396	1.52374	2.38299	1.4028	1.07377	0.878339	0.957667	0.852631	0.925499	1.28015	1.08605	1.48032	1.05933	1.46247	1.20318
GPR88	0.0248254	0.012285	0.0159129	0	0.0287731	0.0298432	0	0.0146442	0.0101727	0	0.0106803	0	0.0139065	0.0300032	0	0	0.0125457	0.0135833	0.0279865	0.0134752	0	0	0.0257632	0	0.0121468	0.00982578	0	0	0.0261586	0
LINC01349	0	0	0	0	0	0	0	0	0	0	0	0	0	0	0	0	0	0	0	0	0	0	0	0	0	0	0	0	0	0
VCAM1	1.20852	2.37889	1.10173	1.15306	2.3812	1.35594	0.716221	0.902996	0.550238	0.593875	1.14384	0.767119	6.84505	4.43585	4.60099	1.46176	1.91364	0.646554	1.39269	1.86591	0.994466	1.5823	2.27146	1.11286	1.86594	2.03024	1.49221	0.995332	0.778205	0.413961
EXTL2	13.5076	16.9285	14.9946	12.3537	14.7834	15.8238	15.9876	17.7417	16.8297	16.4642	16.583	17.2011	13.3326	14.3363	13.6308	13.8419	14.8384	14.6	16.1191	15.5085	13.175	15.0584	14.9709	16.2368	13.2307	14.3172	15.0956	14.7726	12.3514	13.3271
SLC30A7	5.56471	5.09297	5.96616	4.54748	4.48378	5.8399	4.82944	6.25011	6.33233	5.84188	4.78355	6.38449	5.4661	5.34821	6.18496	5.10228	6.48149	7.98567	5.44118	4.56914	3.86161	5.79033	5.04695	5.99867	4.42096	5.18403	6.2595	5.62103	4.24735	4.58787
DPH5	18.1609	16.3485	19.2237	16.8975	18.2625	17.6541	15.0699	13.3945	14.2593	30.7723	28.1599	32.0573	12.4265	13.3475	10.6171	8.6368	8.41994	6.69398	19.2659	17.5707	19.0423	17.4633	17.1919	19.6734	15.8852	15.8267	15.4998	15.3149	15.6751	15.6712
LOC102606465	6.26014	6.96617	8.52441	6.44498	6.61652	7.13552	4.22903	3.52056	3.11014	8.94077	7.14468	9.8546	3.23421	3.52809	4.371	3.50356	4.03237	1.88123	7.34979	6.40865	5.0572	6.99518	6.86689	8.02863	5.42773	6.23926	6.12764	6.94564	5.94694	5.74964
LOC101928370	7.44609	7.01854	8.18212	6.40811	5.87673	6.05265	6.3391	7.98988	5.17246	8.57019	11.1967	9.88259	5.87926	7.88493	7.77845	6.82208	7.66923	5.1606	7.39491	7.3136	7.46322	7.64683	8.02175	8.18884	6.76612	6.34334	6.06803	6.16905	6.16469	4.95794
S1PR1	49.0879	63.3208	42.2125	38.3829	38.4413	37.5145	38.9307	46.0006	33.0756	41.1184	45.986	39.1327	40.8871	55.7186	50.7338	46.5286	51.0676	26.9589	48.7728	58.2496	46.6248	56.2776	56.0789	47.3084	51.4449	46.3142	42.5302	51.3049	35.0671	32.62
LINC01307	0	0	0	0	0	0	0	0	0	0	0	0	0	0	0	0	0	0	0	0	0	0	0	0	0	0	0	0	0	0
RNU6-31P	0	0	0	0	0	0	0	0	0	0	0	0	0	0	0	0	0	0	0	0	0	0	0	0	0	0	0	0	0	0
OLFM3	0.124251	0	0.183795	0.152693	0.177243	0.103407	0.132168	0.270624	0.0783295	0.049152	0.0904621	0.016546	0	0.0924099	0.0299532	0.379078	0.550632	0.188265	0.129298	0.114135	0.10245	0.0318749	0.0198377	0.0211229	0	0.0378292	0.0637274	0.255831	0.533767	0.263079
DNAJA1P5	0	0	0	0	0	0.0580609	0	0	0	0	0	0.0418063	0	0	0	0.0203788	0	0.0264268	0	0	0	0	0	0	0	0.0191164	0	0	0	0
COL11A1	27.6584	37.7697	42.3093	24.8358	36.6036	38.2635	13.0061	21.2743	15.5738	7.80265	13.8355	10.5374	8.32447	15.2692	15.0591	67.6746	104.922	111.558	20.9214	31.3054	34.8906	19.3266	27.7978	28.59	39.2221	62.897	66.1844	18.5524	34.55	34.6696
LOC101928436	0	0	0	0	0	0	0	0	0	0	0	0	0	0	0	0	0	0	0	0	0	0	0	0	0	0	0	0	0	0
RNPC3	13.7358	10.975	13.748	10.8445	10.2079	12.8092	10.9756	10.7945	10.1724	10.0911	9.2469	9.16394	6.33961	8.14408	8.53308	13.7477	11.7614	13.1586	13.6586	13.0538	11.5396	13.215	12.6682	12.9847	13.1737	13.3657	11.9679	12.4027	11.4442	11.6062
AMY2B	2.1294	1.61384	1.74613	1.34083	1.64534	1.77571	1.2885	1.04109	0.927586	1.4009	1.58461	1.85976	1.18209	1.43746	1.12224	1.39221	1.35725	0.944683	2.33566	1.64524	1.36465	2.0686	1.77185	1.58987	1.57692	2.126	1.38569	2.25145	1.25327	0.887099
ACTG1P4	0.195204	0.17173	0.25025	0.0866262	0.100554	0.0521465	0.0214233	0	0.142202	0.178464	0.149298	0.0563215	0.121498	0.122328	0.045315	0.183029	0.175374	0.118674	0.0244512	0.0941837	0.0845416	0.289334	0.112544	0.311571	0.212248	0.171691	0.192821	0.22329	0.205687	0.16716
AMY2A	0	0	0	0	0	0	0	0	0	0	0	0	0	0	0	0	0	0	0	0	0	0	0	0	0	0	0	0	0	0
AMY1A	0	0	0	0	0	0	0	0	0	0	0	0	0	0	0	0	0	0	0	0	0	0	0	0	0	0	0	0	0	0
AMY1C	0	0	0	0	0	0	0	0	0	0	0	0	0	0	0	0	0	0	0	0	0	0	0	0	0	0	0	0	0	0
AMY1B	0	0	0	0	0	0	0	0	0	0	0	0	0	0	0	0	0	0	0	0	0	0	0	0	0	0	0	0	0	0
LOC100129138	0	0.105626	0.13682	0.0355211	0.082464	0.0427653	0.0702771	0.0419703	0.0874647	0	0.0612196	0	0.0797123	0.0286631	0.0743255	0.0300204	0.0719122	0.0778597	0.0401048	0.07724	0.173331	0	0.110756	0.0786213	0.0348129	0	0.0395332	0.109872	0	0.039168
LOC101928476	0	0	0	0	0	0	0	0	0	0	0	0	0	0	0	0	0	0	0	0	0	0	0	0	0	0	0	0	0	0
PRMT6	10.1926	10.1519	10.3202	10.2906	9.59367	9.54072	8.46444	10.0718	9.45718	12.5365	12.1216	10.2835	8.70987	9.93842	8.74859	9.61466	9.76045	10.5322	9.09354	11.6817	10.4225	9.14751	10.5945	11.1374	11.5784	10.9334	10.2625	9.23999	10.1414	9.04197
NTNG1	2.39976	2.57094	1.68095	1.25982	1.56272	1.54649	0.342108	0.364841	0.202751	2.65904	3.25689	2.50546	6.11161	6.22909	6.78405	5.79337	6.41374	6.63286	2.4822	3.02146	2.57954	2.79146	3.46603	2.99348	5.51984	6.52138	6.1583	1.66824	1.96816	1.89308
VAV3	17.4356	21.979	18.7269	14.4973	16.4799	17.0184	6.38067	7.89228	5.80833	12.3249	17.2072	11.8715	6.8413	12.0615	9.49923	14.8326	17.8725	12.2041	19.9446	20.319	16.6974	17.506	18.9471	18.9149	16.0935	19.3001	16.8615	15.9664	14.9545	13.028
MIR7852	0	0	0	0	0	0	0	0	0	0	0	0	0	0	0	0	0	0	0	0	0	0	0	0	0	0	0	0	0	0
VAV3-AS1	0.208449	0	0	0	0	0	0	0	0	0	0	0	0.233535	0.0559834	0.0725845	0.234537	0	0	0.0783306	0.0754306	0.135417	0	0.144216	0	0.203984	0	0.0772142	0	0.0732145	0
SLC25A24	31.3613	26.8244	30.5036	26.2031	28.6516	28.8817	25.2563	30.6743	29.8783	35.1375	35.7354	35.3189	36.3837	40.5552	40.09	39.1617	46.314	44.3743	31.885	31.0878	25.1211	38.8484	36.8274	38.7868	36.4431	45.3718	48.3104	31.1732	27.5011	27.521
NBPF4	0	0	0	0.0343697	0.0797911	0	0	0	0	0	0	0	0	0	0.0179791	0	0	0	0	0.0186841	0	0.0191326	0	0.0190182	0	0.027248	0	0	0	0
NBPF6	0	0	0	0.0193272	0.0224345	0.0232688	0	0	0	0	0	0	0	0.0155957	0	0	0	0	0	0.0210133	0	0	0	0	0	0	0	0	0	0
FAM102B	3.43919	4.70315	2.9531	3.627	3.90207	4.52162	2.19572	2.9552	2.16506	1.74793	2.0652	1.40827	4.16891	5.02284	4.67808	2.22254	2.65384	1.41904	3.54116	3.75106	2.68422	3.37552	3.6527	2.80354	3.43646	4.35461	3.50859	4.21226	5.20244	4.51372
HENMT1	1.79121	3.92096	1.64794	1.74641	2.12489	1.7226	0.811768	1.19335	0.604454	0.541852	0.997255	0.912016	1.53459	1.46018	1.07867	1.01362	1.27793	0.691811	1.75797	1.69288	1.58118	1.31185	1.64018	1.30401	1.60849	1.31781	1.10063	1.54031	2.10945	1.6473
PRPF38B	21.402	20.2864	21.8586	19.1514	21.0626	20.3454	18.391	18.1299	18.4687	20.2575	19.1243	20.5371	17.5502	20.067	20.0485	20.0413	19.6175	19.8365	21.2871	20.0888	17.9206	21.8058	21.64	22.0171	19.0273	20.5855	19.7621	22.2571	20.5001	21.7859
FNDC7	0.0140556	0.0139109	0.0360381	0.0140343	0.0162907	0.033793	0	0.0165824	0.0345571	0	0.0120939	0.0121662	0	0.0113247	0.0293659	0.023722	0.0426186	0.0307622	0.0475359	0	0.0136966	0.015625	0.0437596	0.0155316	0.0137545	0.0333787	0.0312389	0.0289402	0	0.0154752
STXBP3	15.929	14.5406	14.5171	12.6107	15.0166	14.4389	14.7832	16.0355	14.0402	23.4174	22.2516	21.9534	17.6727	17.4168	15.9579	14.0799	16.2039	15.2124	16.7369	15.1472	10.9677	17.2109	14.587	14.8295	15.5374	18.0229	17.3004	17.4071	14.7203	15.2108
AKNAD1	0	0	0.0169761	0	0	0	0.0130796	0	0	0.0136197	0	0	0	0	0	0.0111745	0	0.0144908	0	0	0	0	0	0.0292651	0	0	0	0	0	0
SPATA42	0	0	0.0906881	0	0	0	0	0	0	0	0	0	0	0	0	0	0	0	0	0.0767953	0.0689334	0	0	0	0.0692249	0	0.0786112	0.0728264	0	0
GPSM2	0.453782	1.15085	0.309051	0.438936	0.378021	0.375032	0.826399	0.819769	0.650809	1.75022	1.6106	1.16608	0.333633	0.262788	0.281459	0.323098	0.48731	0.682794	0.431632	0.415652	0.221096	0.394102	0.264895	0.423085	0.346923	0.325534	0.236378	0.481763	0.298845	0.437163
CLCC1	10.0667	9.47993	9.42303	9.77674	10.1757	10.3193	12.6527	12.5572	13.4518	5.47824	6.17933	5.86282	10.1842	10.7359	11.0447	8.86953	10.5515	10.5207	10.1377	9.55997	8.80618	9.34538	9.68239	9.97617	8.89554	9.30389	9.07573	9.19383	8.8114	8.58142
WDR47	6.66685	5.89755	6.49206	5.90076	5.68699	6.30038	5.5944	5.90482	5.83442	7.43348	7.70772	8.50281	6.96242	7.36015	8.17652	12.148	11.9759	18.6263	7.39383	5.58292	6.03664	7.8157	6.83706	6.7476	6.69725	6.44498	7.955	6.46866	5.91623	6.03024
TAF13	14.8336	18.0746	14.1429	13.9925	14.0823	17.7422	14.9462	13.9826	17.899	23.0001	25.6549	27.5504	17.7044	17.7773	17.2867	25.79	27.8756	40.7853	12.8569	14.3231	15.1811	15.4127	14.5431	16.0618	12.9111	14.6334	19.2176	15.3478	16.7298	15.7574
TMEM167B	18.2519	18.9928	17.925	17.584	16.0062	18.4628	19.0785	19.2451	18.0471	13.078	15.1393	15.4735	20.098	19.9101	19.8998	14.8742	17.7045	16.2763	18.4073	15.6035	14.2499	15.7694	16.2958	17.4379	13.7745	15.0547	15.9724	18.0817	18.062	18.4767
SCARNA2	0.40962	0.202702	0.262564	0.10225	0.712135	0	0	0	0.419622	0.421303	0.176225	0.177279	0	0.247526	0	0.259248	0	0.336187	0	0.11117	0	0	0.212547	0.113159	0	0.162125	0	0.21085	0.107904	0
C1orf194	0	0	0	0	0	0	0	0	0	0	0	0.0509282	0	0	0	0	0	0	0	0	0	0	0	0	0	0	0	0	0	0
KIAA1324	0.383596	0.348445	0.431137	0.346288	0.267975	0.277941	0.254324	0.192181	0.215322	0.313468	0.53804	0.559451	0.153065	0.194755	0.23055	0.172937	0.10091	0.18976	0.278421	0.273817	0.312352	0.175244	0.316288	0.290327	0.169692	0.20798	0.210219	0.259666	0.420807	0.48598
SARS	33.5345	35.7431	35.8219	39.2079	40.2858	40.016	43.2306	38.0254	39.7229	58.6925	57.6628	65.1499	50.7217	41.7065	42.0412	35.8339	37.6143	42.1032	36.5139	31.9403	37.1317	36.7697	35.9985	37.0365	33.8675	32.8543	34.9464	31.6676	39.344	38.5601
CELSR2	0.106097	0.145392	0.104627	0.23632	0.0709433	0.122636	0.161224	0.154056	0.177245	1.63265	1.4852	1.38459	0.100578	0.164391	0.157723	0.778235	0.589786	0.902028	0.0966053	0.0841689	0.107363	0.108871	0.169392	0.117238	0.307479	0.239035	0.158714	0.121829	0.0945954	0.0988417
PSRC1	0.800074	3.19136	1.11893	0.580992	1.0959	1.22409	1.22131	0.972508	1.03321	1.34655	1.02218	1.09125	1.3038	1.426	0.861112	2.005	2.2054	2.30821	0.874618	1.00016	0.850516	0.835505	0.880619	0.482232	0.688035	0.863633	1.07769	0.998386	1.22624	0.77411
MYBPHL	0	0	0	0.093903	0	0.0753692	0	0.036984	0.0256912	0	0.0539464	0.0271345	0.0351211	0	0	0.158723	0.126737	0.308743	0	0.0680635	0.0305478	0	0.0325327	0.0346404	0	0.0496302	0.0696729	0	0	0
SORT1	14.7754	16.499	14.2476	17.428	16.447	18.1556	25.3404	27.7967	26.2457	10.6546	13.6191	11.5133	35.9315	43.4338	48.5227	106.061	111.595	179.86	17.8042	14.3637	16.8775	18.2328	17.7434	18.2014	24.3843	29.0132	36.0368	19.0831	22.7185	24.9232
PSMA5	26.1466	25.3929	25.4144	27.9742	31.2591	28.0193	24.8254	22.6002	23.1796	30.0407	32.2472	32.4593	36.9626	27.5239	26.7788	25.5021	27.0793	25.1531	24.6574	24.0466	26.4333	23.7948	24.2696	25.0917	25.0528	24.4245	27.4231	28.522	28.8175	28.1993
SYPL2	0.0455253	0.0225284	0.0291815	0.0681846	0.0131912	0.123136	0.224835	0.187983	0.25184	1.51007	1.40038	1.61563	0.306025	0.119211	0.17834	0.0384172	0	0.124547	0	0.0617777	0.121997	0.0253043	0.0590564	0.075459	0	0.027028	0.037943	0.0937358	0.0719552	0.200494
ATXN7L2	0.686139	1.2688	0.925917	1.29808	1.31844	1.32406	1.08792	1.04381	1.05064	1.05856	1.33611	1.32847	1.21376	0.872889	0.999697	1.18849	1.16798	1.50169	0.732796	1.29372	0.985325	0.943402	1.3679	0.798096	0.936483	1.0434	0.822678	1.33839	1.0274	1.03376
CYB561D1	5.09582	4.03636	4.69376	5.84591	4.71719	6.02553	6.08776	5.81511	5.09894	4.22896	4.96587	4.46136	4.59716	4.6299	5.09675	7.89657	7.97431	9.06278	4.84208	4.81674	5.20135	5.70189	5.62587	6.0733	5.77833	5.14293	5.75549	4.25011	3.9634	4.26068
AMIGO1	0.400336	0.37899	0.290084	0.312833	0.221912	0.292936	0.894006	0.841936	0.784563	4.11755	3.66927	3.85694	0.448515	0.476821	0.345474	0.616906	0.633328	0.914277	0.235467	0.264541	0.62757	0.754627	0.650285	0.403909	0.476926	0.537356	0.464223	0.197112	0.458517	0.402443
GPR61	0	0	0	0	0	0	0	0.0179745	0	0	0	0	0	0	0	0.0128568	0	0	0	0	0	0.0169367	0.0158111	0	0	0	0	0	0	0
GNAI3	22.4957	25.9975	23.0015	21.2184	23.0601	23.2184	25.2992	25.4032	24.2462	20.2113	18.3472	18.567	33.0236	28.2825	29.3582	26.0858	26.0807	32.4252	22.2248	21.3526	18.3341	25.3814	23.6097	25.3201	21.0888	20.5343	23.0999	23.6551	22.7461	21.8157
MIR197	0	0	0	0	0	0	0	0	0.469977	0	0.49343	0	0	0	0	0	0	0.627549	0	0	0.55882	0.637499	0	0.633688	0.561183	0	0	0	0	0
GNAT2	0.189055	0.155925	0.242366	0.0314615	0.109559	0.0757557	0	0.0371737	0.0258229	0.226855	0.054223	0.136368	0	0.0507746	0.0987468	0.0265895	0.0955405	0.137923	0.0710427	0.307857	0.0921132	0.0700548	0.228896	0.17409	0.0308342	0.0249424	0.14006	0.19463	0.099604	0.138767
AMPD2	17.9719	22.5593	17.5514	15.1549	13.9666	13.1642	12.3833	11.2394	11.0354	7.74978	6.5763	7.39577	12.7938	13.8411	14.3018	11.1196	10.6491	9.62628	15.5356	19.1091	17.8642	20.4495	20.5683	19.6002	13.7944	11.8862	11.1877	19.4855	21.5393	20.0352
GSTM4	1.14424	1.39893	1.29433	1.29933	0.624093	0.782157	3.98897	4.10277	3.65905	0.669205	0.482619	0.427244	4.54965	2.76579	2.27344	9.82625	8.77582	25.5832	1.16348	1.99724	1.39924	1.37177	0.954631	1.19002	2.87617	2.75283	4.71224	2.0557	2.69507	2.76665
GSTM2	3.96426	2.08829	2.26783	2.91549	2.74197	1.69099	9.19963	7.99602	6.89944	0.745317	0.990282	0.811722	7.49774	5.66686	4.34158	4.51435	3.48974	8.58293	4.37293	3.72515	3.01148	4.99922	3.38411	3.62691	4.75532	3.9985	3.12637	4.54194	6.40047	5.70221
GSTM1	0.0362954	0	0	0	0	0	0	0	0.118982	0	0	0	0.0406634	0	0	0.0612568	0	0.119155	0.081834	0.0394022	0	0	0	0	0.0355179	0.0287311	0	0.0373658	0.0382446	0.0399613
GSTM5	0	0	0	0	0	0	0	0	0.0224511	0	0.0235715	0	0.0613836	0	0	0	0	0	0	0	0	0	0.0284298	0	0	0	0	0	0	0
GSTM3	2.5533	1.80502	2.41823	3.26744	2.5124	2.31769	10.7776	7.88118	10.3943	5.7346	4.35801	4.90727	19.3235	8.2037	8.88362	7.26421	5.60372	19.1595	3.07814	2.17223	2.26466	3.33656	3.06073	2.76384	4.37511	4.60331	4.96833	3.71222	5.79812	5.28962
EPS8L3	0	0	0	0	0	0	0	0	0	0.0381187	0.0159445	0.0481196	0	0	0	0.031275	0	0.0405568	0	0.060351	0.0180575	0	0.0192309	0.0204768	0.0181339	0	0.0205927	0	0	0
CSF1	15.3314	14.55	16.9622	13.482	13.7327	12.2131	17.1745	17.8707	14.4149	18.5137	21.105	18.3681	79.0193	59.218	65.4064	2.81348	3.40515	4.38582	11.9663	16.4347	17.4383	11.3816	13.5948	11.536	6.54238	6.38672	4.52186	13.5763	26.6386	24.8188
AHCYL1	20.9683	19.0817	20.7879	17.7036	17.6099	19.5448	23.1225	23.7164	23.1867	24.6383	24.9099	26.2053	25.1988	24.2674	26.4804	20.3025	19.8367	33.708	21.9693	19.3796	18.8045	22.7898	20.6912	21.1516	18.5621	18.0169	20.1938	21.2301	21.0544	21.9042
STRIP1	21.107	20.2251	23.3597	22.0438	20.2829	20.8278	20.9095	20.7781	19.7239	31.3674	30.7894	30.769	17.3626	18.4292	18.1382	26.2921	27.3548	27.6027	21.411	21.1179	22.0223	23.5191	23.3113	22.1278	23.0161	23.0979	22.5433	21.4606	21.7818	23.5538
ALX3	0	0	0	0	0	0	0	0	0	0.0299302	0	0	0	0	0	0	0	0	0	0	0.0283569	0	0	0	0	0	0	0	0	0
LINC01397	0	0	0	0	0	0	0	0	0	0.076402	0	0	0	0	0	0	0	0	0	0	0.072386	0	0	0	0	0	0	0	0	0
UBL4B	0	0	0	0	0	0	0.0281714	0	0	0	0	0	0	0	0	0	0	0	0	0	0	0	0	0.0315163	0	0	0	0	0	0
SLC6A17	0	0.0332454	0.0172254	0.0134161	0.0155731	0.0403806	0.0132716	0	0.0110116	0.276393	0.150295	0.325648	0.0150535	0.00541295	0	0.0113385	0.0271608	0.0073518	0.022721	0	0.0196399	0.0298734	0.013944	0.00742371	0.0131486	0.0106362	0.0298629	0.0276654	0.233607	0.155332
KCNC4-AS1	0.266198	1.16675	0.243759	0.113912	0.132227	0.0457147	0.0751238	0.0448648	0.0311656	0.273791	0.0981624	0.0329164	0	0.0612797	0	0.0641815	0.0768717	0	0.128612	0.495401	0.148228	0.211372	0.276254	0.210109	0.148855	0.150514	0.126779	0.391498	0.801411	0.795517
KCNC4	6.64974	15.3692	7.92839	4.76198	4.51645	4.6611	1.55109	1.86409	1.54117	2.70186	3.1444	1.97176	1.52041	3.57706	3.15936	2.9857	3.21354	1.87756	6.48019	8.88161	8.92639	6.0668	7.82643	5.76275	4.42041	4.28169	3.63018	7.14522	13.2885	13.7142
LOC440600	0.148367	0.244734	0.10567	0.0658413	0.0573202	0.0198173	0.146548	0.0777954	0.0810616	0.0339109	0.184398	0.171231	0.0369384	0.0796942	0.0172211	0.0556453	0.0333238	0.0360799	0.0929219	0.107378	0.128514	0.0549779	0.17108	0.145731	0.0967928	0	0.036639	0.1188	0.31267	0.453758
RBM15	3.25929	3.62276	3.51947	3.00402	2.61524	3.33035	2.82309	2.92828	3.3286	4.69315	4.16345	4.62237	1.81172	2.49474	2.51429	3.05717	2.91411	3.26487	3.77323	3.36136	3.70131	3.66502	3.34338	2.78427	2.95639	3.32425	2.82789	2.99405	3.92305	4.08535
SLC16A4	0.584508	1.07664	0.374666	0.486353	0.52691	0.448915	0.288669	0.344793	0.172981	0.116896	0.223524	0.11243	0.127332	0.170063	0.16961	0.506947	0.656413	1.15489	0.549113	0.687418	0.537936	1.38979	1.23003	0.950891	0.428991	0.424133	0.360858	0.568315	0.461923	0.303896
LAMTOR5	92.4615	76.9025	87.5192	96.9807	107.165	101.516	92.2792	89.4568	88.4532	67.0333	67.7302	63.6133	130.353	89.8217	95.1579	103.662	105.038	110.839	93.5427	90.1346	91.7309	88.8589	92.9541	100.265	82.4403	85.718	95.5912	97.2246	88.0209	87.6164
LAMTOR5-AS1	0.484166	0.479183	0.827593	0.564005	0.561157	0.485021	0.478227	0.571205	0.462923	0.248987	0.486024	0.628624	0.0904055	0.325082	0.252888	0.476665	0.489354	0.529826	0.636785	0.788413	0.471799	0.538226	0.753683	0.624177	0.473794	0.255507	0.358691	0.747666	0.76525	0.444223
PROK1	0.156742	0.589491	0.0803766	0.125204	0.290667	0	0.0619278	0.110952	0.0513823	0.0322425	0.0539464	0	0	0.277836	0.0654953	0.0529077	0.0316843	0	0.141361	0.102095	0.0610955	0.243941	0.162663	0.103921	0.0920308	0.198521	0.0696729	0.161365	0.363351	0.103544
CYMP	0.0346576	0	0	0	0	0	0	0	0	0	0	0	0	0	0	0	0	0	0	0	0	0	0.0359668	0.038297	0	0.0274346	0	0	0	0
LOC440602	0	0	0	0	0	0	0	0	0	0	0	0	0	0	0	0	0	0	0	0	0	0	0	0	0	0	0	0	0	0
KCNA10	0	0	0	0	0.0254464	0	0	0	0	0	0	0	0	0	0	0	0	0	0	0	0	0	0	0	0	0	0	0	0	0
KCNA2	0	0	0	0	0	0.0183345	0	0	0	0.0627472	0.131231	0.0132016	0.0170873	0	0	0	0	0	0	0	0	0	0	0	0	0	0	0	0.0321417	0
KCNA3	0.023823	0.169761	0.036649	0	0.0110445	0	0	0	0.0195238	0.0049005	0.0204981	0.0123724	0	0.00383889	0.00497727	0.00402068	0.0240783	0	0.00537129	0.0155173	0.0139287	0.0105932	0.00494459	0.0315896	0.0186502	0.0301729	0.00529474	0.00981022	0.0100409	0.00524584
CD53	0	0.0784412	0	0.0791369	0.0918602	0.0317588	0	0	0	0	0.0454634	0	0	0	0	0	0.13351	0	0.0595659	0.0573607	0	0.117475	0.0822509	0.0583865	0.025853	0.0836519	0.117434	0.0815942	0	0
LRIF1	5.71318	4.85026	6.33223	5.07356	4.69347	5.19358	5.46477	5.91864	6.07729	5.73022	5.19322	6.29591	4.75359	4.93568	5.60444	5.20205	5.38336	6.63302	6.16442	6.44022	4.52418	6.42278	5.16613	6.21337	5.37625	5.13502	5.34565	5.802	5.46284	6.03464
DRAM2	32.5882	28.0548	37.4216	42.0569	45.6469	43.9725	30.0261	30.5905	28.4079	29.7414	29.2173	26.2337	56.5152	48.0668	46.2877	61.0235	60.6426	51.2088	35.1952	32.5059	33.2225	35.0354	35.3576	36.3883	43.5839	45.8524	49.975	35.1692	33.1849	34.8503
CEPT1	14.3245	15.845	14.63	16.0952	19.5109	17.6161	10.8016	12.9232	10.2232	11.0592	10.8279	10.4804	18.3674	17.4892	17.2218	32.2602	36.0283	26.6602	17.2636	15.0932	12.7091	16.3922	16.7095	15.5453	17.6206	19.1982	19.7655	17.6133	14.3989	14.3192
DENND2D	0.401054	0.75777	0.264864	0.655278	0.732459	0.496725	0.372127	0.387125	0.318719	0.187497	0.261424	0.168312	0.776097	0.499389	0.622085	0.399969	0.393069	0.199489	0.246612	0.42219	0.236855	0.324244	0.340531	0.2283	0.642213	0.856209	0.621248	0.47544	1.15252	0.454943
CHI3L2	0	0	0	0	0.0309432	0	0	0	0	0.0274592	0	0	0	0	0	0.0225293	0.0269838	0.0292155	0.0300972	0	0	0	0	0	0.0261258	0.0211337	0.0296683	0	0	0.0293943
CHIAP2	0	0	0	0	0	0	0	0	0	0	0	0	0	0	0	0.0129485	0	0	0	0	0	0	0	0	0	0	0	0	0	0
CHIA	0	0	0	0	0	0	0	0	0	0	0	0	0	0	0	0	0	0	0	0	0.0228152	0	0	0	0	0	0	0	0	0
PIFO	0.455808	0.378939	0.444099	0.964851	0.824133	0.789028	0.360174	0.27963	0.388493	6.56332	5.88288	5.82337	1.0009	0.33787	0.628522	0.584653	0.902957	0.578601	0.452186	0.455238	0.3198	0.385094	0.454106	0.362645	0.570937	1.08244	0.749655	0.69449	1.01821	0.963544
PGCP1	0	0	0	0	0	0	0	0	0	0.145516	0	0	0	0	0	0	0	0	0	0	0	0	0	0	0	0	0	0	0	0
OVGP1	4.58493	3.87322	4.69734	3.10307	4.13559	4.1049	2.61489	2.15009	2.20105	4.30135	3.97803	4.2675	2.21372	2.53488	2.22445	3.33483	3.21863	2.85504	4.80109	3.85278	3.72007	4.84095	4.02151	4.00648	4.61812	5.72501	5.73462	4.38439	4.22473	4.73119
WDR77	27.1671	29.7336	26.1724	33.3501	35.2134	31.8422	23.4112	23.6852	21.0055	32.4244	33.3034	31.2144	24.8735	25.2132	23.1179	43.7706	43.0196	46.5971	26.3777	28.523	24.5064	25.038	27.8782	26.5265	34.503	38.9384	43.3495	32.5101	34.5168	29.5767
ATP5F1	61.905	58.0263	66.8431	71.684	77.7282	74.3435	64.6033	58.5671	61.89	70.8504	68.1137	69.2829	68.5064	55.2546	53.8045	68.8925	73.3068	87.255	63.8335	59.8701	65.69	62.2631	64.7959	64.8542	61.2601	60.7195	75.9133	62.5925	69.6083	69.9832
C1orf162	0.751632	0.578587	1.60597	1.29252	1.11314	1.65651	0.824903	0.738962	1.02665	1.50319	1.11381	1.37348	1.02922	0.672887	0.828802	0.810463	0.8863	1.14238	1.36516	0.815969	0.976579	0.928397	0.953365	1.24584	1.4302	1.18997	1.06728	1.28966	1.36399	1.4712
TMIGD3	0.223622	0.165991	0.215011	0.465175	0.15119	0.156812	0.0184066	0.0659559	0.0458167	0.115	0.048103	0	0	0.0300292	0.019467	0.53467	0.602716	0.958454	0.147057	0.0809213	0.108955	0.10358	0.0966959	0.144145	0.255304	0.354035	0.393464	0.0767391	0.117816	0.0820696
ADORA3	0.0186271	0.0184354	0	0.0557968	0	0	0	0	0	0	0	0.0322464	0.0417376	0	0	0.0471563	0.0188267	0.203838	0.041998	0.0202216	0.0544541	0.041414	0	0.0411664	0.0364563	0.0147451	0.0620991	0.0191765	0	0
LINC01160	0.11157	0.165632	0.0715154	0.111401	0.0646556	0.06706	0.165302	0.263253	0.205729	0.200815	0.0239995	0.048286	0.218744	0.112366	0.145687	0.188299	0.197339	0.42732	0.188664	0.151399	0.02718	0.0620135	0.0868382	0.154107	0.136475	0.0883173	0.0309958	0.143575	0.146951	0.276386
RAP1A	9.51829	9.66024	8.97047	7.59181	8.10066	8.53789	8.47575	10.3333	8.21113	4.9863	5.47148	4.79781	10.5189	10.4684	9.92625	11.7141	12.4541	17.5603	9.29107	9.21902	7.29889	9.18882	8.9974	8.68747	7.92277	8.08464	9.73331	9.35811	7.16875	7.76633
FAM212B	13.787	11.7819	15.4518	24.9317	21.2867	28.8337	8.71042	7.80711	8.4104	13.3577	13.574	13.6919	6.81123	7.56143	7.99968	10.0278	8.98461	9.53406	15.5026	13.2768	15.897	14.3665	13.14	14.8672	13.9834	12.4879	12.9065	12.9986	12.3871	14.3847
FAM212B-AS1	1.33208	0.838964	1.81121	1.89433	1.5673	2.32919	1.65464	1.02389	1.57137	4.31781	3.87265	5.2934	0.994927	0.813085	0.86444	1.10706	0.979167	0.883458	1.22866	1.09553	1.73074	1.86224	1.40335	1.53887	1.30355	1.19825	1.23358	1.37136	1.29728	2.17771
LOC101928718	0.0310879	0	0.0199271	0.0155204	0.0180157	0	0	0.0183383	0.0382164	0.0319745	0.0133745	0.0134545	0	0	0.0649509	0.0393509	0.0157105	0	0.0700927	0	0.0605877	0	0.0161311	0.0515287	0.0304219	0.0492177	0	0.0160023	0	0.0171139
DDX20	8.17314	8.02839	9.12689	8.99275	9.57223	9.04439	7.28617	7.87875	7.7024	4.47409	5.22951	4.82592	7.30342	7.95752	6.77147	6.92804	7.14608	6.73141	9.39343	8.60668	8.3823	8.0096	7.93508	8.46271	7.36253	8.16724	8.64678	9.33505	9.86448	9.72717
KCND3	0	0.0316134	0	0.0159469	0	0	0	0	0	0.114986	0.13742	0.0829451	0	0	0	0	0	0	0	0	0	0	0	0	0	0.0252851	0	0	0.0168287	0.0175842
KCND3-IT1	0	0	0	0	0	0	0	0	0	0	0	0	0	0	0	0	0	0	0	0	0	0	0	0	0	0	0	0	0	0
KCND3-AS1	0	0	0	0	0	0	0	0	0	0	0	0	0	0	0	0	0	0	0	0	0	0	0	0	0	0	0	0	0	0
LOC643355	0	0	0	0	0	0	0	0	0	0.0291511	0.024387	0	0	0	0	0	0	0	0	0	0	0	0	0	0	0	0	0	0	0
CTTNBP2NL	18.5016	15.8798	18.9153	16.1881	14.5239	16.2997	14.6529	15.5494	15.8916	18.2196	19.2814	18.2798	11.8832	17.7145	18.7258	21.3769	23.4375	24.1793	20.8986	19.0961	16.9919	21.783	21.5231	20.1787	22.7493	25.7367	27.9888	19.1373	18.6963	20.7235
MIR4256	0	0	0	0	0	0	0	0	0	0	0	0	0	0	0	0	0	0	0	0	0	0	0	0	0	0	0	0	0	0
WNT2B	1.86792	2.50048	1.91879	1.69771	1.34616	1.61213	1.31279	1.24312	1.24625	1.90888	1.9163	1.8863	1.261	1.69795	2.48915	2.23305	2.03316	2.34545	1.45784	1.67684	1.40016	1.77034	2.11245	2.40808	2.0271	2.86247	2.91404	1.51622	1.57711	1.85884
ST7L	3.70037	3.16691	3.39172	3.07897	2.79704	3.05148	4.17586	3.37437	4.3218	2.39938	2.38409	2.62271	3.92539	3.18307	3.39868	2.94159	2.97214	3.57985	3.25461	2.88184	3.37069	3.28884	3.4784	3.89141	2.69396	3.19096	3.36715	3.49663	3.73898	3.74936
CAPZA1	62.6157	63.0589	58.2575	60.17	61.6023	66.7048	77.3988	81.428	81.5985	64.0142	62.0479	60.0547	96.9526	90.5043	87.6951	66.6153	69.49	75.7525	65.687	61.3636	52.5882	72.1374	67.4572	70.5961	64.8382	62.8863	71.9201	69.9082	62.538	62.4937
MOV10	25.3681	25.249	25.6078	24.6136	22.7969	22.3687	30.9788	27.9205	29.512	21.0366	22.5927	22.7443	29.0316	29.5535	29.9965	17.3808	18.3529	17.6315	25.2997	25.1001	26.7142	25.8514	25.3341	24.915	21.1192	21.4587	20.4444	25.8504	37.7329	36.4052
RHOC	274.299	246.398	270.011	390.187	397.596	372.449	376.315	344.301	351.961	213.461	220.377	219.122	579.779	450.113	442.978	364.088	375.416	364.509	283.861	297.576	350.185	345.6	341.053	355.321	322.118	290.622	324.131	290.118	300.128	307.116
PPM1J	1.25467	0.81956	1.06159	1.90421	1.4251	1.53843	0.941852	0.858529	0.822597	0.619418	0.475005	0.651607	0.590378	0.343706	0.366988	0.656438	0.811593	0.686497	1.38614	1.22586	0.880289	1.84109	1.6406	1.96872	0.613896	0.496592	0.752906	1.6275	0.978315	1.10511
FAM19A3	0.189806	0.0751411	0.0486658	0.0758075	0.0439978	0	0.0749912	0.0447856	0	0.0390439	0	0.0328583	0	0	0	0.0640682	0	0	0.17118	0.164842	0.0739833	0.168799	0.118186	0.0838951	0.0371481	0.0300497	0	0	0	0.0835908
LINC01356	0.424441	0.210037	0.272064	0.517977	0.491936	0.65196	0.0232908	0.250372	0.0579741	0.194021	0.243469	0.204104	0.132089	0.113992	0.0492651	0.139289	0.166829	0.103215	0.558235	0.511969	0.620401	0.917453	1.32143	0.964081	0.346125	0.223989	0.131019	0.53406	0.248464	0.415387
SLC16A1	112.372	64.2889	91.3657	105.366	100.799	98.8986	76.1463	77.0261	74.6874	38.5319	36.2699	33.0734	37.9564	49.2412	45.0164	25.6815	28.9899	21.8795	139.602	122.85	99.8047	150.187	130.596	129.619	54.9372	53.046	43.8229	138.47	94.0279	90.9448
AKR7A2P1	0.0324849	0	0	0.0973073	0.0376507	0.0390508	0	0	0.0266226	0	0	0.0281182	0	0	0	0	0	0	0	0	0	0	0	0	0	0	0	0.100329	0.0684589	0
SLC16A1-AS1	1.28687	0.679268	1.02651	0.999384	0.894904	0.962561	0.819144	0.809713	0.749963	1.23534	1.23029	1.36141	0.416502	0.66819	0.687091	0.386113	0.433553	0.438116	0.967154	0.745078	0.613067	0.858335	0.919999	1.0112	0.867521	0.407469	0.476685	0.912654	0.693056	0.944565
LOC100996251	0.192635	0.138656	0.224505	0.314743	0.243564	0.23157	0.138379	0.247925	0.143519	0.0900586	0.0452043	0.0151582	0.117719	0.141098	0.128057	0.14778	0.106199	0.0958188	0.296132	0.342202	0.204779	0.233611	0.363476	0.193512	0.291331	0.138625	0.116764	0.360574	0.20298	0.19281
LRIG2	7.74674	6.33444	7.18403	8.2368	7.1763	8.59442	6.28434	6.9692	7.2346	5.80266	6.12708	5.43326	3.73931	5.88257	6.94351	5.09693	5.98971	5.58237	8.22007	7.90545	8.14022	9.56038	8.76755	8.82218	6.12402	6.15476	5.75317	7.73115	8.03288	8.09071
LOC643441	0	0	0	0	0	0	0	0	0	0	0	0	0	0	0	0	0	0	0	0	0	0	0	0	0	0	0	0	0	0
MAGI3	2.5314	2.31672	2.29839	2.14695	1.87082	2.42012	2.81805	3.16215	2.90441	1.38451	1.46061	1.23219	2.1554	2.99459	3.5466	3.22686	3.70234	3.42193	2.9746	2.77395	2.27521	3.64172	2.8681	2.73141	3.11833	3.28629	3.09106	2.8636	3.13178	2.70183
PHTF1	10.4343	8.90977	10.4872	9.45213	10.5723	9.91351	11.7338	12.2319	12.5933	9.43645	9.89065	10.5006	8.86779	9.283	10.6369	11.8483	10.9347	9.37262	11.6733	9.87374	10.6329	12.2626	10.856	13.4346	11.625	10.4532	11.5364	10.2233	8.18662	7.83884
RSBN1	1.75512	1.73074	1.59549	1.12158	1.50162	1.44238	1.62643	2.01794	1.85682	2.56007	2.4547	2.7456	1.24416	1.61467	1.4601	1.5888	2.00615	2.96128	1.74837	1.87071	1.23141	1.85176	1.68896	1.52333	1.56763	1.66215	1.78019	1.89887	1.92335	1.8832
AP4B1-AS1	0.0200233	0	0	0.059979	0	0	0.0395554	0	0.0164098	0	0	0	0	0.016133	0.020917	0	0	0.0438233	0.0225729	0.0217372	0.0195119	0	0	0.022126	0.0195944	0.0158502	0	0	0	0
PTPN22	0.0941654	0.0582477	0.105629	0.0352586	0.0954971	0.0848986	0.139516	0.0833203	0.16399	0.0726384	0.0303836	0.0815074	0	0	0.0122961	0.0397314	0.0118968	0.0257615	0.0530779	0.0383346	0.0344101	0.10468	0.0610766	0.0650337	0.0230371	0.0186351	0	0.157531	0.0992223	0.168474
BCL2L15	0.0864871	0.0513583	0.0332626	0.0345425	0.120288	0.0935712	0.119597	0.0918316	0.0496155	0.0978493	0.148833	0.104806	0.0678268	0.055747	0.0542085	0.102177	0.122379	0.0662504	0.0292499	0.0563341	0.0842781	0.124987	0.0807789	0.12424	0.0677076	0.102694	0.124943	0.0979414	0.054679	0.0285668
AP4B1	7.28167	9.47031	8.01955	6.81392	8.43959	7.728	8.96297	8.43027	7.48735	10.1214	10.7862	11.0219	5.70643	6.91281	6.26357	8.90935	9.48388	8.44188	9.10083	8.69679	8.38471	9.57898	9.75063	8.825	8.51695	9.09142	9.01233	10.1819	8.23286	7.89463
DCLRE1B	1.37387	2.33739	1.35371	1.25842	1.4081	1.39222	1.44674	1.56727	1.0701	6.25948	7.0048	7.06634	1.36112	1.37224	1.05564	1.14978	1.27383	0.78278	1.89441	1.71334	1.21707	1.72922	1.50825	1.21702	1.32222	1.37516	1.37532	1.58972	1.08873	1.07509
HIPK1-AS1	0.0942789	0.0186617	0.0725187	0.0376545	0.0218542	0.0906677	0.0931225	0.0889821	0.123624	0.0969679	0.129793	0.0816057	0	0.0303847	0.0393948	0.0795586	0.133405	0.10317	0.0425135	0.0409396	0	0.0209612	0.0978404	0.0625076	0.0369038	0.104482	0.0209538	0.0970593	0.0794736	0.186842
HIPK1	8.75175	8.92204	7.62676	7.64746	7.05351	8.38004	20.2019	20.9665	23.0511	11.5873	11.7873	11.306	6.03602	9.06491	10.918	10.3565	10.7731	10.6898	9.54677	9.37456	7.96624	11.028	9.9171	9.436	10.7029	10.0633	10.7599	10.2181	8.01705	7.20728
OLFML3	13.475	40.2709	18.7883	19.6535	20.9259	21.2637	31.5452	32.7554	24.1216	6.13411	9.24743	5.19754	7.06942	11.0046	8.44161	4.12244	4.19691	7.37289	12.5978	14.8052	17.7326	22.7635	27.1231	33.5588	5.15901	4.04431	4.93111	7.54389	8.49344	10.5107
SYT6	0.00936426	0.0463395	0	0.0187002	0.0108534	0.0225139	0.0369976	0.0110477	0	0.0866821	0.0886304	0.113477	0	0	0	0	0	0	0	0	0.00912509	0	0.00971801	0	0	0.00741265	0	0	0	0.0309302
TRIM33	6.94742	6.13065	6.1691	4.8409	4.322	5.37555	6.38842	7.56354	6.57286	9.21975	8.75144	8.32161	3.74441	6.21265	6.32541	7.32509	8.33553	9.74173	7.33783	7.06057	5.41296	8.40545	7.42932	7.05005	6.90459	7.1612	8.13883	7.35407	6.12489	5.86036
BCAS2	16.6949	18.0936	19.0293	16.7687	19.4263	19.036	19.0371	21.0223	20.1844	21.8974	21.6184	20.975	25.1486	23.1202	20.341	19.584	22.5875	24.9983	16.9946	18.7341	15.3021	17.5667	17.2913	16.4754	16.8549	18.0569	19.6913	18.1402	16.4071	19.4367
DENND2C	0.333485	0.320623	0.244299	0.665961	0.607382	0.652877	0.630556	0.517088	0.648119	1.14659	1.43471	1.2536	0.459017	0.637186	0.388184	0.450266	0.491143	0.583896	0.408173	0.403405	0.111417	0.540194	0.593285	0.421148	0.606063	0.746696	0.656475	0.392365	0.552191	0.440601
AMPD1	0.0178762	0	0	0	0	0	0	0	0	0	0	0	0	0.014403	0	0	0	0	0	0	0.0348392	0	0	0	0	0	0	0	0	0.0196817
NRAS	37.641	35.4283	37.3985	33.3706	33.621	37.0768	29.7015	37.447	31.2043	40.6911	38.1538	39.0172	31.9257	40.9713	37.7979	37.8022	46.8772	43.1458	39.8104	37.7914	29.0482	42.5846	37.5397	40.2066	34.6991	35.6133	39.5328	35.7588	29.7723	30.2263
CSDE1	117.642	114.181	112.744	116.15	113.245	120.369	124.483	123.814	126.691	110.484	111.176	106.317	112.483	126	127.726	114.228	117.743	130.242	131.531	113.454	109.846	127.263	120.565	120.001	122.412	117.287	122.753	115.916	108.093	107.06
SIKE1	10.495	12.725	9.73088	8.40648	9.47975	9.27363	8.07114	9.87793	8.02973	8.94614	9.15017	8.82945	7.58413	9.75396	9.39375	9.18968	11.4607	10.5015	11.2551	10.9645	7.67585	10.8316	10.7628	9.35469	8.54205	9.67497	9.45927	9.40907	6.69228	6.44692
SYCP1	0	0.0586813	0	0	0.027488	0	0	0	0	0	0	0	0	0	0.0123876	0.0800544	0.167795	0.233579	0.0401048	0.0128733	0	0	0.0246125	0	0	0.0187738	0.0263554	0	0.0374854	0
TSHB	0	0	0	0	0	0	0	0	0	0	0	0	0	0	0	0	0	0	0	0	0	0	0	0	0	0	0	0	0	0
TSPAN2	1.31226	1.60357	1.33898	5.00044	5.75783	4.52323	1.50778	2.29066	1.07545	2.64429	3.12234	3.38441	8.28105	13.8744	10.7569	20.0909	24.0768	23.4452	2.12846	2.03512	1.20045	1.93512	2.26509	2.04193	12.7236	16.3978	26.4721	1.70938	2.45506	1.72492
NGF	0.246006	0.121737	0.315377	0.040939	0.285126	0.394305	0.0404981	0.241859	0.201611	0.126511	0.24695	0.283916	0.183741	0.13214	0.513973	0.242195	0.124321	0.224338	0.0924436	0.222553	0.279676	0.136737	0.340399	0.362453	0.160491	0.259648	0.182252	0.12663	0.129609	0.0902844
VANGL1	3.82573	4.32519	3.8356	4.46639	4.42273	4.66385	3.48813	3.71495	3.13532	4.404	4.52409	4.24971	2.01668	2.26045	2.62846	3.23254	3.52467	2.82859	4.46217	4.87735	3.96221	3.76763	3.61904	3.39824	3.95017	4.03788	3.82626	4.04459	3.30764	2.80269
CASQ2	0	0.0157657	0	0	0	0	0	0	0	0	0	0	0	0	0	0.793105	0.837218	1.23767	0	0	0.0155228	0	0	0	0.0623537	0.0252195	0.0354041	0	0.0335702	0
NHLH2	0.449526	1.0328	0.555706	0.400756	0.7443	0.482487	0.158576	0.416695	0.328931	0.445835	0.649249	0.34741	0.0719464	0.0646766	0.100627	0.230313	0.308304	0.210823	0.199087	0.488004	0.359823	0.446178	0.366542	0.248366	0.377055	0.775224	0.392498	0.479311	0.558251	0.300493
LOC101928995	0	0	0	0	0	0	0	0	0	0	0	0	0	0	0	0	0	0	0	0	0	0	0	0	0	0	0	0	0	0
LOC101928977	0.446471	0	0	0.0742992	0	0	0	0.175578	0	0	0	0	0.083367	0.0599545	0	0.125587	0.150418	0.0814294	0	0.0807813	0	0.0827205	0.0772229	0.328904	0	0.117807	0	0	0.078408	0.163855
SLC22A15	3.38066	2.78673	2.93215	1.98347	2.07002	1.91696	2.36714	3.10687	1.61306	0.356144	0.446909	0.354933	0.929012	1.4023	1.07565	1.63018	1.55648	0.737902	3.19478	2.72038	2.59283	3.11996	3.25305	2.82944	2.30953	2.60397	1.91385	2.55164	1.59387	1.59519
MAB21L3	0	0.0263657	0	0.0132998	0	0	0	0.0157145	0.0218323	0	0	0	0	0.010732	0.0278289	0	0.0269253	0	0	0	0.0259594	0.0296144	0.0138231	0.0588747	0.0260692	0.0421757	0.029604	0.0137127	0	0.0146653
ATP1A1	121.888	94.668	126.459	143.346	140.691	156.962	217.046	235.16	178.258	129.964	132.753	137.702	86.9031	84.958	90.9358	159.063	164.492	158.985	137.454	124.069	151.418	134.053	128.216	131.074	137.973	139.598	146.666	119.418	131.828	124.013
ATP1A1-AS1	0.293807	0.290783	0.313881	0.374852	0.264855	0.274704	0.419182	0.346625	0.44144	0.151093	0.210667	0.240184	0.23773	0.0920592	0.44333	0.316803	0.379443	0.55372	0.18401	0.318956	0.174963	0.290322	0.271027	0.288587	0.27154	0.310099	0.380914	0.268863	0.292386	0.395367
LOC101929023	0.0498378	0.049325	0	0	0.115526	0	0.0984531	0	0.0816878	0.102519	0.0428821	0.172554	0	0.0401549	0	0.0841128	0.0503719	0	0.112368	0	0.0485649	0	0	0.110143	0	0.0394511	0	0.102615	0.0525143	0.0548716
CD58	5.82975	5.91834	7.47367	6.94514	6.6118	6.94791	5.14041	6.1103	4.88022	5.32694	5.7696	4.87284	6.5033	7.05573	6.40361	9.4801	10.0142	9.41872	6.14898	5.64971	4.94941	6.1191	5.79032	6.24841	4.92137	4.45633	5.1716	7.23807	6.93375	6.33593
IGSF3	0.135012	0.122003	0.0602029	0.287198	0.238124	0.296375	0.266711	0.311641	0.19724	0.344138	0.373759	0.25405	0.0328826	0.104051	0.0429246	0.787614	0.694158	0.539588	0.125733	0.191176	0.125843	0.247969	0.304591	0.220541	0.350404	0.292742	0.260929	0.193382	0.167004	0.129259
MIR320B1	0	0	0	0	0	0	0	0	0	0	0	0	0	0	0	0	0	0	0	0	0	0	0	0	0	0	0	0	0	0
C1orf137	0	0	0	0	0	0	0	0	0	0	0	0	0	0	0	0	0	0	0	0	0	0	0	0	0	0	0	0	0	0
CD2	0	0	0	0	0.0325601	0	0	0	0.023023	0	0	0	0	0	0	0	0.0567876	0.0307421	0	0	0	0	0	0	0	0	0	0	0	0.0309302
PTGFRN	22.1932	19.3347	23.1578	27.9156	23.9533	31.1514	29.136	29.4066	28.9212	24.9077	25.4571	27.3729	19.505	21.3456	24.1021	85.7513	80.4336	73.8206	24.3048	21.3337	28.1734	28.3223	22.0063	28.9738	25.8787	24.5638	29.9934	30.5151	32.2595	35.6282
CD101	0.289711	0.274783	0.479733	0.27722	0.181881	0.565935	0.262311	0.128172	0.464965	0.248312	0.228504	0.292562	0.351625	0.14589	0.340473	1.54835	1.25667	1.2285	0.42186	0.235882	0.541097	0.429413	0.350765	0.49354	0.330756	0.296221	0.482919	0.285828	0.317989	0.305682
LOC101929099	0.0474201	0	0	0.0236742	0	0.0285024	0	0	0.0194312	0.146318	0.122405	0.328366	0.0265635	0.0573104	0	0.0600242	0.0239641	0.0259461	0	0.0772187	0.046209	0.0263575	0.0492115	0	0.0232022	0.0187686	0.0790445	0	0.0249834	0.0783145
TTF2	1.81645	3.10442	1.64711	2.18529	1.9718	2.54575	1.52286	1.67258	1.94613	7.76468	8.69144	8.66671	0.982782	1.40642	1.49951	2.60209	2.14937	2.16229	2.07771	2.18356	1.77006	2.34433	2.31726	2.04637	1.65615	1.45191	1.83147	2.05246	1.48452	1.32678
MIR942	0	0	0	0	0	0.601201	0.493983	0	0	0	0	0	0	0	0	0	0	0	0.563798	0	0.487343	0	0	0	0	0	0	0	0	0
TRIM45	1.39323	1.39078	0.939246	1.22323	0.974438	0.866293	1.53037	1.11941	1.05322	0.667072	0.971427	0.654956	0.888099	0.890293	1.01628	0.800692	0.801196	0.473159	1.23214	0.951825	0.877789	1.29511	0.909897	1.07502	1.01079	0.808137	0.654003	1.57033	1.31619	0.912437
VTCN1	0	0	0	0	0	0	0	0	0	0	0.0125576	0	0	0	0.0152459	0.0123158	0	0.0159709	0	0	0	0	0	0	0	0	0.0162184	0	0	0.0160686
LINC01525	0	0	0	0	0	0	0	0	0	0	0	0	0	0	0	0	0	0	0	0	0	0	0	0	0	0	0	0	0	0
MAN1A2	15.4143	15.074	15.7392	13.4064	11.2781	14.6915	14.9414	17.6392	17.4279	13.2103	13.3454	13.9296	9.56031	16.4457	18.8542	17.6758	20.5737	26.1275	16.0812	16.1531	13.9394	15.0235	15.1102	14.4662	14.8342	16.2712	18.6286	13.8391	15.8131	16.3472
LOC100996263	0	0	0	0	0	0	0	0	0	0	0	0	0	0	0	0	0	0	0	0	0	0	0	0	0	0	0	0	0	0
FAM46C	0.345885	0.178605	0.4627	0.285299	0.235303	0.180781	0.29708	0.141936	0.29579	0.0850707	0.0388188	0.149695	1.42368	0.684592	0.746212	0.184011	0.174796	0.164567	0.186487	0.155094	0.190507	0.217329	0.148262	0.340663	0.103014	0.190469	0.167117	0.387049	0.839843	0.711968
GDAP2	1.68252	1.71542	1.8589	2.09364	1.77859	2.12424	2.73501	2.74308	3.0973	1.71312	1.53863	1.68688	2.06498	2.01641	2.47304	2.22962	2.29447	3.09025	1.76809	1.5879	1.59836	2.04897	1.78118	1.90125	1.98985	2.06808	2.25495	1.81483	1.54125	1.60112
WDR3	11.97	15.009	11.9322	11.2762	12.4977	12.4157	40.7622	44.9048	41.5488	11.8779	10.118	10.4954	8.14081	9.86786	9.43329	6.97434	7.41147	5.59647	13.3066	13.4884	11.0806	12.9366	13.3317	11.9276	9.3036	9.1241	9.08572	12.8027	9.95937	9.29495
SPAG17	0.0543285	0.0716925	0.0386936	0.066301	0.0209892	0.0653094	0.0178874	0.0213651	0.039577	0.490485	0.503818	0.53818	0.0135259	0.00972735	0.0189178	0.234323	0.25625	0.561492	0.0884669	0.0786384	0.0411762	0.0201315	0.0626453	0.0133408	0.0354432	0.0382275	0.100622	0.0372871	0.0445247	0.0731082
TBX15	16.7364	9.70708	18.269	16.195	13.8637	17.2344	13.0426	13.5312	12.3243	17.3656	17.1959	18.822	11.3744	11.9974	13.5368	21.0083	20.0501	24.092	18.7981	16.9933	19.6786	16.6488	15.5296	17.6236	18.0157	17.2521	19.4054	20.5873	21.9662	22.3425
WARS2	6.56908	5.66065	6.59327	5.24125	5.52125	6.03661	7.73226	7.64263	7.43509	8.58209	8.47185	8.77201	8.60041	8.03086	8.49466	4.59604	4.72277	4.96395	6.05442	5.46794	6.14998	6.15574	6.21896	7.40979	4.34991	4.89979	5.31062	5.66951	6.21848	5.77938
WARS2-IT1	0	0	0	0	0	0.0919987	0	0	0	0	0	0.0662429	0	0	0	0	0	0	0	0	0	0	0	0	0	0	0	0	0	0
LOC101929147	2.18496	2.26228	2.52098	2.06418	2.21099	2.42454	2.39888	2.59758	2.3003	1.97933	1.80047	1.84033	2.79626	2.76932	2.72142	2.24803	2.25084	2.35423	2.08423	2.55444	2.38301	2.12998	2.18901	2.5537	1.92434	1.97572	1.98915	2.46568	2.52367	2.68322
HAO2	0.0505703	0.025025	0	0	0.029306	0	0	0	0.0207221	0.0260063	0.0217562	0	0	0	0	0	0	0	0	0	0.0246393	0	0	0	0.0247435	0	0	0	0	0
HAO2-IT1	0	0	0	0	0	0	0	0	0	0.142699	0	0	0	0	0	0	0	0	0	0	0	0	0	0	0	0	0	0	0	0
HSD3B2	0	0	0	0	0	0	0	0	0	0	0	0	0	0.0555942	0	0	0	0	0.0259287	0	0	0.0255681	0.0238689	0	0	0	0.0255591	0	0.0242352	0
HSD3B1	0	0	0	0	0	0	0	0	0	0	0	0	0	0	0	0.021604	0.0258756	0.0840468	0	0	0	0	0	0	0	0	0	0	0	0
HSD3BP4	0	0	0	0	0	0	0	0	0	0	0	0	0	0	0	0	0	0	0	0	0	0	0	0	0	0	0	0	0	0
LINC00622	0.75741	0.107088	0.832277	0.486169	0.438926	0.715391	0.18703	0.0638265	0.0886749	0.0834656	0.1862	0.374626	0.272752	0.217948	0.226062	0.159788	0.136701	0.177608	0.457421	0.381755	0.606267	0.571343	0.589516	1.46466	0.158825	0.364017	0.691383	0.751898	0.342036	0.387172
ZNF697	9.58413	7.18116	10.4416	9.15539	8.29189	8.4374	4.7751	4.9044	4.71133	10.946	9.98758	11.447	5.18854	6.74656	5.90809	3.22937	3.87644	3.39099	8.9624	8.34566	8.20905	8.60247	9.14662	8.37329	4.91312	5.40854	4.96773	8.56805	7.94881	7.98869
PHGDH	80.4064	78.4593	78.945	101.299	123.795	99.1471	11.8698	12.163	7.22458	18.046	18.4944	11.8244	3.68271	4.38546	2.8764	14.734	16.396	6.47014	103.182	112.407	110.925	102.791	130.582	103.285	59.8642	72.0633	46.6807	80.0528	70.2851	62.9822
HMGCS2	0	0.0172617	0	0.0348297	0	0	0	0	0.0142937	0	0	0	0.0586206	0.0140526	0.0182197	0	0	0	0	0.0189341	0.0339915	0	0	0	0	0	0	0	0.0183779	0.192028
REG4	0.266198	0.282278	0.195007	0.208839	0.352605	0.182859	0.0187809	0	0.0155828	0.039113	0.0490812	0	0.0426049	0	0	0.0641815	0.0576537	0	0.257224	0.433476	0.166757	0.253647	0.374917	0.147076	0.186069	0.135463	0.126779	0.234899	0.120212	0.0628039
NBPF7	0.0266977	0	0	0	0	0	0	0	0	0	0	0.0231089	0	0.0215107	0	0	0	0.0292155	0	0.0869489	0	0	0	0	0	0	0	0	0	0
ADAM30	0	0	0	0	0	0	0	0	0	0	0	0	0	0	0	0	0	0	0	0	0	0	0	0	0	0	0	0	0	0
NOTCH2	2.45148	4.17935	1.97705	2.58215	1.85908	2.55784	6.41998	5.55266	6.56676	10.6206	8.07743	10.7199	2.36754	2.48217	3.37401	2.29892	2.38217	3.53046	1.93537	1.7729	1.78633	3.09719	2.43463	2.29494	1.77965	1.85419	2.122	2.53501	3.65624	3.0555
FAM72B	0.398577	0.197238	0.348389	0.452243	0.314971	0.522695	0.322108	0.256489	0.282105	0.167705	0.389714	0.219545	0.182677	0.160569	0.246035	0.229326	0.274669	0.237908	0.612721	0.413026	0.211853	0.38266	0.37603	0.300294	0.336852	0.186437	0.322127	0.242468	0.419981	0.19947
HIST2H2BA	0	0	0	0	0	0	0	0	0	0	0.0718587	0	0	0	0	0.0704751	0	0	0	0	0	0	0	0	0	0	0	0	0	0
FCGR1B	0	0.0148267	0.0192053	0	0	0	0	0	0	0	0	0	0	0	0	0	0	0	0	0	0	0	0	0	0	0	0	0.0308453	0.142068	0.0989638
SRGAP2-AS1	0	0	0	0	0	0	0	0	0	0	0	0	0	0	0	0.0144947	0	0	0	0	0	0	0	0	0	0	0	0	0	0
SRGAP2B	2.48135	2.51326	2.53927	2.34719	3.38889	3.02649	2.57274	3.7406	3.43683	2.18647	2.59076	2.26712	2.43857	2.26231	1.97818	1.71432	2.04595	1.69114	2.50285	2.91429	2.00084	2.76647	2.95909	2.8702	2.1229	2.573	2.56393	3.09232	2.26293	2.15682
SRGAP2D	0	0	0	0	0	0	0	0	0	0	0	0	0	0	0	0	0	0	0	0	0	0	0	0	0	0	0	0	0	0
EMBP1	0.0304964	0.0301825	0.091224	0.0203001	0.0471278	0.0244402	0.0602446	0.0479717	0.0833096	0.0731878	0.0787202	0.0615929	0.0455553	0.0327617	0	0.120096	0.113018	0.0667448	0.0458394	0.0662135	0.0594349	0.0113005	0.0421979	0.0336988	0.0895294	0.0885156	0.101669	0.167444	0.107114	0.0447688
ANKRD20A12P	0.271279	0.170856	0.379392	0.147746	0.0857502	0.207525	0.0974369	0.0290952	0.101056	0.202921	0.106099	0.256159	0.0552593	0.0596107	0.10305	0.145678	0.199408	0.4318	0.0834059	0.0803181	0.144191	0.109662	0.0511867	0.136257	0.168934	0.175698	0.137029	0.152334	0.285847	0.543052
LOC102723769	0.0935001	0.061692	0.159821	0	0	0	0.0307844	0	0	0.0320556	0.0268168	0.242795	0	0	0	0	0.0630013	0.17053	0.0351353	0.0338345	0.121483	0.0346467	0	0	0.0609982	0.098685	0.138538	0.0641716	0.164202	0.274517
MIR6077	0	0	0	0	0	0	0	0	0	0	0	0	0	0	0	0	0	0	0	0	0	0	0	0	0	0	0	0	0	0
RNU1-13P	0	0	0	0	0	0	0	0	0	0	0	0	0	0	0	0	0	0	0	0	0	0	0	0	0	0	0	0	0	0
LOC100132057	0	0	0	0	0	0	0	0.0170849	0	0	0	0	0.0162243	0	0	0.0122204	0.0146367	0	0.0163255	0.0157211	0	0.0321969	0	0	0	0	0	0	0	0
LINC01138	0.0209601	0.0622331	0.0268705	0.0418567	0	0	0.103515	0.0494562	0.034355	0.0646737	0	0.0362851	0.0704475	0.0506633	0	0.0176875	0	0	0	0.0227542	0	0	0.0217519	0	0.0615333	0.0331836	0.0232922	0.0215782	0	0
PPIAL4G	0	0	0	0.058191	0	0	0	0	0	0	0.100291	0	0	0.0469562	0	0	0	0.0637753	0.0657001	0	0	0	0	0	0	0.0461332	0	0	0	0
FAM72D	0	0	0	0	0	0	0	0	0	0	0	0	0	0	0	0	0	0	0	0	0	0	0	0	0	0	0	0	0	0
FAM72C	0	0	0	0	0	0	0	0	0	0	0	0	0	0	0	0	0	0	0	0	0	0	0	0	0	0	0	0	0	0
NBPF20	0	0	0	0	0	0	0	0	0	0	0	0.00211297	0	0	0	0	0	0	0	0	0	0	0	0.00269746	0	0	0	0	0	0
LINC00623	0	0	0	0	0	0	0	0	0	0	0	0	0	0	0	0	0	0	0	0	0	0	0	0	0	0	0	0	0	0
LINC00869	0	0	0	0.00559835	0	0.0134802	0	0	0.004595	0.00576676	0.0096486	0.00485315	0	0	0.0058571	0.00946282	0	0	0	0	0	0	0	0.0123912	0	0	0	0	0	0
PPIAL4A	0	0	0	0	0	0	0	0	0	0	0	0	0	0	0	0	0	0	0	0	0	0	0	0	0	0	0	0	0	0
PPIAL4C	0	0	0	0	0	0	0	0	0	0	0	0	0	0	0	0	0	0	0	0	0	0	0	0	0	0	0	0	0	0
PFN1P2	0.0225775	0	0	0.0225433	0.0261677	0	0	0	0.0370061	0	0.0388527	0	0	0	0	0	0	0	0	0	0	0	0	0	0	0	0	0.0464865	0	0
NBPF9	0.010812	0.00356691	0.00462028	0	0	0.0129973	0.0249185	0.00850378	0.0029536	0.0259475	0.00310099	0.0280758	0.0201886	0.0145189	0	0.00608256	0.00728522	0.0118316	0	0.00391248	0.00351194	0.0040064	0	0.00796491	0	0	0.00400499	0.00371028	0.0113926	0.003968
NBPF8	0.120932	0.124291	0.12522	0.116105	0.091645	0.111827	0.110261	0.17011	0.110544	0.229627	0.248129	0.205326	0.10422	0.191126	0.150624	0.0863504	0.056413	0.117067	0.141575	0.0908888	0.140506	0.103412	0.154462	0.143911	0.127445	0.0662738	0.0568564	0.114922	0.14213	0.158752
LOC653513	0	0	0	0	0	0	0	0.0583242	0	0.152541	0.0850741	0.128374	0	0	0	0	0	0	0	0	0	0	0	0	0	0	0	0	0	0
PDE4DIP	1.80631	2.22676	1.73062	1.59964	1.31309	1.71487	2.4146	1.93149	2.44544	5.96082	4.13815	5.88109	1.10123	1.57622	2.17365	1.30076	1.10959	1.5052	1.67295	1.25763	1.60158	1.78804	1.43075	1.7033	1.37725	1.05597	1.25545	1.4719	1.50651	1.56711
SEC22B	56.2351	47.36	54.0256	59.1377	59.7505	64.9929	74.068	71.6263	78.6207	72.663	65.2097	75.9003	53.1506	48.6587	50.8711	65.5154	67.1802	99.4314	51.6281	48.4769	52.8401	51.0879	47.1237	54.0385	52.1248	52.6335	70.1323	53.3316	55.4524	55.125
NOTCH2NL	0.258804	0.27215	0.0725778	0.185734	0.159353	0.175002	0.519248	0.534328	0.424199	0.657147	0.563668	0.672045	0.308072	0.228071	0.397085	0.191096	0.269752	0.24781	0.191467	0.201938	0.212789	0.287702	0.184649	0.178739	0.166202	0.12164	0.2157	0.141544	0.230093	0.240422
NBPF25P	0.0279442	0.00790188	0.0153532	0.0239159	0.0138805	0.0143967	0.0354875	0.0235484	0.0458025	0.0369529	0.0206092	0.017277	0.00447244	0.0160821	0.0125106	0.0101062	0.0040348	0.008737	0.0180014	0.00866745	0	0.00443776	0.00414283	0	0.00781302	0	0.0044362	0.00410975	0.0042064	0.0131857
NBPF10	0.0865999	0.0745294	0.0627505	0.0413547	0.0567314	0.0271575	0.137604	0.115494	0.169715	0.182012	0.174944	0.182509	0.0464018	0.0728083	0.0747322	0.0603693	0.0761112	0.115368	0.0679144	0.0572251	0.0513667	0.121383	0.0742416	0.0582485	0.0478993	0.0327856	0.0376574	0.03101	0.0714135	0.0538916
LOC101928979	0.0831112	0.041128	0.213095	0.248956	0.0963275	0.0499549	0.123138	0.196104	0.204338	0.427408	0.107267	0.251787	0.0931133	0.0669637	0.0868208	0.140269	0.0840018	0.0909492	0.093694	0.0902253	0.121483	0.230978	0	0.0459194	0.162662	0.032895	0.0461793	0.0855622	0.0437872	0.0457528
HFE2	0	0	0	0	0	0	0	0	0	0.0199715	0.0334151	0	0	0	0	0	0	0	0	0	0	0	0	0	0	0	0	0	0	0
TXNIP	176.529	156.235	171.618	100.137	118.281	119.561	244.645	250.546	215.646	55.4796	73.4125	49.2764	148.347	189.556	176.994	63.6602	53.9151	24.7532	185.534	157.827	145.646	161.454	151.193	134.447	123.228	107.215	91.5097	195.734	161.913	184.218
POLR3GL	25.2523	23.5674	26.5043	26.2093	27.8558	25.7851	33.6213	28.311	30.8006	34.1743	34.7518	36.2059	30.5661	25.2838	23.1398	19.6895	18.6197	22.7453	27.7602	24.0872	27.3774	22.1209	23.9457	24.4772	20.7734	19.931	21.7439	23.2224	24.7022	25.4859
ANKRD34A	0.154798	0.247485	0.137388	0.178343	0.0966075	0.186086	0.411652	0.533831	0.566002	1.07775	0.778668	1.51511	0.213449	0.163099	0.136829	0.211015	0.228668	0.377885	0.10739	0.155122	0.185655	0.105897	0.0865016	0.210528	0.163135	0.197944	0.251416	0.159363	0.150564	0.0655512
LIX1L	13.6767	14.569	13.1328	14.3866	14.0307	15.7555	19.5991	22.394	19.8861	4.71475	4.35161	4.03301	14.8766	15.5625	15.5237	16.0724	14.5411	18.2518	14.7753	14.9992	14.1872	14.6416	13.1437	14.4827	16.1426	15.6816	17.0519	13.9249	12.3022	12.9966
RBM8A	12.576	11.8715	12.7533	13.6482	13.7616	14.3777	16.8251	17.4256	18.0755	16.3067	16.2984	16.5385	14.4879	13.1096	13.2914	12.3251	12.5004	12.1296	12.525	12.4097	12.8295	12.0712	13.2761	13.2833	13.1469	14.5825	15.2379	11.7504	12.2918	11.9937
GNRHR2	0.109664	0.151949	0.0562349	0.218995	0.0762613	0.0263658	0.238301	0.258756	0.125823	0.0451166	0.11323	0.151876	0.172005	0.0883572	0.252028	0.074033	0.0665032	0.0720034	0.123627	0.11905	0.106863	0.121908	0.136567	0.0969436	0.107314	0.208341	0.0487461	0.0903181	0.161774	0.12074
PEX11B	10.7525	11.4741	9.86252	10.9863	12.1306	11.5924	15.5333	16.6115	14.2958	4.43472	4.67978	3.70117	13.4897	13.478	12.4286	11.0665	11.356	10.0828	12.4444	12.6246	10.6348	11.8338	11.9199	12.0003	11.2925	11.0891	10.3385	12.1931	10.4439	9.67175
ITGA10	1.30606	2.81952	1.07786	1.22257	1.09746	1.09903	12.5456	11.1423	7.58617	1.04106	0.976277	0.847869	0.941957	1.84153	1.4752	1.02636	0.981788	1.08978	1.38034	1.20517	1.12952	1.10706	0.821707	0.694543	0.878679	0.762472	0.907109	1.31936	1.3934	1.63569
ANKRD35	0.358097	0.329097	0.180351	0.702341	0.652208	0.784082	5.01503	6.44271	3.36447	0.0526159	0.110042	0.0885602	0.0716416	0.0927396	0.0801602	0.0863388	0.0129262	0.0419859	0.461366	0.305446	0.386339	0.156389	0.0796339	0.197851	0.187729	0.141733	0.0852731	0.263327	0.040428	0.15489
PIAS3	18.037	23.4546	16.0361	18.6756	17.5727	17.9946	35.1483	32.8897	30.0011	12.9265	12.0382	13.3545	16.7539	18.915	18.9814	15.4459	14.0209	12.7316	19.7322	18.2937	17.3163	19.8532	18.2723	15.9841	17.0269	14.7589	12.4183	20.1252	12.8994	13.5601
MIR6736	0	0.721482	1.8691	0	0	0	0	2.5801	0	0	0	0.630992	0	0	0.761522	2.46065	0	0	0	0	0	0.81038	0	0.805536	2.14011	0	0.810095	0.750482	0	0
NUDT17	5.4009	6.28172	6.26687	6.49488	5.71144	5.73428	5.52934	5.67418	7.01089	6.24424	5.59688	4.09479	6.97837	6.19383	7.53634	4.02535	4.74156	4.14148	5.19976	6.24837	7.03007	6.61748	6.99592	7.31849	5.70956	4.33771	3.28567	4.6673	4.48629	5.90299
POLR3C	5.80898	6.14168	4.74028	5.69318	5.31661	5.65605	8.05611	8.11771	7.7822	9.84387	9.12962	10.2232	6.46004	5.96703	5.63162	10.4642	9.94426	14.5784	5.48541	5.3056	4.43867	5.3019	5.31658	4.70173	5.67406	6.03213	6.58633	5.83685	6.29034	5.73489
RNF115	11.5576	13.185	9.78353	10.0205	10.0721	9.41265	24.3348	31.2259	26.5356	17.6267	17.3839	16.3233	11.4164	13.275	11.4974	10.7581	11.191	13.6371	10.5427	10.4876	10.2522	9.93027	9.65943	8.21357	9.06527	10.0568	9.90226	10.6495	11.5507	11.6807
CD160	0	0	0	0	0	0	0	0	0	0	0	0.0227976	0	0.0212209	0	0	0	0	0	0	0	0	0	0	0.0257739	0.0208489	0	0	0	0
PDZK1	0.0374	0	0.0239732	0.0186717	0.108368	0.0224797	0.0923533	0.088247	0.091952	0.0769335	0.0321802	0.0161863	0.0209505	0	0.0781388	0.0315606	0	0.0409271	0.0632435	0	0.0182224	0.020788	0.0388129	0.0413275	0	0.0296055	0	0.0577545	0.0591128	0
GPR89A	0.444494	0.398022	0.352755	0.464955	0.44158	0.55978	0.752643	0.749144	0.537744	0.740182	0.637428	0.622918	0.450559	0.409296	0.353778	0.482262	0.663188	0.625388	0.548815	0.689344	0.536269	0.470595	0.527183	0.491171	0.600676	0.469142	0.658601	0.566555	0.557576	0.512693
PDZK1P1	0	0	0	0	0	0	0	0	0	0	0	0	0	0	0	0	0	0	0	0	0	0	0	0	0	0	0	0	0	0
NBPF11	0	0.00747978	0	0	0	0	0	0	0.00309684	0.00388656	0	0.00327082	0	0	0	0	0.00763854	0	0	0	0	0	0.00392153	0	0.00369783	0	0	0	0	0
NBPF12	0.163352	0.113769	0.20166	0.151023	0.0631095	0.0581835	0.119518	0.149892	0.138831	0.11823	0.150965	0.162341	0.0271127	0.0731194	0.126403	0.188902	0.146758	0.125792	0.170512	0.111655	0.129702	0.134512	0.119294	0.113652	0.142092	0.0957837	0.0470627	0.0809705	0.0764999	0.0932562
LOC728989	0.239833	0.356047	0.461195	0.159647	0.138985	0.192205	0.315855	0.282948	0.425862	0.698908	0.550293	0.899574	0.313478	0.354266	0.417563	0.269849	0.161602	0.0437418	0.405558	0.216968	0.272659	0.177741	0.165929	0.0883394	0.312927	0.348057	0.355357	0.164604	0.168475	0.0440095
RNVU1-8	0	0	0	0	0	0	0	0	0	0	0	0	0	0	0	0	0	0	0	0	0	0	0	0	0	0	0.338976	0	0	0
NBPF13P	0	0	0	0.0373759	0	0	0	0	0	0	0.0322082	0	0	0	0	0.031588	0	0	0	0	0.0364765	0.0832244	0	0.0827269	0	0.0296313	0	0	0	0.0412134
PRKAB2	13.2526	10.6458	13.7997	12.7137	12.1566	13.9907	11.3323	10.9529	12.5131	15.0399	13.9438	16.4809	9.36903	9.43428	10.9816	16.1406	15.5117	23.5417	13.3156	10.5915	10.7963	12.7278	11.2527	12.0252	11.9285	12.0053	13.9221	13.23	14.0639	14.9466
PDIA3P1	2.52036	2.8189	2.70569	3.35539	3.01614	3.84264	3.48118	3.65033	3.79519	2.14967	1.95703	1.89778	3.58125	3.50004	3.6175	3.31995	3.45862	3.49801	2.84129	3.71486	3.55419	2.07286	2.50925	3.07938	2.48642	2.38438	2.36815	3.12206	3.1739	3.45173
FMO5	0.352097	0.37528	0.312497	0.432695	0.361001	0.423264	0.147137	0.159767	0.0887866	0.0835707	0.0582607	0.105496	0.0910317	0.174578	0.113173	0.342834	0.246372	0.192651	0.320598	0.294028	0.277123	0.31614	0.267022	0.284322	0.198782	0.246557	0.391274	0.125474	0.0856168	0.13419
CHD1L	13.4995	14.208	12.3485	13.5503	14.1246	13.9293	11.9808	10.2191	9.7652	20.6213	21.3768	20.5041	10.4238	9.78444	9.46596	11.7771	11.2788	11.8212	13.6097	13.9579	14.4479	14.1185	12.884	12.1261	15.3329	14.6284	16.5397	14.2061	12.6456	10.4952
LINC00624	0	0	0	0	0	0	0	0	0.0104501	0	0	0.0220744	0	0	0	0	0	0	0.0143749	0	0.0124256	0	0.013233	0	0.0249563	0	0	0.0131273	0	0
BCL9	4.77889	4.36536	4.30991	4.32779	3.8965	4.53406	5.46125	5.40855	5.51608	2.77194	2.67753	2.49513	2.54471	3.3915	3.80945	3.93895	3.25049	5.18397	5.07418	4.52438	4.69745	5.80668	5.43518	5.0735	4.71051	4.52521	4.5696	4.92698	5.1746	5.20804
ACP6	9.42034	9.44112	8.17317	8.59849	9.95335	8.12153	7.28406	6.87599	6.06317	8.95501	8.71962	8.85412	5.41028	5.21339	5.49197	10.3584	10.5552	7.23695	11.2099	13.6872	11.1733	11.5829	12.4671	9.91014	12.2914	11.3551	10.1513	10.8492	9.44998	8.01459
GJA5	326.755	271.965	295.557	346.031	467.627	386.311	45.4993	58.7875	27.1672	23.5469	37.0752	10.8483	19.7346	47.2444	32.91	289.413	360.581	104.174	437.909	551.481	460.129	418.179	505.506	370.102	389.273	458.828	373.002	540.761	351.197	273.124
GJA8	0.0629723	0.0311621	0.0403648	0	0.036493	0	0	0	0	0	0	0	0	0	0	0	0	0	0	0.0341812	0	0	0.0653511	0	0	0	0	0	0	0.0346663
GPR89B	0.0813044	0.0603508	0.182405	0.0405907	0.0942334	0.122172	0.281075	0.0479603	0.133264	0.104529	0.22736	0.105563	0.0683168	0.147393	0.1911	0.154372	0.0821757	0.177944	0.137486	0.11033	0.138649	0.135574	0.126564	0.0449212	0.139235	0.0804497	0.180702	0.0627766	0.064253	0.0671373
LOC101927468	0	0	0	0	0	0	0	0	0	0	0	0	0	0	0	0	0	0.033404	0	0	0	0	0	0	0	0	0	0	0	0
MIR5087	0	0	0	0	0	0	0.55898	0	0	0	0.973874	0	0	0.45597	0.591181	0.477561	4.0039	3.09646	0.637982	0	0	0	1.7619	0	0	0.447978	0	0	0	0
RNVU1-19	0	0	0	0	0	0	0	0	0	0	0	0.11113	0	0	0	0	0	0	0	0	0	0	0	0	0	0	0	0	0	0
PPIAL4F	0	0	0	0	0	0	0	0	0	0	0	0	0	0	0	0	0	0	0	0	0	0	0	0	0	0	0	0	0	0
PPIAL4D	0	0	0	0	0	0	0	0	0	0	0	0	0	0	0	0	0	0	0	0	0	0	0	0	0	0	0	0	0	0
PPIAL4E	0	0	0	0	0	0	0	0	0	0	0	0	0	0	0	0	0	0	0	0	0	0	0	0	0	0	0	0	0	0
NBPF14	0	0	0	0	0	0	0	0	0	0	0	0	0	0	0	0	0	0	0	0	0	0	0	0.00471214	0	0	0	0	0	0
NBPF15	3.69016	3.38625	3.49064	2.64717	2.69905	2.92863	3.06985	2.71568	3.06092	4.20996	3.4834	4.06242	3.02041	3.55774	3.92036	4.0361	3.97412	5.07711	3.28158	3.47124	3.58718	3.61431	3.41128	3.12753	3.57605	3.38194	3.59313	2.90456	3.05781	3.43175
LOC101060524	0	0	0	0	0	0	0	0	0	0	0	0	0	0	0	0	0	0	0	0	0	0	0	0	0	0	0	0	0	0
DRD5P2	0	0	0	0	0	0	0	0	0	0	0	0	0	0	0	0	0	0	0	0	0	0	0	0	0	0	0	0	0	0
LOC645166	5.17922	4.73591	5.95408	2.78243	2.38155	1.82721	1.83498	1.76003	1.4533	6.62973	7.60489	6.79761	2.86972	2.51738	2.08771	2.3278	2.64581	2.67982	4.12517	4.52248	4.66293	3.7549	2.8627	3.85687	2.78204	2.16132	1.62655	4.20181	4.65655	3.47099
LOC388692	0.0372866	0.0553543	0.0717014	0.0372301	0.0648238	0.112057	0.0368292	0.0439896	0.0763942	0.019175	0.0481238	0.080686	0.0417738	0.120169	0.0973771	0.0943944	0.113058	0.0408029	0.0210172	0.121435	0.0363342	0.0414499	0.0386951	0.0412021	0.127708	0.088547	0.0621529	0.172738	0.0392889	0.0615789
FAM231D	0	0	0	0	0	0	0	0	0	0	0	0	0	0	0	0	0	0	0	0	0	0	0	0	0	0	0	0	0	0
FCGR1C	0	0	0	0	0	0	0	0	0	0	0	0	0	0	0	0	0	0	0	0	0	0	0	0	0	0	0	0	0	0
LOC103091866	0.056967	0.169142	0	0.113761	0	0.0342406	0.0562682	0.100812	0.256776	0.0292959	0.0490162	0.172582	0.223379	0.252444	0.208284	0.0240362	0.115155	0.0623393	0.0642207	0.0927647	0.111024	0.0316639	0.177357	0.0944237	0.0557467	0.0901889	0.189916	0.0293235	0.0300131	0
RNVU1-20	0.263865	0.26115	0	0	0	0	0	0.311301	0	0.271391	0.681114	0	0.591241	0.212599	0	0.222667	0.266693	0	0	0	0	0	0	0	0	0	0	0	0	0.290516
HIST2H2BF	0.0403093	0.119684	0	0.0402483	0.0467193	0.193827	0.0796298	0.142667	0.429454	0.082918	0.0346834	0.209345	0.0451604	0.129911	0.0421085	0.0340156	0	0.132332	0.045442	0.0437597	0	0.13443	0.0836641	0.133627	0.0394459	0.0319085	0	0.0414981	0.0849481	0.133142
FCGR1A	0	0	0	0	0	0	0	0	0	0	0	0	0	0	0	0	0	0	0	0	0	0	0	0	0	0	0	0	0	0
HIST2H3D	0	0	0.120653	0	0.10908	0	0	0	0	0.290395	0.0809786	0	0	0	0	0	0	0	0	0.10217	0	0	0	0	0	0	0	0.0968893	0	0.10362
HIST2H4B	0	0	0	0	0	0	0	0	0	0	0	0	0	0	0	0	0	0	0	0	0	0	0	0	0	0	0	0	0	0
HIST2H4A	0	0	0	0	0	0	0	0	0	0	0	0	0	0	0	0	0	0	0	0	0	0	0	0	0	0	0	0	0	0
HIST2H3C	0	0	0	0	0	0	0	0	0	0	0	0	0	0	0	0	0	0	0	0	0	0	0	0	0	0	0	0	0	0
HIST2H3A	0	0	0	0	0	0	0	0	0	0	0	0	0	0	0	0	0	0	0	0	0	0	0	0	0	0	0	0	0	0
HIST2H2AA3	0	0	0	0	0	0	0	0	0	0	0	0	0	0	0	0	0	0	0	0	0	0	0	0	0	0	0	0	0	0
HIST2H2AA4	0	0	0	0	0	0	0	0	0	0	0	0	0	0	0	0	0	0	0	0	0	0	0	0	0	0	0	0	0	0
HIST2H2BC	0.0739004	0.3657	0.0947395	0.147577	0.085652	0.266512	0.218982	0.523114	0.0605641	0.0760082	0.190759	0.447766	0.248382	0.23817	0.385995	0.187086	0.149385	0.242609	0.249931	0.0802261	0.288052	0.328608	0.306768	0.0816608	0	0.52649	0.164246	0.304319	0.233607	0.244094
HIST2H2BE	9.61583	11.1828	10.0951	9.17627	9.28371	9.23356	11.428	11.9836	11.2262	5.29329	4.67793	4.72264	7.63001	8.18407	7.19523	17.4534	18.812	15.964	11.3419	12.0772	10.3695	13.9157	14.3763	12.4001	13.1397	16.9389	15.3728	13.664	12.6398	12.5042
HIST2H2AC	0.0984212	0	0	0.0982722	0.342216	0.236628	0.291642	0	0.241979	0.101228	0.254054	0.170382	0.220531	0	0	0	0	0.107703	0	0.106846	0	0.218821	0	0	0	0.0779092	0.218744	0.101324	0.103707	0
HIST2H2AB	0.0960046	0	0	0	0	0	0.189654	0.453054	0.236038	0.0987428	0	0.249298	0	0.154704	0.10029	0.16203	0	0	0	0	0.0935525	0	0.0996313	0	0	0.0759963	0	0.0988358	0	0
BOLA1	6.22316	7.84791	6.6269	6.0133	6.04941	5.24876	4.21355	3.967	4.81219	5.88447	5.3546	5.64726	8.20907	4.73102	5.6621	5.63266	4.15941	2.80091	3.90383	6.75584	7.87369	3.01268	5.72909	5.71207	6.43364	4.60837	3.34625	6.97502	6.29295	6.96222
SV2A	0.406558	0.860894	0.278783	0.632515	0.339708	0.477366	0.877853	0.903518	0.720618	4.11347	3.97	3.95282	0.497856	0.434219	0.237044	0.781903	0.879166	1.12777	0.266469	0.318188	0.267187	0.536037	0.578908	0.376117	0.462615	0.493967	0.43078	0.301744	0.547942	0.270655
SF3B4	30.148	27.8728	27.9703	33.0545	31.0152	31.9611	33.4446	32.8181	31.658	40.2415	34.8161	38.4987	36.1698	32.3759	31.9896	29.338	31.8234	35.0222	26.883	30.8544	33.5418	27.6847	32.0932	30.7385	30.1569	32.5089	32.0156	30.9927	36.6333	35.8542
MTMR11	0.845019	1.20487	0.569194	0.643531	0.580996	0.688688	0.565867	0.405531	0.328655	2.13597	1.58972	1.52484	0.994851	0.692382	0.957545	0.930632	0.911977	0.987403	0.661989	0.575287	0.474523	0.652784	0.431039	0.52227	0.532591	0.544197	0.557058	0.339129	0.467837	0.441531
OTUD7B	4.35799	3.90838	3.79049	3.42087	3.35697	3.63495	5.44359	5.78214	5.4562	4.19267	4.18819	4.16681	3.92099	4.60249	4.40543	7.24762	7.14915	13.0523	4.02859	4.12691	4.06375	4.41976	4.29997	4.05995	3.83818	4.17154	4.64917	3.2717	3.70188	3.77948
VPS45	15.2185	15.7502	17.4296	16.6524	17.9389	17.7535	18.6147	17.1178	18.2276	22.0062	23.4199	24.0203	16.1792	15.481	17.4505	13.9356	14.0584	17.2357	17.3716	16.6248	16.8364	16.4933	17.4067	17.5851	14.5589	13.9899	16.533	16.9168	16.3088	16.6205
PLEKHO1	13.6829	12.9659	13.8484	21.1741	23.1755	21.9744	16.209	16.7393	15.0813	16.5159	16.3349	16.6315	36.8906	30.0982	26.2024	24.3861	24.7166	24.4637	12.8687	12.043	17.1259	12.6217	12.0054	14.5103	24.6055	25.7743	30.9215	12.2093	12.4157	12.1127
ANP32E	13.1705	13.3106	11.3132	8.04991	9.52654	9.13866	11.4187	14.0387	11.8056	20.7177	19.0192	18.7243	13.3587	13.8303	14.201	7.40603	8.71131	8.06736	13.0735	11.985	8.21008	13.3896	10.5274	12.7612	9.38201	9.28536	9.08022	13.7708	12.3982	13.2213
CA14	0.0472378	0.0935035	0	0	0.0273748	0.0567856	0.0933169	0	0.0193566	0.0728777	0.0203225	0	0	0.01903	0.0246731	0.0398623	0.023872	0.0258463	0.0532528	0.0512812	0	0	0.0245112	0	0.023113	0.037393	0	0.0486309	0.0248873	0
APH1A	139.697	128.923	147.287	146.138	148.888	144.728	124.748	115.166	116.105	111.021	118.126	109.615	168.736	166.463	157.472	196.657	206.074	180.268	137.286	140.26	163.632	143.015	148.658	155.94	185.61	197.592	211.452	132.601	123.679	125.825
C1orf54	61.1916	60.4329	55.6396	48.3456	60.9523	59.7721	33.5354	31.5984	32.578	23.66	29.7179	24.0857	44.3166	49.9853	42.7514	42.2338	37.082	32.9463	69.7914	59.0719	59.2476	46.8707	46.7313	48.4627	47.7643	47.8196	55.9063	60.5809	44.4271	46.5649
CIART	3.21887	3.64684	3.80077	3.10828	3.50983	3.2585	2.59371	1.62394	2.13468	4.90068	3.97222	6.12227	2.159	2.96885	2.98647	3.30601	3.06073	6.04839	3.31839	3.7013	3.36365	2.8485	2.63721	2.80807	3.89595	4.8446	5.36553	3.401	2.61074	3.28751
MRPS21	39.3259	35.4406	40.6113	39.4057	44.9325	41.8391	51.5524	43.893	44.6493	46.9926	48.4864	49.5736	65.6344	50.2827	50.0613	50.9915	47.2792	47.4327	37.8832	37.026	40.9868	34.595	37.4226	35.0667	41.1601	37.2278	41.6544	32.5264	24.3509	24.8909
PRPF3	23.5743	20.9121	25.3641	24.4105	21.6966	24.4137	25.0272	20.5811	24.5865	31.6644	28.3677	34.1148	23.8289	23.8482	25.6299	30.1203	30.0749	35.8108	24.4894	22.7107	24.0953	24.0712	23.885	22.345	25.3421	25.628	27.7692	22.8134	22.9451	23.4752
RPRD2	5.74967	5.26592	5.66743	5.16113	4.75392	5.68541	6.62481	6.29569	6.48712	6.61319	5.86101	6.51193	3.17099	4.72953	5.16466	5.72167	5.90117	6.24038	6.759	5.91241	5.58242	7.07212	6.72155	6.42861	6.24087	6.28662	6.5522	5.87076	5.97024	5.76591
TARS2	8.43546	9.14231	8.93601	10.1781	9.58025	9.23207	13.3586	10.3704	12.7647	11.7848	11.8625	12.721	8.81137	8.18816	8.47367	8.92726	9.78836	9.23098	9.8225	8.72223	9.18176	8.7259	9.4903	7.77057	8.81313	8.56957	9.28835	7.60465	7.92975	7.38582
MIR6878	0	0.644961	0	0.650681	0.755295	0.783383	0.643674	0.768819	1.06813	0	0.560715	0	0	0	0	0	0	0	0	0	0	0	0	1.4402	0.637708	1.54756	0	1.34177	0	0
ECM1	2.89176	5.85756	2.24903	3.00288	2.70362	3.42989	3.7703	3.07045	3.42845	6.34503	4.44551	5.43993	4.1685	3.0755	2.41666	4.47379	4.03339	10.9913	3.08611	2.15564	2.34825	4.26476	3.72123	4.09014	3.35804	3.46415	3.68482	2.16331	2.70172	2.24991
FALEC	0	0.150415	0	0.0758745	0.352293	0.274046	0.0750574	0	0.186828	0.234471	0	0.0657747	0	0.0612256	0.0793813	0.12825	0.153608	0	0	0.41247	0.222146	0.0844742	0.0788601	0.251908	0	0.0601525	0.422222	0.156461	0.0800703	0.250994
ADAMTSL4	0.379329	1.00113	0.311728	0.359331	0.304373	0.198769	0.893458	0.596695	0.701458	0.360137	0.292911	0.328338	0.860855	0.564239	0.508026	0.287271	0.265426	0.202229	0.416665	0.29565	0.265383	0.518995	0.363377	0.29019	0.247469	0.361867	0.0864687	0.390515	0.604674	0.406933
MIR4257	0	0	0	0	0	0	0	0	0	0	0	0	0	0	0	0	0	0	0	0	0.487343	0	0	0	0	0	0	0	0	0
ADAMTSL4-AS1	0.207577	0.205441	0.372557	0.290169	0.288703	0.199627	0.0820126	0.440809	0.306211	0.341597	0.107164	0.0718697	0.27907	0.301046	0.260211	0.490468	0.419604	0.499738	0.421216	0.360553	0.283186	0.138453	0.430838	0.321126	0.365636	0.295769	0.230674	0.0427398	0.218725	0.411378
MCL1	43.4207	50.2369	43.8677	35.2285	39.4281	37.4137	55.794	58.2943	58.7788	37.2629	34.9779	37.2012	95.3578	87.2832	86.483	52.243	55.5279	60.6618	42.1602	42.051	35.5914	45.9046	43.9355	48.5039	38.8638	45.0228	47.5265	47.7687	59.3096	51.794
ENSA	16.6644	18.0231	16.3087	16.7532	19.9879	17.9122	24.3211	25.218	22.5096	20.1067	20.5437	19.8941	34.1778	26.0927	26.3183	16.7857	17.6296	16.8167	17.1019	18.1472	16.4613	16.9679	18.7477	17.027	16.9573	17.323	17.3309	17.4977	19.101	17.5136
GOLPH3L	8.69424	8.02754	8.36378	8.09873	8.01742	8.51123	8.18569	7.40888	8.0812	3.4876	2.95264	3.67472	48.7939	32.3806	40.9483	6.75303	7.01896	7.76273	9.12852	9.04088	7.99636	8.05167	9.44496	9.23254	8.65401	8.79342	10.3248	9.45333	8.50372	9.06464
HORMAD1	0.0453214	0	0	0	0	0	0.0447655	0	0.0185713	0.023307	0	0	0	0	0.0473444	0	0.0229035	0.0247978	0.0255462	0.0246004	0	0.125955	0	0.0250404	0.0221753	0.017938	0	0	0	0
CTSS	0.481729	0.424949	0.44304	0.627392	0.570471	0.289548	0.755107	0.531266	0.566444	0.592409	0.756904	0.743301	4.74	4.24417	3.58826	0.760005	0.677414	2.67018	0.507652	0.488857	0.50004	0.477309	0.499927	0.624893	0.297193	0.190666	0.197839	0.506717	1.11451	0.841698
CTSK	3.37427	3.43362	4.66087	3.74879	2.91936	3.42784	2.48793	2.35488	2.64849	2.4929	2.41263	3.0441	9.98331	7.81144	6.7767	3.85004	3.21829	3.38045	3.53604	2.81181	3.01022	4.30576	3.6497	4.30628	5.13901	4.51443	5.783	4.81925	2.30355	2.40695
ARNT	12.2165	11.9616	12.4934	11.3031	10.2765	11.7151	12.1354	11.8155	11.7589	15.733	15.1832	15.0104	12.5559	13.9162	15.5886	12.9671	12.1627	12.7687	13.7819	11.8547	12.5404	13.6579	13.6984	13.6724	12.1762	11.4751	12.193	11.4122	11.0205	11.544
SETDB1	17.3	16.5921	17.7049	14.2228	14.2305	14.9705	18.2459	16.5001	17.0529	11.0995	11.9465	10.4118	12.7421	14.8909	15.4009	14.2016	15.5073	15.5776	18.6911	16.526	16.2734	17.9899	18.3559	16.5665	15.8725	16.033	16.691	15.7194	16.0793	15.9169
CERS2	64.9377	69.5737	66.3004	67.8443	68.4842	72.4537	82.3432	77.3098	79.6966	78.4403	70.3923	71.9546	122.018	99.5477	104.801	75.6995	78.5689	71.7279	68.537	66.4401	72.3567	68.7304	70.9525	70.991	73.7711	75.6273	80.0163	68.193	68.4429	68.3694
ANXA9	0.0471601	0.0700123	0.0302294	0.0941776	0.0273298	0.0283461	0.0465817	0.139095	0.0386494	0.121263	0.0811562	0	0.184925	0.15199	0.147795	0.0397968	0.0476655	0.0258038	0.0265826	0	0.0459556	0.026213	0	0.0521125	0.0922999	0	0.0524074	0.0242755	0.0248464	0.0519234
FAM63A	4.80203	5.12348	4.3947	3.46442	3.21713	3.27004	4.18108	3.60221	3.75345	5.59562	5.80365	6.0666	6.39061	5.75884	7.32157	4.14595	3.67518	3.25013	4.5999	4.30906	4.47651	5.61592	4.58015	4.64684	3.51758	3.0322	2.93035	3.98634	3.80224	3.59091
PRUNE	5.25942	4.94296	4.50693	5.16788	5.14179	4.72926	8.04729	7.02785	7.31719	5.98337	6.69803	6.12224	5.82985	6.00229	6.17912	5.42713	5.99259	4.9921	5.53594	6.10337	4.98914	5.95523	5.73318	5.16426	6.04778	5.78666	5.7981	5.21345	4.23357	4.11642
BNIPL	0.142654	0.123537	0.0914401	0.0356094	0.248007	0.107179	0.0880649	0.105187	0.146137	0.0733612	0.0767148	0.185216	0.179799	0.158039	0.149021	0.105333	0.144182	0.0975668	0.080409	0.0774321	0.121634	0.198227	0.148042	0.0394085	0.122148	0.0846923	0.13871	0.0367151	0.169104	0.0588982
C1orf56	1.27249	1.40632	1.71288	1.46115	1.42568	1.24924	1.92721	2.02668	2.43331	3.40283	2.75547	3.1758	1.73451	1.40119	1.15205	1.48543	1.24325	0.928327	1.50624	1.88792	1.81865	1.06093	1.40859	2.20291	1.49427	1.22553	1.20196	1.17901	1.5196	2.05482
CDC42SE1	92.8169	75.8137	96.2973	96.0089	89.8011	100.06	110.457	103.859	114.515	88.2651	95.5933	100.878	104.865	106.988	117.484	100.115	94.8084	108.224	98.9079	85.4765	96.4505	95.4746	95.664	103.176	91.7146	94.6516	103.309	91.7703	87.0374	95.601
MLLT11	27.9824	21.0865	29.3833	29.7311	25.8487	30.4517	64.5506	60.0298	72.4239	132.403	118.499	138.701	97.6003	60.7323	74.7858	61.3208	51.7501	97.5348	25.6588	19.343	24.1215	27.8278	21.6349	30.9429	39.3582	36.681	57.4743	21.4006	19.2788	20.4953
GABPB2	1.65169	2.04882	1.72219	1.71516	1.22518	1.6149	2.10999	1.9746	1.69654	1.13253	1.21273	1.1628	1.1843	1.54371	1.15028	1.91416	1.86972	1.95205	2.33372	1.96042	1.67389	1.95852	2.37687	2.1415	2.00423	2.03964	2.30045	1.42834	1.83321	1.84276
SEMA6C	8.1486	4.81556	8.25293	8.71285	6.54414	7.49453	2.33432	1.80411	1.98063	8.57899	9.43123	9.46911	1.68927	2.08508	1.98844	6.43413	5.50142	4.833	6.81128	7.09313	9.5244	5.8131	6.01493	6.57006	9.03098	7.28839	6.65478	9.37972	8.78902	10.514
TNFAIP8L2-SCNM1	0	0	0	0	0	0	0	0	0	0	0	0	0	0	0	0	0	0	0	0	0	0	0	0	0	0	0	0	0	0
TNFAIP8L2	0.0365111	0.0722707	0.0468068	0	0.0846341	0	0	0	0.0299221	0.0375524	0.0314153	0.0632063	0	0	0	0	0	0	0	0.0396363	0.0355785	0.0405878	0	0	0	0	0	0	0.115415	0
LYSMD1	5.11044	3.32664	4.2431	4.09244	3.97524	4.67968	5.13246	4.32966	4.35684	5.55605	5.03168	5.78912	5.14907	5.09857	5.05191	5.35447	5.51186	6.51195	3.6539	4.05852	4.74596	3.279	3.95093	4.5859	4.01085	5.06351	5.08829	3.74283	4.42717	4.72031
SCNM1	0.12377	0.020416	0.0793358	0.0617913	0.0956345	0.0991909	0.203753	0.170357	0.135245	0.0848667	0.141994	0.160699	0.231108	0.265928	0.107745	0.06963	0.166795	0.158016	0.162785	0.134364	0.180913	0.13759	0.0642227	0.159562	0.100932	0.179621	0.183388	0.0849466	0.195625	0.181695
TMOD4	1.13869	0.965978	0.834166	0.974545	1.28206	0.899527	1.09259	0.729273	0.74656	0.736164	0.727827	0.36609	0.801887	0.812606	0.509793	0.549087	0.49324	0.569636	1.06363	1.3068	0.887687	1.22967	0.911604	0.898763	1.27349	1.10741	0.578464	0.971312	0.617062	0.680582
VPS72	19.085	20.3039	18.685	22.9278	24.1598	22.8103	27.543	28.9074	26.1883	21.2699	23.9458	21.5659	31.0868	26.8322	23.4129	21.9996	20.0122	20.3131	21.0812	23.3756	22.242	21.2466	22.2318	20.5726	23.8969	21.0939	22.1864	19.393	14.9231	16.3802
PIP5K1A	23.1149	20.3501	23.8976	23.7004	22.7707	25.3152	35.6643	36.7203	38.3222	45.4336	43.4619	46.8901	28.0231	29.4197	29.6463	26.4559	26.7768	30.5368	24.1605	23.401	24.0328	23.498	25.3951	24.7058	23.8138	26.078	26.7038	26.6927	27.7966	28.0369
PSMD4	70.7679	59.5816	73.1174	87.9226	91.7964	86.6253	90.2633	81.66	85.2473	79.5996	84.2463	83.9669	115.632	85.9703	85.1674	83.5786	82.2714	86.0346	74.3875	65.8804	82.9099	73.4609	70.7919	73.4145	83.0707	79.0663	86.6856	74.618	76.9517	78.6271
ZNF687	6.24089	6.09974	6.30694	6.75138	6.10733	6.38116	7.67664	7.89463	7.24201	4.80417	5.00206	3.7538	5.52042	6.29953	6.33271	6.48634	6.78693	6.5743	6.54491	6.56416	7.01302	6.67853	6.82346	6.1405	7.04268	6.79204	6.32208	6.2089	6.30579	6.88835
PI4KB	25.6638	24.2558	26.6701	30.0339	28.1992	30.756	27.6809	24.8349	27.3793	42.7737	42.6849	42.1193	28.6416	25.7475	26.8299	30.3511	31.1705	39.8344	25.3235	27.8498	28.387	25.6522	26.418	25.5425	30.6821	31.2078	32.3833	26.7664	33.0479	31.3556
RFX5	29.565	27.59	30.1295	25.3776	25.903	29.0099	42.3768	40.3776	42.3798	20.8712	23.6384	23.4916	31.3649	33.2744	35.5042	19.8427	19.2363	18.928	30.8637	28.6886	31.4974	27.7254	27.7703	27.5859	26.1397	24.7584	27.8742	27.0958	25.7789	28.2188
GBAT2	8.13174	7.6602	10.5504	7.04337	8.40287	8.47981	6.48366	5.66369	6.34308	5.74373	9.18858	6.52983	10.7568	8.99891	6.95951	5.62195	5.14918	3.64522	7.28957	8.61507	8.01952	7.29711	6.30378	6.82045	7.86168	7.60032	7.83891	6.25345	3.6132	4.96194
SELENBP1	20.4528	13.2562	18.9696	20.3562	18.6237	15.9168	25.7233	22.4486	22.8162	27.1463	31.3863	30.2268	31.682	21.9897	22.2359	10.3223	10.48	7.60448	21.4013	19.6571	19.7595	17.3509	15.993	14.9217	17.6121	12.2338	11.5957	25.6147	30.6983	29.3248
PSMB4	231.65	218.452	241.476	283.622	304.378	269.695	329.986	295.895	293.532	330.987	369.792	360.251	353.973	265.578	258.164	245.195	242.544	252.682	246.469	236.89	272.493	235.599	240.352	245.443	261.587	254.409	273.804	242.024	218.368	215.935
POGZ	23.1603	20.8404	24.7315	19.8522	18.7406	20.5846	22.235	20.5158	21.1405	7.73109	8.08172	7.19174	15.3445	20.083	20.5324	22.376	22.1619	21.8496	25.2971	22.5072	21.0127	26.2153	24.4191	24.1937	24.2522	24.7666	23.4578	24.5449	21.2578	24.2988
CGN	0.0758852	0.0250348	0.064856	0.260987	0.205222	0.314213	0.0832827	0.0994747	0.096741	4.01522	3.1849	3.98486	1.20914	0.876363	0.642987	0.0071152	0.0255661	0.0369074	0.0950532	0.0457671	0.0410817	0.168717	0.175004	0.177025	0.0742597	0.0934422	0.0843286	0.0347214	0.35538	0.241366
TUFT1	0.780798	1.65031	0.610763	1.49316	1.39579	1.74996	1.08494	1.3271	1.20386	2.39559	2.43678	2.77209	1.27508	1.04494	0.870947	2.17768	2.75539	1.23096	0.641516	0.603399	0.696376	0.809133	0.672956	0.789673	0.802924	0.9952	1.3824	0.85832	0.739061	0.801378
MIR554	0	0	0	0	0	0.538576	0	0	0	0	0	0.775594	0.501939	0	0.468019	0.378069	0	0.490273	0	0	0	0	0	0	0	0	0	0	0	0.493273
SNX27	5.15999	5.31117	5.06635	4.47331	4.88996	4.94045	5.54641	5.56479	5.23873	6.58088	6.27843	6.48412	4.65878	5.80089	5.83421	4.96394	5.28278	5.67983	5.85125	5.31829	5.67299	6.18154	5.91561	5.54086	5.16827	5.64636	4.70198	5.73713	5.69936	5.47397
CELF3	0	0	0	0	0	0	0	0	0.0120383	0.0755409	0.0442368	0.139861	0	0	0	0	0	0	0	0	0	0	0	0	0	0	0	0	0	0
RIIAD1	0	0	0	0	0	0	0	0	0	0	0	0	0	0	0	0	0	0	0	0	0	0	0	0	0	0.0748271	0	0	0	0
MRPL9	22.2949	23.8055	21.6568	24.3982	26.5194	23.7075	30.3015	27.4752	29.6938	24.7653	24.4888	24.7234	42.6767	31.4716	30.1573	32.3814	27.3754	35.0766	20.3943	23.4564	23.0911	22.32	21.4712	21.7079	27.3527	25.5146	24.7756	22.8475	22.7136	23.9857
OAZ3	1.68811	1.19857	1.3173	1.61227	1.57375	1.19112	2.24737	2.25135	3.45866	1.35881	0.947284	0.889418	1.93238	1.77408	1.18842	5.45039	5.45241	10.361	1.24113	1.43421	1.71651	1.26466	1.40912	1.62207	4.05804	3.92172	3.2625	1.54899	2.12678	2.14144
TDRKH	2.31988	2.70042	1.82499	2.50063	2.74989	2.59863	2.10915	2.13045	2.11727	3.64686	3.74269	3.82211	2.28895	2.14528	2.23065	2.81414	2.54457	2.91369	2.86789	2.41829	2.54321	3.00385	2.941	2.60719	3.62456	3.54758	2.95884	3.09393	2.76391	2.30748
LINGO4	0	0	0	0	0	0	0	0	0	0	0	0	0	0	0	0	0	0	0	0	0	0	0	0	0	0	0	0	0	0
RORC	0	0.0397332	0.0171557	0	0	0	0	0	0	0	0.0115144	0.0115832	0	0	0	0	0	0	0	0.0145276	0	0	0	0	0	0.0105931	0.0297421	0	0.0282015	0
C2CD4D	0	0	0	0.02507	0	0	0.0248001	0	0	0.0516483	0	0.0217329	0	0	0	0.0423755	0	0	0	0	0	0	0.0260565	0	0	0	0	0	0	0
LOC100132111	0.169553	0	0.14491	0.338594	0.196516	0.339706	0.111649	0.133356	0.185273	0.930077	0.632186	1.02733	0.126639	0.0455371	0.177121	0.238467	0	0.123696	0	0.0613555	0.220297	0.125657	0.234611	0	0.110614	0.178956	0.188419	0.174554	0.119106	0.49781
THEM5	0	0.0371444	0	0	0	0.0902326	0	0	0	0	0	0	0	0	0	0	0	0	0	0	0	0	0	0	0	0	0	0	0	0
THEM4	1.95462	2.55191	1.51415	2.08455	1.95696	1.70978	1.74169	1.69762	1.22016	2.05315	1.99672	1.60548	1.53756	1.60167	1.41627	1.36868	1.06765	1.01942	1.75343	2.04067	1.77502	1.56262	1.67456	1.59923	1.50579	1.56043	1.12765	1.87526	1.70026	1.58427
S100A10	79.1711	88.4031	83.2041	105.103	98.0452	104.779	59.6366	48.722	53.123	157.953	136.067	160.135	260.525	163.414	164.09	141.566	104.207	216.728	81.1175	63.1111	84.8559	71.0615	56.0579	64.9155	97.3028	71.8684	98.4453	77.099	88.4058	80.0308
NBPF18P	0.0428387	0.0423979	0.0549187	0	0.0496509	0.205989	0	0	0.0351078	0.176242	0.0737196	0.0370802	0	0.0345156	0.0447508	0.0361501	0.0432977	0.281272	0.096587	0	0.0417445	0.0476219	0.044457	0	0	0	0.0476052	0.088204	0.0902785	0
S100A11	322.213	313.308	346.332	424.967	413.65	399.264	338.287	303.427	320.795	384.205	359.855	398.483	638.425	417.536	468.056	524.623	477.522	612.811	290.675	295.006	370.995	303.375	293.959	332.286	300.148	248.183	306.97	310.024	333.49	332.834
LOC100131107	0	0	0	0	0	0	0	0	0	0	0	0	0	0	0	0	0	0	0	0	0	0	0	0	0	0	0	0	0	0
TCHHL1	0	0	0	0	0	0	0	0	0	0	0	0	0	0	0	0	0	0	0	0	0	0	0	0	0	0	0	0.0122893	0	0
TCHH	0.0368921	0.0121708	0.0709429	0.0736726	0.0213793	0.0221744	0.0425129	0.0507783	0.0554297	0.00632406	0.00529052	0.0106443	0.0482206	0.0495407	0.0385388	0.0882072	0.0807894	0.0672855	0.0207948	0.04005	0.0119833	0.00683523	0.0319048	0.00679437	0.0180509	0	0	0.01266	0.0194367	0.0609275
RPTN	0	0	0	0	0	0	0	0	0	0	0	0	0	0	0	0	0	0	0	0	0	0	0	0	0	0	0	0	0	0
HRNR	0.00446533	0	0	0	0	0	0	0	0	0	0	0	0	0	0	0	0	0	0	0	0	0	0	0	0	0	0	0	0	0
FLG	0	0	0	0	0	0	0	0	0	0	0	0	0	0	0	0	0	0	0	0	0	0	0	0	0	0	0	0	0	0
FLG-AS1	0	0	0	0	0	0	0	0	0	0	0	0	0	0	0	0	0.0105028	0	0.0117146	0	0	0	0.010784	0	0	0	0.0230952	0	0	0
FLG2	0	0.00466646	0	0	0	0	0	0	0	0	0	0	0	0	0	0	0	0	0	0	0	0	0	0	0	0	0	0	0	0
CRNN	0	0	0	0	0	0	0	0	0	0	0	0	0	0	0	0	0	0	0	0	0	0	0	0	0	0	0	0	0	0
LCE5A	0	0	0	0	0	0	0	0	0	0	0	0	0	0	0	0	0	0	0	0	0	0	0	0	0	0	0	0	0.0553355	0
CRCT1	0	0	0	0	0	0	0	0	0	0	0	0	0	0	0	0	0	0	0	0	0	0	0	0	0	0	0	0	0	0
LCE3E	0	0	0	0	0	0	0	0	0	0	0	0	0	0	0	0	0	0	0	0	0	0	0	0	0	0	0	0	0	0
LCE3D	0	0	0	0	0	0	0	0	0	0	0	0	0	0	0	0	0	0	0	0	0	0	0	0	0	0	0	0	0	0
LCE3C	0	0	0	0	0	0	0	0	0	0	0	0	0	0	0	0	0	0	0	0	0	0	0	0	0	0	0	0	0	0
LCE3B	0	0	0	0	0	0	0	0	0	0	0	0	0	0	0	0	0	0	0	0	0	0	0	0	0	0	0	0	0	0
LCE3A	0	0	0	0	0	0	0	0	0	0	0	0	0	0	0	0	0	0	0	0	0	0	0	0	0	0	0	0	0	0
LCE2D	0	0	0	0	0	0	0	0	0	0	0	0	0	0	0	0	0	0	0	0	0	0	0	0	0	0	0	0	0	0
LCE2C	0	0	0	0	0	0	0	0	0	0	0.0624068	0	0	0	0	0	0	0	0	0	0	0	0	0	0	0	0	0	0	0
LCE2B	0	0	0	0	0	0	0	0	0	0	0	0	0	0	0	0	0	0	0	0	0	0	0	0	0	0	0	0	0	0
LCE2A	0	0	0	0	0	0	0	0	0	0	0	0	0	0	0	0	0	0	0	0	0	0	0	0	0	0	0	0	0	0
LCE4A	0	0	0	0	0	0	0	0	0	0	0	0	0	0	0	0	0	0	0	0	0	0	0	0	0	0	0	0	0	0
C1orf68	0	0	0	0	0	0	0	0	0	0	0	0	0	0	0	0	0	0	0	0	0.0461581	0	0	0	0	0	0	0	0	0
KPRP	0	0	0	0	0	0	0	0	0	0	0	0	0	0	0	0	0	0	0	0	0	0	0	0	0	0	0	0	0	0
LCE1F	0	0	0	0	0	0	0	0	0	0	0	0	0	0	0	0	0	0	0	0	0	0	0	0	0	0	0	0	0	0
LCE1E	0	0	0	0	0	0	0	0	0	0	0	0	0	0	0	0	0	0	0	0	0	0	0	0	0	0	0	0	0	0
LCE1D	0	0	0	0	0	0	0	0	0	0	0	0	0	0	0	0	0	0	0	0	0	0	0	0	0	0	0	0	0	0
LCE1C	0	0	0	0	0	0	0	0	0	0	0	0	0	0	0	0	0	0	0	0	0	0	0	0	0	0	0	0	0	0
LCE1B	0	0	0	0	0	0	0	0	0	0.0776765	0	0	0	0	0	0	0	0	0	0	0	0	0	0	0	0	0	0	0	0
LCE1A	0	0	0	0	0	0	0	0	0	0	0	0	0	0	0	0	0	0	0	0	0	0	0	0	0	0	0	0	0	0
LCE6A	0	0	0	0	0	0	0	0	0	0	0	0	0	0	0	0	0	0	0	0	0	0	0	0	0	0	0	0	0	0
SMCP	0	0	0	0	0	0	0	0	0	0	0	0	0	0	0	0	0	0	0	0	0	0	0	0	0	0	0	0	0	0
IVL	0	0	0	0	0	0	0	0	0	0	0	0	0	0	0	0	0	0	0	0	0	0	0	0	0	0	0	0	0	0
SPRR4	0	0	0	0	0	0	0	0	0	0	0	0	0	0	0	0	0	0	0	0	0	0	0	0	0	0	0	0	0	0
SPRR1A	0	0	0	0	0	0	0	0	0	0	0	0	0	0	0	0	0	0	0	0	0	0	0	0	0	0	0	0	0	0
SPRR3	0	0	0	0	0	0	0	0	0	0	0	0	0	0	0	0	0	0	0	0	0	0	0	0	0	0	0	0	0	0
SPRR1B	0	0	0	0	0	0	0	0	0	0	0	0	0	0	0	0	0	0	0	0	0	0	0	0	0	0	0	0	0	0
SPRR2D	0	0	0	0	0	0	0	0	0	0	0	0	0	0	0	0.319308	0.382442	0.759132	0	0	0	0	0	0	0	0	0	0	0	0
SPRR2A	0	0	0	0	0	0	0	0	0	0	0	0	0	0	0	0.160833	0.192633	0.208565	0	0	0	0	0	0	0	0	0	0	0	0
SPRR2B	0	0	0	0	0	0	0	0	0	0	0	0	0	0	0	0	0	0	0	0	0	0	0	0	0	0	0	0	0	0
SPRR2E	0	0	0	0	0	0	0	0	0	0	0	0	0	0	0	0	0	0	0	0	0	0	0	0	0	0	0	0	0	0
SPRR2F	0	0	0	0	0	0	0	0	0	0	0	0	0	0	0	0	0.0647853	0.140287	0	0	0	0	0	0	0	0	0	0	0	0
SPRR2C	0	0	0	0	0	0	0	0	0	0	0	0	0	0	0	0	0	0	0	0	0	0	0	0	0	0	0	0	0	0
SPRR2G	0	0	0	0	0	0	0	0	0	0	0	0	0	0	0	0	0	0	0	0	0	0	0	0	0	0	0	0	0	0
LOC101928009	0	0	0	0	0	0	0	0	0	0	0	0	0	0	0	0	0	0	0	0	0	0	0	0	0	0	0	0	0	0
LELP1	0	0	0	0	0	0	0	0	0	0	0	0	0	0	0	0	0	0	0	0	0	0	0	0	0	0	0	0	0	0
PRR9	0	0	0	0	0	0.0420694	0	0	0	0	0	0	0	0	0	0	0	0	0	0	0	0	0	0	0	0	0	0	0	0
LOR	0	0	0	0	0	0	0	0	0	0	0	0	0	0	0	0	0	0	0	0	0	0	0	0	0	0	0	0	0	0
PGLYRP3	0	0	0	0	0	0	0	0	0	0	0	0	0	0	0	0	0	0	0	0	0	0	0	0	0	0	0	0	0	0
PGLYRP4	0	0.0200035	0	0	0	0	0	0	0	0	0	0	0	0	0	0	0	0	0	0	0	0	0	0	0	0	0	0	0	0
S100A9	0	0	0	0	0	0	0	0	0	0	0	0	0	0	0.0778679	0	0	0	0	0	0	0	0	0	0	0	0	0	0	0
S100A12	0	0	0	0	0	0	0	0	0	0	0	0	0	0	0	0	0	0	0	0	0	0	0	0	0	0	0	0	0	0
S100A8	0	0	0	0	0	0	0	0	0	0	0	0	0	0	0	0	0	0	0	0	0	0	0	0	0	0	0	0	0	0
S100A7A	0	0	0	0	0	0	0	0	0	0	0	0	0	0	0	0	0	0	0	0	0	0	0	0	0	0	0	0	0	0
S100A7L2	0	0	0	0	0	0	0	0	0	0	0	0	0	0	0	0	0	0	0	0	0	0	0	0	0	0	0	0	0	0
S100A7	0	0	0	0	0	0	0	0	0	0	0	0	0	0.0789378	0	0	0.0990226	0	0	0	0	0	0	0	0	0	0	0	0	0
S100A6	436.398	309.689	414.951	584.127	556.665	542.619	300.301	208.614	260.156	189.966	166.668	191.103	680.673	387.939	362.793	391.27	292.776	333.047	385.622	312.28	494.838	396.01	332.637	472.343	340.284	250.039	274.177	411.601	431.965	434.091
S100A5	0	0	0	0	0	0	0	0	0	0	0	0	0	0	0	0	0	0	0	0	0	0	0	0	0	0.0479526	0	0	0	0
S100A4	7.47338	10.8683	4.30157	9.97481	12.1088	7.9755	4.1428	2.33917	2.24989	21.8047	22.1125	14.3897	8.54364	4.42388	2.46955	2.63844	3.31427	2.00282	9.19871	5.29833	6.98525	6.44281	5.22322	5.73016	4.62678	3.13902	3.05078	6.43764	7.31224	6.38106
LOC101928034	0	0.0306241	0	0.0617913	0.0358629	0	0.030563	0.0365051	0	0.06365	0.106496	0	0	0.0498614	0	0	0	0	0	0.0335911	0	0	0.0321114	0	0.0302797	0	0	0	0	0.0681355
S100A3	1.86493	2.59558	1.94254	2.79317	2.97205	2.31193	0.633208	0.343781	0.811952	4.49561	2.40697	2.62315	3.06876	2.11303	2.8005	0.393438	0.589037	0.892855	1.0512	1.39189	1.98767	1.55488	1.14913	1.09479	0.68437	0.922665	0.777164	1.67994	3.4389	2.24579
S100A2	0.536508	0.707983	0.687797	0.758903	0.570004	0.537456	0.618248	0.632957	0.329766	1.88535	1.26948	1.31577	0.651164	0.468293	0.51375	0.490468	0.406693	0.63603	0.554421	0.388287	0.697073	0.844918	0.788765	0.691655	0.743772	0.141565	0.496836	1.05863	0.98931	0.689146
S100A16	365.424	324.198	366.298	348.144	361.502	315.593	278.881	207.814	236.441	265.379	256.348	260.948	344.973	293.453	299.658	295.353	280.933	268.339	348.532	339.126	387.564	397.676	376.638	410.963	397.754	326.564	328.886	256.301	171.222	183.387
S100A14	0.121727	0.040158	0	0.0810282	0.0470278	0	0	0.0478698	0.0665062	0.0834656	0.0698249	0.105364	0.0909172	0	0	0	0.0820206	0	0.182969	0	0.0395392	0	0.0842166	0	0.0794127	0.0642383	0	0.0417721	0.0855091	0.0893475
S100A13	28.4382	29.9369	28.985	31.0294	31.5737	32.9323	24.9986	19.5802	23.3061	37.3583	36.7961	44.7698	26.1896	19.4773	18.3308	19.7006	15.9993	18.1282	26.18	24.0785	29.4756	21.9964	23.5909	28.0685	20.0837	15.9304	20.5228	23.5604	23.662	23.542
S100A1	0	0	0	0	0	0	0.0715194	0	0.0593405	0.0744727	0.124603	0.188023	0	0.0583396	0	0	0	0	0	0.157211	0	0	0	0	0	0.057317	0	0	0.076296	0
CHTOP	30.0038	31.8175	30.7258	32.6747	37.2375	29.6948	33.0093	33.5469	30.2686	25.2227	26.4142	25.7643	34.4377	30.9579	26.2609	33.4796	35.3026	30.3127	28.1384	32.3996	32.3915	30.396	34.1046	32.8254	33.7915	35.9168	32.5698	32.8306	35.4022	34.5209
SNAPIN	24.6122	27.3532	20.6507	31.8005	34.0227	27.1295	35.2944	33.5708	32.0317	29.9818	31.6602	26.6474	34.399	34.1266	27.3337	31.9821	29.6693	25.1437	27.9766	28.5387	25.4178	27.3603	28.4271	25.3445	32.8468	28.9005	26.2603	29.5049	23.6507	19.3558
ILF2	115.017	107.111	117.711	133.837	154.387	146.131	118.755	111.041	112.014	118.831	126.322	119.889	135.179	116.343	104.074	115.987	117.184	124.012	121.903	115.676	121.93	114.815	113.718	118.792	122.071	117.501	128.717	112.299	120.124	113.864
NPR1	45.6513	82.5107	51.1726	51.2158	56.8653	54.6066	37.2445	46.074	28.4008	62.2803	82.9811	55.4024	7.39199	20.6018	12.6791	2.70584	3.15774	0.787248	38.882	47.6957	40.9902	30.9838	36.6571	30.2876	10.228	9.2824	5.82455	26.1438	30.5922	28.2428
MIR8083	0	0	0	0	0	0	0	0	0	0	0	0	0	0	0	0	0	0	0	0	0	0	0	0	0	0	0	0	0	0
INTS3	52.4911	52.9291	54.4248	51.3097	49.627	53.076	57.43	51.0817	46.8797	20.48	23.6889	18.2903	40.9292	50.844	48.9296	53.0411	52.6268	45.26	56.9897	54.3797	56.5085	57.488	53.7072	50.1246	55.7615	53.8801	51.6026	43.2115	30.6986	32.3935
SLC27A3	73.2935	116.994	81.9649	87.2069	93.3154	86.9935	48.4508	52.6977	33.3347	78.7939	94.5655	69.6279	19.5101	33.0309	22.288	10.4387	10.3228	6.57327	63.0949	69.1763	73.1063	50.745	59.0075	51.6431	21.3147	18.7516	12.4589	43.1774	41.7513	45.117
LOC343052	0	0	0	0.130136	0	0	0	0.0768819	0	0	0	0	0	0	0	0	0	0	0	0	0	0	0	0	0	0	0	0	0.137333	0
GATAD2B	5.05696	4.50386	4.97101	4.85974	4.16746	5.21459	6.32464	6.27827	6.22361	3.82249	4.38582	4.25269	4.71806	5.21474	5.34878	5.32574	5.02393	6.38378	6.1873	4.71537	5.0175	5.80068	5.30173	4.77427	5.16257	5.42391	5.32554	5.28309	4.86176	4.94698
DENND4B	14.5333	15.3865	14.182	14.5037	14.6183	13.0803	13.8696	13.0245	13.1066	13.6179	14.5023	12.6779	10.4962	12.9951	11.8723	12.7491	12.5415	11.3363	11.9341	14.8661	14.5747	12.0624	14.329	11.8984	13.8964	13.8867	10.2431	13.4128	14.9712	14.9189
CRTC2	18.9835	19.4876	20.3217	20.0292	20.1408	19.77	24.0174	22.0173	22.6258	21.0282	19.8855	20.6022	24.4169	23.784	24.0923	21.4407	21.5407	21.6526	18.6487	17.7491	22.6929	18.4787	18.4506	17.0017	20.9501	20.977	20.8459	20.337	19.8676	21.396
SLC39A1	17.7623	25.4965	17.0382	17.6938	19.4118	17.2622	22.7159	20.7425	21.1467	30.5529	31.7973	34.2594	36.9214	28.1974	29.6824	16.7117	16.5911	15.7445	15.6717	17.5037	18.2695	16.1948	17.655	16.7885	16.2538	15.3907	15.1242	15.9271	20.1356	18.3025
MIR6737	0	0	0	0	0	0	0	0.724886	0	0	0	0	0	0	0	0	0	0	0	0	0	0	0	0	0	0	0	0	0	0
CREB3L4	2.42745	2.73008	3.56461	2.93057	2.35308	2.57323	2.72463	2.29107	2.31492	3.40458	3.62667	3.34273	2.05205	2.40033	2.16696	3.10991	3.03337	2.60808	3.43312	2.97063	2.96757	3.33632	2.79397	3.19445	2.54822	2.81245	2.89373	3.20331	1.95324	2.33248
JTB	38.9386	39.6196	38.0083	46.5192	49.5644	43.0642	46.8819	41.6188	46.3333	60.9591	65.1976	64.4994	55.1048	36.1948	36.2236	37.1248	33.6113	27.8689	35.4254	40.5807	43.8287	34.7506	37.8857	39.1023	39.0404	39.4539	39.0199	43.0125	41.9511	41.0664
RAB13	58.0912	53.6191	58.1945	60.3835	66.5144	62.3214	65.0622	65.189	63.5456	67.052	73.3883	66.5726	85.9984	71.5718	66.5821	36.0406	34.5434	30.7276	58.9534	55.7357	56.1184	57.2689	54.4784	54.4587	55.5208	51.4072	50.4726	50.8659	52.0622	50.0064
RPS27	2.08311	0.848924	1.4138	1.34585	0.710106	1.47303	2.29962	1.01195	2.61098	1.00825	2.84671	1.90915	1.64739	1.48093	1.53606	1.34425	0.743093	0.670459	1.24325	1.99537	1.67168	1.08974	1.52598	0.812421	0.599555	0.969981	1.63404	1.89224	0.774697	1.61895
NUP210L	0.0219364	0.072369	0.0187482	0.0438065	0.0338997	0.0351603	0.0144449	0.0172533	0.0359554	0.0150414	0.00629161	0.0126585	0.0491528	0.0412404	0.0534697	0.0185114	0.044343	0.0320069	0.00824323	0.0238141	0.0783792	0.040643	0.0303535	0.04848	0.0214665	0.0463058	0.0487544	0.0602223	0.0308193	0.0563548
TPM3	24.8775	29.5362	24.4504	28.0663	29.0315	29.486	29.7231	28.3332	27.809	29.9496	30.1107	30.564	40.8167	37.736	36.9953	31.0855	30.7788	31.3734	25.8679	23.9264	23.1491	27.2093	25.9406	26.1889	26.1328	26.799	29.3006	26.4026	25.9865	24.4909
MIR190B	0	0	0	0	0	0	0	0	0	0	0	0	0	0	0	0	0	0	0	0	0	0	0	0	0	0	0	0	0	0
C1orf189	0.0610072	0.120759	0.0782105	0.0609148	0	0.073338	0.0602589	0	0.149993	0	0	0.105613	0.0683491	0.0983084	0.12746	0.0514818	0	0	0.0687754	0	0.118898	0.135638	0	0	0.119401	0	0.0677952	0.188419	0	0.067169
C1orf43	31.7244	33.5702	31.6302	31.552	36.3362	33.8513	39.8379	38.2356	37.3532	26.8335	27.5244	25.0346	41.2451	37.0618	36.0837	37.2142	38.2632	37.4928	31.6751	34.1019	34.8277	31.7365	33.6982	32.9057	33.8629	34.379	33.1438	34.3587	34.0186	34.3288
UBAP2L	49.1663	40.3179	49.4396	53.2625	46.9429	52.2679	61.0147	61.2209	62.0832	51.2243	48.2003	49.0693	46.0343	58.1369	62.9788	49.2257	49.6338	57.1164	54.7366	52.4188	53.2721	52.9405	53.4782	48.9168	54.8598	53.8182	56.8085	50.2018	53.9896	53.532
HAX1	30.315	32.8192	27.5458	41.1237	45.1985	41.9678	57.364	53.8838	54.6812	36.9203	37.9175	40.2598	76.1414	60.6366	60.2113	35.1864	35.8018	28.5032	36.8071	33.6227	36.1527	33.3754	32.3309	33.6999	37.5193	38.4934	40.2959	33.3872	27.2918	26.4685
AQP10	0.384233	0.64172	0.246291	0.455586	0.194833	0.346421	0.14232	0.198322	0.0984039	0.0246995	0.0206629	0.0415729	0.107618	0.386976	0.125432	0.020265	0	0	0.243652	0.417122	0.234012	0.240263	0.249217	0.265363	0.0940005	0.0950484	0.0800596	0.123614	0.101217	0.264401
ATP8B2	32.5493	27.1086	32.6824	42.6656	37.8834	46.0514	22.6061	19.9812	23.3479	33.1337	31.7993	34.984	20.0603	24.8893	27.9501	20.1253	19.5181	17.7497	34.8322	31.0981	39.1786	37.9662	36.9797	42.0297	26.4031	22.7408	22.1727	28.6619	27.0998	31.6596
IL6R	6.79382	5.67998	7.38258	9.13848	7.09206	9.45071	7.33171	5.27903	8.28455	4.60898	3.75427	3.9355	2.83318	2.82403	3.01129	1.4927	1.4104	1.35499	6.50674	6.13783	7.14379	7.96752	7.37681	8.40493	3.51327	2.72267	2.60637	5.90829	10.3963	11.8367
SHE	58.7171	51.1594	52.1331	50.2448	47.1566	51.4524	26.1711	25.3341	22.1192	44.6303	42.6633	40.7388	15.4697	26.2187	23.3405	42.5345	42.8593	30.5401	68.7345	66.4919	55.4956	67.9952	60.3288	56.8198	73.2996	72.9769	73.452	57.8491	45.1072	44.7961
TDRD10	7.92514	6.86735	8.32853	7.16598	9.34308	7.40078	4.80427	4.17333	3.21959	5.36998	6.16055	5.04918	4.59188	4.64516	3.85519	6.55858	5.99895	4.206	8.51249	9.19431	9.14795	8.41302	8.96579	9.47149	9.10342	10.3391	9.4117	12.6935	9.67683	10.5231
UBE2Q1	45.3854	39.3713	49.5954	52.4853	53.5306	53.3235	55.0309	51.8756	56.1041	32.0624	33.3559	32.0422	61.0587	52.4913	51.9418	50.7652	50.9701	48.03	50.1565	49.8497	54.8894	47.6937	47.9447	51.4638	52.3791	53.3882	59.3181	45.1027	44.7855	47.3689
UBE2Q1-AS1	0.0970882	0.0960891	0	0.0969412	0	0.116712	0	0.114542	0	0	0.0835377	0.168075	0	0	0	0.0819292	0	0	0	0	0	0	0	0.321851	0	0	0.107891	0.299854	0.204604	0
CHRNB2	0.00752187	0.0148889	0.00964295	0.015021	0	0	0.0148592	0	0.00616444	0	0.00647206	0.00651076	0	0	0.00785761	0.0317372	0	0.0246937	0	0.0163314	0.029319	0	0.015612	0.0249353	0.00736075	0.0297712	0	0.00774369	0.00792581	0.0165632
ADAR	48.9048	44.7162	49.7116	50.8836	44.3669	49.6401	57.2424	53.1604	56.5801	61.2029	67.7892	67.6433	52.1473	61.074	66.5711	45.0459	44.4455	47.6104	55.3713	47.9688	50.5988	52.8013	50.746	48.5452	52.8958	59.197	61.0452	50.1785	68.7274	66.6511
KCNN3	0.399776	0.324893	0.61251	0.837286	0.527388	0.859572	0.857162	0.58668	0.980229	1.04967	0.774654	1.58671	0.688217	0.756814	1.04235	0.104224	0.0558457	0.0889182	0.571595	0.296387	0.528922	0.332407	0.330553	0.405842	0.168571	0.131215	0.108355	0.602291	0.736323	1.1809
PMVK	24.6339	28.7388	22.9213	28.1341	30.777	24.4785	29.4009	23.8671	23.7973	30.2744	30.6827	30.8375	56.0131	43.4839	39.2228	20.3407	20.5809	16.2322	21.1639	25.9517	25.5857	25.1761	29.3786	26.1598	17.8853	16.5121	14.6441	22.5312	19.4327	17.2429
PBXIP1	53.628	26.5847	64.7997	70.8135	65.3533	71.8119	74.3045	59.2678	82.7607	36.9839	37.0072	41.2938	78.7924	59.0501	69.2644	74.3495	69.3957	86.4009	47.6371	44.3541	64.677	44.3267	44.146	51.3335	50.3458	47.9908	55.931	47.4372	73.2264	87.9075
PYGO2	16.9335	16.1435	17.7899	18.623	17.8079	18.5839	22.2966	20.0096	21.415	9.86285	9.10052	8.2652	19.3199	18.8089	20.2467	22.998	23.0615	23.0743	16.6196	16.6357	19.4533	17.6816	16.6468	17.3367	19.1517	19.1537	19.8246	15.5253	13.3964	15.2933
SHC1	261.485	280.805	247.314	293.428	284.935	297.965	278.462	245.56	290.843	182.636	178.435	190.039	230.663	261.436	311.801	134.535	145.675	107.124	267.896	263.606	278.813	277.755	284.416	279.431	232.434	213.886	198.872	229.481	202.641	198.475
CKS1B	1.81536	3.0866	2.0289	1.76613	2.85933	2.18228	1.70114	1.86713	2.09811	3.3034	3.64465	2.41744	2.39888	2.36275	1.79914	1.964	1.97595	1.78281	1.94157	2.88032	2.13186	1.96631	2.22208	1.69738	1.73092	1.80549	2.27598	2.3481	1.66761	1.69122
MIR4258	0.472638	2.33887	1.21183	0	0	0.568168	0	0	2.71141	0.972237	0.406673	0.818209	1.05904	1.14243	1.4812	1.19653	0.477702	0.517211	1.06564	1.02619	0.921132	0	0	0	1.38754	0.374135	0.525226	0.486576	0	1.04075
FLAD1	14.9091	12.9078	16.8944	19.2409	19.665	19.6918	17.2434	16.3674	18.6293	23.3799	21.7165	23.3209	16.688	13.6814	14.9339	12.9952	13.1405	12.9	15.1329	15.6674	18.6583	13.8468	13.9873	13.3123	14.243	14.4233	15.0686	15.6855	17.5334	19.2658
LENEP	0	0	0	0	0	0	0	0	0	0.0681614	0	0.0573629	0	0	0	0	0	0	0	0	0	0	0	0	0	0	0	0.0682256	0.0698302	0
ZBTB7B	10.8915	9.06596	11.0842	14.301	13.8883	13.1939	13.8154	13.4932	15.0143	10.5978	10.6083	10.7081	14.9884	12.2247	14.9401	13.3438	12.4612	12.1828	8.75339	11.4593	13.691	9.89142	10.7476	11.1541	11.0484	9.61005	9.74801	9.36555	9.96173	10.7439
DCST2	0.889005	0.950245	1.27646	2.00611	1.75163	2.22288	0.43905	0.377576	0.539143	1.99331	1.66754	2.21617	0.497996	0.744933	0.575785	3.85603	3.59412	3.5217	1.12247	0.829987	1.05688	0.889441	0.867233	1.43425	2.03571	2.19563	2.72666	0.640655	0.580783	1.09625
DCST1	0.0561733	0.074127	0.0720135	0.130873	0.130212	0.22509	0	0	0.0153454	0.0577755	0.0805556	0.0972447	0.0419557	0.0150865	0	0.205412	0.170326	0.102451	0	0.0813088	0.0364924	0.0624455	0.0388636	0.0827629	0.0732934	0.0889325	0.0416157	0	0.03946	0.0206157
LOC100505666	0.913612	0.973765	0.991049	1.40343	1.43901	1.21092	0.323941	0.110549	0.383968	1.32518	1.22954	0.993571	0.367432	0.320868	0.244716	3.10363	2.10725	1.40994	0.897901	0.864659	1.05007	0.494791	0.850881	1.03544	1.28375	1.57622	1.37972	0.67527	0.567732	0.38688
ADAM15	73.2452	88.0937	70.3884	198.018	197.083	189.463	31.9859	26.0972	31.4908	137.258	127.569	138.998	35.647	34.2893	38.3425	139.508	128.902	105.789	81.2265	81.3148	100.054	78.938	74.1741	78.2856	129.548	113.017	112.384	57.2231	47.9273	49.8436
EFNA4	8.75941	7.11151	8.1589	13.4609	12.2542	12.4631	9.76726	7.38727	8.52464	14.6752	15.5448	17.9183	11.7686	8.65653	8.97166	14.2638	11.3432	14.4157	9.45046	8.28339	11.0697	8.71046	7.27934	8.54496	13.6613	11.8634	13.6504	8.8416	5.98495	6.21594
EFNA3	4.63408	3.10537	4.54845	5.08495	4.25203	4.9034	2.3363	2.39188	2.33406	9.5325	9.44909	9.75629	1.46019	2.08078	2.06748	6.8638	6.63529	7.2633	4.7616	4.92593	5.73873	3.488	3.1059	4.29393	5.76299	5.76992	5.87387	4.6465	4.19628	6.2448
EFNA1	55.589	45.2313	59.3283	63.8141	73.9147	66.2964	42.7538	42.285	36.9139	8.079	9.05094	7.98773	106.557	73.7332	92.5565	137.669	139.046	85.5968	59.9736	58.3197	67.9256	68.0854	70.458	72.8377	104.523	107.161	112.835	51.5168	35.8565	35.0167
SLC50A1	26.8625	25.0499	25.5793	25.747	30.4378	28.2592	37.5864	34.911	39.9262	13.8787	14.3462	14.757	43.0534	34.4923	32.0367	32.6398	33.4762	24.0536	25.9931	29.7054	31.6166	28.3869	29.3322	30.0707	38.0955	38.0296	39.7276	27.397	21.5256	21.1412
DPM3	21.4657	22.4899	21.1683	21.5902	26.2462	17.2029	13.8243	14.1002	16.9475	21.431	24.4234	24.8417	25.2823	19.069	17.9062	19.7066	15.6559	9.63696	10.4596	22.5349	29.1159	14.5098	20.971	19.7231	20.2365	17.8634	11.8834	23.313	19.8844	23.2875
KRTCAP2	93.1753	83.9676	105.438	110.542	114.554	103.596	107.177	90.9089	94.5324	79.1733	72.4584	74.5931	143.589	100.857	95.9378	110.675	103.631	84.9257	93.8709	96.7975	115.238	94.1389	111.383	97.2253	113.801	119.504	104.853	97.8659	99.1733	117.65
TRIM46	3.98179	2.26625	4.19358	5.33856	4.00051	4.73235	3.52071	2.64822	3.50357	10.3718	8.88057	10.5935	3.82911	2.37205	4.23021	7.69108	6.96584	5.59166	3.84028	3.18379	5.13314	3.72418	3.45326	4.72399	6.83266	4.8931	5.30226	3.41407	1.80661	2.60802
MUC1	0.631813	0.741109	0.719979	0.864507	0.461067	0.253172	0.832084	0.634966	0.690391	1.29967	1.59063	1.51912	0.812715	0.791869	1.29558	1.14532	0.993351	1.07551	0.659503	0.355649	0.615675	0.884452	0.728533	0.749876	0.847271	0.870608	1.2742	0.698626	0.419171	0.541043
MIR92B	0	0	0	0	0	0	0	0	0	0	0	0	0	0	0	0.378069	0	0	0	0	0	0	0	0	0	0	0	0	0	0
THBS3	11.6994	11.0013	12.6871	12.8861	11.5003	12.3645	12.0299	10.0229	10.3746	13.5939	15.1556	16.7843	11.1601	9.84433	11.0428	19.9095	19.1791	17.8414	12.0339	10.8844	12.9425	13.8852	11.8317	14.4042	17.5031	15.3599	17.7432	9.16013	8.59655	8.92532
MTX1	8.45586	8.78212	8.23061	10.0848	9.861	10.3846	10.7495	8.6828	10.6943	6.06645	7.81463	7.20625	12.2512	10.1143	8.1517	9.84448	10.7622	9.8245	6.67868	7.30972	8.64679	7.86236	7.66484	7.15206	8.30027	9.04872	9.71573	8.03353	6.15997	6.09168
GBAP1	2.53497	2.38344	2.97899	2.82644	2.3015	3.02195	2.96292	1.99379	3.25475	3.17219	2.78099	3.91302	3.47906	2.62115	3.02327	2.63831	2.62619	3.72184	2.5958	2.66023	3.17012	2.58319	2.63074	2.17091	2.37731	2.50832	3.12221	2.30526	2.51529	2.51191
GBA	27.1761	17.3064	33.8111	34.3752	29.3593	36.4681	50.3737	43.7581	51.5642	51.9588	44.2817	51.2256	37.9953	30.8148	37.7571	39.9769	42.7413	55.0891	27.5981	25.932	38.5505	25.9838	26.4046	27.5835	33.2503	34.1352	42.9465	25.7809	44.4408	46.8773
FAM189B	10.1026	13.7581	11.4836	12.1585	10.8348	10.7519	12.919	11.0765	13.9978	22.6241	18.8455	22.3744	16.8116	14.0438	14.3528	14.6975	12.253	11.0258	8.85303	11.9909	13.4673	10.1674	10.7079	10.7318	13.3925	10.972	9.7597	12.9521	11.8799	11.4492
SCAMP3	52.6682	54.3195	55.7697	61.8222	68.6857	61.9321	62.6157	61.2326	63.4334	93.9891	83.0544	90.3241	91.9276	69.5719	73.1109	54.8576	56.9104	51.4974	46.9136	58.4536	64.387	52.6484	56.8441	57.7454	56.038	54.2532	51.1401	60.8124	58.4083	56.4515
CLK2	33.2	30.8658	32.2379	34.7068	32.1196	34.3581	46.6352	41.4972	43.7247	38.4306	39.4359	38.9883	37.5051	36.5303	38.1872	37.5939	34.0745	38.2534	34.6015	35.5062	35.5257	34.274	35.5399	32.1933	35.7532	36.3275	34.0426	38.548	29.097	32.4894
HCN3	1.15463	1.30757	0.82551	1.49653	1.06802	1.28124	1.21723	1.12644	1.4012	3.52844	3.71601	3.65174	1.55479	1.53857	1.82085	1.39595	1.34654	1.11773	1.16398	1.26552	1.24415	1.57976	1.29042	1.47217	2.2598	2.61895	2.30712	1.08582	0.584923	0.782309
PKLR	0.0135936	0.0134537	0.0174268	0	0	0	0.0268537	0	0	0	0.0116963	0.0117663	0.0456885	0	0	0.0229423	0.0274785	0	0.030649	0.0147571	0	0	0	0.015021	0.0532095	0.0430421	0.0151061	0	0.0286472	0
FDPS	159.114	160.733	163.54	163.123	183.75	168.766	148.47	141.443	133.182	187.315	193.934	188.584	198.274	183.179	169.762	221.14	229.786	202.353	172.485	169.275	181.235	178.564	183.092	176.515	208.91	216.392	228.095	163.268	168.869	164.776
RUSC1-AS1	0.922114	0.619281	0.971043	0.822071	0.648883	0.712603	0.585517	1.28215	0.863664	0.270976	0.283363	0.256552	0.442751	0.530685	0.653649	0.666977	0.59914	0.108115	0.668269	0.965293	1.25157	1.09829	0.683535	0.873383	0.870135	0.756006	0.47576	1.01712	0.659323	0.761438
RUSC1	12.5802	16.2564	11.9284	14.4287	13.4032	12.4065	17.4338	17.4629	16.2625	10.4	10.1954	10.0509	18.3384	16.4701	17.2479	16.6731	15.0949	13.9225	11.3028	13.3993	14.3036	14.5654	14.1097	13.9327	15.4883	12.7016	12.5978	14.955	14.1862	13.7358
ASH1L	7.89772	7.88875	7.66149	7.273	5.65644	7.25005	8.01012	8.13665	8.57107	7.01837	7.33292	7.90481	4.08849	6.55754	8.27313	6.88655	6.64949	7.81105	8.61921	7.85992	7.50022	8.31662	8.06338	7.47573	7.65347	7.35347	7.31507	8.09302	9.55357	9.89796
MIR555	0	0	0	0	0	0	0	0	0	0.9216	0	0	0	0	0	0	0	0	0	0	0	0	0	0	0	0	0	0	0	0
POU5F1P4	0	0	0	0	0	0	0	0	0	0	0	0	0	0	0	0	0	0	0	0	0	0	0	0	0	0	0	0	0	0
ASH1L-AS1	0.985465	1.19206	1.12298	1.42129	0.888356	0.789765	0.627287	0.697574	0.807623	1.01357	1.16825	0.435975	0.956853	1.2704	0.96082	1.03488	0.752552	0.742898	0.814694	1.23623	1.13101	0.754677	0.749974	0.846961	0.921495	0.86676	0.511053	0.879256	1.03839	0.867999
MSTO1	0.890604	0.5471	0.78741	0.781933	0.783069	0.64606	0.970682	0.869553	0.729882	0.284278	0.224606	0.199367	0.464486	0.742314	0.529341	0.51831	0.527673	0.453691	0.882835	1.00018	0.73319	0.938837	0.828636	0.797483	0.631106	0.923785	0.665486	0.885252	1.00315	0.726965
MSTO2P	0.462474	0.657965	0.469368	0.394432	0.480181	0.486456	0.513901	0.500146	0.379014	0.0396387	0.0829015	0.0667177	0.140327	0.310517	0.342207	0.16261	0.185024	0.17924	0.57567	0.355626	0.535161	0.449848	0.42995	0.340692	0.490281	0.449985	0.3105	0.614978	0.406091	0.583441
YY1AP1	9.05767	10.2294	9.94485	10.2646	11.1034	11.1289	11.0433	11.2629	9.90959	12.8367	13.9901	13.1887	10.4964	10.1454	10.4604	8.44062	8.94131	9.58351	10.7498	10.3759	10.0284	10.0814	9.27297	9.10005	8.59176	7.78579	8.17588	10.9609	11.8159	11.6856
DAP3	47.0453	46.2731	50.8109	61.2503	68.9618	66.0225	50.3198	47.9268	47.427	64.6891	64.8837	66.212	48.3165	43.5633	43.0248	37.5061	39.0983	36.4089	52.4889	51.5566	57.0541	48.0281	51.9431	51.1709	40.0004	40.4809	43.5485	51.768	60.0176	60.0418
GON4L	10.1858	8.94912	11.214	9.7796	8.07653	10.3688	8.37902	8.54495	7.83943	10.7063	10.4304	10.8359	5.96774	8.78833	10.7997	11.5721	12.2471	14.161	11.1676	9.80512	10.0544	11.3966	10.1802	9.98609	10.4302	10.9478	11.0875	6.8809	8.86901	9.50217
SYT11	3.31536	3.48279	2.40186	3.97729	3.23833	3.81899	2.54251	2.82541	2.06283	4.09693	3.79184	3.52543	3.18503	3.34067	2.6209	7.30017	6.91583	8.20984	3.87526	2.98897	3.05605	3.88476	3.05174	3.49248	6.18577	5.83559	7.61289	3.89113	2.43766	2.39461
RIT1	27.7014	21.0086	27.5454	26.4628	27.7244	28.7257	32.3531	36.7483	32.2915	18.4521	21.3368	18.8014	36.9321	33.3794	32.0355	39.5999	43.2087	43.8347	29.1394	27.1216	24.6942	29.7918	31.1585	29.5864	28.6798	30.7894	32.8432	28.5183	25.8952	23.3302
KIAA0907	26.5507	22.7918	26.5372	23.8121	23.7085	24.9531	32.941	27.4909	33.328	24.2622	22.1895	27.2992	23.0784	23.697	26.0989	27.0754	24.6413	28.0478	25.0698	23.1741	24.7519	26.2073	23.3766	24.8593	22.8309	23.7937	23.4186	30.841	29.0065	30.5776
SNORA80E	0.320971	1.58834	1.64592	0.64097	0.744022	1.15754	1.26813	2.27203	1.57828	0.330125	1.38087	0.555649	0.719196	0.517219	2.34708	1.08342	1.62205	0.702481	0	0.696889	0.938318	0.713618	0.666191	0	0.942285	0.762231	0.713367	2.64349	2.02924	2.12034
SCARNA4	0.666822	0.989941	0.427429	0	0	0	0.329322	2.36009	0.273242	1.02876	1.14751	1.15437	0	1.07453	0.348293	0.281354	0	0	0.751731	0	0.324895	2.59447	0.346006	0.736847	0.978808	0.263925	0.370508	1.37297	0.702633	0.367087
RXFP4	0	0.334299	0.0962275	0.149895	0.0434987	0.0902326	0.0370702	0.221388	0.123031	0.038601	0.0322925	0	0	0	0	0.0950122	0.0758655	0	0	0.162972	0.109716	0.125163	0.0778967	0.0829435	0.146907	0.118835	0.0417064	0.0386374	0.118638	0.0826425
ARHGEF2	40.2837	39.5914	37.3543	43.4153	42.9372	43.1845	38.6511	36.3034	35.659	33.5668	31.4876	32.7083	28.4445	31.7625	30.5116	41.7841	38.8007	31.5127	41.8538	45.4185	42.7808	43.5337	44.8428	41.6342	52.7409	50.0737	46.5035	40.8732	36.7544	34.8066
MIR6738	0.672032	0	0	0	0.778898	0	0	0	0	0	0.578238	0.581695	0	0.541464	0	0.567104	0.679233	1.47082	0.757604	0	0	0	0	0.742603	0	1.06395	0	0.691851	0	0
SSR2	209.693	223.858	210.154	230.313	261.931	242.785	323.268	302.737	309.959	254.519	268.368	279.644	346.734	267.98	260.785	245.473	259.356	244.92	223.28	211.691	236.107	216.432	210.506	219.747	233.248	228.48	265.385	191.768	163.579	171.848
UBQLN4	10.9608	10.2119	10.8629	12.8692	12.2486	13.4337	10.7676	9.78616	10.0654	7.35648	7.15773	6.86059	7.85324	9.27231	9.85869	10.3139	9.9235	10.5358	11.1758	11.9765	12.3972	12.3169	12.4246	11.6647	12.9387	11.2106	10.4478	10.9165	11.0102	11.7665
LAMTOR2	83.9991	69.8206	92.7069	95.8537	107.312	103.862	91.6399	84.3465	86.2832	85.8752	93.0886	93.6999	121.704	90.4253	82.1404	89.8573	94.1551	84.8021	85.0118	80.9732	99.763	84.3914	92.6123	90.3075	90.0489	86.4907	90.0466	83.0952	77.4629	85.2514
RAB25	0.0396406	0.0784653	0	0	0	0.0476528	0.0391544	0.0467669	0.0324869	0	0	0	0	0.0319389	0	0	0	0	0	0	0	0.0440667	0	0.0438033	0.0775829	0	0	0	0	0
MEX3A	9.7482	4.83089	9.15671	13.0714	12.7147	13.7616	10.7386	10.6804	10.723	10.4091	10.5933	9.44087	7.66383	7.9278	8.45185	16.1856	14.1046	18.599	9.99186	9.21785	11.2718	10.0091	8.58586	9.36718	14.8314	14.16	15.9136	8.51731	8.318	7.6243
LMNA	80.2875	97.6749	83.1644	83.0751	79.9486	71.4825	62.9474	57.7648	68.9849	91.5348	84.7992	92.8536	120.759	98.7343	96.4064	56.3611	49.8263	56.9978	55.8943	72.2331	84.8238	70.6585	77.23	86.4025	57.4105	48.73	39.3987	75.5992	99.1426	96.243
SEMA4A	0.323852	0.221898	0.303397	0.261177	0.187675	0.224602	0.356789	0.132256	0.214368	0.256222	0.33224	0.280319	0.334916	0.180645	0.169154	0.378398	0.276965	0.436177	0.280838	0.229875	0.364131	0.318473	0.491203	0.440443	0.353482	0.167619	0.304519	0.359049	0.288745	0.31542
SLC25A44	8.89669	9.72907	9.50214	9.6132	10.4288	9.95126	11.8538	11.6372	11.2547	14.3099	13.5293	15.0997	12.8404	11.4274	10.8682	10.2791	9.81052	12.8127	9.2434	9.20644	9.78739	8.62724	8.98766	9.50781	9.56462	9.82927	10.3115	8.49905	9.54039	9.28756
PMF1	12.4778	14.2121	11.3941	14.373	17.0878	11.7317	13.7707	13.6518	12.8539	8.06586	10.3164	8.05511	18.431	16.1474	12.525	12.3531	11.9774	9.00132	11.3948	15.5512	15.8272	13.7935	14.0705	13.9422	14.2911	12.3604	12.0457	16.0393	11.4218	14.0067
PMF1-BGLAP	0	0	0	0	0	0	0	0	0	0	0	0	0	0	0	0	0	0	0	0	0	0	0	0	0	0	0	0	0	0
BGLAP	0.694644	0.458331	0.667894	0.577994	0.603829	0.278349	0.400239	0.409761	0.474405	0.357228	0.348655	0.501057	0.324267	0.419762	0.181412	0.635034	0.292537	0.253385	0.261032	0.502736	0.564085	0.193052	0.120148	1.02345	0.453176	0.274937	0.707606	0.834318	0.609957	0.446136
PAQR6	6.05725	5.60471	7.23691	7.53326	8.47441	7.13074	5.0979	5.5182	4.80258	3.6311	4.02454	4.00206	4.93908	5.80449	5.01716	9.11903	9.45493	8.6288	4.99009	7.41229	6.39151	6.85311	8.77818	7.32702	10.1714	10.4976	8.8621	7.58268	7.5533	7.55694
SMG5	41.9826	38.8639	43.8038	48.366	48.9209	48.2587	48.3107	45.0929	48.504	47.882	50.227	48.7487	41.9556	43.114	48.5829	50.4769	51.1496	50.697	41.0697	41.5855	47.5971	44.2498	44.4685	44.3498	48.3887	49.9615	51.3884	37.1461	49.1138	49.2326
TMEM79	2.74066	2.1338	2.67025	2.99192	2.77412	2.21836	2.49048	2.26334	2.38083	2.25506	2.05945	2.38806	2.3131	2.28179	2.02318	1.95812	2.01288	1.85945	2.08035	2.51904	2.93772	2.51858	2.63562	2.18049	2.73559	2.25626	1.48219	2.42647	1.96373	2.73584
GLMP	74.0535	50.4784	85.5821	87.3284	75.9996	92.4849	120.792	114.944	119.418	129.173	124.517	128.379	107.384	85.2957	96.8503	116.315	124.283	158.108	76.9866	79.4337	108.368	72.2223	76.6822	76.3609	87.088	89.8521	96.2367	70.3288	86.2325	100.388
VHLL	0	0	0.108754	0	0.0491612	0	0.125688	0	0	0.043626	0	0	0	0	0.0443095	0.0357935	0.0428707	0.0464164	0	0.0460469	0	0	0.0880371	0.0937408	0	0	0	0.0873342	0	0
CCT3	139.774	133.385	141.619	148.613	159.594	159.06	162.493	141.106	156.605	223.691	215.005	228.638	158.537	133.159	133.903	130.551	130.267	138.926	152.096	130.176	144.544	140.306	143.161	140.664	136.674	129.439	141.741	137.706	149.905	147.47
TSACC	0.0717432	0.106507	0.183948	0.107452	0.124728	0.172488	0.248021	0.253922	0.0881942	0.590316	0.339516	0.620993	0.0803772	0.0289022	0.0749454	0.0908123	0.036256	0.157018	0.121318	0.0778842	0.174777	0.0398769	0.148907	0.0792771	0.0702064	0.0851868	0.0797257	0.0369295	0.151192	0.0394947
RHBG	0	0	0	0	0	0	0.020979	0	0	0.0436906	0	0.0735378	0	0	0	0.0179233	0	0	0	0	0	0	0	0	0	0	0	0.0218659	0.0447603	0.0233848
C1orf61	0	0.0968543	0	0	0	0.117641	0	0	0.0401004	0.201305	0.084203	0.423532	0.109638	0	0.0511147	0	0.049455	0	0	0.106238	0	0	0	0	0	0.038733	0.0543749	0	0.0515584	0.0538728
MIR9-1	0	0	0	0	0	0	0	0	0	0	0	0	0	0	0	0	0	0	0	0	0	0	0	0	0	0	0	0	0	0
MEF2D	12.4646	13.9064	12.6747	12.3538	11.4014	11.221	9.66052	10.1601	10.0353	8.78471	8.85419	8.96843	12.3461	15.0358	15.9137	9.75348	8.57536	7.47882	11.7205	13.9006	12.7053	13.0376	13.45	12.8423	10.3611	9.14928	7.42158	12.2708	11.1714	11.8054
IQGAP3	0.660928	2.58837	0.728861	0.326416	0.535396	0.495504	0.730036	0.930662	0.594072	2.66795	3.30203	1.99922	0.334405	0.956241	0.616188	0.539742	0.588998	0.43551	0.584852	0.709786	0.512467	0.766326	0.67852	0.581125	0.737179	0.950732	0.734466	0.702368	0.60656	0.500771
TTC24	0	0	0	0.0214189	0	0	0	0	0.0175802	0	0	0	0	0	0	0	0	0	0	0	0	0	0.0222618	0	0	0	0	0	0	0
APOA1BP	90.4324	87.5652	76.2887	100.677	115.974	95.1045	136.391	143.807	102.569	121.582	123.996	101.556	64.9502	73.8516	48.4168	52.2565	53.3595	30.1039	106.705	115.167	104.311	95.3689	99.1442	87.125	83.3515	72.5876	59.947	118.892	94.9654	90.6108
GPATCH4	12.6735	17.0665	11.5138	12.4949	16.4237	13.2677	13.0503	13.1152	10.8607	18.1874	15.9363	15.7552	12.0074	11.8675	11.467	7.69682	8.71436	7.40392	13.5223	14.9283	13.2833	13.2677	14.0843	11.8431	9.57006	8.43654	8.22838	12.739	12.9756	11.3606
HAPLN2	0.680001	0.528788	0.809485	0.48498	0.506657	0.408722	0.959514	1.51854	0.636897	0.449612	0.814953	0.462466	0.925086	1.27187	0.93868	0.327902	0.319098	0.292337	0.657075	0.659113	0.686298	0.647938	0.579673	0.53672	1.78241	1.44183	0.539758	0.90007	0.665339	0.909114
BCAN	0.0743384	0.021021	0.0680721	0.0318111	0.049234	0.0382987	0.0524475	0.0751734	0.0696262	0.098304	0.127926	0.0459611	0.10708	0.0427823	0.0665627	0.0537699	0	0.0116213	0.011972	0.0230576	0.0620911	0.0944443	0.0771466	0.0352049	0.0311768	0.0084065	0.0236028	0.0218659	0	0.0584619
NES	33.405	47.2631	29.1518	31.6774	30.186	29.8664	19.0128	16.8379	14.7159	61.344	54.3088	59.705	38.9079	41.9623	32.1147	40.2135	40.1932	38.8845	31.7689	25.9883	27.4457	33.3405	28.6909	26.4018	33.1741	32.3615	32.9589	25.7368	35.9737	31.0099
CRABP2	0.960706	1.27995	0.521067	1.43888	1.62739	1.02163	1.38689	1.61293	0.878179	7.86685	6.93091	6.46062	1.49029	1.04199	0.810589	0.592439	0.858962	0.525653	0.916414	1.08305	0.792142	1.35551	0.920305	0.816608	0.687016	0.49724	0.574861	1.44552	2.0246	1.58661
ISG20L2	7.61324	11.1929	7.20869	6.87624	8.10992	8.03176	11.6542	11.8143	11.7149	11.4044	10.5191	11.1836	10.9892	10.7283	11.6656	9.46353	9.19547	9.45472	8.63607	8.8822	8.08063	8.62134	10.6219	8.98869	7.71292	9.20238	7.86354	7.39871	8.75439	8.26046
RRNAD1	6.67234	6.8288	6.95001	4.99668	5.18487	5.3549	9.04321	8.3191	8.79265	5.5954	5.57799	6.18561	9.32292	9.56069	7.80182	9.7095	10.0774	10.1227	6.11158	6.13226	7.53632	7.2277	6.98341	7.07977	7.67948	8.40279	8.78394	5.87387	5.35289	4.19488
MRPL24	46.5362	53.5882	48.2386	50.5889	54.1515	53.0976	46.6528	43.1882	39.9633	28.5368	33.4143	29.0358	47.7183	44.3358	38.8713	34.1804	36.2492	29.9051	49.5328	50.4692	49.4167	48.1219	52.098	47.3215	40.2726	38.1231	39.5461	48.0519	44.8798	49.091
HDGF	14.9413	23.5353	12.6318	12.862	16.9431	14.247	13.7256	14.1635	13.7189	17.8022	21.1224	17.4966	26.9174	22.0828	21.0197	12.2452	11.8543	8.98261	16.1507	17.2882	14.5747	16.1482	16.0322	14.3871	12.9967	11.73	12.5895	16.5055	19.55	18.3121
PRCC	28.7882	28.4719	31.7896	35.3593	32.8964	31.587	34.5183	33.0313	37.4565	38.3191	36.8503	36.9129	42.2168	33.9192	31.0043	33.9012	31.9633	30.8602	28.0231	31.2523	35.5547	27.3182	31.2633	32.1694	31.3832	32.8115	32.4416	31.1597	37.5068	35.9785
SH2D2A	0.326364	0.138431	0.119541	0.139658	0.162112	0.140117	0.0460515	0.165015	0.114629	0.191813	0.0200581	0.201781	0.0522343	0.0187825	0.0487044	0	0.0706844	0.0510203	0.0788401	0.0759213	0.113581	0.103658	0.0725769	0.0257597	0.0228123	0.0553599	0.0777164	0.167994	0.122818	0.153997
NTRK1	0.0602171	0.0446981	0.0192994	0.060126	0.0348964	0.0361941	0.0594785	0.0532818	0.0123375	0.139353	0.0388595	0.104245	0.033732	0	0.0157262	0	0.0456468	0.049422	0.0169712	0	0.0880186	0	0.0312459	0.0332703	0	0.0238336	0.0167293	0.0154982	0.111039	0.0828739
INSRR	0.0102576	0.010152	0	0.0102421	0	0	0	0	0	0.0105501	0.00882595	0.0177575	0	0	0	0	0	0	0	0.0111356	0	0.0114029	0	0.0113347	0	0	0	0	0	0
PEAR1	25.509	32.6648	26.5494	47.4989	42.371	46.3587	20.6301	20.6472	19.4713	8.41826	6.63179	8.37756	15.6065	20.5885	21.7909	12.1504	12.5517	9.95296	21.3636	28.4218	28.096	24.0241	25.6655	24.6423	15.007	12.2863	10.5001	21.2293	18.2173	19.3952
LRRC71	0.0218214	0.151178	0.0839245	0.305038	0.278206	0.367248	0.0431076	0.128722	0.0894172	0.0448876	0.0751034	0.151105	0.0488951	0.0879089	0.136773	0.147315	0.0882211	0.0716381	0.123	0.142136	0.0850564	0.12129	0.0905831	0.120565	0.085416	0.0345473	0	0.112325	0.0689799	0.0720764
ARHGEF11	11.7249	11.9317	11.6536	11.4266	9.6819	11.1452	13.4804	13.4939	12.7659	9.63205	9.45997	8.90588	7.91794	11.4892	13.22	10.4632	10.4749	13.4319	11.578	11.2578	12.0825	12.1457	12.0382	11.3073	12.714	12.2367	12.8283	11.8136	13.5387	14.1052
MIR765	0.377281	0.746797	0.48367	0.37671	0	0	1.49061	0	0	0	0.324625	0.326566	0	0.60796	0.788242	0.636748	0.762648	0.412861	0.425322	0	0	0.419407	0.391533	0	0.738399	0.298652	0	0.388407	0.795084	0.830775
ETV3L	0	0	0	0	0.0252147	0	0	0	0	0	0	0	0.0974934	0.105171	0.0227262	0	0	0	0	0	0	0	0.0451541	0.0480795	0	0.0344424	0	0	0	0
ETV3	3.68448	4.1841	3.98953	4.44107	4.1683	5.01151	3.97277	4.79711	4.35491	6.34111	6.61836	6.63252	2.1215	4.37606	5.18303	4.08779	4.27291	4.96364	4.0047	4.0636	4.06241	4.81388	4.0674	4.05517	4.81219	4.7874	4.8285	3.46067	4.53198	4.36369
CYCSP52	0	0	0	0	0	0	0	0	0	0	0	0	0	0	0	0	0	0	0	0	0	0	0	0	0	0	0	0	0	0
FCRL5	0	0	0	0	0	0	0	0	0	0	0	0	0	0	0	0	0	0	0	0	0	0	0	0	0	0	0	0	0	0
FCRL4	0	0	0	0	0	0	0	0	0	0	0	0	0	0	0	0	0	0	0	0	0	0	0	0	0	0	0	0	0	0
FCRL3	0	0	0	0	0	0	0	0	0	0	0	0	0	0	0	0	0	0	0	0	0	0	0	0	0	0	0	0	0	0
FCRL2	0	0	0	0	0	0	0	0	0	0	0	0	0	0.013385	0	0	0	0	0	0	0	0	0	0	0	0.0131504	0	0	0	0
FCRL1	0	0	0	0	0	0	0	0	0	0	0	0	0	0	0	0	0	0	0	0	0	0	0	0	0	0	0	0	0	0
CD5L	0	0	0	0	0	0	0	0	0	0	0	0	0	0	0	0	0	0	0	0	0	0	0	0	0	0	0	0	0	0
KIRREL	16.5385	24.4355	16.7883	19.501	18.735	22.3078	11.0335	13.0099	10.7953	17.6721	20.3871	18.2762	8.57121	12.6694	12.732	6.09397	7.06542	7.24049	14.7878	16.1808	15.7249	14.4844	16.2786	14.2215	9.9732	10.1312	8.8868	14.0423	24.1319	22.3509
LOC646268	1.44225	0.968601	1.71688	1.80009	1.8507	2.29104	0	0	0.084427	0.370847	0.48752	0.490435	0.0577079	0.0415014	0.107616	1.304	1.24946	0.450934	0.987153	1.50979	1.20464	1.31699	1.01564	1.02453	1.71379	2.32412	2.40409	2.38626	1.95391	2.38189
CD1D	0.48888	1.05772	0.612163	0.715182	0.672039	0.505689	0.168448	0.187784	0.0279526	0.561291	0.655428	0.39364	0.77699	0.458019	0.47507	0.27823	0.126402	0.0373245	0.512679	0.567754	0.40992	0.126388	0.377561	0.175885	0.522911	0.638987	0.416932	0.526706	1.41362	1.11407
CD1A	0	0	0	0	0	0	0	0	0	0	0.0176645	0	0	0	0	0	0	0	0	0	0	0	0	0	0	0	0	0.0211353	0.0216324	0
CD1C	0	0	0	0	0	0	0	0	0	0	0	0	0	0	0	0.098018	0.150941	0.0544748	0	0	0	0	0	0	0.0487138	0.0656758	0.276595	0	0	0
CD1B	0	0	0	0	0	0	0	0	0	0	0	0	0	0	0	0	0	0	0	0	0	0	0	0	0	0	0	0	0	0
CD1E	0	0	0	0	0	0	0	0	0	0	0	0	0	0	0	0	0	0	0	0	0	0	0	0	0	0	0	0	0	0
OR10T2	0	0	0	0	0	0	0	0	0	0	0	0	0	0	0	0	0	0	0	0	0	0	0	0	0	0	0	0	0	0
OR10K2	0	0	0	0	0	0	0	0	0	0	0	0	0	0	0	0	0	0	0	0	0	0	0	0	0	0	0	0	0	0
OR10K1	0	0	0	0	0	0	0	0	0	0	0	0	0	0	0	0	0	0	0	0	0	0	0	0	0	0	0	0	0	0
OR10R2	0	0	0	0	0	0	0	0	0	0	0	0	0	0	0	0	0	0	0	0	0	0	0	0	0	0	0	0	0	0
OR6Y1	0	0	0	0	0	0	0	0	0	0	0	0	0	0	0	0	0	0	0	0	0	0	0	0	0	0	0	0	0	0
OR6P1	0	0	0	0	0	0	0	0	0	0	0	0	0	0	0	0	0	0	0	0	0	0	0	0	0	0	0	0	0.047505	0
OR10X1	0	0	0	0	0	0	0	0	0	0	0	0	0	0	0	0	0.0443129	0	0	0	0.0427233	0	0	0	0	0	0	0	0	0
OR10Z1	0	0	0	0	0	0	0	0	0	0	0	0	0	0	0	0	0	0	0	0	0	0	0	0	0	0	0	0.0470047	0	0
SPTA1	1.80796	1.70971	2.29027	1.30169	1.31821	1.53491	1.42545	1.58866	1.3278	0.193126	0.253885	0.246116	0.270472	0.657024	0.61087	2.20928	2.27196	1.54989	2.08051	1.66568	2.32116	1.31802	1.21929	1.92075	1.35973	1.11265	1.93162	1.61826	1.41324	2.32725
OR6K2	0	0	0	0	0	0	0	0	0	0	0	0	0	0	0	0	0	0	0	0	0	0	0	0	0	0	0	0	0	0
OR6K3	0	0	0	0	0	0	0	0.107051	0	0	0	0	0	0	0	0	0	0	0	0	0	0	0	0	0	0.0359138	0	0	0	0.0499517
OR6K6	0.0416764	0	0	0	0	0	0	0	0	0	0	0	0	0	0	0	0	0	0	0	0	0	0	0	0	0	0	0	0	0
OR6N1	0	0	0	0	0	0	0	0	0	0	0	0	0	0	0	0	0	0	0	0	0	0	0	0	0	0	0	0	0	0
OR6N2	0	0	0	0	0	0	0	0	0	0	0	0	0	0	0	0	0	0	0	0	0	0	0	0	0	0	0	0	0	0
MNDA	0	0	0.0992292	0.0257618	0	0	0.0254844	0	0	0	0	0	0.231247	0.0623642	0.10781	0	0	0	0	0	0	0	0	0.0285103	0	0	0	0	0	0.0284068
PYHIN1	0.0616484	0	0	0	0.0238172	0	0.0202974	0.0242437	0	0.0845423	0.0707257	0.0355743	0.0230225	0.016557	0	0	0	0	0	0.0223084	0	0.022844	0	0	0.0402186	0.0325335	0.0228359	0.0211555	0.0433061	0.04525
IFI16	107.599	114.31	115.141	171.75	175.71	191.74	82.5496	86.5692	71.7719	125.393	142.953	129.979	89.6972	105.955	99.9386	99.2287	102.76	96.7274	123.84	111.13	111.206	119.712	124.03	123.664	166.586	191.326	213.598	102.258	119.531	116.117
AIM2	0.318808	0.0860528	0.185776	0.491957	0.671826	0.418086	0	0	0	0	0	0	0.0649409	0	0	0.0489146	0.117172	0.0634315	0.359402	0.409023	0.310665	0.22553	0.150387	0.352286	1.50317	1.49125	1.12725	0.835442	0.274851	0.0638196
CADM3	0.0348919	0.0920875	0.0745516	0.0348391	0.107841	0.0419442	0.011488	0.027443	0.0190634	0.502419	0.820604	0.583898	0.0130303	0.0281128	0.0242995	0.0490734	0.0705315	0.0509099	0.0524464	0.0883832	0.0340007	0.0258585	0.0965599	0.0899638	0.0682889	0.101274	0.116322	0.107763	0.0980418	0.0640267
CADM3-AS1	0	0.0129227	0	0	0	0	0	0	0	0	0	0	0	0	0	0	0	0	0	0	0	0	0	0	0	0	0	0	0	0
ACKR1	0	0.0192613	0	0.0194321	0	0.0233951	0	0	0.0159494	0.0200166	0.0334907	0.0842274	0.0218037	0	0.0203302	0.0328458	0	0.0212969	0.0219397	0.0422548	0	0	0	0	0	0.0308112	0	0	0.0820268	0
FCER1A	0	0	0	0	0	0	0.0729313	0.0435554	0	0	0	0	0	0	0	0	0	0	0	0	0	0	0	0	0	0	0	0	0.116703	0.121942
OR10J3	0	0	0	0	0	0	0	0	0	0	0	0	0	0	0	0	0	0	0	0	0	0	0	0	0	0	0	0	0	0
OR10J1	0	0	0	0	0	0	0	0	0	0	0	0	0	0	0	0	0	0	0	0	0	0	0	0	0.038649	0	0	0	0	0
OR10J5	0	0	0	0	0	0	0	0	0	0	0	0	0	0	0	0	0	0	0	0	0	0	0	0	0	0	0	0	0	0
APCS	0	0	0	0	0	0	0	0	0	0	0	0	0	0	0	0	0	0	0	0	0	0	0	0	0	0	0.0513379	0	0	0
CRP	0	0	0	0	0	0	0	0	0	0	0	0	0	0	0	0	0	0	0	0	0	0	0	0	0	0	0.0237199	0	0	0.0235008
DUSP23	10.6112	14.0442	8.69335	15.8614	20.0853	13.6617	16.0627	20.2227	18.679	7.23287	9.40037	6.52178	26.0979	18.111	15.9386	9.32534	8.94803	5.6342	8.28166	17.3815	16.3975	10.8887	15.7036	12.2112	12.1658	10.7358	6.69836	15.5136	17.4002	12.9965
FCRL6	0.0210215	0	0.0538987	0	0.0243644	0.0252704	0.0207637	0.0248006	0	0	0	0	0	0	0.0219598	0.106436	0.212468	0.069012	0	0	0.0204846	0	0.0436313	0.0929161	0.0205712	0.0332809	0	0	0.0443009	0.0231448
SLAMF8	0	0.0902946	0	0.0260273	0.0755295	0.047003	0.025747	0.0922582	0.0213626	0	0.0560715	0.0225627	0.0438056	0.0420045	0.0136151	0.0439935	0.039519	0.0142625	0.0146929	0.0424469	0.0381014	0.0579545	0.0676285	0.086412	0.0637708	0.0515853	0.057934	0	0.0411998	0.0143497
C1orf204	1.27259	1.44671	0.859815	1.27066	1.27564	1.19904	0.662462	0.831837	0.620122	0.176876	0.192361	0.208396	0.77067	0.568093	0.68266	1.33511	1.14717	0.790396	0.891798	0.690759	0.888169	1.07057	0.94588	0.969155	1.19484	1.1435	1.07019	1.07996	0.960396	0.757364
VSIG8	0.0709737	0.117072	0.0303291	0.0944884	0.10968	0.113759	0.163574	0	0.038777	0.0486653	0.061068	0.102389	0.026505	0.0381229	0.148283	0	0.0478228	0.077667	0.080011	0.0770488	0.0691609	0.131497	0.0982064	0.0784267	0.138907	0.0936368	0.0788706	0.0730667	0.0997135	0.0781422
CFAP45	0.479221	0.901149	0.460766	0.885217	0.555426	0.576081	0.189337	0.226148	0.216006	0.6654	0.597888	0.373322	0.563737	0.424725	0.375458	0.303298	0.242178	0.314649	0.351157	0.39018	0.303537	0.37291	0.32326	0.529544	0.351717	0.341412	0.319525	0.222009	0.479708	0.527623
MIR4259	0	0	0	0	0	0	0	0	0	0	0	0	0	0	0	0	0	0	0	0	0	0	0	0	0	0	0	0	0	0
TAGLN2	85.5052	99.3079	71.1392	104.4	99.2442	92.8831	74.4534	69.4882	53.6763	82.2945	85.0913	82.2466	166.069	123.461	124.825	154.407	144.44	127.916	89.4819	84.4388	96.7501	123.484	113.776	115.971	157.077	137.408	136.602	94.464	81.2604	72.7321
IGSF9	0.0106355	0	0.0136346	0.0212389	0.0123268	0	0.0105051	0.025095	0	0.448494	0.329441	0.386646	0.0119155	0	0	0	0.0107495	0.0116385	0.0119898	0.0230918	0.0207278	0	0.0220746	0.0117524	0.0624462	0.109447	0.0236378	0.0218983	0.0784467	0.0351292
SLAMF9	0.0372059	0	0	0	0	0	0	0	0	0	0	0	0	0	0	0	0	0	0	0	0	0	0.0386114	0	0.0364089	0	0	0	0	0
LINC01133	0	0	0	0	0	0	0	0	0	0	0	0	0	0	0	0	0	0	0	0	0	0	0	0	0	0	0	0	0	0.0416117
PIGM	4.64731	4.88511	4.08243	4.47136	3.49477	4.41428	5.05229	5.42407	5.28479	5.71127	4.8892	5.37496	2.67577	3.35953	3.89835	6.69293	7.97604	10.8681	4.59961	4.90467	4.19891	5.18834	4.81255	4.53053	4.97625	5.67176	5.0317	4.93804	4.01608	3.84575
KCNJ10	0.0162119	0	0	0	0	0	0	0	0	0	0.0069746	0	0	0	0	0	0	0	0	0	0	0	0	0	0	0.00641657	0	0	0	0.0178493
KCNJ9	0	0	0	0	0	0	0	0	0	0	0	0	0	0	0	0	0	0	0	0	0	0	0	0	0	0	0	0	0	0
IGSF8	1.45578	2.11561	0.874087	2.31837	1.77271	1.61711	2.60283	2.93495	2.53715	0.568596	0.317114	0.366862	4.1497	2.65767	2.13676	5.87805	5.15915	5.28335	1.47496	2.04051	1.56225	2.08949	1.83588	1.79192	3.01149	2.66944	2.31401	2.01093	1.51454	1.11589
ATP1A2	0.00788163	0	0	0	0	0	0.00778496	0	0	0	0.0135632	0.00682216	0	0	0	0	0	0	0	0	0	0	0.00817937	0	0	0	0	0.00811406	0.00830489	0.00867769
ATP1A4	0	0	0	0	0	0	0	0	0	0	0	0	0	0	0	0	0	0	0	0	0	0	0	0	0	0	0	0	0.0114589	0
CASQ1	0	0	0	0.0219331	0	0.0528123	0	0	0	0	0	0	0	0	0	0	0.0222017	0	0.0247634	0	0	0	0	0	0	0	0.0244104	0.0452282	0	0.024185
LOC729867	0.218048	0.458585	0.17471	0.244933	0.284313	0.229355	0.323061	0.225091	0.290385	0.308368	0.281424	0.21233	0.152681	0.285487	0.370144	0.598011	0.358126	0.447397	0.27654	0.236713	0.159359	0.333293	0.0565714	0.150591	0.160033	0.258907	0.424042	0.252539	0.315918	0.30009
PEA15	132.368	166.662	131.634	154.808	162.938	170.735	76.9881	84.2071	72.0976	190.712	198.06	169.712	104.662	115.909	106.732	195.739	196.536	206.378	137.275	141.361	152.701	139.846	155.823	144.076	136.819	134.347	156.344	132.804	150.077	159.456
DCAF8	31.3359	29.6338	30.0616	30.3179	30.1116	30.3495	34.5838	32.5766	31.8287	29.7301	30.4895	30.783	29.6822	30.7746	32.2843	36.7667	36.9271	32.0733	33.0516	32.9728	33.5739	31.7662	33.0526	32.5998	39.0286	40.1151	39.3167	30.9288	28.4771	29.5433
PEX19	20.1628	16.614	21.7307	21.8412	21.9289	23.5617	30.1164	29.2088	31.4535	27.6947	28.4337	27.4166	24.927	22.1485	24.6263	23.316	23.0328	25.8742	20.8008	19.9416	23.3946	21.4498	20.8028	22.021	21.2107	20.2478	22.2369	18.5851	19.1951	20.173
COPA	52.7644	53.7916	53.2407	58.8238	54.5124	64.9895	64.0761	58.7931	63.8463	64.2706	61.7484	69.424	41.1274	47.1672	53.9538	63.1537	63.8407	72.4683	55.8546	51.6442	53.8059	58.0567	54.537	54.3293	61.5583	63.1113	71.7187	51.7337	49.2871	49.4352
SUMO1P3	0.0356634	0.211778	0.0914401	0.0712188	0.165338	0.128615	0.105678	0.126224	0.0876823	0.110042	0.0920578	0.0926082	0.239732	0.0574688	0.0745104	0.0300951	0.0360455	0.156107	0	0.116148	0.0347525	0.237873	0.0370106	0.118225	0.0348995	0.0564616	0.079263	0.110145	0.0375786	0
NCSTN	74.589	71.5643	85.7389	79.729	73.558	87.3102	104.7	101.385	104.724	61.7646	62.2405	68.1836	77.6715	84.3571	94.9752	92.1181	94.8752	105.08	84.6703	79.7433	90.5038	79.6044	77.4648	81.927	82.7535	85.2487	96.6018	87.4189	93.028	106.647
NHLH1	0.25211	0.083172	0.172375	0.167819	0.13636	0.303067	0.315423	0.33709	0.399453	0.380308	0.202462	0.261865	0.320111	0.189586	0.263363	0.354579	0.271799	0.570165	0.246318	0.291936	0.376696	0.130788	0.331403	0.111434	0.263157	0.199568	0.466936	0.363363	0.1771	0.240564
VANGL2	0.731299	1.34415	0.515119	0.401205	0.363253	0.251174	3.19889	3.89667	1.96921	11.2328	12.5155	11.6026	1.47655	2.07844	0.89826	0.739185	0.836604	0.334177	0.507334	0.924758	0.336733	0.830821	1.05082	0.621611	0.920101	1.5013	0.714433	1.41473	4.31012	2.3624
SLAMF6	0	0	0	0.0312782	0.0544605	0.0941429	0	0.0184785	0	0	0	0	0	0	0	0.0264346	0	0	0.0176572	0.0170035	0	0	0	0.0173076	0.0153273	0.0743911	0	0.0161247	0.0330079	0
CD84	0.00519508	0.0257081	0	0.0155616	0.00602119	0.00624511	0	0	0	0	0.00447001	0	0.00582028	0	0.00542696	0.00438394	0.00525075	0	0.00585658	0.0112795	0	0.0231006	0.0107827	0.0114812	0.0050838	0	0.00577311	0.0106966	0.0218963	0.0571979
SLAMF1	0	0.036967	0	0	0.0216454	0.0224504	0.0184466	0.022033	0.0306107	0	0.0160691	0	0	0.0300944	0	0	0.0566273	0	0	0.0202742	0.0181987	0.0415219	0.0193812	0	0.0731025	0.0739173	0.103768	0.0192264	0.13775	0.10281
CD48	0.0225656	0	0.0578577	0.0450629	0	0	0	0	0	0	0	0	0	0	0	0	0	0	0	0	0	0	0	0	0	0	0	0	0	0
SLAMF7	0.0146642	0	0	0	0	0.0176281	0.0144843	0	0	0	0	0.012693	0	0	0	0.0123746	0	0	0	0	0	0	0.0152181	0	0	0	0.0162958	0	0	0
LY9	0	0	0	0	0	0	0	0	0	0	0	0	0	0	0	0	0	0	0	0	0	0	0	0	0	0	0	0	0	0
CD244	0.272539	0.219159	0.152859	0.340158	0.533044	0.204765	0	0.0602876	0.0139597	0.035039	0.0146563	0.0294879	0.0190836	0	0	6.56897	8.43594	19.8144	0.230432	0.462293	0.165986	0.132549	0.106063	0.0941121	0.0666752	0.0404511	0.132503	0.385792	0.448711	0.262558
ITLN1	16.0469	7.38268	12.6417	3.26992	6.4526	4.28674	3.59412	4.37875	1.81907	1.68414	2.31686	0.503939	0.570732	2.31611	0.722222	2.11872	2.68475	0.358372	13.9061	26.1504	13.6159	12.4183	15.4069	7.96131	5.98216	4.89668	3.15402	48.2493	60.7715	50.0384
LOC101928372	0	0	0	0	0	0	0	0	0	0	0	0	0.022559	0	0	0	0	0	0.0226997	0	0	0	0	0	0.0197045	0	0	0	0.0212171	0
ITLN2	5.64741	2.51703	4.60286	3.28622	3.85792	2.47277	0.812709	1.05896	0.183904	0.192334	0.160901	0.0971178	0.167604	0.361604	0.234416	0.757454	1.81444	0.613907	5.64975	8.68869	5.02938	5.65434	6.98632	4.42204	5.74603	6.57242	2.9093	8.66317	7.13294	4.52953
F11R	142.432	92.2207	122.172	140.571	136.493	152.155	50.0994	42.7893	38.6636	40.5824	39.8421	42.0459	54.9002	60.6404	63.618	138.994	138.666	125.188	182.583	152.777	148.929	195.19	179.343	172.778	176.607	167.588	163.643	161.364	126.117	122.974
TSTD1	10.4325	11.5287	7.95896	12.5256	10.6078	8.15558	12.0746	10.7978	10.543	3.48891	3.08394	2.93618	22.0853	14.7484	12.0348	26.2488	19.7301	14.0778	10.3178	10.1443	11.85	11.1705	10.7602	10.0428	13.5285	11.0955	9.81516	8.43399	5.5301	6.06021
USF1	35.6503	33.242	36.4785	38.0771	40.4229	39.4185	32.4812	29.505	30.0427	27.651	32.8527	28.8496	32.3254	30.4235	29.8716	29.6489	30.3941	31.3433	37.0454	33.562	38.4855	35.488	36.9241	34.6543	32.9829	32.2095	33.7043	38.4631	39.096	40.1027
ARHGAP30	0.0194396	0.0192395	0.0124606	0.0291152	0.0112654	0	0.0288017	0	0	0.029991	0.0167264	0.00841322	0	0.0156627	0.0101536	0.00820218	0	0.0106364	0.0109574	0.0105518	0.00947153	0.0108051	0	0.0107405	0	0.00769408	0.0216025	0	0.0204835	0.0107015
PVRL4	0.0614078	0.0607759	0.110214	0.024526	0.099642	0.0738196	0.0727856	0.0579578	0.0503259	0.164214	0.274754	0.255135	0.110077	0.0395816	0.0384893	0.0621839	0.0620659	0.147838	0.0138454	0.0933298	0.107711	0.0819173	0.127455	0.0407138	0.024037	0.0777757	0.0409442	0.0252875	0.129411	0.0540881
KLHDC9	1.79209	1.52471	1.81376	1.53823	1.42115	1.32282	1.7701	1.70624	1.03065	2.26358	2.70521	2.3676	2.71223	2.17852	2.2662	2.70618	1.90662	1.58264	1.91395	2.04788	2.1446	2.13199	1.82716	2.57088	2.46133	1.64259	2.23605	2.00677	1.32514	1.66155
PFDN2	62.7732	57.2207	55.8254	78.9331	95.0401	71.1121	78.2154	75.7969	71.1554	51.6785	48.363	45.6368	90.5178	64.8812	53.6078	81.1259	76.9882	84.6019	61.3258	76.5102	79.3838	59.3559	70.7761	72.1782	76.4416	79.2293	69.9066	79.5908	65.156	59.6722
NIT1	8.33017	8.93703	8.78142	8.86848	8.29785	8.07257	12.9734	12.0822	12.3193	6.4362	6.0212	5.50973	11.157	9.93204	9.92504	9.16451	9.01791	10.0435	9.54259	8.85328	8.85178	10.0083	9.17555	8.31269	9.04724	9.20401	8.94298	6.91331	5.87059	5.5859
DEDD	26.8725	24.7087	28.2709	29.4762	28.7719	30.1178	30.6237	29.4329	27.2755	16.0168	16.6654	14.9617	29.9284	28.0103	27.3526	28.3533	30.9614	27.7837	30.3539	30.3035	30.9175	30.9917	30.2879	30.6504	28.6466	30.4404	28.9599	32.3	31.1248	30.8502
UFC1	77.2418	70.3387	77.0561	80.0721	87.3921	81.6562	95.4531	86.3338	87.0211	51.3336	53.301	52.757	91.0898	78.9437	74.4425	55.8006	58.9686	52.897	85.2622	75.7802	83.2627	73.6362	77.9319	80.7783	64.0334	60.0514	68.2855	72.3372	61.6382	63.1811
USP21	9.97599	10.9764	9.53327	10.6177	10.1224	9.07114	12.6148	12.0712	11.5448	13.023	13.127	13.3004	9.5185	8.75911	8.818	9.51309	9.78742	8.07763	10.5254	10.0167	10.8073	10.643	10.789	9.36803	10.0841	9.8205	9.56318	10.1949	11.0893	11.7279
PPOX	9.70645	10.0881	8.70113	8.33152	8.17667	7.36947	11.6779	11.9393	10.2675	11.5846	12.6637	10.9706	7.95834	9.80025	7.1664	10.6749	9.39247	7.72014	9.15981	10.0091	9.45854	9.81669	10.4013	7.93006	10.3555	9.49369	8.40748	11.6206	9.02295	8.83873
B4GALT3	15.1025	15.3701	15.3429	16.7156	17.7311	15.9927	40.1077	39.375	36.81	20.9552	20.7026	22.5683	21.2697	19.8308	18.9766	24.497	26.8386	27.4796	14.5962	16.3759	16.9729	15.7197	16.0981	14.996	20.3211	23.3742	20.464	16.0796	20.2109	19.2358
ADAMTS4	0.0496423	0.0589577	0.14001	0.118961	0.0805508	0.143222	0.0980667	0.0585665	0.0569571	0.12254	0.128141	0.232034	0	0.0319979	0.0103716	0.234591	0.100348	0.293349	0.0559634	0.0754481	0.0773989	0.0441481	0.0824281	0.0548553	0.0680104	0.0550148	0	0.153319	0.345234	0.3498
NDUFS2	45.43	44.4385	42.8746	45.6444	47.1981	42.6126	45.5823	41.3966	39.4936	47.4646	49.2237	44.0196	49.1816	45.5753	41.1379	47.7335	44.6365	41.0252	47.826	42.1763	45.3566	45.7318	45.9493	46.1269	47.1394	44.1929	43.9719	45.5435	42.4114	39.6942
FCER1G	2.25603	1.87268	1.49275	1.16264	2.10869	2.09963	1.15012	1.71716	1.13319	3.59283	3.25613	1.38583	1.05993	0.879535	1.52047	1.22825	2.20665	1.35385	1.80492	1.7381	1.70199	1.94162	2.03915	0.562921	1.99405	1.4402	1.69832	1.79811	1.15025	0.560878
APOA2	0	0	0	0	0.10539	0	0	0	0.0745207	0	0.0782394	0.0787072	0	0	0	0	0	0	0	0	0	0	0	0	0	0	0	0	0	0
TOMM40L	11.3324	10.3384	11.6111	12.1709	12.0899	13.1967	15.5862	14.0495	15.2569	16.017	14.658	16.3059	15.9738	13.1544	14.4004	11.5829	13.0667	12.482	11.293	10.506	11.4461	10.9225	11.4692	12.1143	10.1354	10.1285	11.3948	9.44586	10.4464	9.87426
MIR5187	0	1.1202	0.725505	0	0	0	1.11796	0	0	0	0	0.489849	0	0	0	0	0	0	0	0.614363	1.6544	0	0	0	0	0	0.628889	0.582611	0	0.623081
NR1I3	0	0	0	0	0	0	0	0	0	0	0	0	0	0	0	0	0	0	0	0.0331616	0	0	0	0	0	0	0	0	0	0
PCP4L1	0	0	0	0	0	0	0	0	0	0.0310652	0	0	0	0	0.0315518	0	0.0610547	0.0330521	0	0	0	0	0	0	0.0295567	0.0239089	0.0335643	0	0	0
MPZ	0.792001	0.936266	0.930724	0.637035	0.739455	0.55538	1.17343	1.2718	0.883461	1.01824	0.908617	1.40916	1.42956	1.02809	1.01121	0.612646	0.57813	1.22781	0.694438	0.525429	0.836087	0.709238	0.730595	0.559136	0.688921	0.80109	0.660092	0.56622	0.509993	0.58133
SDHC	13.2212	12.5381	13.4446	13.7084	13.2285	14.2772	14.0329	12.1083	12.4514	14.6124	14.8209	14.8448	14.3772	14.3598	13.9362	13.7035	14.5255	12.7515	14.45	12.1635	12.7962	13.9003	13.6587	14.6261	13.6251	13.4695	14.6093	10.9197	14.1201	14.7375
CFAP126	0.164789	0.0543646	0.0704194	0.0548467	0	0.132065	0	0	0	0	0	0	0	0	0	0	0.111037	0	0	0	0	0	0.11401	0.121396	0	0	0	0	0	0
FCGR2A	0.141655	0.26287	0.1816	0.0884005	0.0615679	0.127715	0.157407	0.146231	0.145114	0.0910597	0	0.04598	0.0793514	0.0713333	0.0369945	0.0149422	0.0178966	0	0.0998079	0.0961127	0.103528	0.09842	0.0367516	0.176097	0.225259	0.182216	0.0983853	0.127604	0.093289	0.116972
HSPA6	0.0729602	0.0361047	0.0233835	0	0.0211406	0.109634	0.126114	0.129115	0.0149484	0.0938015	0.125555	0.142094	0.0817406	0.132266	0.0381084	0	0.0553065	0.0399204	0.0205626	0.059404	0.0177742	0.0608301	0.0378582	0.0201555	0.0892467	0.101071	0.0202695	0	0.0768784	0.0200823
FCGR3A	0	0	0	0	0.020762	0	0	0	0.044042	0	0	0	0	0	0	0	0	0.0196027	0	0	0	0	0	0	0	0	0	0	0	0
FCGR2C	0.293879	0.58171	0.199456	0.0345217	0.0400719	0	0	0.0815788	0.0283346	0.0177801	0	0	0	0.0139283	0	0.0437637	0.0524167	0.0189173	0.272835	0.206434	0.151609	0.230607	0.251161	0.267433	0.321417	0.314737	0.172894	0.142374	0.0910768	0.0761321
HSPA7	0.931626	1.43428	0.597166	0.0516787	0.0799831	0.0622181	0.0511221	0.0814152	0.0141389	0.0177444	0.0445334	0.0149332	0.0193286	0.0556016	0.0180224	0.10191	0.0697488	0.0188793	0.505677	0.80535	0.689279	0.86304	0.931011	0.648177	1.06361	0.723809	0.460126	0.3197	0.381755	0.512861
FCGR3B	0	0	0	0	0	0	0	0	0	0	0	0	0	0	0	0	0	0	0	0	0	0	0	0	0	0	0	0	0	0
FCGR2B	1.15437	2.75772	0.790971	0.139109	0.41522	0.167479	0.216246	0.0939232	0	0	0.222626	0.103365	0.0445961	0.0320719	0.0207912	0.235134	0.221277	0.0435597	1.32379	1.16675	0.950331	1.90276	1.79696	0.923701	1.75289	1.7803	0.884694	0.840081	0.482349	0.591653
RPL31P11	0.0555685	0.0549967	0	0.0554844	0.0322025	0.0334	0.0274435	0	0.0227702	0.0285767	0.0239065	0.0480988	0.031128	0	0	0	0	0.0304045	0.0313221	0.0301625	0.0541492	0.0308866	0.0576677	0	0.0543782	0.0219937	0.0308757	0.0858109	0.0292764	0.0611811
FCRLA	0.0364029	0.0900708	0.0233341	0	0.0632875	0.0875214	0.0359564	0.0644207	0	0.243368	0.219256	0.141793	0	0.0146651	0	0.0307191	0.036793	0.059754	0	0.0197594	0.0354731	0.0404676	0.018889	0	0.0356231	0	0.0809066	0	0.0383579	0.0200399
FCRLB	1.7454	2.3459	1.93371	1.05426	1.14884	0.932524	0.830069	1.67784	1.34212	0.620556	0.723087	0.559547	1.47262	1.9445	1.32808	1.32741	0.936498	0.990371	1.33606	2.03515	1.8898	1.26957	1.6548	1.40484	2.06648	2.30273	1.38885	1.97434	2.27053	2.44363
DUSP12	18.3991	20.415	21.3802	18.405	20.4641	17.4915	19.7407	20.2729	20.0865	18.2642	19.6946	18.9065	24.2065	23.3926	19.7141	17.1502	17.5385	16.9941	16.6316	17.8117	17.4357	16.1376	18.4635	17.608	19.1943	17.5844	17.1824	19.9844	19.3516	18.399
ATF6	19.2194	17.3463	21.1317	19.879	18.0874	22.1791	20.5882	21.7668	22.0617	17.4872	17.8072	19.1076	17.2413	18.0295	20.0416	22.2597	23.2045	34.5294	20.086	17.6656	19.5506	19.2998	18.3425	20.3496	18.7185	19.9694	24.8289	18.155	23.1284	23.5892
OLFML2B	0.148153	0.879772	0.336031	0.284479	0.264173	0.438396	0.686654	0.927716	0.756521	0.632959	0.460874	0.680648	3.7027	2.47002	2.65483	0.173106	0.218852	0.187068	0.205561	0.371157	0.233212	0.215371	0.189231	0.163711	0.211894	0.261617	0.177302	0.258115	0.336236	0.288592
NOS1AP	1.2244	1.14997	1.20928	1.22254	0.984681	1.23908	1.93747	2.53526	2.12974	1.5613	1.75227	1.58431	0.496908	1.3036	1.24642	0.16869	0.16416	0.164065	1.12678	1.41058	1.36966	0.770832	1.14747	1.06995	0.580745	0.80109	0.541475	0.598096	1.18483	1.07295
MIR4654	0.565922	0	0	0	0	0	0	0	0	0	0	0	0	0	0	0	0	0	0	0	0	0	0	0	0	0	0	0	0	0
MIR556	0.452737	0	0	0	0	0	0	0.534127	0	0	0	0	0	0	0.472945	0	0	0.990867	1.02077	0.49149	0	0.503289	0.46984	0.50028	0	0	0	0	0.477051	0
C1orf111	0	0	0	0	0	0	0	0	0	0	0	0	0	0	0	0	0	0	0	0	0	0	0	0	0	0	0	0	0	0
C1orf226	5.97811	6.56732	6.61349	5.55497	6.37773	6.52979	9.99118	12.5423	10.5032	7.51151	8.87756	7.8362	5.36031	6.74003	5.86454	0.725552	1.17572	0.619875	5.97531	7.09378	6.09156	4.43041	5.88902	4.60512	3.16754	3.33097	2.7315	5.36298	5.6703	5.41254
SH2D1B	0.0169665	0	0.0435017	0	0.039329	0	0	0	0	0	0	0	0	0	0	0	0.0171483	0.0185665	0	0	0	0.0188609	0.0176074	0.0187482	0	0	0	0.0174668	0	0
UHMK1	7.64524	8.19588	7.11997	5.36688	4.73276	6.31809	6.08435	7.27314	7.61311	7.55162	6.72353	7.53342	3.59531	5.80363	6.58015	5.00948	5.40249	6.36573	7.29708	7.03771	5.04894	8.36082	7.09373	7.84425	5.46405	5.43451	5.76329	6.81718	5.31819	6.02729
UAP1	8.04013	11.7074	7.41655	8.61852	9.38292	10.3762	7.90499	7.08688	8.16451	10.8929	9.27168	11.8709	7.62032	6.22486	6.27511	6.27007	6.61311	6.67462	7.50116	6.44091	7.81676	6.49279	7.02034	8.19002	5.98684	5.83777	9.09903	8.20112	7.77078	7.16316
DDR2	0.304942	0.629851	0.305947	0.450101	0.430267	0.462206	0.196436	0.17206	0.206448	0.313639	0.376461	0.332807	0.163393	0.170918	0.221602	0.156635	0.227807	0.3337	0.283985	0.40301	0.374671	0.368468	0.385257	0.322314	0.415179	0.388321	0.265204	0.232039	0.530873	0.481716
HSD17B7	1.62302	2.26345	2.01764	1.59601	2.59365	2.57186	2.08891	2.26294	2.27733	4.50208	4.5492	4.21455	2.28671	1.78321	1.77253	1.2451	1.41672	1.53389	2.24552	2.48274	2.2765	1.64022	2.2713	1.73911	2.21393	2.82259	3.14265	1.62025	1.99521	1.6245
C1orf110	0	0.0822824	0	0.0276707	0	0	0	0	0.0227115	0.0570062	0	0	0	0	0	0.0233857	0	0.0606523	0	0	0	0	0.0287595	0	0	0	0.0307961	0	0.0292009	0
RGS4	2.59487	4.4087	3.77014	3.14152	3.15788	5.44587	2.90479	3.01034	3.90761	4.11453	3.69328	4.87583	2.41052	2.43917	3.82886	1.52368	3.05979	4.38953	1.45046	1.52587	2.27574	1.44231	1.45865	3.39305	3.43862	5.36628	8.6628	2.45991	2.71144	3.5712
RGS5	92.1611	51.042	93.9669	40.2725	42.7185	46.2154	19.3987	18.1602	15.8627	109.102	125.503	118.646	27.8641	30.4107	31.676	8.28167	8.82418	9.05314	83.6499	67.9619	62.3592	53.4412	44.3943	48.0643	45.2522	47.1485	44.7311	93.2507	91.9765	117.461
LOC101928404	0	0.0161669	0.0209413	0	0.0189326	0	0.0161346	0	0	0.0168009	0.0702758	0.0565568	0	0	0	0.0137845	0	0.0178755	0	0.0177332	0.0318356	0	0	0.0180504	0.0479553	0.0129306	0	0	0.0516367	0.0179849
NUF2	0.475727	2.26855	0.554433	0.410233	1.02757	0.493898	0.512609	0.714317	0.460762	2.402	2.62344	2.11504	0.436073	0.905979	0.700263	0.693412	0.80866	0.80455	0.706945	0.845096	0.37929	0.673076	0.718107	0.501789	0.655983	0.496402	0.384479	0.645588	0.569631	0.523777
LOC100422212	0	0	0	0	0	0	0	0	0	0	0	0	0	0	0	0	0	0	0	0	0	0	0	0	0	0	0	0	0	0
PBX1	16.0563	11.0874	15.6237	15.441	13.2008	15.1297	12.2099	14.0178	12.2192	8.87555	9.6445	6.91934	10.9454	16.0442	14.931	22.0513	21.619	26.9797	18.143	17.0993	16.4659	18.0431	19.9799	18.0523	12.6211	14.0318	13.46	17.1328	18.0478	19.3862
LOC100505795	0	0	0	0	0	0	0	0	0	0	0.0188524	0	0	0	0	0	0	0	0	0	0	0	0	0	0	0	0	0	0	0
LMX1A	0	0	0	0	0	0	0	0	0.00948299	0.119012	0.129431	0.180283	0	0	0	0	0	0	0	0	0	0	0	0	0	0	0	0	0.0121926	0
RXRG	0.015912	0.0157482	0	0.0158879	0.0368845	0.0382562	0.0157168	0	0	0.0327316	0	0	0.23175	0.179486	0	0.0134275	0.0160825	0.139301	0.0179381	0.017274	0.0310111	0.053066	0.0495392	0.0175829	0.0311422	0.0125958	0.0353648	0.0327624	0.0167665	0
LOC400794	0	0	0	0	0	0	0	0	0	0	0	0	0	0	0	0	0	0	0	0	0	0	0	0	0	0	0	0	0	0
LRRC52	0	0	0	0	0	0	0	0	0	0	0	0	0	0	0	0	0	0	0	0	0	0	0	0	0	0	0	0	0	0
MGST3	43.2367	37.548	42.4253	49.4235	52.0825	48.0588	53.9847	48.001	45.976	77.2832	77.1593	75.7813	94.1185	65.3581	61.7415	63.9341	61.684	59.3443	44.3343	42.816	51.6025	44.3478	45.811	43.7382	55.7024	53.402	63.0033	51.1623	54.7241	54.5914
ALDH9A1	25.9953	31.6532	23.6433	25.9731	27.158	26.9477	26.9849	27.5022	23.7996	27.4799	29.5022	27.4597	38.414	32.6161	32.9425	27.9178	28.2909	27.3549	29.1114	27.7348	24.6607	29.7585	28.2092	26.1777	28.8729	29.4296	31.7554	27.8954	28.0258	27.5033
LOC440700	0	0.0351797	0.0455689	0.0354917	0.0411979	0	0.0351095	0	0	0.0365593	0.0305845	0.0923021	0	0	0.0742641	0.0299956	0	0.0388977	0	0	0	0	0	0	0	0.0562749	0.079001	0	0	0
TMCO1	11.2821	11.7767	11.4881	12.5524	13.6846	14.0385	14.5277	15.4073	15.8127	12.7974	12.2512	13.1854	17.4068	14.2622	14.7778	17.2536	18.5054	20.1871	12.2514	12.1778	10.5272	12.2244	12.9603	13.6779	13.9244	13.3852	14.6355	12.9232	11.461	12.8272
LOC100147773	0.280457	0.218091	0.205453	0.180021	0.2554	0.14449	0.277017	0.307241	0.377601	0.391476	0.379208	0.433494	0.0224435	0.258248	0.146487	0.371906	0.303709	0.504202	0.406502	0.4132	0.312335	0.289502	0.187104	0.243499	0.33326	0.348868	0.2894	0.164987	0.253301	0.529343
UCK2	5.73467	7.25031	5.31211	6.44174	8.03468	7.06191	4.49002	4.43477	3.71826	5.3228	4.76882	4.83517	5.49439	5.24736	5.26921	5.67288	5.51339	4.16134	7.11532	7.12711	6.21858	6.76371	6.53192	5.65103	5.58617	4.98239	5.25557	6.79476	6.48478	5.78452
MIR3658	0	0	0	0	0	0	0	0	0	0	0	0	0	0	0	0	0	0	0	0	0	0	0	0	0	0	0	0	0	0
FAM78B	0.0290412	0.0574847	0.0372305	0.202981	0.100978	0.0698221	0.05737	0.068524	0.0238003	0.209087	0.074964	0.0502748	0.292826	0.0935954	0.12135	0.171548	0.0293524	0.03178	0.0654783	0.0630541	0.0282995	0.0645678	0.0602766	0.0962727	0.0852574	0.0459775	0	0.089693	0.0612016	0
MIR921	0	0	0	0	0	0	0	0	0	0	0	0	0	0	0	0	0	0	0	0	0	0	0	0	0	0	0	0	0	0
FMO9P	0	0	0	0	0	0	0	0	0	0	0	0	0	0	0	0	0	0	0	0	0	0	0	0	0	0	0	0	0	0
POGK	14.3702	15.1285	14.1711	16.0988	15.1283	16.9794	16.4327	15.7811	14.6502	7.34983	8.17579	7.00692	14.1856	15.6895	16.318	13.7377	13.7229	13.5871	16.5776	15.2002	14.2643	15.9499	15.4229	14.7935	14.4448	14.3362	13.8349	16.7366	16.2125	16.6084
TADA1	3.78994	4.22454	3.82803	3.28729	3.61614	3.33644	3.13845	3.56798	3.07462	5.37456	5.10558	5.18581	4.18171	3.53169	3.35924	3.05282	3.38559	3.0372	2.91308	4.03123	2.9657	4.3195	4.03243	3.78605	3.12809	3.39403	3.27571	3.80318	3.28755	2.73967
ILDR2	0.0476302	0.0261889	0.0203538	0.13739	0.116542	0.076343	0.0836373	0.06868	0.0867436	0.381023	0.245895	0.352725	0.0533622	0.0213201	0.0276423	0.0803868	0.117677	0.0984527	0.0417628	0.0344714	0.0206283	0.0882474	0.0713981	0.0409359	0.0466099	0.0628393	0.0294054	0.0817247	0.0780703	0.0699213
MAEL	0.0213874	0	0.0274184	0.021355	0	0	0	0	0	0	0	0.0185124	0	0	0	0	0	0	0.0241107	0.0232181	0	0	0	0	0	0	0	0	0.0676079	0.0235476
GPA33	0	0.0151918	0.0196782	0.0306531	0	0	0.030323	0.126765	0.0628984	0	0	0	0	0	0.0160349	0.0259062	0.0155142	0.0167974	0	0	0.0299154	0.0682547	0.111507	0.0169617	0.0450629	0.145809	0.136461	0	0	0
DUSP27	0	0	0	0	0	0	0	0.0125786	0.0087378	0	0	0	0	0	0	0	0	0	0	0	0	0	0	0	0	0.00843984	0.0118482	0	0	0
LINC01363	0	0	0	0	0	0	0	0	0	0	0	0	0	0	0	0	0	0	0	0	0	0	0	0	0	0	0	0	0	0
POU2F1	2.17929	1.7422	2.01325	1.67338	1.52319	1.73926	2.21806	2.45016	2.41345	2.14224	2.09558	2.17334	1.25624	1.72673	1.9239	2.35283	2.43418	3.20284	2.12378	1.77683	1.64779	2.54325	2.07393	1.92851	2.41282	2.45523	3.10509	1.95807	1.96283	1.93147
CD247	0	0	0.0328009	0	0	0.0307575	0	0	0.0209686	0.0789473	0.022015	0.0221466	0.0286651	0	0.026728	0.0215911	0	0.0279989	0	0	0.0249325	0	0.0265525	0.0282728	0.0751138	0.0607608	0.19903	0	0	0
CREG1	9.43035	12.3183	9.39394	9.11918	10.7084	10.3662	11.5804	13.3809	10.7747	3.42972	5.42773	4.19165	11.9216	10.5929	9.87346	7.11554	7.29882	6.22901	9.98466	9.33831	8.21673	8.54721	11.043	10.4676	9.16599	11.2983	11.4473	8.85569	8.4597	7.08559
RCSD1	4.96104	7.45749	7.55825	2.51266	2.13331	3.28439	1.46295	1.86614	0.860289	3.5348	4.59033	3.43533	0.322207	1.19336	0.81117	0.291231	0.218009	0.0629438	2.70721	2.56015	3.41906	1.55059	1.70123	2.04979	0.239221	0.216276	0.239697	0.695783	2.09098	2.29567
MPZL1	26.6473	30.0691	26.7217	28.0985	27.8003	32.023	33.5281	36.0967	35.7056	20.6262	20.6014	19.8849	21.7847	23.9602	24.6531	42.4162	44.5555	42.6696	27.8532	26.0578	26.477	27.4659	26.2552	26.4005	30.1006	29.5748	32.8463	26.8764	25.645	25.3879
ADCY10	0.102236	0.0700507	0.0403279	0.0314097	0.0546895	0.0661772	0.0233036	0.0278344	0.0193353	0.0727978	0.0338336	0.0204216	0.0264323	0.0316819	0.0246461	0.0530915	0.0874347	0.034424	0.0886573	0.0597625	0.0306539	0.0699395	0.0408071	0.0347607	0.0307835	0.0622533	0.0873936	0.0809626	0.04972	0.0173173
MPC2	6.17108	8.28403	5.81324	6.87664	6.777	6.04537	7.2067	8.28606	8.34056	10.3096	9.59283	10.0634	10.2751	7.96637	7.55063	8.09905	6.58181	10.3534	5.51553	7.19898	6.84405	5.43883	5.94423	5.55701	5.95548	5.10088	4.92543	6.84447	7.59821	6.51284
DCAF6	14.618	12.8208	13.5294	12.4599	13.2923	12.7722	16.4342	17.0495	16.3141	18.1519	18.4269	16.6443	17.5089	16.4986	16.1767	21.7628	22.6303	22.7983	15.4209	13.7533	13.654	16.6729	16.1815	17.2167	16.3982	15.0334	18.5028	15.4895	12.7857	13.87
MIR1255B2	0	0	0	0	0	0	0	0	0	0	0	0	0	0	0	0	0	0	0	0	0	0	0	0	0	0	0	0	0	0
GPR161	7.21169	5.69594	6.8203	8.4615	7.68981	8.28844	5.30155	5.19415	4.98785	1.86772	2.10365	1.77649	4.52457	6.06202	6.20471	11.0141	11.5046	11.1365	8.43918	6.61742	7.58509	8.90536	7.70006	7.77043	10.838	10.1559	10.8361	7.14687	6.90137	6.66447
TIPRL	17.6228	16.5919	16.9233	16.9728	19.0534	17.964	16.5074	20.4687	17.4056	15.0889	15.2304	15.2089	21.7544	21.6599	19.6322	18.8442	20.9928	21.3484	18.7378	19.0042	15.1829	18.564	19.5842	19.3009	16.8635	17.6151	18.4563	18.5308	16.0065	14.5628
SFT2D2	6.23043	5.42039	5.41077	3.51185	3.84353	4.28847	6.35252	5.33503	5.60019	3.92756	5.62026	4.34912	6.98023	8.66342	10.2352	6.23284	5.9417	5.77331	6.34405	5.29098	5.77752	6.08826	5.26649	5.49665	5.35943	3.42054	3.74101	4.7589	5.18848	4.48094
ANKRD36BP1	0	0.0230094	0	0	0	0.0279477	0	0	0	0	0	0	0	0	0	0.0196187	0	0.0508824	0	0	0	0.0258446	0	0	0	0	0	0	0	0
TBX19	0.670603	0.588282	0.722934	0.426102	0.724248	0.659574	0.481729	0.41356	0.574564	0.58	0.537667	0.685997	0.717157	0.72451	0.955275	0.771679	0.831832	1.05073	0.841902	0.661822	0.638623	0.830194	0.506135	0.555768	0.507093	0.482584	0.440356	0.815903	0.433605	0.503411
MIR557	0	0	0	0	0	0	0	0	0	0	0	0	0	0	0	0	0	0	0	0	0	0	0	0	0	0	0	0	0	0
LOC100505918	0	0	0	0	0	0	0	0	0	0	0	0	0	0	0	0	0	0	0	0	0	0	0	0	0	0	0	0	0	0.038799
LOC101928565	0	0	0	0	0	0	0	0	0	0	0	0	0	0	0	0	0	0	0	0	0	0	0	0	0	0	0	0	0	0
XCL2	0	0	0	0	0	0	0	0	0	0.0782952	0	0	0	0	0	0	0	0	0	0	0	0	0	0	0	0	0	0	0	0
XCL1	0.0314631	0	0	0.0314155	0	0	0	0	0	0.0323605	0	0	0.0352495	0	0	0.0531012	0.159001	0	0	0	0	0.0349762	0.0326517	0	0	0.0498117	0	0.0647819	0	0
DPT	0	0	0	0	0	0.0598418	0	0	0	0	0	0	0	0	0	0	0	0	0	0	0	0.0553385	0	0	0	0	0.0276595	0.0256241	0	0
LINC00626	0	0	0	0	0	0	0	0	0	0	0	0	0	0	0	0	0	0	0	0	0	0	0	0	0	0	0	0	0.0949106	0
LINC00970	0	0	0	0.0380381	0	0	0	0	0	0	0	0	0	0	0	0.0321476	0	0	0	0	0	0	0	0	0	0	0	0	0	0
ATP1B1	22.7367	25.4244	27.2183	18.0759	20.7555	19.7177	20.5654	21.7038	19.4186	31.4483	35.3083	36.0609	15.9671	13.9402	11.1508	9.89854	12.2707	12.0233	18.8657	21.9026	18.1363	18.2122	20.3291	20.8901	11.364	12.2876	14.1214	23.7493	32.1977	28.8215
NME7	6.94933	6.60271	6.54404	5.98	7.46863	6.62239	9.08556	7.93031	7.26918	10.2405	8.30597	11.8335	9.93732	8.28675	7.4179	4.96866	5.38917	5.19885	6.46679	5.54154	5.58984	5.81502	5.63836	6.67383	5.19309	6.06113	5.84106	5.43725	4.79293	3.923
BLZF1	9.54541	9.35528	10.1182	9.56805	8.86787	9.95668	12.1798	12.2473	11.4907	15.6051	15.8831	17.698	10.7982	11.237	12.4352	11.2676	12.1816	14.1849	8.75105	8.91091	8.7949	9.24869	10.4264	10.5888	8.43229	8.77619	12.0934	8.41214	11.193	10.121
CCDC181	0.0358119	0.0354433	0.0688656	0.0178788	0.0415066	0.0861004	0.123804	0.211249	0.102722	0.1105	0.0616273	0.0464969	0	0.028854	0.0374103	0.135992	0.180978	0.25473	0.0403719	0.0971931	0	0	0.0371647	0.0197863	0.0350447	0.0283483	0.0397965	0.055302	0.0566026	0.0197145
SLC19A2	3.76161	3.47704	3.74565	1.54725	2.01537	2.01921	4.35808	4.96814	4.39149	1.72762	1.78115	1.70989	1.74933	2.64954	2.19953	1.17788	1.93682	1.78634	3.45381	3.67266	2.15552	3.07704	2.90936	2.8495	1.86367	2.48137	1.85346	3.81165	3.96361	4.14154
F5	0.0655998	0.0973871	0.114133	0.0280717	0.0217233	0.0281639	0.291578	0.182426	0.349449	0.0433741	0.0604759	0.0932842	0.0314976	0.0830571	0.107687	0.00790819	0.0142077	0	0.0739528	0.0661282	0.150679	0.0104178	0.0291763	0.0517775	0.0229266	0	0	0.0385911	0.029624	0.103179
SELP	66.0139	57.2801	88.6457	18.2154	16.2078	24.5554	106.829	90.4428	135.902	13.8249	19.6065	16.6947	56.6046	79.2194	95.5838	5.97471	6.97783	3.71068	50.765	56.1742	76.4214	40.4694	43.4524	44.7988	11.9324	8.2029	8.04883	31.5856	29.8845	37.2143
SELL	6.61958	4.86241	7.93374	3.06381	3.03692	3.89588	11.1868	8.90782	12.2203	0.762397	0.860288	0.581929	5.21453	6.95852	7.52732	1.26559	1.67263	0.71684	6.5491	6.08207	7.97915	5.97895	5.77837	7.5052	4.87521	4.2302	4.08034	7.02776	6.90241	9.60369
SELE	1.12104	0.604183	1.77866	0.177321	0.360203	0.120085	0.109632	0.104758	0.127349	0.924691	1.09828	2.85338	6.37922	6.37628	8.49898	0.112396	0.123401	0.340091	0.613122	0.445829	0.984245	0.505886	0.69112	1.1529	0.423603	0.817112	1.34444	0.251387	0.315777	0.488817
METTL18	4.92793	4.93494	5.83158	3.61029	4.5287	4.59195	5.27071	4.81619	4.68384	3.38899	4.03943	4.2655	5.03096	4.91025	4.99558	3.44492	3.30084	3.15902	5.35819	4.21016	3.92121	5.70508	4.93252	5.02654	3.82366	4.2933	4.08288	5.85376	5.31548	4.91199
C1orf112	0.997557	1.82269	0.803384	0.740651	0.993135	0.722585	0.846366	0.890211	0.796571	3.18326	3.53236	3.52027	1.14626	1.11288	1.02872	1.35984	1.34433	1.60946	0.937149	1.11071	0.660515	0.781946	0.995424	0.932725	0.988704	1.10349	0.881156	1.2113	0.929844	0.985665
SCYL3	4.84385	5.23483	4.81792	4.21111	4.79136	4.71855	5.56809	5.51758	5.44124	4.25188	4.65884	3.98791	4.64707	4.94572	5.03097	4.04057	4.61439	5.02649	5.24095	5.07714	4.59806	4.5182	5.79241	4.53733	4.67199	4.96922	5.15079	4.41351	4.04798	3.69332
KIFAP3	17.2586	16.2525	16.9165	22.8107	24.8757	21.9114	6.53077	7.33446	6.03529	11.5308	12.8267	12.6836	8.38752	9.98008	7.91896	28.723	28.8412	35.364	20.7497	19.2055	17.4043	18.1087	19.8431	18.0108	16.9533	18.3223	17.9142	21.5922	21.208	19.2917
METTL11B	0	0	0	0	0	0	0	0	0	0	0	0.0396892	0	0	0	0	0.0463443	0	0	0	0	0	0	0	0	0	0.0509548	0	0	0
MIR3119-2	0	0	0	0	0	0	0	0	0	0	0	0	0	0	0	0	0	0	0	0	0	0	0	0	0	0	0	0	0	0
MIR3119-1	0	0	0	0	0	0	0	0	0	0	0	0	0	0	0	0	0	0	0	0	0	0	0	0	0	0	0	0	0	0
LINC01142	0	0	0	0	0	0	0	0	0	0	0	0	0	0	0	1.24138	1.18443	1.47338	0	0	0	0.0277173	0	0	0.0243993	0.059211	0.193953	0	0	0
LOC101928650	0.203518	0.134282	0	0.0677365	0	0	0.0670071	0.0800348	0.111193	0.139548	0	0	0	0.0546588	0.0708672	0.171741	0	0.0742369	0	0.073646	0	0.0754139	0	0.0749631	0.066386	0	0.150775	0.0698398	0	0.0746911
GORAB	4.05732	3.84675	3.51449	3.13875	3.67163	3.31018	3.23734	3.52176	3.72453	3.64671	3.77411	3.75449	4.31354	3.79914	3.55111	4.70905	4.79042	6.7466	4.58769	4.24589	3.32443	3.83312	3.76804	4.05255	3.14771	3.77114	3.87239	4.1268	3.81303	3.68906
PRRX1	0.031695	0.0836501	0.0541767	0.094941	0.0857151	0.0889027	0.0313062	0.0373928	0.0606087	0.282524	0.254533	0.393227	0.082855	0.161734	0.0882924	0.0356617	0.0747474	0.115613	0.0238205	0.0802852	0.072066	0.0352339	0.0219282	0.0700466	0.0413547	0.125447	0.0821835	0.0326296	0.0333971	0.0465283
MROH9	0	0	0	0	0	0	0	0	0	0	0	0	0	0	0	0	0	0.0254687	0	0	0	0	0	0	0	0	0	0	0	0
FMO3	0.0206086	0.040793	0.0264199	0	0	0	0	0	0	0	0	0	0	0	0	0.0695633	0.166635	0.225521	0	0	0	0	0	0	0	0	0.0458031	0.0212163	0.0217153	0
MIR1295A	0	0	0	0	0	0	0	0	0	0	0	0	0	0	0	0	0	0	0	0	0	0	0	0	0	0	0	0	0	0
MIR1295B	0	0	0	0	0	0	0	0	0	0	0	0	0	0	0	0	0	0	0	0	0	0	0	0	0	0	0	0	0	0
FMO6P	0	0	0	0.0202094	0	0	0	0	0	0	0	0	0	0	0	0	0	0	0	0	0	0	0.0630138	0.0223655	0	0	0	0	0.021327	0
FMO2	0	0	0	0	0	0	0	0	0	0	0	0	0	0.013067	0	0	0	0.00887372	0	0	0	0	0.0168306	0.017921	0	0	0	0	0	0
FMO1	0	0	0	0	0	0	0	0	0	0	0	0	0	0	0	0	0	0	0	0	0	0	0	0	0	0	0	0	0	0
FMO4	0.653648	0.887207	0.885853	0.727249	1.23379	1.07762	0.793203	0.638957	0.811185	0.825958	0.626696	0.565783	1.02524	0.64703	0.721842	0.740707	0.962665	0.776603	0.842148	1.13536	0.764344	1.03805	1.25978	1.15566	0.694473	1.37486	0.705623	0.53834	0.570679	0.472925
TOP1P1	0.106241	0.0876234	0.2724	0.141441	0.205226	0.149001	0.0874485	0.188011	0.130603	0.163907	0.198063	0.168593	0.119027	0.1284	0.110983	0.149422	0.10738	0.135637	0.0998079	0.173003	0.0690186	0.177156	0.110255	0.136964	0.155948	0.154183	0.157416	0.182291	0.149262	0.136467
PRRC2C	34.1504	28.7486	34.5889	31.4602	24.147	31.976	32.8724	33.5756	36.5857	35.7166	33.6322	37.9886	16.4828	28.9971	35.9819	26.0676	28.0233	31.3563	37.9619	32.8918	33.2701	37.0242	34.757	33.1505	30.233	32.1545	32.7766	31.7079	38.7514	36.6603
MYOC	0	0.0416308	0	0	0	0	0.0207738	0	0.0172363	0	0	0	0.0235629	0.0169456	0	0.070992	0.0425144	0.391259	0	0.0228321	0	0	0	0	0	0.0499457	0.0233719	0	0	0.0231561
VAMP4	3.27894	3.49293	2.99491	2.11601	2.45621	2.50743	3.12335	4.56728	3.69919	2.15391	2.30443	2.02211	5.1224	4.98126	5.16845	4.1892	4.93317	7.13982	3.37667	3.17014	1.88622	3.21841	2.72744	3.27293	2.78414	3.61928	4.64512	3.22103	2.03961	2.73745
METTL13	10.5663	12.2567	12.057	11.9116	12.5392	12.6413	11.135	10.2169	10.3148	11.8934	11.3509	11.7575	13.7614	12.2768	13.9524	10.8447	11.3685	11.5213	11.1717	11.7723	11.7234	10.9602	12.0004	11.4666	10.5129	11.512	11.7981	11.0859	12.1314	12.4953
DNM3	0.116087	0.135781	0.17588	0.105373	0.097852	0.145893	0.0938149	0.105829	0.0778394	1.48161	1.3666	1.56204	0.159615	0.0977837	0.170878	0.102414	0.122664	0.32336	0.148714	0.189035	0.10798	0.0938534	0.0711879	0.134108	0.1136	0.104424	0.205232	0.0869163	0.105641	0.174288
DNM3-IT1	0	0	0	0	0	0	0	0	0	0	0	0	0	0	0.11491	0.18565	0.333537	0.120374	0	0	0	0	0.228311	0	0	0.17415	0	0	0.231815	0.242221
DNM3OS	0.194591	0.716858	0.0970136	0.0755598	0.125297	0.038987	0.0427121	0.0637703	0.057588	0.0667138	0.15348	0.0701807	0.0545023	0.0827473	0.0225863	0.0729816	0.103801	0.0118301	0.0974974	0.158436	0.0316035	0.144212	0.11219	0.0537564	0.0740533	0.0941334	0.0780875	0.116859	0.096825	0.124976
MIR214	0	0	0	0	0	0	0	0	0	0	0	0	0	0	0	0	0	0	0	0	0	0	0	0	0	0	0	0	0	0
MIR3120	0	0	0	0	0	0	0	0	0.435164	0	0	0	0	0	0	0	0	0	0	0	0	0	0	0	0	0	0	0	0	0
MIR199A2	0	0	0	0	0	0	0	0	0	0	0	0	0	0	0	0	0	0	0	0	0	0	0	0	0	0	0	0	0	0
C1orf105	0	0	0	0.0669968	0.0388841	0	0	0.0395804	0	0	0	0	0	0	0	0.0849329	0.0339087	0.0367131	0	0.0364209	0	0	0.0348165	0	0	0.0531144	0.037282	0	0	0
PIGC	11.0966	11.3513	9.66759	9.53378	10.5681	9.65128	12.2633	12.4825	10.6685	8.16906	9.94261	8.38882	13.8776	10.9968	10.4237	11.6627	12.027	10.5115	11.0226	9.92974	10.0029	10.3275	11.3968	10.741	11.7287	12.1659	14.3705	10.8039	8.48991	7.2294
SUCO	14.7849	12.1173	15.1813	11.6976	11.1955	12.5344	15.2573	17.7502	17.4943	7.62503	7.92969	8.56213	10.2619	13.4553	12.8928	12.0665	14.4666	14.7693	14.1992	13.5053	11.8277	13.7513	14.0502	14.7038	14.1857	15.8723	18.1199	15.9385	17.4632	18.2704
FASLG	0	0	0	0	0	0	0.0224064	0	0	0	0	0	0	0	0	0	0	0	0	0	0	0	0	0.0250668	0	0	0	0	0	0
TNFSF18	0.920001	1.76416	1.62172	0.574131	0.266575	0.483854	0.738332	0.542696	0.801097	13.5431	6.28331	26.926	7.08619	7.36623	11.4727	0.485223	0.523046	0.566305	0.713039	0.249688	0.78444	0.703124	0.358033	1.08015	0	0.0455165	0.0638978	0.295979	0.242352	0.379846
TNFSF4	13.0579	18.1729	12.1773	10.7651	10.7949	13.7523	7.03096	6.23028	7.60461	8.12949	6.9401	9.6322	9.12714	8.58429	9.97099	6.04586	5.83973	7.56195	9.1059	7.31359	8.78318	9.86565	8.19064	10.3302	6.78486	6.73243	10.1447	9.9454	13.3329	12.3029
LOC100506023	0.336793	0.325752	0.353262	0.343927	0.239533	0.266844	0.287299	0.325096	0.294833	0.055109	0.138308	0.0795056	0.162936	0.234355	0.231885	0.271289	0.185674	0.360179	0.293388	0.349003	0.320732	0.246763	0.270081	0.346786	0.232203	0.309016	0.374267	0.204883	0.35488	0.286535
LOC101928673	0.449253	0.421228	0.636562	0.330527	0.548097	0.369512	0.607227	0.725285	0.348801	0.170235	0.264483	0.163732	0.503318	0.247662	0.296403	0.219484	0.191186	0.362247	0.453146	0.231019	0.207369	0.289135	0.39261	0.130639	0.43963	0.31819	0.499239	0.389475	0.37372	0.208265
PRDX6	208.483	239.346	205.762	196.595	208.383	205.729	158.432	146.848	148.866	92.4734	88.4628	84.8899	209.797	175.447	165.864	107.797	108.807	102.306	193.279	176.086	184.837	179.855	172.044	178.467	143.152	133.698	138.922	215.135	244.428	234.162
SLC9C2	0.0971539	0	0.137005	0.00970069	0.0112603	0.0116791	0	0.0114619	0	0.0099925	0.00835944	0	0	0	0	0.0245954	0	0	0.0766674	0.042188	0.037869	0.0432007	0.0302472	0.0751494	0	0.00769061	0	0.120023	0.0921342	0.149753
ANKRD45	0.177129	0.0159369	0.144503	0.0643129	0.130643	0.135501	0.0318102	0	0.0131967	0.149057	0.207828	0.181195	0	0	0.0336427	0.0407652	0.0325503	0.0528636	0.145224	0.174809	0.251061	0.0358011	0.0167109	0.124555	0.0787884	0.0509866	0.0715771	0.116042	0.0678694	0.159561
LOC730159	0	0	0	0	0	0	0	0	0	0	0	0	0	0	0	0	0	0	0	0	0	0	0	0	0	0	0	0	0	0
KLHL20	20.0027	14.0704	20.0561	14.2075	15.211	16.5528	13.1715	13.4765	13.503	15.4395	15.5123	15.562	8.62453	11.3445	13.3077	19.4361	23.1159	34.5388	19.5122	20.4208	18.2818	18.1919	18.4518	18.4262	17.7638	18.2616	21.9937	19.7233	17.1258	20.1775
CENPL	1.34262	2.1383	1.82014	1.46386	1.43091	1.07599	1.26518	1.03778	1.30268	3.96814	4.34207	4.26117	1.17569	1.33044	1.67661	1.14601	1.3882	1.99276	1.20042	1.07221	1.6542	0.926398	1.05701	1.33013	1.02692	1.0628	1.28621	0.905587	1.54481	1.56318
DARS2	11.2407	11.0614	11.6107	9.06872	9.39517	9.66734	8.66653	8.72981	8.15932	25.8709	23.1903	24.9524	8.93775	9.39831	11.635	7.56681	7.50484	7.11335	12.5127	10.5712	10.6657	11.5532	10.4255	10.7744	8.30964	7.67771	7.72324	10.2629	10.3418	9.94324
GAS5-AS1	0.123948	0.429355	0.794501	0.185641	0.646463	0.223501	0.428498	0.219346	0.40632	1.08361	1.27979	0.751007	0.902622	0.349533	0.776884	1.04596	0.626382	0.678187	0.628789	0.403674	0.301956	0.826728	0.385892	0.479375	0.545819	0.637755	0.413218	0.382811	0.718325	0.682337
GAS5	272.011	280.932	261.82	229.062	275.592	223.502	215.034	185.947	165.477	203.755	222.805	190.678	216.914	190.76	164.932	113.708	111.841	80.2806	286.777	251.854	241.986	234.22	255.167	220.487	188.467	175.834	164.638	282.065	212.472	227.705
SNORD81	33.0077	34.6479	34.6218	9.9872	40.5751	33.6672	28.651	23.6009	12.2959	20.5752	26.6796	24.2418	38.1006	25.7888	20.8976	13.505	16.1752	7.66194	38.3383	33.6614	19.4937	40.029	35.2926	22.1054	18.5974	16.6273	28.8997	43.2487	30.5645	17.6202
SNORD47	60.8844	80.1595	38.6685	25.6554	39.4911	30.2162	24.2757	32.9494	22.8885	60.8974	50.945	42.5469	42.554	34.2037	31.5092	19.3257	26.5342	18.9487	62.9697	55.1809	18.5064	42.8449	48.6925	35.7993	30.61	34.4885	34.7604	59.2296	43.5541	30.7495
SNORD80	27.2599	59.3546	31.8405	33.2672	47.041	33.4979	21.5404	14.2935	12.4114	30.5296	34.4011	50.3371	20.3603	22.9398	26.5782	13.291	14.6944	9.28066	40.2917	38.8	28.9249	41.0783	31.433	24.7674	27.8616	35.9644	18.1758	62.364	32.5537	30.6802
[truncated: 24,375 more rows]
