# Supplementary material for: Identification of a combination of transcription factors that synergistically increases endothelial cell barrier resistance
Source: Sci Rep. 2020 Mar 3;10:3886. doi: 10.1038/s41598-020-60688-x (PMC7054428; doi:10.1038/s41598-020-60688-x)
Supplement: Supplementary file 7 — Supplementary Table 6. [file 41598_2020_60688_MOESM7_ESM.xlsx]

## Sheet: hPSCEndo_rpkms
Supplementary Table 6.
Gene_ID	Gene_Symbol	01_EMPTY	02_EMPTY	03_EMPTY	04_EMPTY	05_ETS1+SOX18+SOX7+LEF1	06_ETS1+SOX18+SOX7+LEF1	07_ETS1+SOX18+SOX7+LEF1	08_ETS1+SOX18+SOX7+TAL1	09_ETS1+SOX18+SOX7+TAL1	10_ETS1+SOX18+SOX7+TAL1
1	A1BG	0.92	1.05	1.65	0.81	1	1.24	1.2	0.88	0.38	0.73
503538	A1BG-AS1	1.07	0.99	1.07	1.42	1.16	1.57	1.01	1.06	1.46	1.77
29974	A1CF	0.01	0	0	0	0	0	0	0	0	0
2	A2M	101.5	58.02	63.98	72.39	46.33	66.75	39.47	74.34	87.15	73.69
144571	A2M-AS1	1.26	1.37	0.73	0.94	0.76	0.69	0.95	0.75	0.79	0.66
144568	A2ML1	0	0.03	0.01	0.01	0.01	0.01	0.02	0.02	0.02	0.01
3	A2MP1	0.41	0.22	0.07	0.31	0.67	0.28	0.39	0.24	0.04	0.46
127550	A3GALT2	0	0	0.08	0	0.16	0.08	0.04	0.05	0.05	0.05
53947	A4GALT	0.93	0.72	1.49	0.9	3.9	5.24	5.31	3.08	2.5	2.5
51146	A4GNT	0	0.01	0.05	0.03	0.24	0.24	0.27	0.22	0.44	0.15
8086	AAAS	24.85	22.61	20.87	21.68	20.12	22.45	21.32	21.92	19.74	21.73
65985	AACS	4.2	3.26	3.59	2.82	4.28	3.55	3.61	3.62	2.45	4.22
729522	AACSP1	0.83	0.98	0.77	0.9	1.37	0.8	1.27	1.21	0.77	1.2
13	AADAC	1	1.06	2.13	1.61	0.94	1.17	1.33	0.37	0.54	0.92
344752	AADACL2	0	0	0.02	0	0	0	0	0	0	0
101928142	AADACL2-AS1	0	0.05	0.05	0	0.05	0	0	0	0	0
126767	AADACL3	0	0	0	0	0	0.01	0	0	0	0
343066	AADACL4	0	0.02	0	0	0	0	0	0	0	0
201651	AADACP1	1.34	1.69	2.04	1.65	1.19	1.26	1.53	0.56	1.24	1.11
51166	AADAT	3.19	4.66	4.16	3.66	2.53	2.8	2.8	3.67	4.46	3.52
195827	AAED1	5.99	5.79	3.57	3.87	8.15	8.41	8.08	4.73	6.75	5.68
79719	AAGAB	11.82	12.27	12.38	11.75	13.91	14.39	12.28	12.67	15.34	14.61
22848	AAK1	3.2	3.2	3.17	2.9	3.31	3.46	3.72	3.69	4.25	3.65
28971	AAMDC	7.77	7.71	6.76	6.69	7.75	8.8	7.71	7.27	8.77	8.86
14	AAMP	34.49	36.87	38.42	36.57	39.57	40.06	33.72	34.83	26.84	35.91
15	AANAT	0.07	0.12	0.08	0.06	0.09	0.05	0.11	0.2	0.21	0.17
25980	AAR2	13	11.17	9.94	9.95	10.73	10.52	8.6	8.75	9.21	10.47
441376	AARD	0.38	0.08	0.12	0.15	0.02	0.05	0.12	0.05	0.03	0.03
16	AARS	32.54	29.48	28.44	25.67	27.53	25.4	25.1	27.09	26.25	28.43
57505	AARS2	4.44	4.2	4.64	4.35	3.65	3.52	3.29	4.1	3.06	3.29
80755	AARSD1	9.01	9.06	4.9	8.97	7.21	7.65	4.54	10.23	5.37	5.33
132949	AASDH	2.37	2.19	1.72	1.93	1.97	1.79	1.98	1.91	1.95	2.22
60496	AASDHPPT	8.72	9.62	9.63	8.42	9.66	9.03	7.24	8.22	10.35	11.01
10157	AASS	13.41	13.92	12.89	12.51	10.64	10.39	11.81	12.53	15.59	11.67
284837	AATBC	0.09	0.1	0.06	0.14	0.11	0.05	0.06	0.15	0.08	0.06
26574	AATF	15.08	11.97	11.37	10.75	10.32	12.74	12.73	14.06	16.83	13.98
9625	AATK	0.8	1.04	1.12	0.52	1.57	1.11	1.35	0.97	0.34	0.69
103021294	ABALON	0.27	0.21	0.27	0.27	0.26	0.23	0.26	0.24	0.1	0.19
18	ABAT	0.46	0.46	0.64	0.53	0.34	0.49	0.43	0.51	0.61	0.63
19	ABCA1	6.45	8.16	9.21	9.01	10.8	11.19	11.34	11.94	14.76	12.48
10349	ABCA10	0.08	0.09	0.12	0.08	0.2	0.36	0.3	0.19	0.4	0.34
79963	ABCA11P	4.02	3.32	3.11	3.15	2.98	2.15	2.18	2.64	2.4	2.6
26154	ABCA12	0	0.01	0.01	0	0	0.01	0.01	0.01	0	0
154664	ABCA13	0.01	0.02	0.01	0.02	0	0.01	0.01	0.01	0.01	0.01
650655	ABCA17P	0.04	0.03	0.03	0.02	0.05	0	0.02	0.01	0	0.01
20	ABCA2	1.42	1.82	2.79	1.62	3.28	3.35	3.53	3.52	1.9	2.81
21	ABCA3	21.06	27.36	30.24	27.44	41.07	41.32	40.5	42.77	30.46	34.15
24	ABCA4	1.44	1.4	1.09	1.04	3.73	4.67	4.06	2.83	3.52	2.43
23461	ABCA5	1.33	1.24	1.11	0.85	2.68	4.39	2.94	2.75	5.4	3.63
23460	ABCA6	0.1	0.06	0.08	0.06	0.12	0.18	0.13	0.09	0.24	0.22
10347	ABCA7	1.38	2.09	3.43	1.8	3.92	3.67	4.82	3.42	1.94	3.61
10351	ABCA8	0.06	0.04	0.04	0.02	0.04	0.06	0.04	0.08	0.04	0.04
10350	ABCA9	0.09	0.22	0.26	0.19	0.26	0.44	0.36	0.16	0.87	0.48
104355297	ABCA9-AS1	0	0.07	0	0	0	0	0	0	0	0
5243	ABCB1	0	0.02	0.03	0.03	0.03	0.01	0	0.02	0.01	0.04
23456	ABCB10	5.21	4.97	4.34	4.78	4.41	4.12	3.44	2.98	3.21	3.94
8647	ABCB11	0.01	0	0	0.01	0.02	0.01	0.01	0.03	0.05	0
5244	ABCB4	0.25	0.67	0.64	0.65	0.73	0.59	0.76	1	1.17	0.99
340273	ABCB5	0.03	0	0.02	0	0.01	0	0.01	0	0.01	0.01
10058	ABCB6	13.22	14.11	13.54	12.16	12.13	14.8	11.62	10.42	12.66	14.91
22	ABCB7	8.38	9.63	8.96	10.04	8.78	8.73	7.9	8.28	8.4	9.35
11194	ABCB8	4.04	4.23	6.12	4.69	4.73	5.23	4.33	4.05	2.65	3.7
23457	ABCB9	0.36	0.33	0.6	0.54	2.48	3.55	2.85	1.85	2.12	2.09
4363	ABCC1	22.68	29.59	32.21	30.7	24.14	24.63	23.99	32.81	28.26	32.8
89845	ABCC10	7.45	8.66	8.45	7.45	8.85	9.16	8.85	8.9	7.43	8.51
85320	ABCC11	0.01	0.03	0.03	0	0.03	0.02	0.02	0.03	0.02	0.02
94160	ABCC12	0.01	0.01	0	0	0.01	0.02	0.01	0	0	0.01
150000	ABCC13	0.03	0.03	0	0	0	0	0.01	0	0	0
1244	ABCC2	1.33	1.19	1.32	1.22	0.88	0.79	0.86	0.47	0.58	0.71
8714	ABCC3	0.12	0.06	0.11	0.07	0.01	0.01	0.01	0.01	0	0.01
10257	ABCC4	11.79	13.97	13.79	12.64	14.1	14.84	13.55	11.56	13.1	14.46
10057	ABCC5	4.5	5.84	6.24	5.62	6.22	7.82	7.36	7.51	9.28	9.48
100873982	ABCC5-AS1	0	0.08	0	0	0	0	0.09	0	0	0
368	ABCC6	0.17	0.19	0.28	0.24	0.19	0.11	0.13	0.19	0.12	0.14
653190	ABCC6P1	0.04	0.11	0.08	0.04	0.03	0.05	0.02	0.02	0	0.04
730013	ABCC6P2	0	0.12	0.14	0.05	0.19	0.06	0	0	0.01	0
6833	ABCC8	0.01	0	0	0	0	0	0	0	0	0
10060	ABCC9	0.02	0	0	0.04	0	0	0	0	0.01	0.01
215	ABCD1	2.27	2.33	2.87	2.36	3.88	4.33	4.34	3.45	2.08	2.71
225	ABCD2	0	0	0	0	0	0	0	0	0	0
5825	ABCD3	10.04	8.5	9.07	8.68	10.41	10.4	9.14	10.62	12.73	12.7
5826	ABCD4	22.32	26.68	25.2	24.9	25.99	24.8	23.18	24.87	19.59	23.46
6059	ABCE1	30.79	25.35	22.31	23.67	27.58	28.48	23.12	29.93	34.67	29.66
23	ABCF1	27.84	27.94	28.42	27.35	27.31	27.11	27.73	30.1	27.49	29.03
107986587	ABCF1-DT	0.09	0	0	0.13	0.08	0.08	0.08	0	0	0
10061	ABCF2	13.5	11.03	10.21	10.94	9.48	10.24	8.5	9.21	9.69	9.99
55324	ABCF3	19.8	19.31	19.28	18.78	19.42	20.35	17	19.73	17.33	17.43
9619	ABCG1	3.28	1.5	1.68	2.17	3.06	3.28	3.22	3.55	2.89	4.08
9429	ABCG2	13.84	15.06	13.44	16.15	11.15	8.42	9.19	6.71	6.84	8.02
64137	ABCG4	0.04	0.05	0.05	0.05	0.03	0.05	0.07	0.04	0.02	0.02
64240	ABCG5	0.07	0.06	0.1	0.03	0.05	0.08	0.07	0.07	0.11	0.15
64241	ABCG8	0.01	0.01	0.01	0.01	0.01	0.01	0	0.02	0	0
84696	ABHD1	0	0.06	0.05	0.04	0.05	0.05	0	0.03	0.03	0.06
55347	ABHD10	10.19	8.8	9.19	9.79	9.25	12.98	9.91	7.9	12.89	10.29
83451	ABHD11	2.7	1.77	2.08	1.58	1.48	1.5	1.38	1.04	0.72	1.13
171022	ABHD11-AS1	1.55	1.41	1.59	1.56	1.71	1.94	2.16	0.71	0.34	1.07
26090	ABHD12	5.88	5.54	6.84	6.07	6.23	7.08	5.68	5.77	5.51	6.71
145447	ABHD12B	0.12	0.09	0.03	0.04	0	0.07	0.07	0.02	0.04	0.02
84945	ABHD13	2.94	3.07	3.35	3.26	3.62	4	3.04	3.01	4.07	3.7
25864	ABHD14A	6.06	6.02	5.11	5.42	7.2	6.9	7.09	7.48	4.95	6.12
100526760	ABHD14A-ACY1	0.25	0.26	0.32	0.9	1.03	0.25	0.53	0.7	0.68	0.33
84836	ABHD14B	15.24	16.94	14.83	12.92	15.79	15.42	16.77	17.34	15.03	15.56
116236	ABHD15	2.79	2.3	2.41	2.2	2.28	3.34	2.71	2.19	3.05	3.39
7920	ABHD16A	20.92	22.98	20.61	20.27	21.75	23.79	19.75	20.35	18.11	19.83
140701	ABHD16B	0.61	1.23	1.48	1.02	1.18	0.75	1.32	1.49	0.54	0.68
81926	ABHD17A	10.1	14.01	17.54	12.04	23.49	17.12	20.96	18.64	9.39	13.04
51104	ABHD17B	3.78	4.6	4.1	4.27	4.72	4.97	3.83	3.27	5.28	5.41
58489	ABHD17C	2.48	2.1	2.3	2.01	1.03	0.74	0.81	1.28	1.29	1.37
80167	ABHD18	2.02	1.85	1.47	1.48	1.78	1.69	1.83	1.96	2.03	1.99
11057	ABHD2	6.53	5.05	3.95	3.77	5.02	4.21	4.87	5.02	4.75	5.88
171586	ABHD3	1.78	1.2	1.21	1.06	1.51	2.53	1.88	1.36	2.24	1.93
63874	ABHD4	42.51	60.87	58.43	63.26	49.59	49	51.72	58.55	54.31	57.94
51099	ABHD5	3.95	3.64	4.02	3.81	2.54	2.69	2.53	1.77	2.61	2.92
57406	ABHD6	14.29	11.5	9.13	12.01	6.2	5.85	5	5.96	4.61	5.91
79575	ABHD8	1.03	1.29	1.2	1.01	1.66	1.53	1.43	1.15	0.38	1.09
10006	ABI1	14.94	16.61	14.88	15.5	18.29	19.27	21.24	18.95	23.07	17.58
10152	ABI2	16.76	16.48	16.34	16.84	16.65	15.82	17.46	16.54	18.93	16.22
51225	ABI3	7.67	5.67	5.97	4.87	1.6	0.57	1.18	1.29	0.71	0.65
25890	ABI3BP	0.09	0.04	0.07	0.04	0.02	0.04	0.1	0.03	0.06	0.04
25	ABL1	14.33	14.35	15.02	13.36	19.8	23.38	20.33	21.48	17.69	20.28
27	ABL2	4.8	5	5.09	4.91	10.08	9.7	9.6	12.07	12.46	12.03
3983	ABLIM1	10.57	14.22	12.84	15.45	15.13	16.06	14.05	15.87	19.07	13.97
84448	ABLIM2	0.12	0.15	0.15	0.12	0.12	0.12	0.2	0.05	0.08	0.08
22885	ABLIM3	21.59	23.8	26.53	24.32	24.55	28.53	25.98	19.73	22.66	18.36
28	ABO	0.06	0.02	0.05	0.06	0.03	0.03	0.11	0.15	0.07	0.03
29	ABR	7.25	7.36	7.92	6.76	5.52	5.05	6.12	4.73	4.51	4.8
137735	ABRA	0.02	0	0	0	0	0	0	0	0	0
58527	ABRACL	37.41	45.79	51.31	51.1	62.19	78.63	58.83	50.56	77.61	69.77
84142	ABRAXAS1	9.98	12.82	12.49	12.17	9.45	7.56	8.78	7.2	7.57	8.87
23172	ABRAXAS2	9.72	8.75	9.74	10.15	9.33	10.11	8.32	8.11	12.28	9.7
29777	ABT1	13.26	13.48	13.36	14.38	15.04	14.24	11.46	10.59	9.38	10.38
80325	ABTB1	0.47	0.58	0.9	0.62	1.32	1.93	1.67	0.61	0.99	0.74
25841	ABTB2	0.68	1.21	1.43	1.06	4.21	6.41	5.81	9.67	8.58	9.73
30	ACAA1	20.3	25.87	23.71	23.9	25.08	25.96	23.24	23.98	23.26	25.07
10449	ACAA2	39.23	37.96	43.6	40.4	27.73	24.49	23.03	17.4	20.81	24.74
31	ACACA	10.36	9.53	9.3	8.45	7.86	7.82	7.37	7.54	7.72	8.59
32	ACACB	0.78	0.57	0.33	0.44	0.28	0.21	0.25	0.23	0.17	0.23
80724	ACAD10	7.7	9.02	8.33	7.47	7.78	6.73	7.11	7.02	6.22	8.21
84129	ACAD11	7.62	8.85	7.55	7.42	13.3	13.91	15.52	7.29	8.17	7.77
27034	ACAD8	5.59	6.25	5.34	5.49	6.8	7.05	5.57	6.19	6.89	7.03
28976	ACAD9	9.35	9.48	7.88	7.43	8.18	6.5	6.84	8.59	5.86	6.81
33	ACADL	0	0.03	0.03	0.01	0	0	0.07	0	0	0
34	ACADM	17.67	17.33	12.5	13.98	19.94	16.79	18.38	19.98	22.51	16.61
35	ACADS	2.48	3.93	3.64	2.72	3.56	2.4	2.2	2.95	1.1	3.03
36	ACADSB	2.01	2.24	2.45	1.97	2.63	2.8	2.64	2.22	2.79	2.86
37	ACADVL	122.43	133.28	142.99	136.04	133.27	138.84	128.69	139.68	138.35	129.26
176	ACAN	0.01	0	0	0.01	0.01	0	0	0.01	0	0
9744	ACAP1	0.65	0.6	0.66	0.49	0.65	0.65	0.78	0.59	0.59	0.69
23527	ACAP2	7.87	6.33	6.63	6.06	6.52	6.81	7.28	6.95	8.59	7.65
116983	ACAP3	7.88	9.58	13.06	9.08	13.52	12.35	12.95	14.16	8.13	11.74
38	ACAT1	7.57	7.25	6.73	6.95	7.97	8.18	7.42	5.57	7.66	6.55
39	ACAT2	20.85	11.34	9.6	9.8	10.73	10.82	9.02	9.4	10.58	11.47
64746	ACBD3	15.24	12.98	13.61	12.97	12.74	14.94	15.92	14.72	19.15	14.83
107985353	ACBD3-AS1	0.11	0.43	0.29	0.32	0.38	0.59	0.5	0.11	0.12	0.36
79777	ACBD4	1.55	1.59	1.46	1.52	1.97	2.09	2.4	2.11	1.29	1.72
91452	ACBD5	5.46	6.17	5.74	5.84	7.45	7.39	7.17	6.93	8.71	7.64
84320	ACBD6	7.18	7.95	7.84	7.79	8.1	7.93	8.26	9.04	8.55	9.42
414149	ACBD7	0.1	0.11	0.02	0.12	0.05	0.04	0.09	0.09	0.09	0.09
108949267	ACBD7-DCLRE1CP1	0.04	0	0.02	0.02	0.01	0.01	0	0	0	0
84680	ACCS	6.08	6.4	3.64	3.58	2.98	2.3	2.83	2.48	1.94	2.34
390110	ACCSL	0	0.03	0	0	0	0	0	0.02	0	0.02
65057	ACD	2.65	2.86	3.06	2.29	4.07	3.94	4.97	4.84	2.56	2.8
1636	ACE	14.33	19.44	29.9	28.06	60.18	124.72	93.79	132.84	176.19	132.62
59272	ACE2	0.1	0.08	0.07	0.08	0.19	0.06	0.11	0.03	0.08	0.04
125981	ACER1	0	0.06	0.07	0.06	0.05	0	0.07	0.08	0.03	0
340485	ACER2	9.82	17.22	16.97	18.3	17.93	17.47	17.05	14.43	16.9	16.36
55331	ACER3	3.62	3.93	4.25	3.86	3.94	3.6	3.68	3.11	3.3	3.47
43	ACHE	0.19	0.24	0.48	0.42	0.4	0.36	0.46	0.39	0.28	0.42
22985	ACIN1	47.19	47.78	46.33	44.35	39.6	40.91	44.74	48.84	48.61	43.94
2532	ACKR1	0.02	0.02	0	0	0	0	0	0	0	0
1238	ACKR2	0.02	0.06	0.07	0.03	0.05	0.01	0.03	0.03	0.09	0.03
57007	ACKR3	1.07	2.93	3.68	1.9	9.21	13.65	9.23	3.09	5.25	2.37
51554	ACKR4	0.26	0.1	0.1	0.34	0.26	0.3	0.28	0.33	0.21	0.23
47	ACLY	78.13	72.65	65.73	67.18	64.37	63.58	61.05	67.9	68.65	68.47
130013	ACMSD	0.05	0.05	0	0.01	0.01	0.05	0.01	0.04	0.04	0
48	ACO1	13.74	11.82	11.22	10.6	12.09	15.03	13.1	11.07	12.31	14.06
50	ACO2	28.23	31.52	34.54	33.25	35.5	37.66	35.05	39.04	34.54	41.34
730249	ACOD1	0.02	0	0	0	0	0	0	0	0	0
641371	ACOT1	0.51	0.63	0.4	0.36	0.52	0.44	0.14	0.14	0.29	0.35
26027	ACOT11	1	1.48	1.12	1.26	0.47	0.49	0.47	0.17	0.11	0.2
134526	ACOT12	0.13	0.08	0.1	0.03	0.1	0.08	0.08	0.11	0.08	0.09
55856	ACOT13	5.61	5.74	6.26	5.7	4.58	4.98	4.66	5.12	4.76	5.61
10965	ACOT2	4.47	3.94	4.69	3.87	3.98	2.77	3.12	3.17	1.95	2.52
122970	ACOT4	0.19	0.29	0.14	0.11	0.05	0.02	0.05	0.11	0	0.06
641372	ACOT6	0.05	0.02	0.02	0	0	0	0	0	0	0
11332	ACOT7	15.9	16.6	24.96	20.9	26.99	30.94	23.93	23.29	17.33	23.38
10005	ACOT8	10.16	14.05	14.97	15.63	15.37	13.77	12.26	13.63	11.44	12.94
23597	ACOT9	13.67	11.47	10.73	10.75	12.84	14.98	13.04	12.31	16.05	14.18
51	ACOX1	6.53	6.75	7.23	6.78	8.75	10.4	9.15	8.66	10.97	10
8309	ACOX2	1.96	2.32	3.92	3.61	1.08	0.73	1.31	1.06	0.55	0.91
8310	ACOX3	3.87	4.7	4.39	4.02	6.45	6.48	5.72	4.92	4.85	5.54
55289	ACOXL	0.03	0.05	0.05	0.04	0.06	0.05	0.07	0.07	0.03	0.05
400997	ACOXL-AS1	0	0	0.01	0	0	0.01	0.04	0.03	0	0.02
52	ACP1	45.2	44.42	45.34	52.62	40.94	38.67	33.1	33.6	36.67	41.09
53	ACP2	20.1	16.67	13.59	13.04	17.96	15.93	15.91	17.2	14.14	18.18
93650	ACP4	0.07	0.03	0.03	0.05	0	0.03	0	0.04	0	0.08
54	ACP5	23.58	25.96	23.22	29.05	7.85	4.34	4.13	3	3.95	3.81
51205	ACP6	2.93	3.66	2.62	2.81	4.26	3.19	4.01	4.01	3.54	4.22
390928	ACP7	0	0	0.01	0.01	0.01	0.06	0.04	0.01	0.05	0.01
55	ACPP	0.05	0	0.05	0	0.03	0.04	0.05	0.03	0.02	0.02
49	ACR	1.89	2.92	3.2	2.6	2.21	1.37	2.95	2.77	2.18	1.77
84519	ACRBP	7.44	6.65	3.54	3.72	3.55	2.16	3.68	5.15	3.19	3.28
56	ACRV1	0.29	0.03	0.18	0.14	0	0.04	0.07	0	0.05	0.04
23205	ACSBG1	0.05	0.08	0.04	0.06	0.01	0.04	0.04	0.09	0.06	0.04
81616	ACSBG2	0.03	0.11	0.08	0.01	0.08	0.06	0.01	0.03	0	0.03
80221	ACSF2	4.33	6.69	8.65	8.06	11.03	13.02	12.95	9.64	9.98	9.99
197322	ACSF3	1.65	1.96	1.96	1.88	2.16	2.09	2.03	2.07	1.61	1.64
2180	ACSL1	0.28	0.06	0.19	0.19	0.27	0.51	0.28	0.13	0.35	0.53
2181	ACSL3	14.89	11.4	12.18	13.05	11.06	10.65	12.93	15.82	19.1	15.2
2182	ACSL4	7.29	5.09	5.16	5.19	4.33	4.67	4.64	4.35	5.99	4.7
51703	ACSL5	4.11	2.98	3.16	2.92	0.87	0.82	1	0.93	0.84	0.89
23305	ACSL6	0.01	0.04	0.02	0	0.01	0.01	0	0.04	0	0
116285	ACSM1	0	0.1	0.12	0.2	0.46	1.03	0.97	0.03	0.14	0.07
123876	ACSM2A	0	0.05	0.05	0.13	0.09	0.09	0	0.01	0.06	0.05
348158	ACSM2B	0.05	0	0.1	0.08	0.09	0.06	0.12	0.05	0.07	0.05
6296	ACSM3	0.6	0.57	0.47	0.57	3.19	3.79	3.16	0.38	0.54	0.14
341392	ACSM4	0	0.02	0	0	0	0.02	0	0	0	0
54988	ACSM5	0	0.01	0	0.02	0.03	0	0	0	0	0
142827	ACSM6	0	0.02	0	0	0.02	0.1	0	0.06	0.03	0
84532	ACSS1	0.89	0.5	0.36	0.55	0.31	0.47	0.42	0.36	0.49	0.25
55902	ACSS2	16.92	13.97	13.69	14.11	11.14	10.44	11.08	9.58	11.06	10.76
79611	ACSS3	0.24	0.38	0.24	0.13	0.07	0.06	0.06	0.02	0.08	0.12
58	ACTA1	0.18	0.23	0.21	0.14	0.3	0.32	0.09	0.15	0	0.15
59	ACTA2	41.13	27.48	28.63	28.78	25.8	23.78	24.07	33.52	38.79	30.14
100132116	ACTA2-AS1	0.09	0.12	0.05	0.1	0.07	0.13	0.22	0.14	0.12	0.12
60	ACTB	1483.88	1235.76	1215.26	1009.47	1368.15	1376.91	1384.53	1377.48	1105.62	1178.04
345651	ACTBL2	0.07	0.08	0.01	0.04	0.03	0.03	0.05	0	0.1	0
70	ACTC1	0.26	0.39	0.3	0.16	0.26	0.12	0.13	0.21	0.12	0.19
71	ACTG1	1409.86	1879.66	2295.88	2040.1	2200.56	2307.71	2138.42	1655.93	1314.77	1671.21
283693	ACTG1P17	0.18	0.38	0.3	0.28	0.17	0.12	0.23	0.26	0.38	0.27
644961	ACTG1P20	1.1	1.37	1.24	1.06	1.19	1.03	0.86	1.12	1.22	1.02
648740	ACTG1P4	0.15	0.09	0.04	0.17	0.1	0.13	0.09	0.02	0.13	0.1
72	ACTG2	50.18	7.25	15.19	8.27	8.77	9	5.57	12.71	8.8	6.39
170487	ACTL10	0.19	0.16	0.16	0.15	0.28	0.12	0.11	0.17	0.08	0.02
86	ACTL6A	21.19	19.52	18.09	17.97	18.03	17.32	15.25	16.48	16.3	19.1
10881	ACTL7A	0	0	0.03	0	0	0.03	0	0	0	0
10880	ACTL7B	0	0	0	0.05	0	0	0	0.03	0	0
81569	ACTL8	0	0	0.02	0	0	0	0	0	0	0
87	ACTN1	90.48	57.41	80.65	64.62	49.03	45.74	44.31	60.6	45.59	44.83
161159	ACTN1-AS1	0.08	0.12	0.14	0.06	0	0	0	0	0	0
88	ACTN2	0.21	0.04	0.05	0.03	0.05	0	0.02	0.05	0	0.03
89	ACTN3	0	0	0	0.02	0	0.01	0	0	0	0
81	ACTN4	92.64	92.78	110.24	93.1	138.4	139.7	174.55	135.38	91.17	92.53
55860	ACTR10	28.8	27.03	26.03	26.85	31.68	34.6	26.83	27.48	31.94	35.4
10121	ACTR1A	62.83	69.97	78.07	73.85	76.94	83.02	76.88	78.73	80.42	85.77
10120	ACTR1B	30.84	31.03	27.5	27.93	26.94	25.39	21.14	20.57	14.9	20.98
10097	ACTR2	108.62	101.48	104.74	97.42	113.85	113.43	98.22	97.97	124.07	129
10096	ACTR3	49.17	42.11	45.4	42.95	50.96	57.52	44.9	44.3	57.03	52.03
57180	ACTR3B	1.39	1.02	0.96	0.89	0.46	0.41	0.46	0.5	0.33	0.43
653857	ACTR3C	0.08	0.1	0.06	0.08	0.09	0.12	0.1	0.11	0.09	0.09
79913	ACTR5	4.02	3.8	2.49	2.65	3.53	3.63	2.87	4.75	3.52	4.62
64431	ACTR6	4.85	4.76	4.75	4.28	5.6	5.19	4.08	3.87	4.31	5.61
93973	ACTR8	4.72	4.65	4.14	4.32	4.24	4.44	3.94	3.79	4.11	4.35
139741	ACTRT1	0	0	0.03	0	0	0.03	0	0	0.04	0
84517	ACTRT3	1.46	1.2	0.98	1.12	1.29	1.31	1.36	1.1	1.04	1.31
90	ACVR1	5.76	4.56	5.1	5	4.64	6.01	4.35	5.24	6.74	5.99
91	ACVR1B	4.6	4.4	4.87	3.89	4.29	3.42	4.03	4.14	3.01	3.65
130399	ACVR1C	0	0.01	0	0.01	0	0	0	0	0.01	0.01
92	ACVR2A	3.25	3.18	2.71	3.22	3.57	3.31	3.37	2.91	3.27	3.24
93	ACVR2B	1.91	1.66	1.54	1.55	1.67	1.73	1.63	1.8	1.75	2.07
100128640	ACVR2B-AS1	0.16	0.22	0.18	0.12	0.16	0.25	0.15	0.25	0.15	0.26
94	ACVRL1	109.37	118.36	124.88	101.65	137.47	122.58	134.94	97.53	80.6	96.26
95	ACY1	2.3	2.37	2.22	1.01	1.16	1.72	1.2	1.59	0.76	2.29
91703	ACY3	0	0	0	0	0.03	0	0	0	0	0
97	ACYP1	2.84	2.19	1.96	2.71	2.1	2.81	1.61	1.23	1.96	1.86
98	ACYP2	0.99	1.38	0.96	1.04	1.09	1.19	0.9	0.86	0.96	0.99
100	ADA	14.68	17.35	21.58	19.71	17.73	16.07	15.36	11.73	12.13	15.86
51816	ADA2	2.93	3.85	2.54	2.44	2.19	2.59	2.38	2.62	2.92	2.71
161931	ADAD2	0.26	0.17	0.13	0.11	0.3	0.14	0.24	0.59	0.19	0.13
161823	ADAL	1.13	1.05	0.92	0.66	1.05	1.04	0.84	1.08	0.95	1.02
102	ADAM10	57.71	56.04	53.93	54.8	69.47	72.12	61.77	66.65	79.4	82
4185	ADAM11	0.25	0.4	0.38	0.31	0.37	0.27	0.32	0.33	0.12	0.23
8038	ADAM12	9.31	3.11	4.51	4.4	1.75	2.68	1.83	4.6	7.38	4.32
8751	ADAM15	60.85	60.59	68.51	54.56	78.17	97.11	73.92	123.11	92.41	138.29
6868	ADAM17	18.51	19.32	21.74	22.66	22.96	27.31	23	23.51	27.69	27.66
8749	ADAM18	0.01	0.02	0.03	0	0.01	0.01	0	0.01	0	0.03
8728	ADAM19	17.89	16.93	19.38	19.27	34.28	73.62	44.9	55.3	91.18	61.31
8759	ADAM1A	0	0	0	0	0	0	0	0	0	0
2515	ADAM2	0	0.06	0	0.01	0.03	0.02	0	0	0.02	0.09
8748	ADAM20	0.07	0.07	0.05	0.08	0.04	0.05	0.05	0.07	0.08	0.06
317760	ADAM20P1	0.36	0.47	0.48	0.64	0.33	0.26	0.6	0.32	0.78	0.43
8747	ADAM21	0.18	0.18	0.23	0.18	0.13	0.15	0.09	0.15	0.24	0.09
145241	ADAM21P1	0	0.04	0.04	0.09	0.02	0	0.02	0.02	0	0.03
53616	ADAM22	0.81	0.63	0.52	0.48	0.52	0.81	0.71	0.6	1.03	0.97
8745	ADAM23	12.68	9.51	14.83	12.71	9.26	10.36	9.89	9.35	10.68	9.73
10863	ADAM28	0.01	0.04	0.04	0.06	0.1	0.12	0.07	0.08	0.09	0.09
203102	ADAM32	0.6	0.79	0.63	0.48	0.47	0.81	0.38	0.41	0.67	0.48
80332	ADAM33	0.28	0.03	0.03	0.02	0.03	0.02	0.02	0.08	0.03	0.05
1596	ADAM3B	0	0	0	0.04	0	0	0	0.05	0	0
255926	ADAM5	0.03	0.02	0	0	0	0.02	0	0.03	0	0.03
101	ADAM8	0.53	0.79	0.79	0.6	0.69	0.93	0.79	0.49	0.46	0.39
8754	ADAM9	59.62	49.81	50.57	53.32	44.73	53.03	44.73	37.77	55.58	41.95
9510	ADAMTS1	17.38	12.26	16.34	18.36	4.22	2.79	3.93	3.82	2.5	3.14
81794	ADAMTS10	2.55	3.43	3.88	3.36	2.26	2.19	2.86	2.71	1.61	1.85
81792	ADAMTS12	13.63	14.3	15.31	15.14	7.45	6.64	7.12	9.8	9.42	11.75
11093	ADAMTS13	0.85	1.27	1.72	1.11	1.35	1.25	1.22	1.39	1.04	1.3
140766	ADAMTS14	0.72	0.15	0.38	0.2	0.32	0.37	0.39	0.48	0.21	0.56
170689	ADAMTS15	1.58	0.62	1.58	0.98	1.36	1.11	1.57	0.98	0.51	0.77
170690	ADAMTS16	0.2	0.04	0.06	0.08	0.05	0.06	0.03	0.03	0.02	0.04
170691	ADAMTS17	0.02	0.01	0.01	0.02	0.02	0	0.01	0.03	0.01	0.02
170692	ADAMTS18	2.57	2.87	5.88	6.07	0.77	0.56	0.65	0.24	0.24	0.21
171019	ADAMTS19	1.12	0.11	0.37	0.19	0.26	0.25	0.24	0.27	0.25	0.22
103689846	ADAMTS19-AS1	0.06	0.05	0.05	0.04	0.15	0	0.11	0	0.14	0.06
9509	ADAMTS2	1.63	0.34	0.42	0.24	0.35	0.23	0.13	0.42	0.2	0.16
80070	ADAMTS20	0.01	0.01	0	0	0.01	0.03	0	0.02	0	0.01
9508	ADAMTS3	0.44	0.15	0.06	0.07	0.05	0.07	0.03	0.03	0.06	0.03
9507	ADAMTS4	0.04	0.02	0.07	0.02	0.2	0.17	0.31	0.06	0.03	0.15
11096	ADAMTS5	2.11	1.07	0.92	1.39	1.86	1.44	1.6	1.24	0.56	0.9
11174	ADAMTS6	2.03	3.63	3.65	2.93	2.45	1.72	2.2	1.35	1.3	1.18
11173	ADAMTS7	11.05	9.64	13.79	10.12	9.63	8.91	10.94	11.25	6.78	8.92
390660	ADAMTS7P1	0.16	0.36	0.26	0.22	0.23	0.19	0.19	0.24	0.14	0.21
11095	ADAMTS8	0	0.02	0	0.03	0.13	0.03	0.07	0.05	0.04	0.06
56999	ADAMTS9	91.91	129.94	114.07	105.88	218.25	206.9	225.76	193.59	200.79	218.08
101929335	ADAMTS9-AS1	0.19	0.3	0.19	0.23	0.3	0.18	0.23	0.29	0.25	0.31
100507098	ADAMTS9-AS2	0.13	0.22	0.19	0.2	0.24	0.15	0.32	0.17	0.33	0.16
92949	ADAMTSL1	0.27	0.17	0.21	0.21	0.6	1.97	1.22	1.14	4.26	2.51
9719	ADAMTSL2	0	0.01	0.04	0.01	0.01	0.01	0	0	0.01	0
57188	ADAMTSL3	0.01	0.04	0.03	0.04	0.05	0.05	0.02	0	0.03	0.02
54507	ADAMTSL4	1.39	1.06	1.12	0.65	0.78	0.61	0.68	0.94	0.51	0.65
574406	ADAMTSL4-AS1	0.09	0.36	0.08	0.19	0.12	0.36	0.29	0.32	0.26	0.29
339366	ADAMTSL5	0.69	0.17	0.18	0.16	0.18	0.13	0.2	0.11	0.14	0.15
11033	ADAP1	0.3	0.38	0.81	0.25	1.11	0.82	0.82	0.69	0.31	0.82
55803	ADAP2	0.5	0.24	0.51	0.36	0.17	0.47	0.15	0.09	0.22	0.18
103	ADAR	23.09	22.78	21.12	20.14	19.27	20.1	19.6	21.09	31.56	23.37
104	ADARB1	2.57	1.89	2.29	2.13	1.43	1.8	1.46	1.57	1.51	1.16
105	ADARB2	0.02	0.01	0.01	0	0	0	0.01	0.01	0	0.01
23536	ADAT1	7.79	7.81	6.48	6.82	7.85	10.16	9.11	10.58	13.5	11.47
134637	ADAT2	8.07	10.39	8.53	9.16	8.85	7.2	8.63	9.18	8.89	8.96
113179	ADAT3	0.22	0.39	0.82	0.47	0.45	0.54	0.43	0.38	0.09	0.26
57143	ADCK1	2.03	2.14	1.86	1.69	2.04	1.73	1.55	2.31	1.47	2.08
90956	ADCK2	6.56	7.13	5.61	5.25	6.88	6.44	5.83	5.52	3.32	6.07
203054	ADCK5	1.57	1.83	2.54	1.37	2	2.14	2.25	1.98	1.33	1.46
107	ADCY1	0.06	0.04	0.05	0.05	0.07	0.09	0.06	0.22	0.14	0.21
55811	ADCY10	0.09	0.08	0.08	0.07	0.05	0.07	0.05	0.01	0.05	0.06
221442	ADCY10P1	1.4	1.39	0.88	1.22	0.69	1.01	0.62	0.48	1.1	0.87
108	ADCY2	0	0	0	0	0.01	0.01	0	0.02	0.01	0.02
109	ADCY3	2.11	1.53	1.62	1.24	1.04	1.26	1.13	1.23	0.77	1.07
196883	ADCY4	116.09	144.66	120.24	118.53	58.23	34.95	52.63	46.16	28.72	32.03
111	ADCY5	0.1	0.09	0.09	0.06	0.05	0.13	0.07	0.07	0.11	0.05
112	ADCY6	9.6	11.81	12.42	11.18	12.39	13.47	12.37	11.82	11.64	11.42
113	ADCY7	2.2	2.07	2.41	1.83	1.38	1.25	1.36	1.38	1.17	1.79
114	ADCY8	0	0	0.01	0	0	0	0	0	0	0
115	ADCY9	2.7	1.65	1.92	1.47	2.61	2.49	3.07	2.76	2.34	2.55
116	ADCYAP1	0.46	0.04	0.12	0.12	0.05	0.04	0.07	0.03	0.03	0.04
117	ADCYAP1R1	0.01	0.07	0.02	0.02	0.26	0.52	0.52	0.12	0.41	0.17
118	ADD1	54.39	54.18	53.65	49.67	54.87	56.34	60.86	62.74	56.91	57.26
119	ADD2	0.02	0.06	0.06	0.07	0.03	0.02	0.04	0.03	0.02	0.09
120	ADD3	28.86	27.58	29.15	29.87	16.25	16.72	16.37	13.38	20.04	17.04
100505933	ADD3-AS1	0.34	0.52	0.49	0.37	0.09	0.23	0.07	0.15	0.21	0.2
79747	ADGB	0	0	0	0	0.01	0	0.01	0	0	0
84435	ADGRA1	0	0.01	0	0	0.01	0.01	0.02	0	0	0
25960	ADGRA2	75.73	84.93	86.95	83.93	73.73	51.14	73.31	122.34	67.47	85.06
166647	ADGRA3	6.65	6.15	5.15	4.74	5.1	4.72	4.4	5.85	4.92	6.06
575	ADGRB1	0	0	0.01	0.01	0	0	0.01	0.02	0.02	0.02
576	ADGRB2	0.09	0.09	0.2	0.11	0.06	0.13	0.1	0.1	0.01	0.08
577	ADGRB3	0.05	0.03	0.04	0.05	0.05	0.1	0.03	0.05	0.03	0.03
283383	ADGRD1	0	0	0	0	0	0	0	0	0	0
347088	ADGRD2	0	0	0.01	0	0.01	0	0	0	0	0
30817	ADGRE2	0.24	0.07	0.05	0.03	0.04	0.04	0.06	0.06	0.03	0.05
84658	ADGRE3	0	0	0	0	0	0	0	0	0	0
976	ADGRE5	5.57	2.54	2.58	1.64	3.21	2.15	3.35	2	1.26	1.17
266977	ADGRF1	0.03	0.02	0.01	0.01	0.09	0.1	0.06	0.02	0.01	0.01
222611	ADGRF2	0.01	0.01	0	0	0.02	0.04	0.02	0.01	0.03	0.01
165082	ADGRF3	0.2	0.2	0.1	0.12	0.09	0.07	0.11	0.12	0.08	0.04
221393	ADGRF4	0.05	0.02	0	0.01	0.03	0.01	0	0	0.02	0.02
221395	ADGRF5	160.41	157.94	134.88	144.11	137.48	131.64	126.39	157.36	186.63	141.19
9289	ADGRG1	16.31	19.26	25.61	22.85	13.45	7.86	12.27	10.41	4.87	10.39
10149	ADGRG2	0.07	0.1	0.04	0.05	0.05	0.04	0.04	0.02	0.06	0.06
222487	ADGRG3	0.02	0.01	0.03	0.02	0.01	0.01	0	0.01	0.02	0.01
139378	ADGRG4	0.05	0.03	0.05	0.04	0.01	0.01	0.02	0	0	0
221188	ADGRG5	0.02	0	0.02	0.01	0.02	0.02	0.02	0	0	0
57211	ADGRG6	62.66	75.48	71.43	67.61	113.94	115.94	113.6	66.15	89.3	91.86
22859	ADGRL1	2.92	3.16	3.57	2.85	3.22	2.69	3.59	3.32	1.73	2.77
23266	ADGRL2	34.22	32.27	28.56	28.2	35.16	36.08	35.04	47.7	54.29	52.24
23284	ADGRL3	0.06	0.02	0.03	0.02	0.03	0.06	0.03	0.07	0.17	0.12
64123	ADGRL4	62.71	56.49	48.86	53.34	74.62	110.68	76	64.47	118.94	89.75
84059	ADGRV1	0.19	0.17	0.14	0.21	0.36	0.47	0.25	0.14	0.27	0.13
124	ADH1A	0	0.09	0.08	0.02	0.08	0.03	0.03	0.03	0	0.03
125	ADH1B	0	0	0.01	0	0	0	0	0	0	0
127	ADH4	0.02	0.02	0	0.02	0.04	0	0	0	0.02	0
128	ADH5	37.85	33.9	33.81	33.72	36.56	42.05	25.19	23.57	33.08	41.14
130	ADH6	0.2	0.11	0.17	0.06	0.11	0.07	0.17	0.29	0.16	0.15
131	ADH7	0	0	0	0	0	0	0.02	0	0.02	0
137872	ADHFE1	3.43	6.26	5.58	7.46	5.14	5.67	6.04	5.45	6.32	5.74
55256	ADI1	13.56	14.24	12.47	13.21	10.47	10.26	9.19	10.46	12.97	12.66
9370	ADIPOQ	0.01	0	0.02	0	0	0	0	0	0	0
100874095	ADIPOQ-AS1	0	0	0	0	0.01	0	0	0	0.02	0.01
51094	ADIPOR1	53.17	45.18	40.47	46.78	61.44	74.64	71.24	71.26	88.36	70.11
79602	ADIPOR2	27.88	25.54	21.32	20.97	52.47	47.66	47.81	44.13	44.27	58.22
10974	ADIRF	0.31	0.85	1.26	1.13	0.48	0.43	0.65	0.16	0.16	0.45
132	ADK	4.2	3.76	4.07	3.87	2.73	2.74	2.19	2.16	2.78	3.13
133	ADM	33.56	33.34	41.58	39.52	44.7	36.56	42.54	18.94	13.09	15.35
79924	ADM2	0.2	0.07	0.27	0.04	0.13	0.1	0.07	0.16	0.04	0.05
199800	ADM5	1.39	1.14	1.07	0.83	2.14	2.01	1.88	2.28	1.29	1.25
23394	ADNP	15.05	15.3	12.88	12.77	12.55	12.18	12.63	11.32	13.82	13.45
101927631	ADNP-AS1	2.32	2.22	1.78	1.63	1.8	1.98	1.57	1.91	2.94	2.31
22850	ADNP2	4.45	4.52	4.19	4.02	4.14	4.19	3.6	4.06	3.74	3.72
84890	ADO	7.66	8.58	7.37	7.38	9.7	10.62	8.13	8.83	13.61	10.74
134	ADORA1	0.14	0.06	0.03	0.04	0.09	0.01	0.04	0.08	0.02	0.09
135	ADORA2A	4.53	17.88	20.55	19.56	29.69	31.05	34.13	17.17	14.49	18.89
646023	ADORA2A-AS1	0.82	2.19	2.44	2.23	3.58	3.41	3	1.58	1.8	2.47
136	ADORA2B	3.05	2.19	2.92	2.22	0.89	0.53	0.64	0.74	0.5	0.89
140	ADORA3	0	0	0	0	0.04	0.15	0.02	0.06	0.03	0.02
83440	ADPGK	17.12	15.8	14.89	16.25	15.13	17.09	12.69	14.2	16.47	17.03
100287559	ADPGK-AS1	0.14	0.09	0.05	0.04	0.03	0.11	0.12	0.11	0.08	0.02
141	ADPRH	5.94	4.96	2.62	2.7	1.88	1.85	1.54	1.64	1.88	1.63
113622	ADPRHL1	0.45	0.41	0.4	0.54	0.41	0.54	0.72	0.4	0.39	0.58
54936	ADPRHL2	21.5	23.16	23.17	22.77	22.21	22.37	18.83	24.88	22.29	23.65
56985	ADPRM	1.78	1.96	1.66	1.88	1.62	1.37	1.31	1.46	1.47	1.57
148	ADRA1A	0	0	0	0	0	0	0	0	0	0
147	ADRA1B	0.56	0.32	0.4	0.82	0.41	0.44	0.35	0.67	0.29	0.32
146	ADRA1D	0.26	0.08	0.11	0.3	0.03	0.05	0.03	0.05	0.06	0.08
150	ADRA2A	0.32	0.16	0.11	0.13	0.01	0.03	0.03	0.05	0.04	0.05
151	ADRA2B	0.23	0.05	0.21	0.37	0.1	0.01	0.01	0.01	0.02	0.03
152	ADRA2C	0.07	0.02	0.06	0.07	0	0.06	0	0.02	0.05	0.08
153	ADRB1	0.09	0.03	0.04	0.02	0.03	0.01	0.01	0.05	0.02	0
154	ADRB2	0.93	0.91	1.43	1.53	0.4	0.61	0.58	0.66	0.7	1.02
155	ADRB3	0.13	0.27	0.19	0.11	0.18	0.03	0.11	0.16	0.14	0.11
11047	ADRM1	22.93	27.97	39.81	32.06	37.61	33.75	38.37	32.35	17.66	24.27
158	ADSL	19.94	17.78	15.37	16.61	17.18	15.51	12.48	13.55	12.8	15.61
159	ADSS	13.28	11.15	9.17	9.36	11.09	11.99	9.29	10.1	12.22	10.79
122622	ADSSL1	3.21	1.79	2.48	2.67	1.08	0.76	1.19	1.11	0.69	0.91
84830	ADTRP	0.05	0.06	0.04	0.05	0	0.01	0.02	0.01	0.02	0.01
165	AEBP1	7.06	4.51	4.24	3.18	3.67	2.93	4.31	4.17	2.4	3.14
121536	AEBP2	4.28	3.78	3.8	3.92	4.52	3.83	4.66	4.76	5.56	3.66
64782	AEN	12.02	10.79	10.14	9.59	10.9	10.01	9.2	10.14	7.65	9.83
166	AES	79.85	68.41	76.78	72.46	79.66	88.89	91.34	76.73	56.78	67.86
60312	AFAP1	11.9	11.33	12.06	11.4	9.29	8.64	9.18	9.21	8.26	8.41
84740	AFAP1-AS1	0.09	0.15	0.09	0.11	0.09	0.1	0.09	0.13	0.09	0.12
134265	AFAP1L1	48.9	57.3	50.68	53.33	64.9	63.26	64.22	74.04	71.29	71.59
84632	AFAP1L2	12.83	11.59	8.43	9.67	10.93	10.25	8.65	12.35	9.11	8.69
4301	AFDN	25.65	28.75	23.13	23.6	31.59	28.56	33.73	40.07	36.61	35.84
653483	AFDN-DT	2.69	3.62	3.36	3.12	3.97	3.15	3.8	4.08	3.87	4.95
4299	AFF1	26.68	28.25	21.3	22.63	18.9	14.75	21.04	24.5	22.02	20.47
100506746	AFF1-AS1	1.29	1.81	1.6	1.07	0.88	1.1	1.03	0.89	0.85	0.97
2334	AFF2	0.04	0.03	0.08	0.06	0.04	0.01	0.04	0.05	0.03	0.04
3899	AFF3	1.01	0.61	0.86	0.83	0.21	0.13	0.26	0.12	0.08	0.12
27125	AFF4	16.02	16.55	15.57	15.88	18.38	19.68	19.33	17.94	21.64	20.06
246269	AFG1L	0.72	0.68	0.54	0.51	0.68	1.32	0.61	0.6	0.67	0.65
172	AFG3L1P	9.49	9.32	9.21	8.71	9.5	9.11	8.73	9.1	8.02	10.11
10939	AFG3L2	12.72	12.14	11.32	10.66	21.16	23.2	19.06	17.69	20.17	25.52
125061	AFMID	14.21	12.93	11.16	10.47	12.2	10.93	12.42	14.17	14	10.98
174	AFP	0.07	0.02	0.08	0.07	0	0.06	0.04	0.02	0.05	0
54812	AFTPH	7.35	6.87	7.01	7.76	7.42	8.27	8.21	7.01	9.07	7.74
175	AGA	7.06	7.72	6.38	6.22	10.08	12.95	9.31	7.73	10.25	11.1
116987	AGAP1	2.42	2.57	2.77	2.32	2.99	3.4	3.67	3.11	2.87	3.06
100506749	AGAP1-IT1	0.22	0.33	0.13	0.3	0.3	0.19	0.45	0.58	0.32	0.53
119385	AGAP11	0.3	0.29	0.39	0.21	0.06	0.06	0.11	0.08	0.05	0.12
414224	AGAP12P	0.21	0.14	0.31	0.13	0.39	0.27	0.2	0.42	0.43	0.26
116986	AGAP2	0.03	0.02	0.01	0.03	0.03	0.01	0.02	0	0.02	0
100130776	AGAP2-AS1	1.06	0.63	1.6	0.96	1.45	1.16	1.3	1.64	1.21	1.28
116988	AGAP3	12	16.72	19.59	16.92	16.67	14.64	17.21	23.55	13.93	22.22
119016	AGAP4	3.08	2.64	2.66	2.62	2.59	1.54	2.71	2.46	2.33	2.45
729092	AGAP5	3.27	3.89	4.01	3.17	3.57	3.85	4.13	4.28	4.16	3.64
414189	AGAP6	7.12	8.48	7.92	7.78	6.88	6.97	7.01	7.17	6.21	6.57
653268	AGAP7P	0.02	0.01	0.01	0.01	0.1	0.05	0.05	0.07	0.02	0.02
642517	AGAP9	3.54	3.41	2.62	3.25	2.97	2.18	3.79	3.42	3.33	2.21
123624	AGBL1	0	0.01	0.01	0.01	0.01	0	0.01	0	0	0
79841	AGBL2	0.01	0.01	0.02	0.01	0	0.03	0.04	0	0.04	0
340351	AGBL3	0.33	0.15	0.23	0.21	0.12	0.23	0.22	0.16	0.14	0.09
84871	AGBL4	0.03	0.03	0.02	0.02	0.02	0.01	0.04	0.01	0.01	0.01
60509	AGBL5	15.02	17.38	15.78	16.24	14.02	13.63	16.86	17.94	16.63	16.84
100874031	AGBL5-AS1	0.12	0.09	0	0.08	0	0	0.1	0	0	0
177	AGER	21.43	22.25	16.11	19.15	19.06	21.6	26.49	22.23	19.38	16.8
3267	AGFG1	8.6	8.51	8.2	8.54	9.27	9.72	9.1	8.62	10.29	10.15
3268	AGFG2	12.95	14.2	15.06	11.99	20.91	19.09	25.11	17.17	16.07	13.88
55109	AGGF1	10.02	11.19	11.63	11.14	10.1	9.52	10.78	10.66	11.45	10.63
55750	AGK	5.96	5.99	5.42	5.22	5.76	6.3	6.64	6.68	8.01	7.48
178	AGL	3.76	3.37	2.74	2.35	4.24	4.38	4.11	3.78	5.24	4.4
79814	AGMAT	0.37	0.18	0.08	0.1	0.06	0.03	0.03	0.11	0.03	0.03
392636	AGMO	0.25	0.27	0.22	0.37	0.13	0.06	0.07	0.08	0.09	0.05
26523	AGO1	3.28	2.77	2.65	2.46	2.84	2.72	2.92	3.28	3.49	3.73
27161	AGO2	5.44	5.4	5.29	4.8	7.12	8.74	8.08	6.07	6.74	6.39
192669	AGO3	1.8	1.55	1.39	1.48	1.39	1.33	1.31	1.31	1.6	1.49
192670	AGO4	8.21	8.8	9.07	9.12	9.32	9.63	9.93	8.35	10.47	10.5
10554	AGPAT1	27.54	29.69	30.2	27.35	53.84	58.95	67.27	69.63	58.43	60.54
10555	AGPAT2	2.37	2.01	3.18	2.15	3.21	3.93	3.33	2.7	1.24	2.65
56894	AGPAT3	8.13	7.82	9.6	8.51	8.92	9.19	9.05	7.91	6.94	8.21
56895	AGPAT4	5.8	5.66	5.05	5.23	5.22	6.05	5.27	4.8	5.74	5.3
79992	AGPAT4-IT1	0.94	1.37	1.27	1.06	1.06	1.47	1.07	0.51	0.83	0.6
55326	AGPAT5	10.54	11.25	10.27	10.63	17.86	22.15	16.62	11.18	15.47	14.42
8540	AGPS	7.89	6.54	6.08	6.47	6.65	7.1	6.24	6.34	7.58	8
10551	AGR2	0	0.02	0.02	0.04	0	0	0	0	0	0
375790	AGRN	18.31	26.61	48.5	28.57	34.75	30.12	36.12	28	14.63	22.24
181	AGRP	0.06	0	0.05	0	0.05	0.05	0.11	0	0.07	0
183	AGT	0.04	0.01	0.02	0.01	0.03	0	0	0	0	0
23287	AGTPBP1	3.47	3.02	2.53	2.24	3.37	3.51	3.5	2.69	3.25	3.49
185	AGTR1	0.15	0.24	0.57	0.21	0.38	0.19	0.3	0.02	0.02	0.14
186	AGTR2	0.81	0.82	0.2	0.2	0.85	0.2	0.12	0.61	0.24	0.19
57085	AGTRAP	17.82	18.41	18.12	14.87	16.54	16.37	12.62	12.24	9.75	12.73
25909	AHCTF1	9.29	7.41	6.78	6.72	8.23	8.51	8.85	10.29	10.98	11.77
285116	AHCTF1P1	0.06	0.03	0.03	0.03	0.05	0.04	0.05	0.08	0.02	0.04
191	AHCY	29.57	42.68	43.04	39.78	80.03	63.33	69.51	118.58	77.14	118.81
10768	AHCYL1	19.29	18.12	17.85	17.19	15.65	16.06	16.11	14.33	17.56	16.6
23382	AHCYL2	3.94	4.06	3.41	3.48	4.1	4.06	4.05	3.49	4.27	4.06
27245	AHDC1	2.81	3.64	4.14	3.07	2.57	1.96	2.64	2.49	0.98	1.41
54806	AHI1	2.27	1.95	1.36	1.26	1.25	1.35	1.23	1.11	1.22	1.09
79026	AHNAK	94.65	68.79	64.39	57.82	96.56	108.03	119.39	84.39	103.7	96.35
113146	AHNAK2	0.62	0.44	1.06	0.53	0.45	0.44	0.42	0.29	0.19	0.41
196	AHR	24.27	21.2	22.59	21.32	20.89	20.02	24.43	18.89	27.06	19.79
57491	AHRR	6.19	7.84	9.36	7.72	6.04	5.4	6.73	3.81	3.52	5.17
10598	AHSA1	64.85	56.85	58.16	59.42	49.85	56.57	55.69	53.66	65.6	58.03
130872	AHSA2P	17.75	20.8	18.08	16.91	15.45	13.71	15.23	12.51	13.1	14.46
57379	AICDA	0	0	0	0.02	0	0.01	0.03	0.02	0.02	0
64853	AIDA	27.19	21.51	18.52	19.16	23.03	28.16	24.38	19.38	32.65	26.04
199	AIF1	0.2	0.22	0.17	0.17	0.12	0	0.09	0.19	0	0
83543	AIF1L	2.39	2.12	2.67	3.48	2.12	2.16	2.52	2.08	1.3	1.66
9131	AIFM1	12.37	13.29	12.98	12.16	12.62	12.81	12.36	12.37	13.66	14.07
84883	AIFM2	3.12	2.36	2.34	1.81	2.21	2.61	2.28	1.88	1.8	2.77
150209	AIFM3	0.04	0.12	0.08	0.12	0.11	0.03	0.07	0.1	0	0.08
51390	AIG1	3.55	3.45	3.09	3.27	2.89	2.4	2.64	2.54	2.67	2.69
9447	AIM2	0.11	0.14	0.11	0.15	0.23	0.12	0.2	0.23	0.12	0.21
9255	AIMP1	8.98	7.87	8.38	8.74	7.64	7.51	6.52	7.07	7.83	8.08
7965	AIMP2	9.6	8.38	8.31	7.93	8.97	6.88	8.71	10.19	7.32	7.86
9049	AIP	11.55	14.06	18.17	14.64	15.86	14.15	12	11.74	8.69	11.88
23746	AIPL1	0.01	0	0	0	0.01	0	0	0.01	0	0
100271873	AIRN	0	0	0.01	0	0.02	0	0	0	0.01	0
55966	AJAP1	0	0	0	0	0	0	0	0	0	0
389813	AJM1	0.15	0.18	0.29	0.27	0.42	0.26	0.27	0.18	0.12	0.19
84962	AJUBA	5.11	4.56	4.93	5.13	4.96	5.49	4.63	4.91	4.32	4.03
203	AK1	21.55	29.69	33.96	28.64	28.81	28.03	31.58	38.88	27.14	33.12
204	AK2	31.85	27.41	23.58	24.25	23.59	22.35	23.69	27.72	27.87	26.15
50808	AK3	18.88	23.17	24.83	25.74	23.93	25.54	29.09	23.1	31.47	26.06
205	AK4	2.27	2.2	2.63	2.29	1.89	1.37	1.33	1.73	1.3	2.1
26289	AK5	2.75	1.24	1.68	1.18	1.29	1.62	1.39	0.66	0.88	0.6
102157402	AK6	16.66	14.37	13.13	14.91	15.47	17.42	12.48	10.56	15.11	17.88
122481	AK7	0.12	0.04	0.13	0.08	0.14	0.12	0.13	0.07	0.06	0.08
158067	AK8	0.05	0.08	0.07	0.02	0.03	0.06	0.06	0.04	0.06	0.06
221264	AK9	0.56	0.76	0.72	0.78	0.65	0.94	0.73	0.79	1.1	0.82
8165	AKAP1	4.73	3.88	3.24	2.55	4.18	3.84	4.36	5.54	3.74	3.77
11216	AKAP10	7.93	6.96	6.28	6.59	7.41	7.59	6.45	5.48	7.01	7.17
11215	AKAP11	9.46	9.49	8.52	8.98	7.75	6.91	7.95	7.49	8.18	7.88
9590	AKAP12	22.77	15.92	19.01	19.5	10.1	11.95	12.37	14.93	16.93	19.61
11214	AKAP13	19.73	22.2	23.18	20.96	30.6	31.1	33.45	28.59	30.01	31.85
158798	AKAP14	0	0.08	0.14	0.04	0.04	0.18	0.05	0	0	0
8227	AKAP17A	15.49	15.74	19.13	15.99	17.74	15.11	19.56	17.95	12.4	13.06
11217	AKAP2	28.02	30.66	32.78	27.23	41.97	50.54	50.63	50.19	49.87	44.9
10566	AKAP3	0.58	0.79	0.76	0.85	0.53	0.62	0.36	0.4	0.67	0.61
8852	AKAP4	0.03	0.02	0.04	0.04	0.03	0	0	0.02	0	0
9495	AKAP5	0.91	0.58	0.5	0.44	0.35	0.26	0.31	0.15	0.3	0.28
9472	AKAP6	0.12	0.04	0.04	0.05	0.17	0.33	0.18	0.08	0.37	0.24
9465	AKAP7	0.71	0.68	0.53	0.4	0.76	0.65	0.49	1.02	0.87	0.94
10270	AKAP8	8.17	9.81	10.09	9.33	9.45	8.52	9.68	9.51	8.2	8.51
26993	AKAP8L	20.93	22.53	24.42	22.78	21.99	20.44	23.93	25.04	19.57	20.29
10142	AKAP9	4.85	4.52	4.2	3.48	4.76	5.18	5.26	4.6	5.26	5.24
56672	AKIP1	4.17	4.71	4.55	4.47	3.92	3.94	3.76	3.61	3.96	3.8
79647	AKIRIN1	23.63	18.89	17.85	18.17	20.69	22.16	19.24	18.2	22.09	21.05
55122	AKIRIN2	18.33	18.1	16.56	16.41	20.59	21.34	18.12	17.3	20.35	22.15
80709	AKNA	4	4.61	4.36	3.7	3.35	2.58	3.62	3.88	2.42	3
254268	AKNAD1	0.02	0	0.02	0	0.04	0	0	0.01	0.02	0.04
10327	AKR1A1	44.84	49.94	49.15	50.46	40.99	40.14	32	47.63	41.21	51.51
231	AKR1B1	14.14	13.81	15.57	12.75	9.75	10.77	7.2	7.26	7.41	12.79
57016	AKR1B10	0.09	0.03	0.03	0.01	0.03	0	0.05	0.02	0	0.05
441282	AKR1B15	0	0	0	0.01	0	0.02	0	0	0	0
1645	AKR1C1	0.02	0.04	0.14	0.08	0.11	0.13	0.15	0.06	0.07	0.11
1646	AKR1C2	0.15	0.24	0.15	0.21	0.17	0.16	0.17	0.26	0.06	0.28
8644	AKR1C3	0.21	0.3	0.51	0.47	0.41	0.68	0.32	0.35	0.33	0.47
1109	AKR1C4	0	0	0	0.06	0	0	0	0	0	0
389932	AKR1C6P	0	0.03	0.03	0.05	0	0.06	0.06	0.07	0	0
340811	AKR1C8P	0	0.02	0.06	0.02	0	0	0	0	0	0
6718	AKR1D1	0.02	0.03	0	0	0	0	0	0.02	0	0
83592	AKR1E2	0.47	0.72	0.59	0.62	0.57	0.67	0.61	0.77	0.8	0.71
8574	AKR7A2	9.8	9.7	9.67	7.41	10.44	10.92	9.43	8.47	8.31	10.12
246182	AKR7A2P1	0.6	1.21	0.8	0.75	0.76	0.2	0.72	0.4	0.32	0.34
22977	AKR7A3	0.21	0.54	0.33	0.16	0.42	0.28	0.28	0.35	0.2	0.34
246181	AKR7L	0.36	0.29	0.18	0.21	0.3	0.33	0.4	0.34	0.22	0.22
207	AKT1	29.78	29.4	29.78	26.94	32.19	33.27	32.39	31.21	23.54	27.6
84335	AKT1S1	23.51	26.31	31.5	30.69	24.38	27.07	31.38	36.18	31.36	24.69
208	AKT2	9.78	10.97	11.37	10.89	10.49	10.43	12.15	10.69	8.38	8.54
10000	AKT3	8.35	6.74	6.87	8.11	8.34	8.88	9.21	9.21	12.1	9.43
64400	AKTIP	7.71	6.84	7.42	8.03	7.87	8.56	7.77	6.86	7.56	8.16
210	ALAD	10.74	12.74	12.98	12.68	15.46	23.27	18.56	18.38	25.63	19.63
211	ALAS1	17.67	20.9	23.17	20.88	22.17	26.57	24.27	23.27	28.14	26.85
212	ALAS2	0.02	0	0	0.02	0	0	0.04	0	0.02	0.02
213	ALB	0.04	0.03	0.05	0.01	0.07	0.07	0.05	0	0.02	0
214	ALCAM	7.69	6.13	9.43	9.1	13.29	26.7	17.28	11.84	22.6	17.25
126133	ALDH16A1	4.33	4.44	5.75	3.74	4.54	3.75	4.04	3.12	1.61	2.81
5832	ALDH18A1	17.84	12.31	11.78	10.34	10.51	11.23	10.4	12.44	12.81	11.74
216	ALDH1A1	2	1.65	1.22	1.32	2.22	2.27	1.91	0.32	0.45	0.21
8854	ALDH1A2	0.06	0.18	0.2	0.12	0.1	0.06	0.11	0.18	0.08	0.2
220	ALDH1A3	5.2	1.41	2.58	1.38	1.47	1.47	1.16	1.64	1.61	1.04
219	ALDH1B1	6.8	5.28	5.16	4.34	3.96	3.88	3.83	5.4	3.81	3.98
10840	ALDH1L1	0	0	0.01	0	0	0	0	0	0	0
160428	ALDH1L2	2.25	0.4	1.13	0.65	0.64	0.51	0.79	0.9	0.75	0.68
217	ALDH2	19.14	23.46	27.37	25.17	18.66	18.14	17.4	14.24	13.49	20.65
218	ALDH3A1	0	0	0.02	0.03	0	0.01	0	0	0	0.01
224	ALDH3A2	10.19	7.37	6.43	6.45	6.04	5.76	4.91	4.75	5.22	6.19
221	ALDH3B1	0.94	0.19	0.28	0.17	0.31	0.17	0.21	0.23	0.12	0.16
222	ALDH3B2	0	0	0	0.01	0	0	0	0	0	0
8659	ALDH4A1	15.25	25.09	31.88	31.19	21.2	18.68	16.26	18.89	12.59	19.86
7915	ALDH5A1	2.21	3.03	2.07	2.42	2.11	1.89	1.98	1.76	1.41	2.24
4329	ALDH6A1	2.86	4.37	3.7	4	2.28	1.41	1.8	1.52	1.21	1.74
501	ALDH7A1	15	12.61	13.66	12.94	14.01	13.63	12.01	19.01	17.02	25.85
64577	ALDH8A1	0.52	0.65	0.52	0.71	0.47	0.31	0.5	0.39	0.54	0.48
223	ALDH9A1	28.15	21.43	19.23	19.64	20.57	20.45	16.67	15.86	23.21	22.71
226	ALDOA	88.9	77.63	90.48	65.35	101.65	104.01	104.92	94.78	67.39	80.44
229	ALDOB	0.1	0.11	0.12	0.15	0	0.07	0.14	0.1	0.22	0.23
230	ALDOC	1.72	0.81	1.8	1.14	1.6	1.75	1.47	1.08	1.35	1.6
56052	ALG1	6.52	6.06	6.16	6.39	5.52	5.46	4.34	5.25	5.27	5.95
84920	ALG10	0.56	0.42	0.42	0.31	0.48	0.42	0.39	0.39	0.48	0.36
144245	ALG10B	0.3	0.32	0.23	0.25	0.32	0.28	0.25	0.21	0.26	0.23
440138	ALG11	3.92	3.24	3.63	4.11	3.61	3.25	2.91	3.03	3.12	3.98
79087	ALG12	6.34	5.5	6.67	4.62	5.36	4.93	5.04	4.72	3.6	4.41
79868	ALG13	3.3	4.41	4.09	3.84	4.42	4.38	5.04	4.34	4.8	4.44
199857	ALG14	2.79	2.15	2.1	2.41	1.76	2.06	1.27	1.86	1.87	1.7
200810	ALG1L	0.04	0.1	0.01	0.04	0.06	0.04	0.04	0.03	0.01	0.02
644974	ALG1L2	0.76	1.02	0.68	1.17	0.75	0.53	0.61	1.28	0.79	1.27
285407	ALG1L9P	0.36	0.24	0.21	0.15	0.26	0.31	0.19	0.22	0.27	0.18
85365	ALG2	15.69	13.82	15.19	14.91	13.35	15.48	13.2	12.64	16.95	14.23
10195	ALG3	11.75	10.57	11.5	11.08	9.81	11.48	12.35	14.2	11.41	10.84
29880	ALG5	21.1	16.76	18.59	19.19	21.12	20.58	14.35	14.21	15.77	18.45
29929	ALG6	4.12	4.54	3.13	3.22	3.04	2.83	2.06	2.18	2.72	2.67
79053	ALG8	13.75	11.91	11.04	11.13	10.07	10.09	6.74	9.11	10.76	12.68
79796	ALG9	3.15	2.49	2.31	2.34	2.78	2.65	2.66	2.73	2.78	2.83
238	ALK	0	0	0	0.01	0	0	0.01	0	0.01	0.01
285016	ALKAL2	0.09	0.04	0.1	0.11	0	0	0.11	0.08	0.12	0
8846	ALKBH1	5.87	4.76	4.56	5	4.78	5.29	3.6	3.72	5.16	5.37
121642	ALKBH2	3.25	3.42	2.65	2.28	2.98	1.49	2.41	2.05	1.51	2.49
221120	ALKBH3	9.44	6.95	8.71	8.24	7.18	6.72	6.92	6.96	6.24	8.07
100507300	ALKBH3-AS1	0.2	0.21	0.2	0.28	0.1	0.15	0.15	0.07	0.06	0.13
54784	ALKBH4	3.11	3.41	3.09	2.43	3.06	2.74	2.69	3.45	1.95	2.56
54890	ALKBH5	17.49	17.4	17.52	16.49	17.2	19.55	19.09	17.65	16.94	17.71
84964	ALKBH6	3.17	3.48	3.52	3.02	2.58	3.6	3.9	3.72	3.15	3.52
84266	ALKBH7	3.34	4.38	5.97	3.91	5.29	4.93	3.7	3.31	1.42	3.22
91801	ALKBH8	3.04	2.67	2.01	2.12	1.89	1.96	1.87	2.06	2.21	2.06
55821	ALLC	0	0	0.01	0	0	0	0	0	0	0
7840	ALMS1	2.14	2.03	1.57	1.36	1.91	1.57	2.05	1.86	1.71	1.65
100874291	ALMS1-IT1	0.14	0.06	0.09	0.04	0.16	0.07	0.1	0.03	0.06	0.26
200420	ALMS1P1	0.4	0.21	0.24	0.15	0.36	0.32	0.35	0.24	0.5	0.1
239	ALOX12	1.47	1.73	2.19	2.25	1.93	1.57	1.51	1.76	1.36	1.61
100506713	ALOX12-AS1	1.32	1.91	1.37	2.33	2.49	1.44	0.9	0.46	0.84	1.35
242	ALOX12B	0	0	0	0	0	0	0	0	0	0.03
245	ALOX12P2	0.03	0.05	0.14	0.11	0.08	0.08	0.07	0.14	0.05	0.03
246	ALOX15	0.05	0.03	0.02	0	0	0.08	0	0.07	0.02	0
247	ALOX15B	0	0.07	0.02	0.01	0	0	0	0	0	0
240	ALOX5	0.01	0.01	0.04	0	0.02	0.01	0.02	0.01	0.04	0.02
241	ALOX5AP	1.66	2	2.86	1.6	1.89	0.99	2.39	1.53	0.92	1.24
59344	ALOXE3	0	0	0.01	0	0	0	0	0	0	0
248	ALPI	0	0	0	0	0	0	0	0	0	0
80216	ALPK1	0.83	0.81	0.59	0.54	0.64	0.78	0.65	0.55	0.63	0.56
115701	ALPK2	0.54	0.09	0.27	0.13	0.13	0.08	0.13	0.19	0.19	0.09
57538	ALPK3	7.43	9.05	6.66	7.13	4.59	2.8	4.25	7.95	4	5.06
249	ALPL	0.15	0.13	0.22	0.25	0.27	0.26	0.18	0.44	0.13	0.48
250	ALPP	0.07	0.02	0	0.02	0.03	0.01	0.01	0	0	0.02
251	ALPPL2	0	0.01	0	0.01	0	0	0.03	0	0	0
57679	ALS2	5.27	4.91	4.04	3.96	5.5	5.94	5.19	5.53	6.22	5.76
259173	ALS2CL	0.36	0.43	0.58	0.33	0.22	0.23	0.4	0.39	0.37	0.57
130540	ALS2CR12	0.36	0.55	0.28	0.49	0.34	0.85	0.51	0.5	0.71	0.56
8092	ALX1	0.16	0.76	0.78	0.82	0.99	0.62	0.66	0.28	0.69	0.59
257	ALX3	1.95	2.15	1.89	2.18	2.29	2.37	1.47	1.76	1.76	1.99
60529	ALX4	0.01	0.02	0.01	0.04	0.01	0	0.03	0.04	0.01	0.01
10189	ALYREF	33.19	34.34	34.37	32.78	35.43	32.25	29.73	36.99	25.81	28.26
23600	AMACR	2.63	3.29	2.78	2.66	3.92	4.29	3.39	2.81	3.23	3.49
258	AMBN	0	0	0	0	0	0	0	0	0.03	0
259	AMBP	0.03	0.03	0.03	0	0.06	0	0	0.03	0.07	0.04
55626	AMBRA1	4.52	5.01	4.99	4.39	5.22	5.38	5.42	5.26	5.14	5.3
262	AMD1	18.39	12.25	11.41	10.79	27.36	25.9	26.96	23.38	31.77	31.18
144193	AMDHD1	0	0.02	0.04	0.02	0.06	0.02	0.16	0.05	0.07	0.09
51005	AMDHD2	5.67	13.97	20.17	14.92	21.81	17.65	18.4	16.75	7.37	12.6
265	AMELX	0	0	0.01	0	0	0	0	0	0	0
139285	AMER1	0.65	0.43	0.46	0.41	0.41	0.32	0.41	0.43	0.38	0.44
205147	AMER3	0	0	0	0	0	0	0	0	0	0
267	AMFR	15.46	15.24	15.69	15.46	19.52	20.64	15.42	15.66	18.19	20.78
268	AMH	2.06	2.11	3.23	2.45	3.39	2.97	2.87	2.91	1.51	1.91
269	AMHR2	0.31	0.91	0.36	0.37	0.55	0.27	0.25	0.11	0.07	0.05
57463	AMIGO1	0.25	0.24	0.27	0.27	0.27	0.32	0.26	0.18	0.34	0.38
347902	AMIGO2	0.83	0.47	0.59	0.57	0.28	0.34	0.24	0.16	0.2	0.18
386724	AMIGO3	1.32	1.94	2.88	1.98	2.32	2.34	2.38	2.39	1.07	1.67
9949	AMMECR1	4.86	2.9	3.08	2.55	2.5	3.34	3.43	3.28	4.44	3.76
83607	AMMECR1L	8.35	7.43	7.38	6.62	7.54	7.75	7.23	7.88	7.86	8
81693	AMN	0.02	0.02	0.01	0	0.02	0.03	0.03	0.04	0.01	0
196394	AMN1	1.7	2.23	2.18	2.13	2.88	3.45	3.13	2.84	4.14	3.89
154796	AMOT	1.19	0.64	0.32	0.41	0.82	0.75	1.08	1.71	1.12	1.57
154810	AMOTL1	12.97	9.97	10.98	10.75	5.95	5.43	6.68	7.13	6.54	8.05
51421	AMOTL2	16.15	14.44	13.27	14.74	20.38	18.82	19.69	29.65	19.65	20.68
270	AMPD1	0	0	0	0	0	0	0	0.02	0	0.02
271	AMPD2	15.9	16.37	14.5	12.75	12.52	9.56	11.13	9.65	5.62	7.87
272	AMPD3	2.97	2.99	3.02	2.3	1.37	1.16	1.55	1.5	1.13	1.24
273	AMPH	0	0.02	0.04	0.01	0.01	0.03	0.02	0.08	0.04	0.1
275	AMT	13.76	16.59	14.93	13.62	13.81	12.41	14.41	13.72	9.39	12.49
276	AMY1A	0	0	0	0	0	0.01	0	0	0	0
277	AMY1B	0	0	0	0	0	0.01	0	0	0	0
278	AMY1C	0	0	0	0	0	0.01	0	0	0	0
279	AMY2A	0	0	0	0	0	0	0	0.01	0	0
280	AMY2B	2.29	2.13	1.83	1.87	1.96	1.58	1.81	1.3	1.34	1.82
155185	AMZ1	0.04	0.06	0.04	0.03	0.04	0.04	0.04	0.02	0.04	0.02
51321	AMZ2	18.59	16.51	16.28	16.45	15.8	16.13	18.98	18.53	22.17	19.88
201283	AMZ2P1	5.05	5.98	6.36	5.52	6.27	6.17	5.47	5.82	5.8	6.36
64682	ANAPC1	6.43	5.38	4.52	4.99	4.58	4.33	4.51	4.5	4.93	4.29
10393	ANAPC10	2.94	2.75	2.21	2.4	2.84	3.08	2.5	2.35	3.87	3.06
51529	ANAPC11	13.74	18.43	20.73	17.4	22.06	19.51	11.99	11.5	8.06	14.7
25847	ANAPC13	22.04	21.97	19.42	20.02	20.15	19.16	17.29	16.94	20.05	19.37
25906	ANAPC15	4.01	3.75	4.35	3.98	4.27	5.21	4.13	5.11	6.11	4.06
119504	ANAPC16	25.2	27.43	27.52	27.5	21.75	19.9	15.43	15.98	15.72	21.57
100286979	ANAPC1P1	0	0.02	0.02	0.02	0.05	0.03	0.08	0	0.06	0.06
29882	ANAPC2	9.17	10.95	13.27	9.89	12.37	10.79	9.58	10.3	4.88	8.34
29945	ANAPC4	8.8	7.41	7.08	6.39	7.31	6.58	5.55	5.14	5.96	6.41
51433	ANAPC5	64.63	63.88	56.77	62.11	57.45	56.55	46.85	53.86	55.3	56.97
51434	ANAPC7	16.76	16.86	15.9	18.28	15.34	15.21	13.94	15.14	16.76	16.34
283	ANG	0.41	0.36	0.46	0.44	0.94	0.85	0.59	0.33	0.93	0.4
23357	ANGEL1	12.13	12.82	10.54	10.64	14.78	18.6	16.74	15.13	18.83	16.71
90806	ANGEL2	5.3	4.95	4.32	4.27	4.53	4.01	4.06	3.71	4.75	4.49
284	ANGPT1	3.55	1.59	1.23	1.1	0.88	0.43	0.48	0.64	0.54	0.43
285	ANGPT2	16.62	15.43	16.24	19.79	36.25	59.9	57	12.64	26.95	15.32
51378	ANGPT4	0.01	0.01	0	0.01	0	0	0	0	0	0
9068	ANGPTL1	1.1	0.43	0.31	0.19	0.66	1.64	0.75	0.32	0.41	0.25
23452	ANGPTL2	3.89	3.77	4.11	4.59	2.42	2.52	3.16	4.29	4.09	3.5
27329	ANGPTL3	0	0	0	0.01	0	0	0.01	0.03	0	0
51129	ANGPTL4	14.79	13.38	22.45	16.24	6.32	4.24	9.34	5.67	1.87	5.32
253935	ANGPTL5	0.02	0.03	0.13	0.05	0.04	0	0.01	0.02	0.04	0
83854	ANGPTL6	0.07	0.1	0.15	0.07	0.05	0.03	0	0.08	0.05	0.05
10218	ANGPTL7	0.06	0.01	0	0.03	0	0	0	0	0	0.04
55908	ANGPTL8	0.45	0.68	0.57	0.54	0.69	0.72	0.34	0.17	0.06	0.06
286	ANK1	0.08	0.02	0.06	0.03	0.11	0.06	0.09	0.17	0.07	0.14
287	ANK2	0.12	0.22	0.36	0.24	0.22	0.21	0.22	0.27	0.34	0.53
288	ANK3	0.76	0.48	0.43	0.39	0.79	1.69	0.99	0.84	1.28	0.93
150709	ANKAR	0.81	0.77	0.53	0.66	0.49	0.42	0.51	0.59	0.5	0.45
348094	ANKDD1A	1.09	1.31	1.42	1.04	0.9	0.71	0.78	0.55	0.33	0.56
728780	ANKDD1B	0.41	0.28	0.36	0.39	0.19	0.28	0.25	0.24	0.23	0.28
63926	ANKEF1	0.16	0.24	0.22	0.28	0.19	0.27	0.21	0.22	0.2	0.32
162282	ANKFN1	0	0	0	0	0.01	0	0	0	0	0
51479	ANKFY1	13.38	11.9	11.38	10.96	9.79	9.33	9.49	10.34	12.9	10.53
56172	ANKH	1.53	1.36	1.42	1.59	1.44	1.68	1.94	1.69	2.01	1.89
54882	ANKHD1	7.79	6.98	5.35	5.45	6.29	6.77	7.67	7.54	8.01	6.72
404734	ANKHD1-EIF4EBP3	2.54	2.63	2.56	2.32	1.72	1.5	1.85	1.99	2.85	2.45
54467	ANKIB1	10.99	12.65	12.95	13.91	12.48	15.7	12.4	11.06	19.78	15.04
255239	ANKK1	0.03	0.04	0.05	0.03	0.04	0.02	0.03	0.02	0.05	0.05
126549	ANKLE1	0.63	0.84	0.96	0.87	0.58	0.83	0.79	0.56	0.71	0.7
23141	ANKLE2	18.94	16.01	14.69	14.99	15.35	15.2	13.06	14.74	14.12	14.81
51281	ANKMY1	1.02	1.25	0.95	0.98	1.15	1.02	1.17	1.24	0.86	0.93
57037	ANKMY2	4.62	3.03	4	3.25	3.4	3.96	3.16	2.73	3.83	3.02
57763	ANKRA2	10.14	11.59	11.18	11.57	12.13	11.93	10.59	10.65	12.52	12.07
27063	ANKRD1	61.11	27.71	30.85	39.53	34.16	35.71	22.11	35.73	31.23	21.29
55608	ANKRD10	12.53	13.67	12.18	11.78	15.02	16.5	14.31	13.34	17.95	14.98
29123	ANKRD11	11.35	12.81	14.58	11.48	14.25	13.1	17.31	17.35	13.65	13.37
23253	ANKRD12	4.54	4.5	4.24	3.95	4.59	4.49	5.04	5	5.51	4.79
88455	ANKRD13A	15.18	15.29	13.11	13.66	16.22	15.36	16.56	14.43	16.68	16.29
124930	ANKRD13B	1.59	1.55	1.61	1.34	1.86	2.35	2.73	3.04	1.7	2.26
81573	ANKRD13C	4.8	4.9	5.1	4.88	5.2	5	4.38	4.26	5.03	4.85
338692	ANKRD13D	8.66	8.72	8.98	7.52	9.44	9.28	10.88	8.22	5.04	6.46
54522	ANKRD16	1.89	1.96	1.71	1.9	2.39	2.13	1.74	2.41	1.94	2.84
26057	ANKRD17	15.47	15.3	14.1	13.62	13.93	14.46	17.5	17.13	19.93	16.3
253650	ANKRD18A	0.02	0	0.01	0.04	0.01	0	0.02	0.04	0.05	0.01
441459	ANKRD18B	0.04	0.07	0.14	0.06	0.07	0.07	0.05	0.06	0.02	0.05
101926917	ANKRD18CP	0.04	0.05	0.02	0.02	0.02	0.01	0.03	0.05	0	0.03
348840	ANKRD18DP	0.02	0	0	0	0	0	0	0	0	0
138649	ANKRD19P	0.73	0.53	0.43	0.41	0.45	0.41	0.41	0.44	0.42	0.63
26287	ANKRD2	0.16	0	0.08	0.04	0.19	0.05	0.06	0.03	0.17	0
84210	ANKRD20A1	0.01	0.01	0.01	0	0	0	0	0	0	0
391267	ANKRD20A11P	0	0	0	0	0	0	0	0	0	0
400110	ANKRD20A19P	0	0.01	0.02	0.01	0.07	0.04	0.05	0.04	0.05	0.07
441430	ANKRD20A2	0.01	0.01	0.01	0	0	0	0	0	0	0
102723552	ANKRD20A21P	0.09	0.04	0.06	0.03	0.03	0	0	0.01	0.08	0.04
441425	ANKRD20A3	0.01	0.01	0	0	0	0	0	0	0	0
728747	ANKRD20A4	0.01	0.01	0.01	0	0	0	0	0	0	0
110006327	ANKRD20A4-ANKRD20A20P	0.01	0.01	0	0.02	0	0	0.01	0	0	0
440482	ANKRD20A5P	0.02	0	0.03	0.02	0	0.01	0.01	0.01	0	0.01
729171	ANKRD20A8P	0.01	0.01	0.01	0.05	0	0.02	0.01	0	0.04	0
284232	ANKRD20A9P	0.02	0.01	0.02	0.01	0.01	0.01	0.01	0.01	0.02	0.01
118932	ANKRD22	0	0	0	0	0	0.01	0	0	0	0
200539	ANKRD23	0.72	1.03	1.13	0.74	1.09	0.94	0.82	0.95	0.72	1.06
170961	ANKRD24	0.36	0.61	0.74	0.63	0.61	0.57	0.8	0.58	0.67	0.59
22852	ANKRD26	1.67	1.53	1.24	1.37	1.31	1.37	1.47	1.38	1.63	1.51
124149	ANKRD26P1	0.14	0.02	0.05	0.04	0.02	0.04	0.01	0.04	0.04	0.02
100101938	ANKRD26P3	0	0	0	0	0	0	0	0	0	0
84079	ANKRD27	4.47	3.74	3.88	3.84	3.82	4.43	3.49	3.55	4.37	4.48
23243	ANKRD28	6.23	4.26	4.3	4.75	4.45	4.49	4.91	3.8	5.42	5.03
147463	ANKRD29	0.03	0	0.02	0	0	0	0.01	0	0	0
91074	ANKRD30A	0	0	0	0.01	0	0	0	0	0	0
374860	ANKRD30B	0	0	0	0	0	0	0.01	0	0	0
554226	ANKRD30BL	0	0	0	0	0	0	0	0	0	0
149992	ANKRD30BP2	0	0	0.01	0	0	0	0	0	0	0
338579	ANKRD30BP3	0.04	0	0	0	0.03	0.03	0	0.11	0.36	0
256006	ANKRD31	0.02	0.01	0	0	0.01	0	0.01	0	0	0.01
341405	ANKRD33	0.21	0.93	0.86	0.54	0.48	0.27	0.27	0.18	0.07	0.48
651746	ANKRD33B	3.52	4.13	3.34	2.82	3.98	2.58	3.75	3.81	2.77	3.62
284615	ANKRD34A	0.22	0.12	0.28	0.17	0.17	0.21	0.27	0.23	0.12	0.15
340120	ANKRD34B	0	0	0	0.01	0.01	0	0	0.01	0	0
390616	ANKRD34C	0	0	0	0	0	0	0	0	0.01	0
148741	ANKRD35	0.25	0.32	0.35	0.26	0.05	0.09	0.09	0.1	0.05	0.08
375248	ANKRD36	1.78	1.58	1.32	1.25	1.42	1.31	1.57	1.68	1.77	1.51
57730	ANKRD36B	0.98	1.14	0.68	0.79	1	0.68	0.91	0.76	0.82	0.73
84832	ANKRD36BP1	1.23	1.33	1.54	1.28	1.34	1.25	1.71	1.31	1.28	0.76
645784	ANKRD36BP2	0	0	0	0	0.02	0.03	0	0	0	0
400986	ANKRD36C	1.49	1.35	1.14	1.19	1.22	1.4	1.39	1.8	1.44	1.62
353322	ANKRD37	0.05	0.17	0.08	0.28	0.22	0.08	0.08	0.09	0	0.14
51239	ANKRD39	4.51	3.53	4.92	3.73	5.38	5.32	2.89	3.21	1.6	3.26
91369	ANKRD40	24.22	25.48	22.55	24.52	24.94	25.53	26.44	27.01	29.14	26.08
338699	ANKRD42	2.59	3.16	3.21	3.36	2.36	2.32	2.5	2.92	2.77	3.11
91526	ANKRD44	0.2	0.11	0.07	0.13	0.03	0.05	0.01	0.02	0.05	0.04
339416	ANKRD45	0.05	0.09	0.13	0.17	0.08	0.07	0.09	0.07	0.14	0.12
157567	ANKRD46	6.04	7.21	6.53	6.7	10.16	10.07	8.53	7.05	10.16	7.74
54851	ANKRD49	5.08	4.68	4.05	4.2	4.87	5.08	4.81	4.43	5.3	5.14
57182	ANKRD50	12.25	9.65	9.13	9.56	9.03	9.08	9.13	8.9	10.14	9.98
283373	ANKRD52	20.32	17.77	18.93	17.53	20.93	25.26	26.72	26.37	27.5	22.46
79998	ANKRD53	0.17	0.25	0.25	0.16	0.2	0.55	0.39	0.26	0.21	0.2
129138	ANKRD54	5.63	5.89	5.97	5.82	6	5.6	5.01	5.6	4.89	4.87
79722	ANKRD55	3.5	2.89	2.07	2.99	0.52	0.2	0.37	0.36	0.16	0.22
22881	ANKRD6	4.33	5.02	3.86	3.64	5.44	4.45	5.46	5.98	4.14	4.93
140731	ANKRD60	0.01	0	0	0.01	0	0	0	0.01	0	0
100310846	ANKRD61	1.44	0.91	0.82	0.64	0.91	1.08	0.78	1.01	0.86	0.82
342850	ANKRD62	0	0	0.01	0	0	0.01	0	0	0.01	0
23783	ANKRD62P1-PARP4P3	0	0.02	0	0.04	0	0	0	0	0	0
100131244	ANKRD63	0.05	0.06	0.11	0.1	0.03	0.04	0.02	0.03	0.09	0.01
441869	ANKRD65	0	0.03	0.05	0.04	0	0.02	0.03	0	0.04	0.05
100287718	ANKRD66	0	0.01	0	0	0.01	0	0	0	0	0
122416	ANKRD9	1.15	1.42	1.61	0.95	1.77	2.23	2.02	1.82	1.79	2.36
23294	ANKS1A	21.77	17.28	19.19	18.49	9.57	8.51	9.96	24.1	17.75	19.53
56899	ANKS1B	0.05	0.02	0.04	0.03	0.03	0.03	0.03	0.03	0.09	0.06
124401	ANKS3	2.24	2.35	2.93	2.4	2.84	2.56	2.45	2.72	1.38	1.97
257629	ANKS4B	0	0.01	0.03	0	0.01	0	0	0.03	0.05	0
203286	ANKS6	1.26	1.41	1.43	1.19	1.67	1.44	1.61	2.32	1.8	2.35
389161	ANKUB1	0	0.03	0.02	0.04	0.37	1.07	0.32	1.22	2.85	1.93
55139	ANKZF1	11.75	12.7	12.01	11.47	11.65	10.64	12.27	11.73	9.24	10.5
54443	ANLN	9.14	2.48	1.75	1.85	2.13	1.93	1.96	2.38	2.58	1.78
55107	ANO1	0.05	0.02	0.01	0.01	0	0.01	0	0.01	0	0
55129	ANO10	13.79	14.73	15.15	15.29	13.31	14.42	12.08	12.84	14.85	15.76
57101	ANO2	0.62	0.37	0.33	0.49	0.1	0.11	0.13	0.09	0.08	0.04
63982	ANO3	0.02	0.01	0.01	0.01	0.04	0.01	0.02	0.01	0.01	0.01
121601	ANO4	1.68	0.67	0.81	0.68	0.49	0.4	0.36	0.31	0.56	0.41
203859	ANO5	0.01	0.05	0.06	0.03	0.06	0.09	0.07	0.03	0.13	0.09
196527	ANO6	15.27	13.71	14.61	16.52	11.62	13.32	12.23	13.51	17.47	14.76
50636	ANO7	0.15	0.22	0.18	0.15	0.22	0.18	0.3	0.17	0.11	0.15
101927546	ANO7L1	0.08	0.04	0.11	0.05	0.03	0.04	0.11	0.06	0.09	0.03
57719	ANO8	2.72	3.93	5.11	3.86	4.82	5.23	5.39	3.88	3.18	4.15
338440	ANO9	0.05	0.11	0.18	0.08	0.08	0.05	0.06	0.06	0.03	0.02
3730	ANOS1	0.89	0.48	0.58	0.52	0.25	0.55	0.36	0.45	0.35	0.39
8125	ANP32A	93.61	111.26	104.98	104.83	107.54	96.96	107.69	104.49	100.99	94.74
80035	ANP32A-IT1	0.71	0.82	0.53	0.99	0.76	0.51	0.97	0.66	0.89	0.91
723972	ANP32AP1	0.14	0	0.06	0.1	0.06	0	0	0.07	0	0
10541	ANP32B	60.43	48.78	40.71	41.68	39.68	34.13	36.49	33.18	34.34	35.26
23520	ANP32C	0.21	0.34	0	0.1	0.23	0.12	0.06	0.07	0.15	0.07
23519	ANP32D	0	0.2	0	0.17	0	0	0.11	0.12	0.14	0
81611	ANP32E	12.66	10.9	11.25	10	10.59	8.64	10.77	9.04	11.95	10.48
290	ANPEP	14.62	23.49	41.03	26.46	11.64	16.48	22.88	25.04	24.58	35.21
84168	ANTXR1	6.83	2.71	4.78	4.45	1.84	3.33	2.55	3.11	4.49	3.55
118429	ANTXR2	37.4	36.15	30.84	35.75	27.14	24.77	23.24	24.07	25.68	22.46
195977	ANTXRL	0	0	0	0	0.01	0	0	0	0	0
301	ANXA1	260.64	180.66	165.75	196.11	153.5	206.24	119.46	103.3	152.26	141.66
11199	ANXA10	0.1	0.1	0.11	0.09	0	0.14	0.03	0.06	0.14	0.07
311	ANXA11	38.83	40.78	39.14	37.84	35.1	31.89	36.36	30.6	25.1	30.82
312	ANXA13	0	0	0	0	0	0	0.03	0	0.03	0
302	ANXA2	362.44	369.98	395.49	368.42	370.94	413.17	389.49	364.21	414.53	431.26
303	ANXA2P1	0.13	0.28	0.32	0.3	0.3	0.37	0.34	0.13	0.15	0.33
304	ANXA2P2	1.82	1.28	2.21	1.9	2	2.1	0.89	1.14	1.6	1.86
305	ANXA2P3	4.77	4.32	4.57	4.57	4.27	5.28	7.51	9.15	8.59	5.76
389289	ANXA2R	6.29	9.17	7.42	8.22	9.35	8.75	7.57	8.32	7.4	7.76
306	ANXA3	22.33	21.98	21.22	24	24.69	39.3	22.56	20.69	31.28	24.17
307	ANXA4	5.45	7.99	8.98	8.48	7.28	7.78	6.54	6.93	8.11	8.71
308	ANXA5	167.67	157.74	169.88	163.59	193.87	214.74	212.76	187.99	256.27	200.51
309	ANXA6	152.18	140.99	144.91	140.57	129.97	145.52	137.62	132.13	145.04	136.97
310	ANXA7	15.36	13.53	13.66	13.25	15.08	15.61	11.46	12.48	14.58	16.99
653145	ANXA8	0.06	0.02	0.04	0.01	0.01	0	0.03	0.06	0.02	0.03
728113	ANXA8L1	0.05	0.04	0.01	0.01	0	0.01	0	0	0.05	0
8416	ANXA9	1.5	1.4	1.37	1.04	0.88	0.96	1.17	0.77	1.44	1.37
313	AOAH	0.08	0.04	0.03	0.03	0.07	0.06	0.05	0.12	0.05	0.09
100874264	AOAH-IT1	0	0.06	0	0	0	0	0	0	0	0
26	AOC1	0.02	0.04	0.03	0.01	0	0.06	0.06	0	0	0
314	AOC2	1.4	0.95	0.94	1.2	0.75	1.41	0.94	1.2	1.55	0.91
8639	AOC3	0.63	0.33	0.22	0.33	0.24	0.36	0.35	0.36	0.27	0.27
90586	AOC4P	0.1	0	0.1	0.02	0	0	0.09	0	0.03	0
316	AOX1	1.39	0.19	0.32	0.31	0.13	0.27	0.28	0.3	0.27	0.24
107161151	AOX3P-AOX2P	0	0.01	0	0.01	0	0	0	0	0	0.01
55435	AP1AR	3.42	4.91	5.08	4.81	5.96	6.8	5.82	4.66	6.93	6.06
162	AP1B1	42.1	53.83	47.76	45.69	45.49	41.4	47.77	53.92	36.38	46.07
23782	AP1B1P1	0	0	0	0	0.05	0	0	0	0	0
164	AP1G1	24.81	24.12	24.05	22.44	24.75	26.57	24.54	22.77	28.02	28.74
8906	AP1G2	9.47	11.08	10.58	8.72	8.32	7.66	9.13	9.27	8.06	7.93
8907	AP1M1	23.89	25.29	27.57	24.5	26.87	24.91	23.84	22.28	19.21	25.79
10053	AP1M2	0.02	0.02	0.08	0.02	0.02	0	0	0.02	0.03	0.03
1174	AP1S1	68.48	75.83	82.83	86.19	76.43	89.44	81.82	92.21	101.77	89.47
8905	AP1S2	23.44	27.54	27.43	27.44	22.72	23.25	22.58	18.04	21.7	21.35
130340	AP1S3	0.7	0.61	0.65	0.55	0.88	1.23	1.28	1.14	1.74	1.47
160	AP2A1	20.55	22.44	27.4	23.65	22.67	20.28	21.98	22.78	15.51	19.38
161	AP2A2	69.25	98.58	89.97	82.69	110.86	102.06	122.34	142.51	111.28	119.06
163	AP2B1	58.49	58.99	57.42	58.72	59.56	67.25	59.39	59.72	74.39	75.97
1173	AP2M1	264.66	259.1	258.59	259.63	241.1	259.55	234.79	255.93	234.12	272.73
1175	AP2S1	102.85	109.07	101.96	97.09	71.34	57.36	51.19	48.68	42.92	61.6
8546	AP3B1	12.13	9.78	10.08	8.49	9.1	9.07	10.43	9.84	11.41	10.28
8120	AP3B2	0.02	0	0.01	0.01	0.01	0.02	0.02	0.02	0.01	0.02
8943	AP3D1	30.2	32.25	35.42	30.45	34.02	33.45	39.65	34.84	29.91	28.25
26985	AP3M1	17.9	16.86	15.52	14.83	16.16	17.76	16.9	16.88	22.22	19.34
10947	AP3M2	8.36	9.04	8.25	9.01	9.71	10.32	9.97	9.15	13.99	14.18
1176	AP3S1	6.32	5.83	6.67	6.58	6.64	6.94	6.88	6.74	7.95	6.8
10239	AP3S2	4.08	4.39	4.22	4.16	4.47	4.28	3.87	3.33	4.51	4.61
10717	AP4B1	6.34	5.49	3.67	4.17	5.71	5.62	4.48	5.2	4.49	4.73
100287722	AP4B1-AS1	0.89	0.89	0.58	0.41	0.49	0.49	1.07	0.71	1.04	0.99
23431	AP4E1	2.37	2.24	2.11	2.12	1.92	2.01	1.75	1.91	1.87	2.11
9179	AP4M1	6.15	7.35	8.7	6.09	6.63	6.72	5.56	4.84	3.71	4.93
11154	AP4S1	1.55	1.06	0.85	0.99	0.92	0.82	0.8	0.62	0.88	0.7
91056	AP5B1	1.57	1.91	2.89	2.25	2.29	2.71	3.23	2.27	2.39	2.6
55745	AP5M1	10.27	11.13	10.21	12.07	9.82	8.62	7.2	6.4	8.18	7.7
55317	AP5S1	4.94	5.04	4.71	4.37	5.13	3.1	3.06	3.14	2.17	3.07
9907	AP5Z1	5.59	9.22	13.26	10.1	13.83	11.37	10.47	11.01	6.12	8.72
317	APAF1	4.66	3.83	3.91	3.65	4.02	5.23	4.11	4.23	5.25	5.37
320	APBA1	1	1.3	1.38	1.63	2.2	2.3	2.04	3.46	2.75	3.26
321	APBA2	1.98	1.72	2.17	1.74	2.55	3.86	3.78	2.29	2.21	1.89
9546	APBA3	2.97	4.07	5.23	4.19	4.49	4.2	3.52	3.14	2.1	2.89
322	APBB1	6.42	7.12	6.9	6.28	7.96	7.91	6.69	5.96	5.45	7.51
54518	APBB1IP	0.18	0.12	0.08	0.1	0.03	0.05	0.02	0.05	0.04	0.02
323	APBB2	3.79	3.82	3.36	3.74	5.42	7.97	6.66	5.37	8.08	4.47
10307	APBB3	11	11.13	8.24	8.41	11.28	10.4	10.21	12.3	8.36	9.97
324	APC	8.12	8.53	7.65	7.92	8.36	9.15	9.05	9.05	11.83	9.48
10297	APC2	0.17	0.28	0.36	0.34	0.41	0.36	0.32	0.21	0.16	0.23
147495	APCDD1	29.37	17.93	13.32	11.64	5.19	1.86	4.28	9.52	3.58	4.92
164284	APCDD1L	0.12	0.03	0.01	0.02	0.06	0	0.04	0	0	0.03
149773	APCDD1L-AS1	0.09	0.02	0	0.02	0.04	0.06	0	0	0.03	0
327	APEH	16.71	14.12	12.35	10.4	16.27	19.15	14.48	13.46	13.94	14.48
100506013	APELA	0	0	0.01	0	0	0	0	0	0	0
328	APEX1	123.89	142.47	124.47	135.24	111.39	98.63	110.18	138.04	119.53	118.25
27301	APEX2	14.27	13.26	13.08	12.5	11.03	10.86	10.49	14.32	13.44	12.47
51107	APH1A	65.83	77.44	75.81	79.49	84.48	88.39	67.88	64.09	69.93	71.93
83464	APH1B	12.95	11.22	9.5	10.51	11.58	11.79	9.42	9.41	10.91	13.08
8539	API5	15.27	17.53	18.68	18.45	18.44	19.85	17.91	17.11	21.7	21.94
51074	APIP	11.74	8.7	7.71	7.83	9.15	8.88	7.95	5.97	7.5	8.09
200558	APLF	2.56	4.83	5.2	4.72	6.02	6.47	5.32	5.52	7.41	6.92
8862	APLN	74.02	43.34	47.53	75.61	47.76	69	42.13	29.54	37.91	16.69
187	APLNR	79.84	49.93	48.23	37.57	2.54	1.18	1.98	4.24	2.03	2.32
333	APLP1	0.9	1.2	1.83	1.51	3.82	3.64	3.81	5.59	2.68	5.3
334	APLP2	302.79	405.89	421.66	426.91	411.42	442.66	437.28	420.48	454.54	427.81
57136	APMAP	45.74	34.87	38.93	38.25	37.02	46.91	37.39	37.78	43.06	40.17
335	APOA1	0.01	0	0.03	0.05	0.1	0.04	0.08	0	0	0.08
104326055	APOA1-AS	0.12	0.2	0.15	0.18	0.23	0.25	0.09	0.09	0.28	0
336	APOA2	0	0	0	0	0	0	0.09	0	0	0.11
116519	APOA5	0	0	0.02	0.03	0	0	0	0	0	0
338	APOB	0.38	0.21	0.14	0.08	0.19	0.12	0.19	0.13	0.09	0.1
339	APOBEC1	0	0	0.05	0.04	0.04	0	0	0	0	0
10930	APOBEC2	0.09	0.23	0.13	0.29	0.17	0.15	0.03	0.15	0.36	0.25
200315	APOBEC3A	0	0	0.04	0.11	0.06	0	0	0.04	0.01	0.01
9582	APOBEC3B	2.59	0.66	0.3	0.25	0.23	0.15	0.42	0.52	0.18	0.13
100874530	APOBEC3B-AS1	0.01	0	0	0.01	0	0.01	0.01	0.01	0.02	0
27350	APOBEC3C	13.76	13.24	14.25	13.16	11.68	10.82	13.36	14.15	11	15.35
140564	APOBEC3D	1.13	0.8	1.09	0.64	0.44	0.35	0.74	0.42	0.46	0.46
200316	APOBEC3F	1.58	1.5	1.76	1.38	0.87	0.73	1.07	0.66	1.14	0.86
60489	APOBEC3G	1.31	1.03	1.3	0.91	0.34	0.32	0.52	0.27	0.57	0.36
164668	APOBEC3H	1.19	0.69	1.13	0.88	0.68	0.67	0.72	0.41	0.13	0.38
403314	APOBEC4	0	0	0	0.01	0.01	0	0	0.02	0	0
55911	APOBR	0	0.1	0.08	0.07	0.13	0.18	0.13	0.18	0.06	0.12
341	APOC1	0.74	0.77	0.92	0.61	0.85	0.56	0.62	0.29	0.09	0.4
342	APOC1P1	0.06	0	0.09	0	0.06	0	0	0.01	0.01	0
344	APOC2	0	0	0.03	0	0	0	0	0	0	0
346	APOC4	0	0.02	0.02	0.01	0	0	0.02	0	0.02	0
100533990	APOC4-APOC2	0	0.01	0.02	0	0	0	0.01	0	0.01	0
347	APOD	2.59	1.24	0.67	0.59	0.82	0.81	1.17	0.55	1.04	0.63
348	APOE	0.4	0.18	0.54	0.32	0.36	0.46	0.41	0.49	0.11	0.31
319	APOF	0	0	0	0.04	0	0.02	0	0	0.03	0.03
350	APOH	0	0.03	0.03	0	0	0	0	0.04	0	0
8542	APOL1	1.02	0.34	0.8	0.48	0.34	0.31	0.29	0.21	0.26	0.39
23780	APOL2	11.98	9.78	10.36	8.22	7.27	6.38	6.72	7.78	9.77	7.8
80833	APOL3	1.61	1.32	1.5	1.17	0.84	0.74	0.88	0.69	0.97	0.82
80832	APOL4	0.07	0.19	0.33	0.19	0.39	0.36	0.47	0.43	0.57	0.79
80831	APOL5	0	0.01	0.03	0.01	0.03	0.01	0.03	0.03	0.02	0.03
80830	APOL6	1.16	0.25	0.47	0.22	0.21	0.18	0.17	0.19	0.35	0.13
81575	APOLD1	16.69	18.51	22.61	19.45	26.93	24.75	31.07	12.74	13.64	19.01
55937	APOM	1.19	0.78	0.65	0.78	0.58	0.51	0.38	0.64	0.65	0.78
79135	APOO	6.03	6.12	5.56	5.84	12.06	17.9	14.44	14.21	21.51	21.42
139322	APOOL	4.4	4.85	4.47	4.33	3.95	4.09	3.99	3.83	5.18	4.85
644649	APOOP5	0	0	0	0	0.04	0	0	0	0	0
84334	APOPT1	8.12	7.74	9.02	9.13	9.31	9.8	8.75	7.57	8.4	9.77
351	APP	676.37	774.44	898.1	813.11	721.86	800.18	788.08	790.89	941.63	941.06
10513	APPBP2	14.64	13.87	13.31	14.45	13.98	14.33	14.56	11.61	14.98	13.28
26060	APPL1	6.57	5.77	5.28	5.39	6.32	5.91	6.22	5.87	6.96	6.03
55198	APPL2	3.66	3.3	2.88	3.25	2.93	3.01	2.7	2.86	3.23	3.03
353	APRT	90.21	102.28	122.46	106.56	110.88	93.07	79.88	84.06	48.55	80.81
100505854	APTR	1.86	1.84	1.68	1.67	1.75	1.45	1.68	1.65	1.79	1.38
54840	APTX	3.01	2.89	2.6	2.81	2.78	3.18	2.59	2.42	3.18	2.9
358	AQP1	87.67	170.04	101.5	111.86	227.6	122.21	168.68	76.58	47.72	85.5
89872	AQP10	0.53	0.26	0.27	0.16	0.15	0.02	0	0.1	0.06	0.14
282679	AQP11	0.34	0.31	0.33	0.31	0.54	0.31	0.34	0.45	0.39	0.61
653437	AQP12B	0.01	0	0	0	0	0	0	0	0	0
359	AQP2	0	0	0	0.01	0.02	0	0	0	0	0.01
360	AQP3	1.43	1.1	1.24	1.4	0.16	0.25	0.25	0.17	0.26	0.15
361	AQP4	0	0	0	0.01	0	0.01	0	0.01	0	0.01
147429	AQP4-AS1	0	0	0	0.01	0.02	0.05	0.02	0	0.02	0.02
362	AQP5	0.33	0.78	0.92	0.93	0.3	0.07	0.18	0.2	0.08	0.03
363	AQP6	0.07	0.22	0.1	0.12	0.05	0	0	0	0	0
364	AQP7	0.07	0.21	0.27	0.18	0.09	0.12	0.06	0.11	0.1	0.13
375719	AQP7P1	3.23	3.3	2.9	3.22	2.88	1.82	2.53	2.31	1.92	1.75
441432	AQP7P3	0.65	0.97	0.77	0.78	0.97	0.91	0.3	0.33	0.12	0.75
343	AQP8	0.04	0	0.06	0	0	0.03	0	0	0	0
366	AQP9	0	0.02	0	0	0	0	0	0	0	0
9716	AQR	13.71	11.88	11.4	11.17	14.19	13.49	14.15	13.09	16.11	14.3
367	AR	2.13	2.31	2.2	2.15	1.86	1.68	1.67	1.75	1.76	1.86
369	ARAF	13.72	14.73	15.18	14.08	15.48	14.33	15.46	14.83	10.67	12.48
116985	ARAP1	9.37	12.24	14.16	11.9	13.34	12.17	13.39	10.47	7.62	9.74
100506020	ARAP1-AS2	0.16	0.26	0.25	0.28	0.16	0.37	0.23	0.29	0.23	0.19
116984	ARAP2	0.05	0.05	0.01	0.02	0.01	0.01	0.01	0.01	0.03	0.02
64411	ARAP3	31.31	36.93	31.24	28.79	34.25	32.24	39.1	43.46	35.31	35.58
23237	ARC	0.5	0.26	0.17	0.18	0.25	0.2	0.23	0.07	0.11	0.12
372	ARCN1	66.97	55.05	51.87	51.12	56.21	62.7	61.28	49.67	63.09	54.31
374	AREG	3.48	0.78	1.47	0.66	0.25	0.36	0.37	0.26	0.25	0.56
9870	AREL1	10.48	10.1	11.13	11.22	11.52	14.41	10.93	10.89	14.34	14.64
375	ARF1	173.51	172.1	172.51	155.99	198.79	195.57	174.67	178.85	127.47	165.41
377	ARF3	54.14	51.25	47.23	46.02	48.3	47.74	52.02	58.55	59.02	54.44
378	ARF4	153.71	132.47	142.09	142.66	150.64	185.97	145.15	131.57	183.87	156.69
106144532	ARF4-AS1	0.53	0.67	0.53	0.86	0.81	0.38	0.31	0.53	0.87	0.37
381	ARF5	62.02	64.96	58.32	51.12	73.65	73.18	88.84	83.13	64.16	57.64
382	ARF6	25.63	21.8	22.93	20.57	20.81	19.44	24	30.55	26.87	27.78
55738	ARFGAP1	16.25	18.09	22.56	18.43	21.32	19.14	18.8	18.7	11.53	16.35
84364	ARFGAP2	25.32	28.45	28.31	28.16	28.67	29.12	27.59	27.33	24.29	30.58
26286	ARFGAP3	23.27	21.19	21.29	21.37	23.38	24.63	21.33	21.45	24.92	25.06
10565	ARFGEF1	11.58	11.1	10.52	11.92	11.05	12.97	11.29	11	13.55	13.56
10564	ARFGEF2	11.46	11.75	11.45	11.72	11.8	12.3	10.53	10.39	12.6	14.45
57221	ARFGEF3	0.23	0.22	0.25	0.23	0.31	0.55	0.46	0.25	0.32	0.28
27236	ARFIP1	4.57	4.75	4.53	4.04	5.29	5.13	4.22	3.82	4.59	5.42
23647	ARFIP2	12.38	11.19	11.72	11.13	10.01	9.63	9.96	10.33	10.44	10.23
10139	ARFRP1	9.8	11.79	15.11	12.69	16.37	15.59	14.31	13.57	10.06	12.71
383	ARG1	0.1	0.1	0.03	0.02	0.08	0.14	0.06	0.03	0	0.03
384	ARG2	5.63	5.03	5.35	5.27	4.43	4.78	3.26	4.56	4.91	4.99
503582	ARGFX	0.01	0	0.01	0.01	0.01	0.02	0.01	0	0	0.02
503640	ARGFXP2	0.12	0.15	0	0.08	0.1	0.04	0	0	0.22	0.04
55082	ARGLU1	180.03	347.35	295.16	222.53	527.32	381.7	604.41	449.87	405.78	488.51
392	ARHGAP1	24.19	24.08	20.44	18.07	25.38	29.22	28.74	27.83	24.43	24.44
79658	ARHGAP10	2.47	0.73	1.14	0.96	1.27	2.11	1.26	1.26	1.29	1.14
9824	ARHGAP11A	3.19	0.81	0.77	0.62	0.66	0.48	0.44	0.59	0.57	0.52
89839	ARHGAP11B	0.64	0.5	0.37	0.32	0.28	0.23	0.21	0.25	0.31	0.16
94134	ARHGAP12	8.62	8.27	8.56	8.84	8.95	8.97	9.23	8.31	10.46	10.56
55843	ARHGAP15	0.12	0	0	0	0.01	0.01	0	0.01	0	0
55114	ARHGAP17	26.36	24.18	22.55	21.37	25.02	28.75	34.74	31.09	29.81	27.31
93663	ARHGAP18	13.09	10.74	10.32	9.93	10.98	12.5	9.93	5.43	7.82	6
84986	ARHGAP19	5.13	3.96	3.2	3.12	2.73	2.26	2.37	2.31	2.38	2.52
100533184	ARHGAP19-SLIT1	0	0.07	0	0	0	0	0	0	0	0
57569	ARHGAP20	0.14	0.39	0.36	0.38	0.34	0.22	0.22	0.36	0.38	0.48
57584	ARHGAP21	11.28	12.19	9.63	9.52	11.09	11.19	12.86	13.73	15.4	13.57
58504	ARHGAP22	0.59	0.9	1.13	0.86	0.41	0.37	0.33	0.31	0.22	0.39
57636	ARHGAP23	20.77	19.89	15.01	13.7	17.18	13.22	17.14	19.24	11.31	10.24
83478	ARHGAP24	2.31	1.86	1.94	2.29	1.89	3.63	2.3	2.11	4.18	2.42
9938	ARHGAP25	1.32	0.64	0.46	0.42	0.45	0.63	0.57	0.45	0.5	0.56
23092	ARHGAP26	4.91	3.48	2.44	2.97	2.39	2.54	2.72	2.21	1.94	2.02
100874372	ARHGAP26-IT1	0	0	0	0	0	0	0	0	0.14	0
201176	ARHGAP27	6.66	6.22	5.05	3.99	5.41	4.72	5.54	5.29	4.1	4.31
146880	ARHGAP27P1	3.29	3.11	3.3	2.92	2.88	2.87	2.81	3.58	2.22	2.38
109286553	ARHGAP27P1-BPTFP1-KPNA2P3	11.64	8.79	8.08	8.15	6.91	7.44	7.25	7.76	9.83	8.04
440461	ARHGAP27P2	0.06	0.05	0.08	0.06	0.02	0.03	0.03	0.18	0.1	0.09
79822	ARHGAP28	31.55	35.49	28.9	33.96	48.34	64.48	46.74	65.77	103.36	80.09
9411	ARHGAP29	37.54	33.43	28.27	30.55	41.52	39.75	36.63	37.78	47.56	45.63
257106	ARHGAP30	0.09	0.11	0.08	0.05	0.07	0.03	0.05	0.11	0.05	0.07
57514	ARHGAP31	20.51	19.93	17.08	17.15	19.98	19.89	20.97	29.58	29.77	27.42
100874246	ARHGAP31-AS1	0.16	0.24	0.27	0.27	0.26	0.2	0.48	0.15	0.17	0
9743	ARHGAP32	0.44	0.42	0.52	0.34	0.8	0.79	1.21	0.85	0.86	0.93
115703	ARHGAP33	1.11	1.51	1.65	1.06	1.69	1.53	2.42	1.58	0.85	1.06
2909	ARHGAP35	13.64	17.65	17.74	16.51	21.4	21.35	24.47	22.41	19.04	23.03
158763	ARHGAP36	0.03	0	0	0	0	0	0	0	0	0
80728	ARHGAP39	0.68	0.86	1.15	0.82	1.52	1.05	1.64	1.51	0.82	1.01
393	ARHGAP4	11.71	13.98	14.16	8.12	15.21	12.19	18.4	10.42	4.91	8.3
343578	ARHGAP40	0.05	0.05	0.01	0.02	0.01	0.03	0.03	0	0	0.02
143872	ARHGAP42	3.05	2.75	3.1	3.02	3.09	4.66	2.89	3.2	5.01	3.94
9912	ARHGAP44	0.22	0.1	0.1	0.05	0.08	0.1	0.11	0.17	0.12	0.12
23526	ARHGAP45	0.69	0.77	0.8	0.8	0.93	0.61	0.83	0.95	0.34	0.69
394	ARHGAP5	5.48	4.71	4.9	5.11	5.65	5.58	5.62	5.4	6.8	6.17
84837	ARHGAP5-AS1	0	0	0.03	0.03	0.03	0.03	0	0.04	0	0
395	ARHGAP6	0.63	0.55	0.65	0.66	0.4	0.37	0.29	0.37	0.32	0.38
23779	ARHGAP8	0.07	0.09	0.06	0.04	0.04	0.07	0.13	0.09	0.05	0.04
64333	ARHGAP9	0.02	0.03	0.04	0.03	0.06	0.05	0.12	0.04	0.01	0.02
396	ARHGDIA	114.52	140.33	171.72	135.12	211.38	206.11	261.64	205.18	120.92	142.35
397	ARHGDIB	219.74	200.89	187.05	206.18	148.05	129.84	169.35	178.58	148.03	147.05
398	ARHGDIG	0.05	0.08	0.18	0.07	0.09	0.09	0.09	0.05	0.06	0.05
9138	ARHGEF1	18.23	23.37	24.83	19.96	31.01	28.8	32.18	28.75	16.01	21.65
9639	ARHGEF10	10.16	10.59	10.71	9.86	15.44	16.75	16.78	11	12.78	9.65
55160	ARHGEF10L	0.15	0.4	0.85	0.4	0.49	0.51	0.44	0.81	0.64	1.35
9826	ARHGEF11	8.07	7.84	7.5	7.14	6.82	6.87	7.57	6.96	6.44	6.46
23365	ARHGEF12	33.24	27.74	24.28	25.57	28.53	28.01	29.31	26.63	32.42	30.89
22899	ARHGEF15	18.21	19.54	18.68	17.43	28.06	24.91	36.16	27.43	18.9	18.7
27237	ARHGEF16	0.47	0.42	0.76	0.51	0.44	0.47	0.43	0.29	0.23	0.17
9828	ARHGEF17	14.92	29.61	32.03	28.6	22	16.29	23.07	29.04	18.18	25.84
23370	ARHGEF18	3.48	3.4	3.99	3.32	5.3	4.85	4.43	5.59	3.9	5.27
128272	ARHGEF19	1.6	1.34	1.02	0.62	0.94	0.57	0.61	0.87	0.49	0.56
9181	ARHGEF2	15.57	17.75	16.37	14.77	18.24	17.02	21.93	19.9	17.23	17.41
115557	ARHGEF25	1.01	0.18	0.18	0.07	0.12	0.11	0.06	0.13	0.14	0.17
26084	ARHGEF26	5.32	3.12	2.5	3.02	4.4	5.68	4.95	2.99	5.07	2.34
100507524	ARHGEF26-AS1	0.15	0.11	0.08	0.06	0.08	0.08	0.05	0.04	0.04	0.12
64283	ARHGEF28	1.72	1.55	1.77	2.37	3.67	9.04	5.35	2.77	6.71	2.1
50650	ARHGEF3	11.98	8.81	8.46	8.6	5.92	5.37	5.53	6.57	6.47	6.82
100271715	ARHGEF33	0.18	0.18	0.14	0.09	0.16	0.17	0.11	0.08	0.09	0.14
728377	ARHGEF34P	0.15	0.11	0.07	0.12	0.13	0.06	0.04	0.04	0.03	0.09
445328	ARHGEF35	0.2	0.25	0.09	0.08	0.12	0.24	0.24	0.09	0.37	0.16
389337	ARHGEF37	5.84	7.47	6.77	6.78	14.81	15.16	13.96	12	13.01	12.6
54848	ARHGEF38	0.03	0.01	0.02	0.03	0.03	0.02	0.04	0.03	0.06	0.04
84904	ARHGEF39	1.62	0.81	0.58	0.74	0.66	0.64	0.34	0.9	0.71	1
50649	ARHGEF4	0.35	0.2	0.17	0.19	0.09	0.05	0.07	0.06	0.04	0.05
55701	ARHGEF40	5.21	3.45	3.54	3.19	2.54	2.35	2.46	2.05	1.33	1.6
7984	ARHGEF5	0.5	0.29	0.19	0.08	0.23	0.49	0.43	0.39	0.27	0.42
9459	ARHGEF6	6.45	4.91	3.64	3.44	4.47	6.08	5.48	4.54	8.1	5.17
8874	ARHGEF7	14.67	15.82	13.61	13.16	16.82	16.72	17.58	17.43	18.97	18.42
100874226	ARHGEF7-AS1	0	0.09	0	0	0	0	0	0	0	0
100874238	ARHGEF7-AS2	0.04	0.45	0.17	0.33	0.16	0.07	0.34	0.04	0.04	0.16
23229	ARHGEF9	2.47	2.51	2.04	2.05	1.78	1.46	1.81	1.84	1.66	1.73
8289	ARID1A	21.32	21.13	18.21	16.43	18.51	16.51	23.81	22.88	16.81	16.39
57492	ARID1B	8.88	10.14	9.16	8.61	8.09	7.18	9.32	8.91	7.86	7.69
196528	ARID2	4.81	4.57	4.39	4.21	4.81	5.04	5.65	4.73	5.9	4.49
1820	ARID3A	17.7	17.7	16.44	14.81	17.34	14.3	17.78	16.07	10.45	12.21
10620	ARID3B	11.53	14.6	13.54	10.79	13.48	10.75	15.95	17.49	11.16	13.62
138715	ARID3C	0.08	0.08	0.06	0.05	0.03	0.03	0.05	0.01	0.05	0.03
5926	ARID4A	5.16	5.75	5.62	6.14	5.41	6.62	6.19	6.18	7.08	5.91
51742	ARID4B	9.64	11.37	10.61	11.14	12.22	12.04	12.5	12.42	15.28	12.94
10865	ARID5A	0.4	0.26	0.52	0.39	0.6	0.65	0.64	0.43	0.4	0.39
84159	ARID5B	2.94	2.37	2.46	2.43	4.07	6.42	4.9	4.37	8.42	5.44
25820	ARIH1	14.83	15.82	17.06	15.66	15.31	17.14	16.35	15.63	20.21	18.58
10425	ARIH2	8.83	7.58	6.95	7.03	8.54	9.9	8.8	10.07	10.83	9.94
646450	ARIH2OS	0.34	0.19	0.24	0.25	0.25	0.31	0.19	0.42	0.2	0.25
400	ARL1	26.8	24.73	26.03	25.88	22.56	22.96	23.09	23.94	27.87	26.45
285598	ARL10	3.7	3.41	2.62	2.65	3.47	3.14	3.47	3.42	3.37	3.57
115761	ARL11	0.26	0.2	0.14	0.24	0.05	0.05	0.03	0.06	0.1	0.01
392509	ARL13A	0.07	0.05	0.07	0.17	0.07	0.07	0.15	0.15	0.1	0.09
200894	ARL13B	2.51	2.53	2.19	1.69	2.98	2.67	3.12	3.17	3.68	2.68
80117	ARL14	0.23	0.17	0.06	0.03	0.09	0.03	0.03	0	0.12	0.12
120534	ARL14EP	6.07	6.69	5.9	5.59	5.17	5.46	5.66	5.47	6.07	7.2
644100	ARL14EPL	0	0.02	0	0	0	0	0	0	0	0
54622	ARL15	2.8	2.65	3.32	2.57	8.45	9.54	8.44	4.99	8.7	8.37
339231	ARL16	16.44	18.58	21.6	20.58	19.56	19.53	16.64	17.76	17	18.46
51326	ARL17A	2.66	2.58	2.07	2.12	2.04	1.92	2.34	2.37	2.4	2.03
100506084	ARL17B	0.04	0.05	0.07	0.04	0.03	0.07	0.07	0.06	0.07	0.09
402	ARL2	19.43	20.83	26.74	22.46	21.91	24.18	22.58	20.22	17.82	21.99
100528018	ARL2-SNX15	1.32	1.52	1.03	0.85	1.12	1	1.02	0.95	0.85	1.02
23568	ARL2BP	53.84	58.89	54.76	55.66	67.99	74.21	64.65	60.12	71.41	70.86
403	ARL3	8.02	7.24	6.79	6.86	6.61	6.58	6.72	6.32	6.81	6.99
10124	ARL4A	18.13	14.84	10.65	11.48	6.32	3.24	4.06	5.76	4.73	6.8
10123	ARL4C	3.38	2.8	3.64	3.29	1.28	0.93	1.19	1.23	1.14	1.26
379	ARL4D	0.75	0.36	0.64	0.19	0.22	0.33	0.6	0.33	0.23	0.62
26225	ARL5A	8.02	9.94	10.19	10.53	13.47	13.14	14.08	11.61	16.29	9.87
221079	ARL5B	5.25	6.18	5.89	5.49	6.47	7.41	6.38	5.52	8.2	7.3
84100	ARL6	1.45	1.62	1.46	1.54	0.91	1.07	1.03	1.05	1.07	1.04
23204	ARL6IP1	19.99	14.33	12.93	12.47	14.91	14.67	11.86	11.01	14.07	15.05
51329	ARL6IP4	48.68	57.16	63.05	59.53	61.94	61.29	56.87	55.36	44.93	51.39
10550	ARL6IP5	54.6	69.63	83.87	82.02	78.92	94.86	81.61	99.88	136.36	116.49
151188	ARL6IP6	4.74	4.32	4.07	3.79	4.37	4.37	4.37	3.45	4.64	4.27
127829	ARL8A	21.78	30.96	30.85	29.35	45.34	48.22	57.64	51.01	44.62	39.84
55207	ARL8B	30.28	37.34	39.59	39.71	42.14	42.79	37.44	39.44	48.81	50
132946	ARL9	0.51	0.35	0.38	0.37	0.24	0.19	0.04	0.19	0.37	0.25
55156	ARMC1	10.17	10.37	10.69	10.73	12.33	12.4	9.55	10.18	12.2	13
83787	ARMC10	5.03	4.82	4.5	5.27	4.29	4.17	3.27	2.88	3.61	4.47
221481	ARMC12	1.49	2.31	1.72	1.62	1.22	0.97	1.17	0.79	0.82	0.74
84071	ARMC2	0.36	0.36	0.34	0.38	0.55	0.5	0.57	0.41	0.56	0.58
101929716	ARMC2-AS1	0.07	0.1	0.17	0.19	0.17	0.23	0.42	0.07	0.07	0.14
219681	ARMC3	0	0	0	0	0	0	0.01	0	0	0
55130	ARMC4	0.38	0.4	0.26	0.54	0.95	1.34	1.08	0.33	0.52	0.44
101060171	ARMC4P1	0	0	0	0.01	0	0	0	0	0.01	0
79798	ARMC5	1.77	2.19	2.29	1.81	2.43	2.18	2.91	2.48	1.56	1.65
93436	ARMC6	7.01	9.2	9.25	7.85	10.19	8.84	6.52	8.39	4.49	7.66
79637	ARMC7	3.64	4.41	3.8	3.44	3.64	4.7	4.1	3.85	3.42	3.64
25852	ARMC8	5.21	4.54	4.13	4.02	5.15	4.72	4.36	4.28	5.06	5.42
80210	ARMC9	1.56	1.79	1.98	1.7	0.79	0.92	0.9	0.79	0.89	0.9
51309	ARMCX1	14.15	15.89	15.28	18.19	16.77	18.13	14.8	14.3	15.91	17
9823	ARMCX2	43.05	50.6	49.28	47.17	51.69	48.21	49.52	43.91	44.2	46.46
51566	ARMCX3	28.09	32.31	30.87	31.16	35.01	33.96	31.61	33.07	35.47	36.05
100131755	ARMCX4	1.89	1.95	1.91	1.71	2.02	2.26	2.07	2.45	2.42	2.33
64860	ARMCX5	5.3	5.14	5.27	4.33	4.6	4.14	4.63	4.88	4.5	4.86
100528062	ARMCX5-GPRASP2	0.78	0.77	0.8	0.93	1.12	1.28	1.03	0.7	0.86	0.73
54470	ARMCX6	57.19	65.96	57.97	61.98	63.99	61.47	58.94	60.84	68.74	63.65
339541	ARMH1	0.07	0.14	0.07	0.06	0.13	0.11	0.25	0.09	0.1	0.08
101928603	ARMH2	0	0.05	0	0.04	0.05	0	0.05	0	0	0.06
79591	ARMH3	7.08	5.8	4.96	4.97	4.95	4.94	4.51	4.67	5.07	4.67
145407	ARMH4	0.19	0.25	0.37	0.33	0.33	0.72	0.4	0.31	0.73	0.55
387715	ARMS2	0	0.05	0.16	0.21	0.05	0.2	0.1	0.12	0.2	0.37
79624	ARMT1	15.77	14.54	15.14	15.27	18.99	19.46	16.83	15.23	20.72	24.16
405	ARNT	12.57	12	10.84	11.06	11.29	11.02	13.06	11.59	12.52	12.02
9915	ARNT2	0.3	0.11	0.11	0.09	0.26	0.22	0.32	0.69	0.31	0.56
406	ARNTL	2.98	2.07	1.75	2.12	1.18	1.1	1.12	0.72	1.15	0.9
56938	ARNTL2	1.44	1.31	1.45	1.27	2.42	4.28	2.82	2.74	5.33	3.61
101928646	ARNTL2-AS1	0	0.05	0.1	0	0.16	0.15	0.16	0.24	0.2	0.06
10552	ARPC1A	105.01	112.19	120.39	117.89	122.47	128.03	112.36	111.53	118.19	124.99
10095	ARPC1B	46.46	53.41	76.83	58.99	70.57	75.61	70.52	55.66	42.61	53.51
10109	ARPC2	134.65	115.3	125.78	128.81	128.18	143.34	146.16	150.18	177.64	137.17
10094	ARPC3	255.27	249.98	256.79	253.7	297.92	333.6	245.14	212.63	272.14	289.6
10093	ARPC4	75.82	87.27	94.17	91.15	99.49	111.95	73.35	68.34	74.14	95.71
100526693	ARPC4-TTLL3	0.01	0.01	0.01	0.01	0.01	0.01	0.01	0.01	0.01	0.02
10092	ARPC5	83.22	96.8	107.87	103.4	116.63	136.85	114.4	92.72	124.02	114.73
81873	ARPC5L	10	9.06	8.53	7.92	9.4	9.68	8.42	8.62	9.44	8.79
348110	ARPIN	5.97	5.73	4.98	4.52	4.45	3.7	4.8	4.42	3.94	3.99
10776	ARPP19	26.84	28.25	24.35	20.41	29.27	28.64	31.33	29.57	34.29	29.57
10777	ARPP21	0	0	0	0	0	0	0	0	0	0
407	ARR3	0.37	0.37	0.46	0.59	0.47	0.49	0.39	0.52	0.53	0.3
408	ARRB1	47.15	49.45	42.92	46.24	45.17	42.06	42.98	60.76	50.63	60.83
409	ARRB2	4.34	3.52	3.57	3.17	2.1	2.11	2.41	2.72	2.72	3.27
92714	ARRDC1	3.84	4.84	5.29	4.23	6.71	6.48	6.69	6.13	4.15	4.86
85026	ARRDC1-AS1	7.08	7.5	6.94	6.54	5.23	5.93	5.52	5.14	5.66	5.74
27106	ARRDC2	4.06	3.59	3.18	3.53	2.29	2.11	2.34	2.46	2.48	3.16
57561	ARRDC3	15.47	17.08	20	17.85	15.05	15.62	14.54	12.34	16.53	13.14
100129716	ARRDC3-AS1	0.55	0.43	0.32	0.36	0.66	0.45	0.27	0.5	0.26	0.57
91947	ARRDC4	17.54	19.39	19.42	18.86	8.12	5.43	6.01	6.06	4.69	5.35
645432	ARRDC5	0.04	0	0.04	0.06	0	0.02	0.06	0	0.02	0.02
410	ARSA	7.02	8.7	12.06	8.42	9.7	10.39	9.74	9.49	5.73	8.38
411	ARSB	7.22	7.01	7.05	8.06	5.42	5.86	5.01	6.25	7.46	6.57
414	ARSD	8.65	11.31	9.96	10.07	11.64	9.88	9.63	8.7	8.97	8.91
100506356	ARSD-AS1	0	0	0	0	0	0	0	0	0.01	0
415	ARSE	0.62	0.57	0.94	0.83	0.77	0.85	1.05	0.66	0.88	0.59
416	ARSF	0	0	0	0	0.18	0.29	0.44	0.02	0.22	0.02
22901	ARSG	5.18	3.69	3.26	3.36	1.99	2.07	2.01	2.44	2.16	2.23
347527	ARSH	0	0	0	0	0.02	0.1	0.05	0.03	0.06	0.03
340075	ARSI	3.53	0.59	1.34	0.62	0.48	0.26	0.38	0.67	0.27	0.21
79642	ARSJ	7.42	4.88	5.28	4.49	4.02	5.15	3.77	4.02	4.5	3.62
153642	ARSK	3.51	2.38	2.24	2.62	2.11	3.05	2.4	1.88	3.06	3.18
417	ART1	0	0	0.02	0	0	0	0	0	0	0.02
419	ART3	0.01	0.01	0	0.01	0.01	0.01	0.01	0.02	0.03	0.01
420	ART4	5.11	5.72	3.19	4.29	1.22	0.4	0.73	2.26	0.83	1.48
116969	ART5	0.08	0	0	0	0	0.02	0	0	0	0
9048	ARTN	0.1	0.02	0.02	0.03	0.06	0.11	0.07	0.05	0.05	0
64801	ARV1	10.21	9.63	8.24	9.23	8.58	9.93	7.82	6.88	9.36	8.87
421	ARVCF	1.74	3.85	5.97	4.08	9.17	9.27	8.7	6.76	3.75	5.69
170302	ARX	0.02	0.1	0	0.01	0.01	0	0.01	0	0	0
105378553	AS-PTPRE	0.69	1.56	1.17	1.33	0.3	0.48	0.74	0.83	0.88	0.59
57412	AS3MT	0.21	0.17	0.19	0.18	0.14	0.16	0.2	0.13	0.1	0.19
427	ASAH1	55.32	79.71	84.64	92.69	80.83	74.08	66.62	48.06	58.46	79.91
56624	ASAH2	0.18	0.09	0.23	0.14	0.1	0.2	0.11	0.1	0.1	0.14
653308	ASAH2B	0.54	0.45	0.21	0.41	0.47	0.28	0.38	0.14	0.3	0.35
50807	ASAP1	24.9	26.16	24.59	25.89	18.83	17.93	22.98	22.1	22.44	19.36
29065	ASAP1-IT1	0	0.03	0	0.09	0	0.04	0	0.08	0.09	0
100507117	ASAP1-IT2	0.07	0.15	0.12	0.03	0.12	0.04	0.08	0.09	0.21	0.15
8853	ASAP2	34.37	39.76	40.72	40.22	42	38.79	44.68	42.12	42.88	41.74
55616	ASAP3	3.1	3.08	4	2.92	3.57	2.46	3.42	2.91	2.31	3.64
51665	ASB1	2.44	1.6	1.98	1.23	2.09	1.79	1.93	2.09	1.64	2.2
140456	ASB11	0.11	0.09	0.14	0.07	0.07	0.03	0.06	0	0	0.02
142689	ASB12	0.11	0.23	0.23	0.05	0.03	0.06	0.2	0.04	0.04	0.12
79754	ASB13	2.24	2.59	1.84	1.63	3.01	2.39	2.32	2.5	1.4	2.83
142686	ASB14	0.35	0.29	0.22	0.22	0.23	0.16	0.27	0.22	0.31	0.17
142685	ASB15	0.01	0	0	0	0.01	0	0	0.02	0	0
92591	ASB16	1.92	1.85	1.75	2.02	2.32	1.62	2.76	2.08	2.01	1.71
339201	ASB16-AS1	5.29	6.51	6.64	5.84	6.13	7.42	8.52	7.79	7.97	6.29
127247	ASB17	0	0	0.04	0	0.04	0.07	0.04	0	0.05	0
401036	ASB18	0	0	0	0	0	0.01	0	0	0	0
51676	ASB2	0.03	0.07	0.06	0.01	0.01	0	0.05	0.05	0.01	0.01
51130	ASB3	3.92	3.4	3.37	3.75	3.76	4.39	4.05	3.63	4.22	3.96
51666	ASB4	0.14	0.12	0.11	0.16	0.08	0.06	0.09	0.01	0	0.01
140458	ASB5	0.02	0.01	0	0.01	0.02	0.01	0	0	0	0
140459	ASB6	7.71	8.23	9.4	9.19	8.9	9.13	8.14	8.92	7.37	8.94
140460	ASB7	2.65	3.04	2.99	2.76	3.27	3.24	2.82	2.83	3.45	3.23
140461	ASB8	9.53	9.78	8.28	8.92	8.75	9.04	7.4	8.72	9.62	10.2
140462	ASB9	8.52	8.07	5.87	5.21	4.93	2.47	3.39	3.99	2.88	3.58
728619	ASB9P1	0	0.23	0.08	0.11	0.16	0.21	0.11	0.06	0.1	0.03
51008	ASCC1	7.3	6.9	6.37	6.81	5.82	5.34	5.85	6.36	6.65	6.09
84164	ASCC2	11.18	10.44	10.94	9.61	10.79	10.56	11.6	12.71	9.97	10.66
10973	ASCC3	20.98	14.88	14.71	14.63	15.02	17.24	14.93	18.61	21.73	21.82
429	ASCL1	0	0	0	0.03	0	0.03	0.03	0.05	0	0
56676	ASCL3	0.23	0.06	0.06	0.26	0.12	0.19	0	0.07	0	0
647219	ASCL5	0	0	0	0	0	0	0.03	0	0	0
110599588	ASDURF	0.01	0.01	0.01	0.01	0.01	0.01	0.01	0.01	0.01	0.01
25842	ASF1A	12.66	12.17	14.83	15.18	19.47	18.26	13.47	10.5	13.15	15.2
55723	ASF1B	2.6	0.79	0.55	0.62	0.65	0.36	0.32	0.39	0.52	0.38
432	ASGR1	0.91	1.67	1.29	1.17	1.54	1.77	2.01	1.92	0.89	1.08
55870	ASH1L	7.83	6.48	6.17	5.83	6.2	6.18	7.01	7.19	7.48	6.77
645676	ASH1L-AS1	1.18	0.98	1.36	1.42	0.81	0.69	0.74	0.44	0.4	0.92
9070	ASH2L	23.13	28.59	25.47	29.72	28.14	26.03	27.78	22.36	23.45	21.77
41	ASIC1	0.7	0.64	1.23	0.98	0.14	0.18	0.29	0.14	0.15	0.19
40	ASIC2	0.15	0.18	0.2	0.17	0.02	0	0	0.05	0.05	0.06
9311	ASIC3	0.51	0.75	0.78	0.77	0.73	0.95	1.01	0.91	0.69	0.59
55515	ASIC4	0.03	0.01	0.01	0.05	0.04	0.01	0	0	0	0
434	ASIP	0.02	0.12	0.09	0.06	0.11	0.33	0.34	0.27	0.42	0.51
435	ASL	15.52	15.43	13.9	13.16	17.19	17.85	15.25	17.04	11.33	13.6
438	ASMT	0.04	0.03	0.03	0	0	0.06	0	0.04	0.04	0
8623	ASMTL	11.77	11.13	12.87	10.5	15.05	12.81	12.46	13.82	8.75	11.55
80161	ASMTL-AS1	4.32	6.34	7.91	6.83	5.37	5.2	6.21	5.54	3.21	4.95
439	ASNA1	59.23	81.39	89.04	98.45	71.79	78.84	66.33	75.3	61.21	69.97
440	ASNS	0.38	0.26	0.96	0.47	0.44	0.34	0.58	0.51	0.37	0.51
54529	ASNSD1	15.41	14.99	13.45	13.32	13.32	13.58	12.86	11.71	13.96	14.95
389652	ASNSP1	0	0	0.01	0	0	0	0	0	0	0
443	ASPA	0.02	0.01	0.01	0.01	0.02	0.01	0	0	0	0.01
554235	ASPDH	0.35	1.03	0.9	0.72	0.45	0.27	0.71	0.46	0.68	0.4
374569	ASPG	0	0	0	0.01	0	0	0	0	0	0.01
444	ASPH	9.34	7.39	9.56	8.35	7.83	11.24	7.7	9.52	15.71	13.54
253982	ASPHD1	0.41	0.07	0.63	0.27	0.29	0.31	0.2	0.28	0.09	0.28
57168	ASPHD2	0.34	0.62	0.73	0.68	3.77	4.67	4.41	6.3	7.23	5.65
259266	ASPM	1.87	0.45	0.33	0.28	0.32	0.28	0.39	0.36	0.29	0.26
54829	ASPN	0	0	0	0.01	0	0	0	0.02	0	0.02
151516	ASPRV1	0.7	0.87	0.65	0.76	0.67	0.42	0.49	0.4	0.37	0.47
79058	ASPSCR1	3.78	4.58	5.38	4.66	5.19	4.49	5.58	5.61	2.96	3.07
80150	ASRGL1	0.32	0.43	0.42	0.35	1.24	0.93	0.83	0.67	0.69	0.8
445	ASS1	0.16	0.14	0.6	0.31	0.09	0.21	0.32	0.56	0.32	0.49
28990	ASTE1	2.56	2.25	1.67	1.85	1.63	1.43	1.61	1.92	1.83	1.78
431705	ASTL	0.01	0.01	0	0	0	0	0.01	0	0	0
460	ASTN1	0.07	0.31	0.14	0.3	1.14	0.63	0.83	0.75	0.35	0.49
23245	ASTN2	0.96	0.82	1.06	1.06	0.67	0.67	0.6	0.73	0.65	1
100128505	ASTN2-AS1	0	0	0.02	0.06	0	0	0	0	0	0.03
171023	ASXL1	12.63	11.41	9.64	10.18	10.81	10.67	10.59	11.48	11.28	10.95
55252	ASXL2	4.21	4.26	3.93	3.79	4.23	4.48	4.74	4.5	5.33	4.45
80816	ASXL3	0.15	0.17	0.21	0.23	0.25	0.24	0.28	0.32	0.27	0.41
136991	ASZ1	0.05	0	0	0.02	0	0	0	0	0	0
84896	ATAD1	8.55	7.29	7.49	7.36	8.66	8.95	8.36	7.31	9.77	9.58
29028	ATAD2	3.87	2.29	1.4	1.57	1.26	1.08	1.14	0.74	0.7	0.54
54454	ATAD2B	1.71	1.74	1.62	1.46	1.56	1.46	1.59	1.74	1.81	1.71
55210	ATAD3A	4.89	5.08	7.21	5.06	6.81	5.28	6.2	5.7	2.37	3.95
83858	ATAD3B	6.37	6.48	8.03	6.15	6.85	6.95	6.63	7.37	4.56	4.94
219293	ATAD3C	0.03	0.03	0.01	0.05	0.01	0.05	0.09	0.08	0.12	0.1
79915	ATAD5	0.57	0.38	0.34	0.32	0.32	0.34	0.31	0.32	0.37	0.23
79969	ATAT1	6.4	7.47	7.11	5.52	7.03	8.16	9.86	9.78	9.97	8.65
85300	ATCAY	0.03	0.01	0.02	0.02	0	0	0.01	0.03	0	0.02
11101	ATE1	5.52	5.77	5.04	4.9	7.66	7.43	7.69	5.28	6.65	6.55
100130887	ATE1-AS1	2.31	2.61	1.85	3	3.11	2.59	4.39	2.18	4.14	2.56
466	ATF1	2.75	2.6	2.89	2.72	2.36	2.36	2.57	2.22	2.92	2.13
1386	ATF2	12.35	13.13	12.75	12.69	14.1	13.81	13.63	12.27	15.54	13.71
467	ATF3	6.95	4.13	5.42	5.33	2.79	2.54	2.63	1.75	2.39	2.6
468	ATF4	30.03	24.02	25.39	24.83	23.46	22.85	23.74	25.08	24.87	22.48
22809	ATF5	12.37	16.48	19.67	15.2	13.41	12.02	16.91	18.47	13.63	12.79
22926	ATF6	18.8	16.52	17.89	19.38	18.88	20.91	17.78	17.5	23.57	22.05
1388	ATF6B	56.83	70.51	67.17	62.23	77.64	88.97	97.34	113.85	89.56	80.42
11016	ATF7	13.78	12.77	10.16	10.28	13.34	14.27	17.9	17.5	19.21	14.66
55729	ATF7IP	14.61	16.54	16.36	16.86	16.31	20.47	20.21	21.72	30.09	23.83
80063	ATF7IP2	2.24	2.8	2.33	2.35	2.95	3.46	3.91	2.55	3.7	2.88
83734	ATG10	1.48	1.28	1.36	1.16	1.39	1.57	1.51	1.03	1.38	1.4
60673	ATG101	16.43	16.98	17.86	17.02	16.66	17.98	15.69	16.3	13.34	13.2
9140	ATG12	15.26	17.14	16.97	17	15.81	15.48	16.13	13.9	17.17	15.74
9776	ATG13	7.78	8.83	9.55	9.58	9.3	11.29	9.44	9.57	11.31	10.73
22863	ATG14	6.45	8.73	8.1	8.47	9.2	9.1	8.14	9.4	9.63	9.19
55054	ATG16L1	11.3	11.71	11.67	13.14	14.66	18.08	13.98	14.83	17.36	15.43
89849	ATG16L2	20.83	28.78	27.6	25.81	19.39	14.18	16.57	19.44	12.65	17.84
23130	ATG2A	2.08	2.51	2.81	2.21	2.57	2.44	2.56	2.2	1.5	1.79
55102	ATG2B	3.09	3.25	2.88	2.85	3.33	3.23	2.97	3.23	3.64	3.18
64422	ATG3	18.24	16.78	15.99	16.56	15.01	14.85	13.82	12.5	14.85	17.07
115201	ATG4A	21.51	20.12	21.06	25.09	15.27	15.94	13.37	14	16.07	17.3
23192	ATG4B	13.04	13.5	14.28	11.62	13.78	12.81	14.19	13.15	9.64	10.34
84938	ATG4C	1.27	1.03	0.92	0.96	0.86	0.81	0.74	0.72	0.91	0.72
84971	ATG4D	2.54	2.12	2.39	1.59	3.6	3.18	3.45	3.48	1.85	2.42
9474	ATG5	9.8	7.7	7.88	8.95	9.46	11.7	8.21	5.85	9.38	9.07
10533	ATG7	3.75	3.16	3.55	3.07	3.11	3.09	2.61	2.67	2.35	3.04
79065	ATG9A	17.23	19.33	19.94	16.87	21.45	22.81	23.86	23.55	17.44	19.63
285973	ATG9B	1.14	1.12	0.93	0.6	1.1	0.61	1.1	1.16	0.62	0.75
471	ATIC	22.62	18.26	15.25	14.67	14.03	11.76	11.63	14.49	13.75	14.62
51062	ATL1	2.73	1.31	1.64	2.12	1.29	1.69	1.39	1.59	2	2.04
64225	ATL2	7.17	6.3	6.39	6.89	5.9	5.01	4.5	5.01	4.49	5.45
25923	ATL3	12.79	12.3	12.94	11.67	12.94	13.94	13.16	11.96	15.66	13.43
472	ATM	6.62	6.65	5.57	5.94	4.15	4.39	4.41	3.61	4.47	4.3
23300	ATMIN	13.23	13.65	13.28	13.27	16.83	20.44	18.54	15.69	19.78	18.64
1822	ATN1	53.04	59.26	58.71	52.21	61.02	61.94	100.24	88.85	61.46	53.16
220202	ATOH7	0.03	0	0.03	0.02	0.03	0	0	0	0	0
84913	ATOH8	0.86	0.51	0.62	0.61	0.42	0.35	0.32	0.44	0.17	0.21
475	ATOX1	101.11	114.12	118.22	123.56	121.47	117.64	91.6	92.91	94.93	125.49
57194	ATP10A	0.02	0.01	0	0	0	0	0.01	0.02	0.05	0.01
23120	ATP10B	0	0	0	0	0	0	0	0	0	0
57205	ATP10D	7.14	5.71	4.56	4.7	3.77	3.94	3.48	3.91	4.3	4.34
23250	ATP11A	12.59	12.91	11.61	10.32	15.23	15.31	18.39	16.6	14.17	13.81
100874205	ATP11A-AS1	0	0.01	0	0	0.01	0.02	0	0	0.01	0.01
23200	ATP11B	3.69	2.73	2.68	2.71	3.75	4.39	3.78	2.95	4.33	3.62
286410	ATP11C	8.93	8.91	8.28	7.97	12.34	12.16	11.38	7.87	13.57	10.76
479	ATP12A	0	0	0	0	0.04	0.01	0	0.03	0	0
57130	ATP13A1	15.26	16.25	19.43	14.57	17.47	15.93	18.89	18.65	11.95	13.89
23400	ATP13A2	9.03	6.21	6.93	4.8	9.56	10.51	9.91	8.5	5.47	7.64
79572	ATP13A3	6.24	4.08	5.21	3.89	6.4	7.34	5.56	3.91	4.67	4.97
84239	ATP13A4	0.02	0.01	0.02	0.02	0.03	0.05	0.06	0.03	0.04	0.06
101929198	ATP13A4-AS1	0	0	0	0	0	0	0	0	0	0.13
344905	ATP13A5	0	0	0	0	0	0.01	0.01	0.01	0.03	0
100874218	ATP13A5-AS1	0	0	0	0	0.06	0	0.2	0	0	0
476	ATP1A1	33.58	39.33	38.98	38	43.22	48.88	44.69	40.69	42.85	56.82
84852	ATP1A1-AS1	0.06	0.06	0.05	0.08	0.1	0.02	0.09	0.02	0.02	0.02
477	ATP1A2	0	0	0.02	0	0.01	0	0	0	0	0
478	ATP1A3	0.01	0	0.03	0	0	0.01	0	0	0.01	0
480	ATP1A4	0	0.01	0	0	0	0	0	0	0	0
481	ATP1B1	27.82	20.6	16.13	23.38	12.12	9.09	9.75	12.31	14.27	15.55
482	ATP1B2	0	0.04	0.04	0	0.06	0.02	0.04	0.01	0.02	0.07
483	ATP1B3	77.01	94.7	106.26	107.99	142.09	158.54	117.85	106.62	158.91	162.46
23439	ATP1B4	0.01	0	0	0.01	0	0	0	0	0	0
91419	ATP23	1.31	1.76	1.35	1.56	1.23	1.4	1.2	0.79	1.14	1.3
487	ATP2A1	1.12	1.51	1.36	1.66	1.49	2.15	1.92	2.04	1.93	1.55
100289092	ATP2A1-AS1	0.59	0.72	0.88	0.88	0.71	0.29	0.96	1.08	0.37	1.05
488	ATP2A2	39.25	36.78	36.52	33.8	38.27	40.16	37.23	37.28	42.73	41.81
489	ATP2A3	0.12	0.09	0.17	0.16	0.11	0.05	0.06	0.1	0.03	0.06
490	ATP2B1	22.18	14.51	16.05	13.73	8.75	6.69	8.02	5.82	6.41	6.73
338758	ATP2B1-AS1	0.78	0.49	0.57	0.56	0.31	0.13	0.31	0.16	0.21	0.15
491	ATP2B2	0.02	0.02	0.01	0.02	0	0	0.02	0.02	0.01	0.01
492	ATP2B3	0.01	0.01	0.01	0.01	0.01	0	0	0	0	0
493	ATP2B4	30.59	28.48	30.82	27.41	38.74	46.13	52.05	50.57	58.66	58.88
27032	ATP2C1	20.7	18.21	18.85	19.22	24.11	28.43	23.2	22.24	30.8	29.46
9914	ATP2C2	0.29	0.31	0.27	0.28	0.27	0.28	0.37	0.26	0.32	0.25
105371374	ATP2C2-AS1	0.28	0.32	0.36	0.28	0.43	0.38	0.35	0.3	0.37	0.27
495	ATP4A	0.03	0	0.02	0	0	0	0	0	0.01	0
496	ATP4B	0	0	0.03	0	0	0.03	0.03	0	0	0
498	ATP5F1A	172.66	174.97	178.72	179.93	165.49	168.52	130.81	121.93	143.57	169.42
506	ATP5F1B	377.54	323.08	303.71	313.2	310.01	312.55	240.35	245.65	282.17	326.5
509	ATP5F1C	116.84	109.71	103.34	104.54	105.44	100.89	95.45	85.59	106.75	98.46
513	ATP5F1D	16.97	22.8	34.35	23.96	25.58	24.72	30.52	22.16	8.87	14.69
514	ATP5F1E	251.05	271.09	287.75	300.03	276.65	293.79	201.48	175.31	185.44	277.09
93974	ATP5IF1	35.89	41.02	42.68	37.56	39.84	39.02	43.93	38.71	34.12	34.61
516	ATP5MC1	113.91	88.77	81.79	86.48	82.74	71.02	57.91	79.95	79.4	86.24
517	ATP5MC2	79.06	86.27	78.34	79.21	70.56	64.11	63.79	72.06	72.02	69.98
518	ATP5MC3	34.21	34.78	35.28	30.61	35.23	38.35	30.75	31.08	30.62	39.52
84833	ATP5MD	77.27	76.95	81.06	90.8	87.1	99.5	81.73	64.84	91.67	97.93
521	ATP5ME	169.5	186.21	203.55	194.48	188.73	184.93	155.83	171.52	103.68	166.84
9551	ATP5MF	202.7	174.26	174.55	167.93	168.03	178.08	209.34	246.3	248.61	199.05
100526740	ATP5MF-PTCD1	0.44	0.13	0.1	0.26	0.21	0.18	0.13	0.38	0.23	0.3
10632	ATP5MG	100.39	97.61	101.78	108.73	93.62	102.73	100.66	105.24	111.21	105.99
267020	ATP5MGL	0	0.14	0	0.04	0.11	0	0	0.06	0	0.13
9556	ATP5MPL	99.07	93.28	96.14	108.53	85.17	78.16	70.5	107.14	99.76	97.96
515	ATP5PB	90.84	84.51	86.19	88.09	81.41	90.15	66.56	74.37	86.61	95.8
10476	ATP5PD	116.1	110.88	112.82	110.68	109.26	112.38	79.47	78.37	96.62	121.04
522	ATP5PF	38.47	37.54	37.39	42.11	41.85	45.06	48.94	51.92	61.75	48.39
539	ATP5PO	175.19	171.23	164.02	172.08	154.11	151.43	103.48	117.21	133.48	162.32
27109	ATP5S	2.49	2.22	1.62	1.51	1.55	1.18	1.11	1.68	1.94	1.97
537	ATP6AP1	86.81	106.58	109.64	109.11	129.23	145.7	116.36	120.61	116.5	131.51
92270	ATP6AP1L	0.85	1.04	1.05	1.19	0.67	0.61	0.72	0.79	0.69	0.98
10159	ATP6AP2	76.97	73.44	73.26	76.89	74.85	78	61.49	61.88	73.2	89.8
535	ATP6V0A1	17.54	23.42	20.81	19.09	23.06	20.47	27.56	26.57	22.38	27.19
23545	ATP6V0A2	6.62	7.21	5.4	6.46	7.75	6.71	6.85	6.78	7.1	7.17
50617	ATP6V0A4	0	0.02	0.01	0.01	0.02	0.04	0.02	0.01	0.03	0.01
533	ATP6V0B	25.61	36.09	39.24	39.1	49.68	55.13	36.11	36.29	34.98	48.89
527	ATP6V0C	50.57	57.32	78.07	59.33	75.78	77.81	115.59	103.45	76.91	71.4
442211	ATP6V0CP3	0	0	0	0	0	0	0	0	0	0
9114	ATP6V0D1	57.27	72.92	77.92	76.28	80.74	88.69	68.76	71.05	64.64	87.21
245972	ATP6V0D2	0.02	0.06	0.07	0.06	0.03	0	0	0	0	0.06
8992	ATP6V0E1	169.07	200.92	226.03	238.01	241.09	276.39	238.18	221.52	289.28	264.4
155066	ATP6V0E2	4.52	7.36	9.88	6.75	15.3	18.01	18.78	16.69	12.58	17.17
401431	ATP6V0E2-AS1	0.46	0.64	0.6	0.47	0.28	0.39	0.37	0.36	0.43	0.35
523	ATP6V1A	23.81	26.77	25.45	26.24	29.91	27.44	23.52	21.54	25.88	30.09
525	ATP6V1B1	0.08	0.17	0.03	0.18	0.12	0.07	0.12	0.1	0.02	0.1
101927750	ATP6V1B1-AS1	0.1	0.16	0	0.04	0.04	0.09	0.05	0.05	0	0
526	ATP6V1B2	15.42	22.86	23.31	22.2	21.12	19.6	18.55	20.09	21.78	28.11
528	ATP6V1C1	13.93	17.78	17.49	17.3	21.75	22.93	18.58	19	23.3	25.74
245973	ATP6V1C2	0.27	0.33	0.3	0.27	0.18	0.38	0.22	0.15	0.21	0.27
51382	ATP6V1D	30.65	33.52	35.8	38.75	41.54	52.06	31.02	26.35	41.56	47.71
529	ATP6V1E1	68.61	81.83	93.03	92.79	110.38	132.68	85.44	77.62	112.67	133.95
90423	ATP6V1E2	0.28	0.23	0.26	0.25	0.33	0.41	0.29	0.15	0.22	0.21
9296	ATP6V1F	82.17	107.55	112.78	105.55	118.92	125.79	123.25	116.28	93.37	106.34
9550	ATP6V1G1	66.18	78.48	84.21	90.22	95.15	107.08	109.18	124.26	148.79	109.81
534	ATP6V1G2	0.85	1.52	1.04	1.45	1.22	1.38	1.3	1.38	1.26	1.61
100532737	ATP6V1G2-DDX39B	4.62	1.75	5.82	2.81	2.02	4.57	2.91	4.05	4.66	3.24
127124	ATP6V1G3	0	0	0	0	0.05	0.05	0.11	0	0.48	0
51606	ATP6V1H	13.02	17.37	19.72	17.95	26.22	32.7	21.44	15.67	17.96	24.25
538	ATP7A	3.14	2.96	2.73	2.51	2.15	2.5	2.06	1.7	2.32	2.55
540	ATP7B	1.17	1.53	1.29	1.1	1.45	1.29	1.63	1.73	1.38	1.71
10396	ATP8A1	15.96	25.16	20.7	22.11	33.6	33.09	32.99	20.47	25.98	24.89
51761	ATP8A2	0	0.02	0.01	0.01	0.01	0.03	0.02	0.04	0.04	0.03
5205	ATP8B1	12.93	16.76	16.74	18.46	13.86	15.47	15.24	15.02	17.27	14.13
57198	ATP8B2	22.88	25.56	27.45	26.94	21.68	18.65	21.12	18.34	17.51	19.86
148229	ATP8B3	0.17	0.07	0.06	0.08	0.04	0.07	0.13	0.07	0.11	0.13
79895	ATP8B4	0.09	0.02	0.06	0.05	0.03	0.07	0.02	0.02	0.04	0
158381	ATP8B5P	0.04	0.01	0.06	0.06	0.09	0.12	0.13	0.07	0.09	0.09
10079	ATP9A	10.56	12.57	11.82	10.03	10.09	8.54	11.03	7.11	7.89	8.96
374868	ATP9B	1.56	1.55	1.52	1.35	1.77	1.87	1.52	1.71	1.72	1.75
64756	ATPAF1	19.59	20.78	17.88	17.75	25.29	23.36	25.62	23.84	22.98	23.5
91647	ATPAF2	4.68	5.79	5.91	5.61	5.49	5.95	5.7	5.33	6.1	6.47
545	ATR	6.57	6.14	5.3	5.46	5.39	4.99	4.32	4.61	5.35	5.78
51374	ATRAID	60.58	54.39	50.43	55.49	45.38	47.49	38.47	37.69	43.56	45.98
84126	ATRIP	0.24	0.28	0.45	0.05	0.61	0.19	0.18	0.58	0.4	0.18
111822955	ATRIP-TREX1	1.62	1.62	1.46	1.36	1.2	1.75	1.46	1.39	0.92	1.31
8455	ATRN	14.24	12.39	12.11	11.72	12.14	13.35	13.57	12.62	14.13	13.67
26033	ATRNL1	0	0	0	0	0.01	0.01	0.01	0	0	0.01
546	ATRX	14.88	15.86	14.45	14.53	14.96	14.43	16.72	16.37	17.73	16.35
6310	ATXN1	3.97	4.66	4.59	4.15	4.66	4.27	4.73	3.88	3.99	3.96
25814	ATXN10	31.68	31.38	30.49	29.08	30.56	30.66	26.98	23.37	29.88	34.38
342371	ATXN1L	10.98	9.79	9.08	8.86	10.53	11.39	11.92	11.67	13.68	11.2
6311	ATXN2	11.98	11.37	10.68	10.37	12.33	12.71	19.58	16.91	16.35	12.27
102723619	ATXN2-AS	0.4	0.15	0.26	0.21	0.17	0.17	0.35	0.1	0	0
11273	ATXN2L	36.07	38.98	43.52	37.48	40.12	39	48.89	46.53	32.96	34.95
4287	ATXN3	4.12	4.3	3.97	4.13	4.32	3.74	3.87	3.96	4.4	4.41
92552	ATXN3L	0	0	0	0	0	0	0	0	0	0
6314	ATXN7	3.56	3.29	3.05	2.7	4.07	4.21	4.57	4.08	4.94	3.77
222255	ATXN7L1	1.04	0.98	0.87	0.96	0.98	0.96	1.19	1.44	1.53	1.27
127002	ATXN7L2	0.74	0.67	0.59	0.44	0.59	0.51	0.52	0.81	0.47	0.51
56970	ATXN7L3	19.91	20.17	19.44	19.2	21.57	21.65	19.85	19.65	18.13	21.06
552889	ATXN7L3B	27.47	26.61	27.54	24.37	28.09	27.63	25.81	21.31	23.67	28.64
6315	ATXN8OS	0.1	0.13	0.11	0.14	0.09	0.17	0.09	0.13	0	0
549	AUH	1.6	1.5	1.35	1.49	1.42	1.14	1.41	1.13	1.32	1.36
79000	AUNIP	0.83	0.31	0.46	0.6	0.25	0.22	0.27	0.27	0.23	0.07
550	AUP1	81.88	75.15	74.35	76.74	73.34	73.3	72.26	74.52	73.13	71.73
6790	AURKA	5.4	1.92	1.9	2.26	1.84	2.43	1.61	2.41	2.92	2.21
54998	AURKAIP1	15.44	16.57	18.13	16.04	18.12	15.75	14.46	14.68	7.43	11.36
6791	AURKAPS1	0.23	0.32	0.06	0.25	0.16	0.42	0.29	0.26	0.18	0.36
9212	AURKB	5.02	1.73	1.53	1.29	0.91	0.82	0.79	1.22	0.69	0.69
6795	AURKC	0.2	0.18	0.21	0.22	0.34	0.33	0.23	0.24	0.27	0.2
26053	AUTS2	1.53	2.04	1.92	1.7	2.04	1.57	2.71	3.59	2.27	2.42
57099	AVEN	3.07	2.85	2.22	2.06	2.28	2.38	2.19	2.32	2.11	2.57
10677	AVIL	1.45	1.34	1.05	1.21	1.06	1.5	1.28	0.91	1.15	0.99
23080	AVL9	8.39	7.59	6.88	7.7	10.28	11.69	9.73	10.39	12.15	11.55
551	AVP	0	0	0	0.02	0.02	0	0	0	0.02	0
60370	AVPI1	1.22	0.42	0.56	0.45	0.54	0.5	0.46	0.37	0.34	0.42
552	AVPR1A	0	0	0	0	0	0.01	0.01	0	0.01	0
553	AVPR1B	0	0	0	0	0	0	0	0	0	0.01
554	AVPR2	0.51	0.68	0.43	0.39	0.61	0.44	0.86	0.51	0.31	0.33
158833	AWAT1	0.09	0	0	0	0	0.02	0.02	0.02	0	0
158835	AWAT2	0	0	0	0	0	0	0.02	0	0	0
126859	AXDND1	0.03	0.03	0	0.03	0.03	0.01	0.01	0	0.02	0.02
8312	AXIN1	1.86	2.31	2.53	2.04	2.9	2.62	2.82	2.45	1.46	1.84
8313	AXIN2	0.89	2	2.31	2.03	3.12	3.12	3.73	1.57	2.08	2.39
558	AXL	11.87	8.92	11.09	9.67	6.06	7.41	7.53	8.61	8.28	11.16
64343	AZI2	8.2	7.03	7.02	7.04	7.69	8.07	6.22	5.28	9.55	8.09
51582	AZIN1	24.98	20.81	20.08	18.19	32.78	37.75	31.73	36.83	44.67	42.77
100506753	AZIN1-AS1	0.44	0.38	0.28	0.46	0.55	0.28	0.14	0.22	0.3	0.69
113451	AZIN2	0.33	0.26	0.28	0.23	0.32	0.44	0.41	0.57	0.47	0.77
566	AZU1	0.05	0.24	0.91	0.29	0.62	0.64	1.11	0.68	0.12	0.61
567	B2M	263.57	199.28	280.13	223.45	212.45	249.11	220.88	235.98	319.51	287.78
8706	B3GALNT1	6.07	4.69	4.57	3.64	6.26	5.62	5.08	4.44	5.85	6.18
148789	B3GALNT2	6.12	5.51	5.89	5.75	4.68	5.13	4.63	4.88	5.11	5.6
8708	B3GALT1	0.08	0.04	0.04	0.05	0.08	0.11	0.09	0.21	0.25	0.21
8707	B3GALT2	0.06	0.04	0.02	0.03	0.18	0.72	0.41	0.2	0.36	0.19
8705	B3GALT4	0.88	1.12	0.93	0.83	1.44	1.1	1.1	1.27	0.64	0.7
10317	B3GALT5	0.22	0.07	0.04	0.08	0.06	0.14	0.06	0.2	0.14	0.09
114041	B3GALT5-AS1	0.33	0.03	0.09	0.03	0	0.04	0.08	0.07	0.02	0.05
126792	B3GALT6	15.6	17.42	17.69	16.58	20.15	19.22	20.52	22.58	19.59	19.31
27087	B3GAT1	0	0.02	0.01	0	0.01	0.01	0.01	0	0	0.01
135152	B3GAT2	0	0	0	0	0	0	0	0	0	0
26229	B3GAT3	16.23	15.95	20.84	16.55	23.97	21.3	20.69	17.34	10.37	15.01
145173	B3GLCT	4.59	3.84	3.55	3.6	3.39	3.46	3.18	3.68	3.32	3.72
100288842	B3GNT10	0.61	0.48	0.49	0.64	0.53	0.59	0.68	0.5	0.62	0.72
10678	B3GNT2	23	28.19	31.44	30.26	27.03	24.01	23.41	23.94	28.79	27.77
10331	B3GNT3	0.05	0	0.17	0.11	0.03	0	0.02	0	0	0
79369	B3GNT4	0.17	0.09	0.1	0.06	0.05	0.13	0.26	0.16	0.22	0.33
84002	B3GNT5	1.2	1.24	1.59	1.24	0.92	1.37	0.97	0.66	0.94	1.62
192134	B3GNT6	0	0.01	0	0	0.03	0	0.02	0.02	0.06	0
93010	B3GNT7	0.01	0.15	0.26	0.18	0.13	0.12	0.11	0.06	0.07	0.12
374907	B3GNT8	0.63	1.92	1.9	1.49	2.24	1.6	2.44	5.42	2.33	3.04
84752	B3GNT9	0.98	0.46	0.4	0.46	0.45	0.44	0.58	0.34	0.34	0.24
146712	B3GNTL1	0.95	0.83	0.63	0.48	0.64	0.4	0.49	0.54	0.42	0.51
2583	B4GALNT1	0.18	0.04	0.03	0.06	0.01	0.07	0.06	0.05	0.03	0.01
124872	B4GALNT2	0.02	0.01	0	0	0	0	0	0	0.02	0.02
283358	B4GALNT3	0.09	0.02	0.04	0.03	0.06	0.05	0.02	0.01	0.03	0
338707	B4GALNT4	0.27	0.41	1.05	0.55	0.42	0.39	0.56	0.59	0.35	0.82
2683	B4GALT1	16.37	10.86	10.58	8.07	11.95	12.04	13.11	13.39	13.37	11.9
101929639	B4GALT1-AS1	0.18	0.33	0.12	0.47	0.27	0.25	0.19	0.39	0.71	0.19
8704	B4GALT2	16.13	18.22	20.42	18.46	19.29	21.69	21.91	21.91	15.93	19.48
8703	B4GALT3	11.49	10.86	11.72	11.36	13.67	16.14	13.28	12.4	11.58	13.29
8702	B4GALT4	3.86	3.28	3.37	2.94	2.64	3.37	2.92	3.16	3.87	4.12
100874201	B4GALT4-AS1	0.09	0.07	0.08	0	0	0	0.08	0	0.2	0
9334	B4GALT5	72.21	76.28	99.66	91.15	66.12	70.36	73.16	55.41	64.6	66.11
9331	B4GALT6	1.99	2.06	1.38	1.38	1.35	0.84	1.09	1.34	0.88	1
11285	B4GALT7	14.01	15.98	16.7	16.8	16.36	15.21	14.53	16.34	11.99	14.42
11041	B4GAT1	12.16	8.75	9.44	8.59	9.03	7.61	5.92	6.34	5.01	6.21
27077	B9D1	1.92	2.44	2.41	2.59	2.08	2.3	1.79	1.76	1.26	1.6
80776	B9D2	2.44	4.04	4.2	3.81	4.26	3.77	3.27	3.99	2.25	2.72
79870	BAALC	36.02	36.97	37.77	32.52	37.85	25.59	26.19	39.53	52.73	58.34
100499183	BAALC-AS1	0.13	0.05	0.23	0.14	0.22	0.29	0.29	0.46	0.29	0.28
157556	BAALC-AS2	0.12	0.17	0.23	0.01	0.02	0.13	0	0.02	0.12	0.02
570	BAAT	0.15	0.08	0.08	0.11	0.06	0.04	0.08	0.05	0.06	0.09
29086	BABAM1	45.89	41.6	41.77	41.95	39.3	34.4	36.75	37.84	33.83	33.36
9577	BABAM2	21.36	18.97	17.68	16.69	16.94	16.73	16.28	16.02	18.5	18.2
23621	BACE1	19.71	21.35	21.07	20.85	21.85	25.41	23.92	23.01	27.98	24.77
100379571	BACE1-AS	2.39	2.13	2.25	2.3	1.97	3	1.3	1.29	1.68	2.47
25825	BACE2	6.09	6.22	4.35	4.91	6.12	4.24	4.25	6	4.5	4.52
571	BACH1	5.82	5.57	5.93	5.62	5.62	5.48	4.64	4.46	5.45	5.42
100874322	BACH1-IT2	0.06	0.05	0	0.04	0	0.05	0	0	0	0
60468	BACH2	0.78	0.75	0.52	0.58	0.64	0.77	0.71	0.81	1.04	0.72
572	BAD	6.25	8.03	9.19	6.8	10.24	8.84	9.39	5.55	2.78	5.52
573	BAG1	11.13	12.36	10.56	10.68	10.96	10.27	8.3	8.86	8.82	11.31
9532	BAG2	4.33	3.74	5.04	3.7	3.11	3.68	3.29	3.53	4.39	3.39
9531	BAG3	14.12	10.74	13	9.7	11.92	14.79	15.19	14.6	14.74	14.12
9530	BAG4	3.32	3.69	3.85	4.1	3.21	3.81	3.81	3.34	4.05	3.8
9529	BAG5	10.84	9.09	8.82	9.5	11.42	12.62	11.69	11.81	13.2	12.56
7917	BAG6	47.95	54.29	59.12	53.52	63.95	62.88	75.73	71.18	55.38	56.46
85319	BAGE2	0.38	0.65	0.56	0.37	0.26	0.2	0.39	0.46	0.17	0.39
57597	BAHCC1	2.85	3.64	4.14	3.18	3.34	2.76	4.19	2.93	1.55	1.81
22893	BAHD1	7.92	9.12	9.84	8.99	10.86	11.72	11.43	10.89	8.67	10.2
10458	BAIAP2	1.82	1.79	2.18	1.52	2.17	1.3	1.91	1.81	0.84	1.51
440465	BAIAP2-AS1	15.49	15.04	11.87	11.49	11.8	9.64	10.66	11.7	8.95	10.89
55971	BAIAP2L1	0.95	0.34	0.49	0.44	0.32	0.36	0.19	0.3	0.51	0.29
80115	BAIAP2L2	0.15	0.26	0.22	0.21	0.3	0.19	0.43	0.14	0.2	0.13
8938	BAIAP3	0.26	0.18	0.22	0.16	0.17	0.25	0.3	0.27	0.13	0.18
578	BAK1	19.99	21.27	25.91	25.48	26.47	29.43	24.66	26.03	24.81	28.86
25805	BAMBI	27.46	27.56	30.87	34.42	8.6	5.87	7.43	10.71	8.74	8.9
100885775	BANCR	0	0.05	0	0	0	0.19	0	0.07	0.16	0
8815	BANF1	71.83	61.4	57.65	62.62	54.49	53.89	65.23	76.67	67.53	59.12
140836	BANF2	0	0	0	0	0	0.04	0	0	0	0
55024	BANK1	0.2	0.13	0.11	0.1	0.19	0.3	0.48	0.26	0.67	0.31
54971	BANP	1.05	1.13	1.29	1.32	1.05	1.48	1.21	0.86	1.16	0.93
8314	BAP1	25.14	26.04	26.77	26.43	29.82	32.39	29.16	29.24	24.05	28.78
580	BARD1	0.91	0.63	0.55	0.48	0.72	0.53	0.56	0.69	0.67	0.43
56033	BARX1	0	0	0.03	0	0	0	0	0	0	0
8538	BARX2	0.05	0.04	0	0	0.02	0	0	0	0	0
10409	BASP1	17.3	16.84	21.87	16.54	13.33	14.85	17.74	15.44	14.51	17.85
285696	BASP1-AS1	0.03	0.02	0.01	0	0.01	0	0.06	0.01	0	0.03
646201	BASP1P1	0	0	0	0	0	0	0	0	0	0
10538	BATF	0.26	0	0	0.11	0.04	0	0.23	0.15	0	0
116071	BATF2	0.63	0.71	0.5	0.3	0.45	0.48	0.54	0.37	1.77	0.48
55509	BATF3	1.17	0.75	1.18	0.77	0.42	0.23	0.21	0.3	0.3	0.47
581	BAX	101.33	128.55	127.92	122.64	171.38	166.35	133.07	146.02	111.35	155.67
11177	BAZ1A	13.85	11.56	10.88	11	10.5	11.4	11.98	11.96	16.99	11.28
9031	BAZ1B	20.77	16.73	15.5	14.83	14.37	15.97	16.19	16.69	18	15.89
11176	BAZ2A	27.54	25.74	24.1	22.4	22.19	22.87	28.02	25.61	26.2	22.29
29994	BAZ2B	7.04	6.87	5.93	6.35	7.98	9.99	9.64	8.2	10.96	8.97
27113	BBC3	3.62	7.05	9.62	7.49	9.25	7.1	6.43	5.76	2.74	4.82
92482	BBIP1	4.47	4.11	5	5.4	5.5	6.44	4.77	4.37	6.97	4.71
80127	BBOF1	1.25	0.75	1.03	0.92	0.67	0.74	0.78	0.58	0.63	0.73
8424	BBOX1	0.09	0.16	0.13	0.14	0.03	0.18	0.07	0.06	0.04	0.04
103695435	BBOX1-AS1	5.55	4.29	3.82	3.67	2.33	2.05	2.13	0.86	1.17	1.03
582	BBS1	7.51	9.18	8.48	7.17	8.29	8.28	8.55	8.48	7.04	8.01
79738	BBS10	7.35	7.68	7.27	7.96	8.19	8.27	8.03	6.53	8.84	7.52
166379	BBS12	1.42	1.55	1.47	1.13	1.14	1.34	1.26	1.01	1.42	1.5
583	BBS2	12.71	13.54	11.41	11.35	14.11	13.31	11.79	10.19	12.37	11.47
585	BBS4	5.59	5.58	4.84	5.17	4.17	3.65	3.08	2.71	3.63	4.14
129880	BBS5	2.03	2.38	2.46	2.03	2.94	2.83	2.44	1.47	1.36	1.75
55212	BBS7	3.77	3.28	2.73	3.09	2.53	2.76	2.68	3.07	3.48	2.91
27241	BBS9	1.05	1.13	0.94	0.99	0.96	1.2	0.99	1.05	1.13	1.17
56987	BBX	7.39	7.68	7.9	8.25	7.29	8.34	8.44	6.05	9.08	7.92
4059	BCAM	23.17	25.56	28.88	19.41	28.43	19.11	33.16	17.99	8.84	12.81
63827	BCAN	0.06	0.05	0.07	0.05	0.03	0.04	0.03	0.02	0.01	0
55973	BCAP29	9.71	9.89	9.2	10.76	13.24	13.2	13	12.55	16	13.71
10134	BCAP31	35.44	28.56	26.79	27.74	35.8	38.85	32.5	33.25	33.63	36.71
9564	BCAR1	8.2	9.85	11.71	9.41	12.31	10.01	13.7	14.17	6.43	7.64
8412	BCAR3	13.82	18.04	19.74	15.93	8.46	7.62	8	9.97	7.42	11.4
400500	BCAR4	0.04	0	0	0	0	0	0.03	0	0	0.04
8537	BCAS1	0.03	0.14	0.06	0.11	0.04	0.05	0.03	0.03	0	0.03
10286	BCAS2	20.23	19.57	18.16	18.74	18.15	19.52	15.41	17.22	19.19	22.75
54828	BCAS3	2.54	2.8	2.28	2.33	4.44	5.66	4.81	3.44	4.15	3.66
55653	BCAS4	0.37	0.16	0.28	0.33	0.18	0.4	0.31	0.45	0.36	0.47
586	BCAT1	13.46	25.12	24.38	21.29	16.58	12.4	14.03	12.56	13.89	14.83
587	BCAT2	10.35	16.02	16.4	14.24	18.36	21.53	18.76	13.14	11.12	13.25
56647	BCCIP	17.58	13.42	11.29	10.89	10.5	10.13	9.61	10.52	10.28	11.19
144233	BCDIN3D	1.61	1.62	1.32	1.83	0.97	1.32	0.76	0.56	0.71	1.12
100286844	BCDIN3D-AS1	0.47	0.28	0.37	0.39	0.25	0.27	0.34	0.27	0.22	0.23
590	BCHE	14.08	14.86	12.56	14.21	12.96	11.39	9.46	13.07	15	13.23
593	BCKDHA	17.68	21.41	21.99	19.17	18.32	14.39	18.6	37.45	19.68	27.6
594	BCKDHB	0.96	0.8	0.76	0.71	0.68	0.53	0.61	0.69	0.68	0.8
10295	BCKDK	16.06	19.98	22.47	19.31	22.65	22.52	24.5	22.6	17.68	21.2
8915	BCL10	9.85	10.25	11.19	10.11	13.42	13.6	9.75	11.13	15.88	13.79
53335	BCL11A	0.04	0.11	0.12	0.1	0.11	0.12	0.17	0.12	0.14	0.11
64919	BCL11B	0.01	0.02	0.02	0.06	0.08	0.04	0.04	0.07	0.06	0.03
596	BCL2	0.5	0.19	0.09	0.11	0.23	0.19	0.26	0.23	0.26	0.32
597	BCL2A1	0	0	0	0	0	0	0	0	0	0
598	BCL2L1	30.79	28.61	28.14	29.34	23.74	21.94	24.1	28.87	21	21.51
10017	BCL2L10	0.04	0	0.06	0.13	0.06	0.06	0.03	0.22	0.04	0.08
10018	BCL2L11	1.87	2.56	2.23	2.45	2.78	2.91	3.42	4.15	3.79	5.43
83596	BCL2L12	2.95	2.64	2.72	1.77	2.55	2.99	2.35	2.69	1.85	2.29
23786	BCL2L13	7.75	7.23	7.66	8.14	7.88	8.76	7.57	8.14	8.87	9.4
79370	BCL2L14	0.13	0.12	0.06	0.08	0.2	0.08	0.08	0.06	0.09	0.12
440603	BCL2L15	0.08	0.12	0.12	0.07	0.12	0.11	0.11	0.15	0.07	0.1
599	BCL2L2	16.62	14.06	12.97	12.52	15.03	16.79	16.32	17	16.43	15.41
100529063	BCL2L2-PABPN1	0.01	0.01	0.01	0.01	0.01	0.01	0.01	0.04	0.01	0.01
602	BCL3	3.59	3.51	5.35	3.37	3.29	2.81	3.68	3.16	1.75	2.12
604	BCL6	2.43	3.36	3.72	3.13	6.47	6.94	8.69	8.06	7.59	7.07
255877	BCL6B	42.21	45.81	40.71	32.87	39.68	33.92	45.46	34.16	27.7	29.14
605	BCL7A	2.6	4.53	4.88	3.82	5.2	4.91	4.74	4.57	3.63	5.07
9275	BCL7B	15.21	14.45	14	12.97	14.9	14.34	17.28	17.09	14.2	12.23
9274	BCL7C	7.58	7.91	8.44	7.88	9.86	9.03	9	10.04	6.01	6.99
607	BCL9	4.7	4.74	4.81	4.38	4.36	3.97	5.72	5.36	4.4	4.39
283149	BCL9L	7.01	7.13	7.92	6.22	4.13	3.23	5.8	4.12	2.31	2.63
9774	BCLAF1	24.4	20.63	19.75	18.95	20.67	18.09	22.1	22.72	23.26	20.46
256643	BCLAF3	1.76	1.93	1.61	1.47	2.02	2.07	2.27	2.07	2.39	1.82
53630	BCO1	0	0	0.02	0.01	0	0.03	0.02	0	0	0
83875	BCO2	0.98	0.6	0.54	0.5	0.73	0.49	0.37	0.7	0.78	0.86
54880	BCOR	11.37	9.24	8.34	7.51	9.28	7.1	11.54	12.65	8.17	10.42
63035	BCORL1	3.3	2.92	2.74	2.25	2.88	3.01	4.23	2.88	2.93	2.74
286554	BCORP1	0.04	0	0.01	0.01	0	0.01	0	0.01	0.01	0
613	BCR	8.5	11.1	13.73	12.86	10.15	9.44	10.35	11.15	8.11	10.26
400892	BCRP2	0.41	0.29	0.18	0.37	0.02	0.02	0.04	0.07	0	0.17
644165	BCRP3	2.7	2.24	2.63	3.18	0.62	0.21	0.62	2.16	0.2	0.8
617	BCS1L	14.02	11.31	8.72	8.9	7.7	7.91	6.64	8.95	7.38	8.72
618	BCYRN1	107.84	42.9	33.41	39.61	24.63	38.53	26.82	47.11	65.21	44.05
622	BDH1	0.13	0.08	0.1	0.07	0.15	0.11	0.14	0.07	0.06	0.11
56898	BDH2	13.02	15.31	13.58	14.04	12.51	11.79	11.07	10.32	13.52	14.58
623	BDKRB1	5.56	0.6	0.87	0.52	0.68	0.42	0.95	1.18	0.9	0.62
624	BDKRB2	0.84	0.11	0.11	0.08	0.04	0.08	0.08	0.09	0.11	0.06
627	BDNF	2.49	1.42	1.59	1.56	1.27	1.15	1.32	1.77	1.14	1.46
497258	BDNF-AS	0.94	1.32	1.09	1.12	0.75	0.56	0.69	1.15	0.87	0.79
55814	BDP1	7.01	6.69	6.1	5.86	6.78	7.11	7.69	8.36	9.69	8.35
146227	BEAN1	0.09	0.17	0.13	0.16	0.12	0.11	0.13	0.07	0.04	0.11
101927726	BEAN1-AS1	0.61	0.69	0.78	0.42	0.93	0.34	0.8	0.9	1.32	0.21
8678	BECN1	28.47	34.51	35.12	35.72	38.82	40.73	40.97	38.21	44.02	42.71
57596	BEGAIN	0.02	0.01	0.02	0	0.02	0.01	0.03	0.01	0.01	0.03
139105	BEND2	0	0	0	0	0	0	0	0	0	0
57673	BEND3	0.76	0.78	0.94	0.84	1.18	0.75	1.06	1.12	0.7	0.81
650623	BEND3P3	1.88	1.68	2.03	1.79	1.89	1.84	1.8	2.04	1.73	1.8
389206	BEND4	0.94	0.59	0.56	0.69	1.5	1.47	1.51	1.06	1.36	1.26
79656	BEND5	0.09	0.08	0.03	0.07	0.03	0.02	0.04	0.06	0.03	0.04
221336	BEND6	0.31	0.21	0.16	0.15	0.13	0.31	0.16	0.14	0.37	0.2
222389	BEND7	2.04	1.89	1.47	1.39	1.65	1.51	1.85	1.77	1.8	1.65
7439	BEST1	0.07	0.1	0.05	0.03	0.05	0.01	0.06	0.05	0.02	0.08
54831	BEST2	0.02	0.04	0.02	0.02	0	0	0.02	0.02	0.03	0
144453	BEST3	0.03	0.05	0.03	0.02	0.02	0.03	0	0.04	0.02	0.01
266675	BEST4	0.14	0.15	0.08	0.1	0.09	0.11	0.06	0.12	0.17	0.16
10282	BET1	5.05	4.91	5.57	5.67	5.53	5.92	5.42	4.39	6.44	5.04
51272	BET1L	32.93	33.8	33.97	33.04	30.9	35.09	30.85	41.52	35.66	33.85
55859	BEX1	67.71	104.06	103.02	85.39	58.42	30.8	36.98	32.05	23.55	32.19
84707	BEX2	0.76	0.64	0.83	1.08	1.87	1.37	2.56	1.51	1.3	2.32
27018	BEX3	237.55	262.44	261.78	249.89	284.1	255.85	258.07	250.92	228.38	282.43
56271	BEX4	64.1	81.94	79.32	74.12	97.09	90.18	123.72	130.27	125.46	100.35
340542	BEX5	0.19	0.51	0.16	0.26	0.28	0.2	0.17	0.38	0.31	0.4
51283	BFAR	33.62	34.51	32.56	38.62	31.07	35.99	30.66	29.86	35.09	35.96
631	BFSP1	3.55	3.26	3.13	3.18	2.65	3.05	2.95	1.98	2.61	2.38
85003	BFSP2-AS1	0.02	0.04	0.01	0	0.01	0	0.01	0	0	0
632	BGLAP	1.64	1.75	1.48	2.18	1.57	1.52	0.9	1.19	0.29	0.84
103344929	BGLT3	0	0.04	0	0	0	0	0	0	0	0
633	BGN	119.87	79.55	48.18	74.44	25.88	13.79	23.73	33.84	12.7	10.66
168620	BHLHA15	0.07	0.05	0	0.1	0.06	0.18	0.06	0	0	0
80823	BHLHB9	0.03	0.01	0.01	0.04	0.01	0.01	0.01	0.01	0.01	0.01
27319	BHLHE22	0	0	0	0	0	0	0	0	0	0
8553	BHLHE40	7.97	7.68	7.63	6.31	5.98	6.69	8.19	5.24	4.73	5.23
100507582	BHLHE40-AS1	1.62	1.66	1.13	1.4	0.98	0.52	0.63	0.87	0.8	0.56
79365	BHLHE41	0.6	0.82	1.62	1.42	0.93	1.03	1.06	0.69	0.69	0.65
635	BHMT	0.04	0.06	0.08	0.01	0.02	0	0.05	0.02	0.06	0.04
23743	BHMT2	0.14	0.2	0.06	0.05	0.03	0.03	0.03	0.07	0.06	0.06
80114	BICC1	0.01	0	0	0	0.02	0.01	0.02	0.02	0.01	0.02
636	BICD1	4.74	5.87	5.26	5.54	5.73	4.87	6.21	5.37	5.37	4.97
23299	BICD2	9.2	9.7	10.43	10	9.7	10.65	9.41	10.5	8.62	10.05
92558	BICDL1	0.04	0.04	0.01	0.03	0.03	0.03	0.02	0.02	0.01	0.03
146439	BICDL2	0	0	0	0	0.01	0	0	0.02	0	0
29998	BICRA	1.73	2.02	2.49	1.98	2.12	1.89	2.94	2.68	1.59	1.69
23506	BICRAL	3.24	3.7	3.21	2.9	3.55	3.54	3.98	3.5	4.28	3.93
637	BID	7.11	8.94	7.9	8.16	6.57	5.89	4.53	9.24	7.12	9.99
638	BIK	1.64	2.6	3.9	2.85	2.08	1.62	1.52	1.51	0.95	3.35
274	BIN1	15.82	20.93	20.4	15.67	12.63	8.11	11.22	12.18	4.89	9.43
51411	BIN2	0	0.01	0.03	0.01	0	0	0	0	0	0
55909	BIN3	8.68	8.29	8.77	7.29	7.22	7.03	7.19	6.89	5.63	6.89
80094	BIN3-IT1	0.11	0.06	0.09	0.13	0.11	0.11	0.02	0.08	0.06	0.03
329	BIRC2	22.05	23.76	20.72	19.49	26.21	27.65	22.66	19.22	26.18	23.32
330	BIRC3	0.72	0.46	1.06	0.4	0.31	0.36	0.38	0.52	0.56	0.38
332	BIRC5	5.8	1.7	1.44	0.98	0.97	1.03	1.17	1.51	0.59	0.83
57448	BIRC6	11.37	10.11	8.51	8.98	9.64	9.73	10	9.17	10.64	9.94
103752586	BIRC6-AS2	0.08	0.25	0	0	0.21	0.07	0.07	0	0.09	0.26
79444	BIRC7	0.04	0	0	0	0	0	0.03	0	0	0
105221694	BISPR	5.88	5.9	3.43	4.06	3.17	1.85	3.06	1.81	3.91	1.61
54841	BIVM	6.21	6.02	5.34	4.46	4.26	4.16	4.32	3.97	4.54	5.1
100533467	BIVM-ERCC5	0.16	0.08	0.07	0.07	0.06	0.08	0.09	0.08	0.18	0.11
101669762	BLACAT1	0.02	1.12	3.4	2.04	1.36	1.56	2.7	0.33	0.96	1.2
338436	BLACE	0	0	0.02	0	0	0	0	0	0	0
10904	BLCAP	27.59	30.18	29.15	26.48	25.63	23.91	22.54	31.67	25.92	34.98
640	BLK	0.1	0.03	0.01	0.05	0.01	0.01	0.01	0	0.02	0.03
641	BLM	1.45	0.38	0.39	0.26	0.61	0.35	0.35	0.39	0.31	0.19
642	BLMH	30.45	33.6	33.11	33	29.59	27.4	27.93	30.3	29.31	31.71
29760	BLNK	0.09	0.07	0.06	0.02	0.08	0.04	0.02	0.02	0.01	0.02
2647	BLOC1S1	24.59	24.93	21.76	21.19	23.01	22.15	15.46	17.46	15.76	21.65
100528022	BLOC1S1-RDH5	0.06	0.03	0.04	0.02	0.03	0.16	0.05	0.07	0.06	0.03
282991	BLOC1S2	17.56	18.32	20.7	23.01	20.38	19.18	14.65	15.15	17.38	21.88
388552	BLOC1S3	4.55	4.35	5.03	5.2	3.64	4.27	4.06	6.04	6.19	5.58
55330	BLOC1S4	5.97	7.03	8.19	7.06	7.26	6.47	5.26	4.63	3.99	6.03
63915	BLOC1S5	2.54	1.31	1.12	1.14	1.18	1.36	1.08	0.6	1.34	1.82
100526836	BLOC1S5-TXNDC5	0.38	0.36	0.29	0.29	0.33	0.36	0.2	0.19	0.65	0.51
26258	BLOC1S6	9.78	10.17	10.62	11.16	10.25	13.44	9.82	9.45	12.84	13.34
644	BLVRA	8.03	6.98	7.94	6.57	6.98	8.18	5.82	3.8	5.23	8.61
645	BLVRB	9.53	13.87	19.76	16.08	20.1	16.98	16.66	13.54	8.71	18.39
8548	BLZF1	8.61	8.15	7.32	7.84	7.49	8.79	7.36	6.52	11.44	8.54
90427	BMF	11.44	19.71	19.1	17.41	17.08	11.69	17.8	10.24	7.51	8.77
648	BMI1	4.69	4.04	4.17	4.1	4.48	4.72	4.5	4.16	5.57	4.53
649	BMP1	18.2	17.29	21.24	18.68	14.37	14.7	14.68	16.64	12.29	13.56
27302	BMP10	1.15	0.35	0.41	0.3	0.38	0.33	0.39	0.57	0.22	0.42
9210	BMP15	0.04	0	0	0	0	0	0	0	0	0
650	BMP2	2.95	2.48	3.15	3.69	1.64	2.39	1.48	0.88	1.6	1.12
55589	BMP2K	9.08	13.38	12.98	12.56	10.33	10.54	10.87	14.89	18.79	16.03
651	BMP3	0	0	0	0	0	0.01	0	0	0	0
652	BMP4	12.36	5.32	4.59	7.41	3.4	3.48	3.3	4.03	3	2.04
653	BMP5	0.04	0	0.03	0.02	0	0	0	0	0	0
654	BMP6	50.22	55.75	56.13	63.17	59.91	58.35	46.48	45.8	44.95	40.94
655	BMP7	0.01	0	0	0.01	0.01	0.02	0.01	0.01	0.01	0
353500	BMP8A	0.6	0.6	0.38	0.52	0.55	0.47	0.47	0.42	0.56	0.57
656	BMP8B	0.24	0.22	0.16	0.19	0.14	0.11	0.17	0.09	0.07	0.14
168667	BMPER	0.89	3.81	4.63	3.52	4.96	2.25	5.09	0.83	0.55	1.33
657	BMPR1A	1.39	0.44	0.41	0.58	0.42	0.39	0.34	0.52	0.58	0.3
658	BMPR1B	0.3	0.24	0.34	0.33	0.14	0.11	0.1	0.1	0.13	0.09
659	BMPR2	16.26	17.86	19.33	18.55	18.64	19.98	20.15	16.38	22.01	16.53
9790	BMS1	10.93	8.11	7.37	7.69	8.5	9.19	8.7	11.39	11.57	10.3
399761	BMS1P1	1.88	1.9	1.81	1.82	1.74	1.5	1.91	1.43	1.84	1.63
728034	BMS1P14	0.7	0.8	1.11	0.91	0.75	0.91	0.74	0.63	0.78	0.7
101101776	BMS1P17	0	0	0	0	0	0	0	0	0	0
414763	BMS1P18	0	0	0	0	0	0	0	0	0	0
642826	BMS1P2	1.52	1.41	1.05	1.42	1.13	1.27	1.38	1.27	1.47	1.04
96610	BMS1P20	11.92	10.03	9.29	11.11	10.1	10.44	10.21	9.99	11	9.29
100288974	BMS1P21	1.06	0.45	0.28	0.55	0.56	0.65	1.13	0.95	0.64	0.68
106480334	BMS1P22	0	0	0	0	0	0	0	0	0	0
729096	BMS1P4	2.29	2.21	2.4	2.28	2.01	2.23	2.52	3.06	2.78	2.43
154743	BMT2	2.47	2.93	3.28	2.89	3.9	4.21	3.07	2.21	3.29	3.76
660	BMX	13.96	16.95	16.16	15.92	24.42	27.45	26.81	10.9	12.45	8.94
646	BNC1	9.1	9.56	8.6	9.29	12.25	13.41	13.43	8.94	11	8.32
54796	BNC2	1.56	1.14	1.46	1.31	0.74	0.71	0.68	1.07	0.82	0.69
111216284	BNC2-AS1	0.8	0.6	0.39	0.63	0.38	0.29	0.2	0.56	0.12	0.24
662	BNIP1	6.24	5.82	6.49	6.88	7.09	6.22	5.53	5.3	5.87	5.38
663	BNIP2	16.21	17.42	18.42	18.62	20.22	22.57	19.9	17.86	24.26	22.44
664	BNIP3	13.78	13.72	16.82	14.56	21.1	22.23	18.35	16.19	21.12	23.29
665	BNIP3L	10.35	9.68	10.72	9.6	8.27	8.44	9.06	8.92	9.87	9.31
149428	BNIPL	0.09	0.17	0.1	0.08	0.1	0.25	0.08	0.05	0.06	0.13
91653	BOC	0.13	0.12	0.11	0.1	0.1	0.05	0.11	0.11	0.1	0.16
91272	BOD1	26.16	24.89	25.77	28.27	25.5	24.97	22.94	23.82	24.69	23.52
259282	BOD1L1	8.21	8.88	8.15	8.34	8.5	9.26	10.16	9.39	10.89	9.48
284257	BOD1L2	0	0	0	0	0.01	0.01	0	0	0	0
666	BOK	7.01	5.79	6.93	5.04	9.15	9.79	8.24	7.66	5.48	6.6
100379249	BOK-AS1	0.06	0	0	0	0.05	0	0.1	0	0.06	0.12
51027	BOLA1	3.1	3.12	4.32	2.53	2.38	2.23	1.93	1.05	1.11	2.21
552900	BOLA2	1.85	2.15	2.2	2.26	2.88	2.46	2.51	3.04	1.97	2.34
107282092	BOLA2-SMG1P6	4.08	5.69	7.29	5.3	9.27	7.81	8.45	9.12	5.77	6.62
654483	BOLA2B	1.99	2.31	2.37	2.43	3.1	2.64	2.7	3.28	2.12	2.51
388962	BOLA3	21.96	15.62	16.21	14.48	17.86	14.81	12.91	13.1	13.45	13.16
100507171	BOLA3-AS1	1.21	1.27	1.43	1	1.23	1.18	1.5	1.37	1.17	1.16
66037	BOLL	0	0.01	0.01	0	0.01	0.01	0.01	0	0.03	0.01
23246	BOP1	10.39	9.98	11.85	8.88	12.18	11.12	10.31	11	4.85	8.32
79866	BORA	2.09	1.64	1.07	1.29	1.11	1.11	0.87	1.08	1.12	1.09
118426	BORCS5	1.11	1.33	1.08	1.21	1.37	1.24	1.12	1.14	1.11	1.05
54785	BORCS6	3.29	5.93	7.16	6.96	7.45	5.99	5.47	4.47	2.98	5.26
119032	BORCS7	8.06	9.36	10.48	10.35	9.75	10.86	7.23	7.83	9.54	9.79
100528007	BORCS7-ASMT	0.19	0.15	0.04	0.16	0.13	0.15	0.18	0.12	0.09	0.18
729991	BORCS8	5.57	7.53	7.29	7.72	7.46	8.76	8.01	9.12	8.11	8.44
4207	BORCS8-MEF2B	0.28	0.73	0.73	1.05	0.96	0.59	0.52	0.39	0.3	0.57
669	BPGM	5.95	5.65	4.66	6.66	5.73	8.28	7.37	6.88	9.11	8.11
670	BPHL	10.73	12.2	10.74	10.11	11.32	11.22	9.64	10.88	10.88	12.55
149954	BPIFB4	0	0	0	0	0.02	0	0	0	0	0
254240	BPIFC	0	0	0	0	0	0	0.02	0	0	0
10380	BPNT1	7.25	6.5	7.49	7.28	7.09	7.92	6.69	7.41	8.71	9.03
2186	BPTF	13.14	13.79	11.16	11.17	12.47	13.52	15.12	13.46	15.82	13.31
673	BRAF	2.89	2.58	2.67	2.52	2.88	3.02	3.18	2.99	3.73	3.05
8315	BRAP	6.82	6.57	6.45	6.63	7	7.46	7.31	7.37	8.53	7.33
221927	BRAT1	4.41	5.76	5.55	4.14	5.64	3.81	4.7	3.98	1.62	3.04
672	BRCA1	1.12	0.54	0.41	0.33	0.26	0.26	0.3	0.35	0.27	0.25
675	BRCA2	0.52	0.3	0.21	0.14	0.18	0.15	0.18	0.21	0.18	0.13
79184	BRCC3	7.37	7.49	6.29	6.56	8.16	8.81	7.92	8.13	9.71	9.33
23774	BRD1	2.95	4.03	4.43	3.88	4.27	4.1	4.69	4.32	3.43	3.27
6046	BRD2	57.3	55.93	47.73	48.54	50.06	48.96	61.43	60.92	54.75	47.29
8019	BRD3	3.5	4.39	4.82	4.33	4.08	3.82	4.97	3.6	2.56	3.25
266655	BRD3OS	3.16	3.23	3.77	3.56	3.54	3.31	3.25	2.72	3.13	3.39
23476	BRD4	7.39	7.46	7.87	6.52	7.95	7.1	10.38	9.6	6.29	7.08
29117	BRD7	18.68	18.75	18.68	18.99	18.61	20.42	19.2	20.5	24.45	20.84
23629	BRD7P3	0.06	0.06	0.08	0.08	0.03	0.03	0.03	0.02	0.11	0.06
10902	BRD8	10.48	10.13	9.14	10.25	10.41	11.98	11.19	10.91	11.64	10.26
65980	BRD9	5.3	4.95	5.04	4.44	4.66	4.3	4.2	4.47	3.9	4.3
676	BRDT	0	0.04	0.01	0.02	0.01	0.01	0	0.02	0.01	0
643486	BRDTP1	0	0	0	0	0	0	0	0	0.07	0.19
100302650	BRE-AS1	0.82	0.64	0.45	1.2	0.05	0.1	0.32	0.18	0.16	0.06
286076	BREA2	0.2	0.22	0.29	0.07	0.08	0.08	0.42	0.19	0.53	0.25
2972	BRF1	4.56	5.56	6.79	5.41	6.66	5.66	6.69	6.73	3.85	4.96
55290	BRF2	6.19	7.37	7.35	7.99	8.09	8.6	6.25	7.43	6.32	8.86
25798	BRI3	10.08	14.34	15.54	14.64	17.17	16.6	13.19	12.28	13.24	16.73
140707	BRI3BP	0.22	0.1	0.14	0.05	0.1	0.05	0.03	0.16	0.11	0.11
283870	BRICD5	2.7	3.04	4.27	3.1	4.28	3.83	4.2	3.1	1.11	1.72
1620	BRINP1	4.01	2.99	0.98	1.05	1.15	0.5	0.56	1.71	1.07	1.09
57795	BRINP2	0.18	0.34	0.2	0.38	0.66	0.71	0.61	0.34	0.19	0.34
83990	BRIP1	0.6	0.15	0.14	0.13	0.14	0.1	0.11	0.14	0.16	0.08
55299	BRIX1	26.06	20.86	18.11	20.38	17.03	16.03	15.25	18.35	18.69	18.45
55845	BRK1	139.89	145.94	143.06	148.14	131.51	129.5	103.98	109.27	122.04	136.05
25855	BRMS1	18.18	20.63	25.12	22.78	20.12	19.71	17.69	18.58	12.99	18.68
84312	BRMS1L	4.71	5.35	4.34	4.74	7.4	8.86	8.8	6.86	7.54	6.45
148362	BROX	5.99	7.29	7.55	7.73	8.34	8.88	7.56	6.89	9.61	9.42
7862	BRPF1	7.45	7.1	6.98	7.21	7.22	7.18	8.43	9.51	7.21	7.03
27154	BRPF3	7.18	6.44	5.5	5.17	5.07	4.78	5.81	5.98	4.48	4.55
680	BRS3	0	0	0	0.05	0	0	0	0	0	0
84446	BRSK1	0.21	0.09	0.18	0.1	0.2	0.16	0.21	0.15	0.11	0.09
9024	BRSK2	0.08	0.05	0.08	0.06	0.07	0.04	0.1	0.04	0.1	0.06
54014	BRWD1	4.1	4.49	4.14	4.34	4.41	3.97	4.16	3.99	4.45	4.55
100874093	BRWD1-AS1	0.07	0.11	0.06	0.1	0.06	0.12	0	0.14	0	0.07
103091865	BRWD1-AS2	0.24	0.59	0.33	0.3	0.28	0.17	0.17	0.19	0.26	0.2
254065	BRWD3	4.19	4.54	4.47	4.26	3.87	3.92	4.72	4.47	5.19	4.52
26580	BSCL2	4.31	4.69	4.66	4.65	4.88	6.06	5.2	4.81	5.29	5.4
55108	BSDC1	18.27	21.92	19.73	22.27	24.97	30.47	23.53	25.94	28.85	27.17
682	BSG	133.68	166.48	205.78	174.67	179.17	174.95	175.18	170.72	103.82	137.96
8927	BSN	0.07	0.06	0.05	0.04	0.07	0.06	0.06	0.11	0.03	0.05
100132677	BSN-AS2	0.02	0.01	0	0	0	0	0.03	0	0	0.02
54836	BSPRY	0	0	0.02	0	0	0	0	0	0	0
683	BST1	2.07	1.57	1.97	1.84	1.61	1.44	1.57	0.95	1.55	1.37
684	BST2	212.96	172.27	111.55	112.33	99.19	29.72	66.56	42.08	31.76	29.51
9044	BTAF1	7.89	7.3	6.66	5.62	7.22	6.61	7.44	7.28	8.38	7.88
53339	BTBD1	28.4	30.79	27.69	27.75	33.68	30.49	29.99	32.69	35.08	35.48
84280	BTBD10	19.22	20.17	17.41	18.8	20.64	20.6	19.43	20.7	22.85	22.83
121551	BTBD11	0.52	0.61	0.85	0.7	0.19	0.13	0.16	0.2	0.27	0.34
118663	BTBD16	0.1	0.2	0.12	0.13	0.06	0.1	0.07	0.01	0.07	0.1
388419	BTBD17	0.02	0	0	0	0	0.03	0.03	0	0	0
643376	BTBD18	0.08	0.05	0.03	0.06	0.12	0.07	0.07	0.12	0.02	0.07
149478	BTBD19	2.65	3.21	3.71	3.12	2.88	2.89	3.23	2.06	1.72	1.8
55643	BTBD2	18.45	28.28	37.62	30.5	36.6	28.34	36.74	25.85	12.76	19.25
22903	BTBD3	15.8	13.44	9.34	11.06	18.05	15.64	14.18	17.07	17.08	16.55
90135	BTBD6	23.72	27.56	24.59	24.15	31.98	28.83	26.3	27.29	19.26	26.71
55727	BTBD7	8.02	7.7	6.79	6.97	6.84	6.56	7.11	6.97	7.63	7.2
284697	BTBD8	0.07	0.21	0.14	0.16	0.14	0.06	0.09	0.07	0.18	0.28
114781	BTBD9	1.41	1.55	1.41	1.18	1.54	1.53	1.45	1.57	1.43	1.38
101929425	BTBD9-AS1	0	0	0	0	0	0	0	0.07	0	0
685	BTC	0.01	0	0.02	0.02	0.02	0.01	0.01	0	0.01	0.02
686	BTD	2	2.29	1.86	2.1	1.55	1.68	1.68	1.51	1.97	1.9
689	BTF3	326.4	339.58	356.34	378.63	332.71	346.43	351.38	338.93	382.39	339.01
91408	BTF3L4	13.11	15.49	14.2	14.83	19.04	18.26	16.52	15.86	18.49	18.53
690	BTF3P11	0	0	0	0.05	0	0	0	0	0	0
694	BTG1	34.19	30.46	24.3	30.47	19.28	17.11	14.41	19.91	18.73	23.61
7832	BTG2	49.92	55.4	54.58	57.37	55.85	64.22	61.87	78.97	76.47	75.7
10950	BTG3	6.66	5.16	4.09	4.9	5.02	4.08	3.58	3.72	4.29	4.92
110806272	BTG3-AS1	0.22	0.08	0.28	0.18	0.15	0.33	0.34	0.2	0.49	0.06
54766	BTG4	0	0.01	0	0	0.01	0.04	0	0	0.02	0.03
695	BTK	1.28	3.8	1.82	2.59	0.93	0.23	0.41	0.36	0.17	0.23
151888	BTLA	0.01	0.03	0.03	0.02	0	0.01	0	0.01	0	0
696	BTN1A1	0.01	0.03	0	0	0	0.02	0.01	0	0	0
11120	BTN2A1	21.14	17.96	17.65	18.85	19.57	23.81	21.83	24.36	29.88	24.09
10385	BTN2A2	1.35	1.19	1.46	1.2	1.76	2.03	2.15	1.49	2.23	2.14
54718	BTN2A3P	2.06	1.91	1.32	1.45	1.19	1.2	1.24	1.36	0.95	1.13
11119	BTN3A1	7.12	5.26	5.35	5.45	3.27	2.87	3	3.25	4.45	3.61
11118	BTN3A2	5.44	3.62	3.48	2.93	1.8	1.38	1.61	1.72	1.71	1.89
10384	BTN3A3	4.3	2	2.77	2.36	1.17	0.82	1.43	0.99	0.92	1.02
100129094	BTNL10	0.01	0	0.02	0.01	0	0	0.04	0	0.02	0
56244	BTNL2	0.08	0.14	0	0	0.02	0	0.01	0.01	0	0
10917	BTNL3	0.34	0.35	0.33	0.28	0.35	0.2	0.28	0.16	0.15	0.06
79908	BTNL8	0.26	0.09	0.07	0.16	0.08	0.03	0.05	0.09	0.02	0.02
153579	BTNL9	33.45	34.89	13.26	21.43	45.44	28.9	37.74	28.7	16.72	20.33
8945	BTRC	5.67	5.28	4.91	4.79	4.45	4.27	4.35	4.15	4.66	5.06
699	BUB1	3.88	1.32	0.78	0.74	0.67	0.52	0.72	0.82	0.41	0.45
701	BUB1B	3.38	1.02	0.66	0.52	0.59	0.39	0.68	0.62	0.58	0.49
106821730	BUB1B-PAK6	0.01	0.03	0.01	0.02	0.03	0.01	0.01	0	0.01	0.01
9184	BUB3	28.58	27.2	27.46	27.89	28.49	28.53	23.06	24.42	27.02	27.81
84811	BUD13	5.57	4.95	4.56	4.61	5	4.59	5.18	5.5	6.55	4.97
114049	BUD23	11.87	9.41	8.5	7.94	9.57	9.01	9.32	11.26	10.12	8.97
8896	BUD31	11.24	10.1	9.99	9.94	10.07	10.5	10.4	10.54	12.04	10.68
11149	BVES	1.7	1.46	1.86	1.51	2.43	3.97	3.15	1.8	3.84	2.9
154442	BVES-AS1	0.09	0.17	0.07	0.22	0.21	0.24	0.22	0.06	0	0.32
705	BYSL	11.98	10.2	9	9.26	8.36	7.49	6.23	7.56	6.69	8.27
9689	BZW1	70.51	57.6	60.52	59.65	67.54	71.99	54.27	57.89	71	79.96
28969	BZW2	21.07	15.18	16.11	16.18	15.5	17.4	11.84	14.39	19.53	18.7
414152	C10orf105	0	0.02	0.02	0.02	0.01	0	0	0	0	0.02
221060	C10orf111	0.09	0.09	0.17	0.1	0.17	0.1	0.12	0	0.25	0.03
283080	C10orf126	0.05	0.07	0.08	0.06	0	0	0	0	0	0
387723	C10orf143	0.3	0.37	0.42	0.27	0.39	0.24	0.25	0.29	0.2	0.2
220979	C10orf25	1.87	1.67	1.49	1.44	1.22	1.1	1.27	1.18	1.45	1.11
282966	C10orf53	0.01	0.01	0	0	0	0	0	0.01	0	0.02
414236	C10orf55	0.14	0.08	0.07	0	0	0.04	0.02	0.04	0.02	0.04
414157	C10orf62	0	0	0	0	0	0	0	0	0.04	0
256815	C10orf67	0	0	0	0	0	0.01	0.01	0.01	0.01	0.01
80007	C10orf88	2.6	2.17	2.15	2.28	2.2	2.27	2.28	1.84	2.55	2.25
118611	C10orf90	0.02	0.01	0.01	0.02	0	0.02	0	0	0.01	0
170393	C10orf91	0.07	0.1	0	0	0	0	0	0	0	0
79946	C10orf95	0.03	0.03	0.03	0	0.06	0.03	0	0	0	0
64776	C11orf1	7.91	6.39	5.39	6.04	4.18	4.78	4.57	4.73	4.69	5.19
56673	C11orf16	0.04	0.03	0.18	0.05	0	0	0	0.02	0.02	0.06
29125	C11orf21	0	0	0	0	0	0.01	0	0	0	0
53838	C11orf24	14.63	9.69	10.96	11.22	7.27	8.27	9.37	9.96	6.39	6.97
160298	C11orf42	0.92	0.54	0.55	0.66	0.59	0.6	0.64	0.57	0.6	0.58
283171	C11orf44	0	0	0	0	0.05	0	0.01	0	0	0
219833	C11orf45	1.66	2.07	1.69	2.42	0.63	0.47	0.66	1.67	1.42	1.62
79096	C11orf49	3.88	4.43	4.58	4.19	4.49	4.78	4.14	4.83	4.61	5.28
91894	C11orf52	0.2	0.11	0.08	0.1	0.07	0.02	0.06	0.09	0.15	0.06
28970	C11orf54	6.05	8.5	6.4	6.53	7.51	6.25	6.52	5.82	6.79	6.68
10944	C11orf58	22.66	21.89	21.8	21.27	23.23	23.32	20.76	20.8	22.97	22.96
160140	C11orf65	0.12	0.12	0.12	0.12	0.12	0.09	0.06	0.03	0.18	0.07
83638	C11orf68	20.86	25.53	24.26	22.61	22.47	24.35	21.92	21.39	17.85	17.33
54494	C11orf71	3.01	3.42	4.24	3.92	3.84	3.76	4.02	3.59	3.66	3.83
100505621	C11orf72	0	0.03	0.02	0.06	0	0.03	0.02	0.02	0	0
119710	C11orf74	7.43	9.39	8.29	9.28	10.01	11.35	9.24	7.94	10.12	9
79703	C11orf80	2.79	2.58	2.69	2.29	2.52	3.56	3.31	2.73	3.91	2.79
399947	C11orf87	0.01	0.03	0.01	0.01	0.01	0	0	0	0	0.02
399949	C11orf88	0	0	0.05	0	0	0	0	0	0	0
100131378	C11orf91	0.36	0.17	0.26	0.09	0.16	0.19	0.12	0.24	0.3	0.25
143678	C11orf94	0.4	0	0	0.09	0.22	0.11	0.12	0.26	0.14	0
65998	C11orf95	10.18	10.86	11.75	11.98	13.5	14.79	12.61	12.03	10.41	13.19
387763	C11orf96	0.59	0.84	1.51	1.36	0.43	0.38	0.26	0.72	0.36	0.76
102288414	C11orf98	2.4	0.37	2.57	0.76	1.43	0.77	0.61	2.13	1.36	1.1
60314	C12orf10	22.92	23.47	25.27	23.18	21.57	21.46	19.69	18.16	14.72	17.84
91298	C12orf29	5.06	4.25	3.62	3.55	3.79	3.37	2.84	3.65	3.84	3.43
57102	C12orf4	7.31	6.88	7.27	7.56	5.35	5.68	4.67	5.67	6.6	6.43
283461	C12orf40	0	0	0.01	0	0	0	0	0	0	0
374470	C12orf42	0.68	0.97	0.52	0.72	0.12	0.02	0.07	0.05	0.01	0.03
64897	C12orf43	7.37	7.73	6.98	7.68	6.9	6.48	6.1	7.18	6.44	6.72
121053	C12orf45	10.45	8.62	10.07	9.17	7.08	8.67	8.62	10.82	10.18	8.38
79794	C12orf49	11.42	12.38	11.32	11.61	14.04	15.61	11.98	12.98	13.75	14.77
160419	C12orf50	0.01	0.01	0.01	0	0.02	0	0	0.02	0.01	0.01
121273	C12orf54	0.08	0.06	0.09	0.16	0.1	0.17	0.24	0.12	0.17	0.08
115749	C12orf56	0.06	0.06	0.04	0.05	0.05	0.07	0.01	0.01	0.06	0.07
113246	C12orf57	21.51	29.35	39.62	29.52	36.47	28.79	28.65	17.98	9.39	16.47
144608	C12orf60	1.11	1.17	0.81	1.03	0.55	0.44	0.37	0.45	0.45	0.65
91574	C12orf65	2.87	2.24	2.13	2.61	2.09	2.89	2.38	2.06	2.91	2.33
144577	C12orf66	1.51	1.24	1.45	1.29	1.09	1	0.81	1.4	1.32	1.23
728858	C12orf71	0.03	0	0.11	0.09	0.16	0.06	0.2	0.19	0.04	0.03
728568	C12orf73	4.19	4.06	3.96	4.23	4.7	4.77	4.28	3.94	3.97	4.99
338809	C12orf74	0	0	0	0	0.02	0	0	0	0	0
387882	C12orf75	13.13	4.09	4.56	3.83	3.96	4.57	2.49	3.27	3.43	3
400073	C12orf76	6.82	8.38	8.36	9.93	7.54	8.54	5.87	5.15	9.02	8.37
196415	C12orf77	0	0	0	0	0	0	0	0	0	0.03
647166	C13orf42	0.01	0	0	0.03	0	0	0	0	0	0
100507747	C13orf46	0.06	0.16	0.11	0.15	0.11	0.18	0.24	0.3	0.17	0.23
55017	C14orf119	24.49	23.39	22.97	24.26	21.3	24.36	19.81	19.83	25.13	27.37
56967	C14orf132	1.05	0.65	0.6	0.8	0.89	0.95	1	1.09	0.94	1.55
145195	C14orf144	0.39	0.07	0.05	0.12	0.03	0.01	0.01	0	0.03	0
283579	C14orf178	0.23	0.46	0.19	0.42	0.06	0.32	0.26	0.22	0.33	0.08
122525	C14orf28	2.02	1.73	1.83	1.78	1.59	1.23	1.31	1.23	1.69	1.74
317761	C14orf39	0.01	0.12	0.07	0.09	0.08	0.07	0.08	0.09	0.11	0.06
60686	C14orf93	1.75	1.98	1.81	1.74	1.49	1.41	1.49	1.27	1.06	1.21
145858	C15orf32	0	0	0	0	0	0	0	0	0	0
100526783	C15orf38-AP3S2	0.35	0.09	0.11	0.38	0.05	0.07	0.11	0.77	0.08	0.19
56905	C15orf39	16.82	23.47	23.61	19.58	21	15.49	23.11	30.11	16.05	23.09
123207	C15orf40	2.9	2.69	3.18	3.42	2.39	2.75	2.64	2.1	2.87	2.65
84529	C15orf41	3.15	2.14	1.87	1.73	1.69	1.35	1.89	2.45	1.88	2.11
84419	C15orf48	0.1	0.12	0.25	0.21	0.4	0.12	0.31	0.15	0.19	0.03
400360	C15orf54	1.06	0.55	1.32	1.26	1.01	1.86	0.95	1.49	2.51	1.69
644809	C15orf56	0	0	0	0	0.02	0.04	0	0	0	0.02
388135	C15orf59	0.2	0.12	0.1	0.15	0.05	0.07	0.05	0.24	0.05	0.08
101929221	C15orf59-AS1	0.06	0.09	0.05	0	0	0	0	0.06	0	0
145853	C15orf61	0.87	1	1.06	0.82	0.83	1.41	0.55	0.72	0.93	0.73
643338	C15orf62	1.47	1.56	1.69	1.51	1.4	1.39	1.35	1.76	1.11	1.22
145788	C15orf65	0.84	0.84	0.67	0.8	0.97	1.11	0.91	0.7	1.91	0.81
89927	C16orf45	9.42	9.44	10.54	12.06	10.28	11.12	12.3	12.75	11.1	11.77
123775	C16orf46	0.64	0.49	0.6	0.51	0.68	0.5	0.42	0.4	0.46	0.68
388289	C16orf47	0.03	0	0.01	0.03	0.01	0	0	0	0.03	0.04
283897	C16orf54	0	0	0.02	0.01	0.02	0	0.02	0	0	0.02
64755	C16orf58	26.31	30.15	29.81	28.38	31.5	36.73	37.55	39.73	32.64	33.31
80262	C16orf70	5.87	5.78	5.26	5.3	4.77	4.86	4.68	5.02	5.08	5.59
146562	C16orf71	0.02	0.2	0.08	0.12	0.15	0.14	0.14	0.06	0	0.12
29035	C16orf72	8.95	9.7	8.62	8.82	9.68	10.74	8.35	8.64	10.19	10.66
404550	C16orf74	1.58	2.22	2.79	3.25	2.56	3.25	2.13	1.34	0.77	1.52
123970	C16orf78	0.09	0.14	0.04	0.06	0.11	0	0.08	0.04	0.15	0.09
388284	C16orf86	0.74	0.95	1.13	0.69	0.97	0.69	0.83	0.68	0.72	0.64
388272	C16orf87	1.1	1.21	1.21	1.24	1.41	1.32	1.31	1.3	1.57	1.34
146556	C16orf89	0.05	0.08	0	0	0	0.04	0.14	0.09	0.02	0.08
646174	C16orf90	0.03	0	0.03	0	0.05	0.03	0.05	0	0.03	0
283951	C16orf91	5.4	8.17	9.69	8.51	7.89	8.22	7.36	7.87	4.52	6.21
146378	C16orf92	0	0	0	0	0	0.01	0	0	0	0
100506581	C16orf95	0.67	0.89	1.48	1.1	1.25	1.08	0.66	0.99	0.46	0.96
342346	C16orf96	0.1	0.09	0.08	0.03	0.08	0.05	0.2	0.07	0.06	0.2
388327	C17orf100	0.97	0.95	1.12	1.01	1.89	1.39	1.5	0.59	1.33	0.97
100130311	C17orf107	0.52	0.21	0.28	0.33	0.26	0.32	0.45	0.39	0.24	0.18
110806298	C17orf113	0.48	0.43	0.43	0.19	0.46	0.13	0.17	0.26	0.07	0.25
284083	C17orf47	0.02	0.02	0.06	0.03	0	0	0.04	0.02	0	0.05
124944	C17orf49	6.55	6.21	8.32	4.05	12.08	3.97	2.62	2.26	6.95	7.78
146853	C17orf50	0.06	0.12	0.21	0.15	0.44	0.06	0.34	0.34	0.19	0.17
339263	C17orf51	0.58	0.33	0.58	0.5	0.51	0.5	0.53	0.5	0.5	0.63
78995	C17orf53	0.6	0.37	0.32	0.24	0.23	0.26	0.18	0.33	0.17	0.18
284018	C17orf58	11.48	9.23	10.06	10.87	9.77	8.86	8.24	10.62	9.69	9.96
124773	C17orf64	0	0	0.05	0.02	0.02	0.03	0.03	0.06	0	0
339210	C17orf67	1.67	1.7	1.7	2.23	1.6	1.92	2.15	1.04	1.28	1.26
64149	C17orf75	2.29	2.58	2.4	2.13	3.05	2.74	2.39	2.45	2.83	3.09
146723	C17orf77	0	0	0	0	0	0.02	0	0.02	0	0
284099	C17orf78	0.02	0.03	0.03	0.01	0.02	0	0	0	0.1	0.04
55028	C17orf80	9.45	9.19	7.47	8.59	7.83	8.06	6.98	6.92	8.35	8.7
388407	C17orf82	0.1	0.19	0.19	0.09	0.05	0.16	0.08	0.03	0	0.13
400566	C17orf97	0.91	1.16	1.21	1.09	0.82	0.93	1.49	1.1	1.05	0.6
388381	C17orf98	0	0.07	0	0.06	0	0	0.08	0.08	0	0
147276	C18orf15	0	0	0	0	0	0	0	0	0	0
[truncated: 28,761 more rows]
